# Supplementary material for: Thermomechanical effect in molecular crystals: the role of halogen-bonding interactions
Source: IUCrJ. 2017 Oct 27;4(Pt 6):812–23. doi: 10.1107/S2052252517014658 (PMC5668866; doi:10.1107/S2052252517014658)
Supplement: Supplementary file 1 [file m-04-00812-sup1.cif]

data_Compound-A-Form-I
_database_code_depnum_ccdc_archive 'CCDC 1579384'
#==============================================================================

# PROCESSING SUMMARY (IUCr Office Use Only)

_journal_date_recd_electronic      2017-05-12
_journal_date_to_coeditor         ?
_journal_date_from_coeditor       ?
_journal_date_accepted     ?
_journal_date_printers_first      ?
_journal_date_printers_final      ?
_journal_date_proofs_out          ?
_journal_date_proofs_in           ?
_journal_coeditor_name            ?
_journal_coeditor_code      ED5012
_journal_coeditor_notes
; ?
;
_journal_paper_category      FA
_journal_techeditor_code      ?
_iucr_compatibility_tag          ACTA95
_journal_techeditor_notes  
;
;
_journal_coden_ASTM               ?
_journal_name_full                ?
_journal_year                     ?
_journal_volume                   ?
_journal_issue                    ?
_journal_page_first               ?
_journal_page_last                ?
_journal_suppl_publ_number        ?
_journal_suppl_publ_pages         ?

#==============================================================================

 
_audit_creation_method            'SHELXL-2014/7'
_shelx_SHELXL_version_number      '2014/7'
_chemical_name_systematic         '(E)-N'-(3,5-dichloro-2-hydroxybenzylidene)isonicotinohydrazide'
_chemical_name_common             '(E)-N'-(3,5-dichloro-2-hydroxybenzylidene)isonicotinohydrazide'
_chemical_melting_point           523.7K
_chemical_formula_moiety          'C13 H9 Cl2 N3 O2' 
_chemical_formula_sum
 'C13 H9 Cl2 N3 O2' 
_chemical_formula_weight          310.13

loop_
 _atom_type_symbol
 _atom_type_description
 _atom_type_scat_dispersion_real
 _atom_type_scat_dispersion_imag
 _atom_type_scat_source
 'C'  'C'   0.0033   0.0016
 'International Tables Vol C Tables 4.2.6.8 and 6.1.1.4'
 'H'  'H'   0.0000   0.0000
 'International Tables Vol C Tables 4.2.6.8 and 6.1.1.4'
 'Cl'  'Cl'   0.1484   0.1585
 'International Tables Vol C Tables 4.2.6.8 and 6.1.1.4'
 'N'  'N'   0.0061   0.0033
 'International Tables Vol C Tables 4.2.6.8 and 6.1.1.4'
 'O'  'O'   0.0106   0.0060
 'International Tables Vol C Tables 4.2.6.8 and 6.1.1.4'
 
_space_group_crystal_system       monoclinic
_space_group_IT_number            14
_space_group_name_H-M_alt         'P 21/c'
_space_group_name_Hall            '-P 2ybc'
 
_shelx_space_group_comment
;
The symmetry employed for this shelxl refinement is uniquely defined
by the following loop, which should always be used as a source of
symmetry information in preference to the above space-group names.
They are only intended as comments.
;
 
loop_
 _space_group_symop_operation_xyz
 'x, y, z'
 '-x, y+1/2, -z+1/2'
 '-x, -y, -z'
 'x, -y-1/2, z-1/2'
 
_cell_length_a                    8.0683(4)
_cell_length_b                    10.7464(6)
_cell_length_c                    15.6155(8)
_cell_angle_alpha                 90
_cell_angle_beta                  90.890(2)
_cell_angle_gamma                 90
_cell_volume                      1353.78(12)
_cell_formula_units_Z             4
_cell_measurement_temperature     298(2)
_cell_measurement_reflns_used     2690
_cell_measurement_theta_min       2.301
_cell_measurement_theta_max       27.577
 
_exptl_crystal_description        block
_exptl_crystal_colour             colorless
_exptl_crystal_density_meas       ?
_exptl_crystal_density_method     none
_exptl_crystal_density_diffrn     1.522          
_exptl_crystal_F_000              632
_exptl_transmission_factor_min    ?
_exptl_transmission_factor_max    ?
_exptl_crystal_size_max           0.32
_exptl_crystal_size_mid           0.31
_exptl_crystal_size_min           0.28
_exptl_absorpt_coefficient_mu     0.483
_shelx_estimated_absorpt_T_min    ?
_shelx_estimated_absorpt_T_max    ?
_exptl_absorpt_correction_type    'none'
_exptl_absorpt_correction_T_min   ?
_exptl_absorpt_correction_T_max   ?
_exptl_absorpt_process_details    ?
_exptl_absorpt_special_details    ?
_diffrn_ambient_temperature       298(2)
_diffrn_radiation_wavelength      0.71073
_diffrn_radiation_type            MoK\a
_diffrn_source                    ?
_diffrn_measurement_device_type   'Bruker APEX-II CCD'
_diffrn_measurement_method        '\f and \w scans'
_diffrn_detector_area_resol_mean  ?
_diffrn_reflns_number             35148
_diffrn_reflns_av_unetI/netI      0.0151
_diffrn_reflns_av_R_equivalents   0.0346
_diffrn_reflns_limit_h_min        -10
_diffrn_reflns_limit_h_max        10
_diffrn_reflns_limit_k_min        -13
_diffrn_reflns_limit_k_max        13
_diffrn_reflns_limit_l_min        -20
_diffrn_reflns_limit_l_max        20
_diffrn_reflns_theta_min          2.301
_diffrn_reflns_theta_max          27.577
_diffrn_reflns_theta_full         25.242
_diffrn_measured_fraction_theta_max   0.995
_diffrn_measured_fraction_theta_full  0.996
_diffrn_reflns_Laue_measured_fraction_max    0.995
_diffrn_reflns_Laue_measured_fraction_full   0.996
_diffrn_reflns_point_group_measured_fraction_max   0.995
_diffrn_reflns_point_group_measured_fraction_full  0.996
_reflns_number_total              3124
_reflns_number_gt                 2690
_reflns_threshold_expression      'I > 2\s(I)'
_reflns_Friedel_coverage          0.000
_reflns_Friedel_fraction_max      .
_reflns_Friedel_fraction_full     .
 
_reflns_special_details
;
 Reflections were merged by SHELXL according to the crystal
 class for the calculation of statistics and refinement.
 
 _reflns_Friedel_fraction is defined as the number of unique
 Friedel pairs measured divided by the number that would be
 possible theoretically, ignoring centric projections and
 systematic absences.
;
 
_computing_data_collection        ?
_computing_cell_refinement        ?
_computing_data_reduction         ?
_computing_structure_solution     ?
_computing_structure_refinement 'SHELXL-2014/7 (Sheldrick, 2014)'
_computing_molecular_graphics     ?
_computing_publication_material   ?
_refine_special_details           ?
_refine_ls_structure_factor_coef  Fsqd
_refine_ls_matrix_type            full
_refine_ls_weighting_scheme       calc
_refine_ls_weighting_details
'w=1/[\s^2^(Fo^2^)+(0.0456P)^2^+0.3954P] where P=(Fo^2^+2Fc^2^)/3'
_atom_sites_solution_primary      ?
_atom_sites_solution_secondary    ?
_atom_sites_solution_hydrogens    mixed
_refine_ls_hydrogen_treatment     constr
_refine_ls_extinction_method      'SHELXL-2014/7 (Sheldrick 2014'
_refine_ls_extinction_coef        0.080(5)
_refine_ls_extinction_expression
 'Fc^*^=kFc[1+0.001xFc^2^\l^3^/sin(2\q)]^-1/4^'
_refine_ls_number_reflns          3124
_refine_ls_number_parameters      183
_refine_ls_number_restraints      0
_refine_ls_R_factor_all           0.0404
_refine_ls_R_factor_gt            0.0327
_refine_ls_wR_factor_ref          0.0916
_refine_ls_wR_factor_gt           0.0861
_refine_ls_goodness_of_fit_ref    1.034
_refine_ls_restrained_S_all       1.034
_refine_ls_shift/su_max           0.000
_refine_ls_shift/su_mean          0.000
 
loop_
 _atom_site_label
 _atom_site_type_symbol
 _atom_site_fract_x
 _atom_site_fract_y
 _atom_site_fract_z
 _atom_site_U_iso_or_equiv
 _atom_site_adp_type
 _atom_site_occupancy
 _atom_site_site_symmetry_order  
 _atom_site_calc_flag
 _atom_site_refinement_flags_posn
 _atom_site_refinement_flags_adp
 _atom_site_refinement_flags_occupancy
 _atom_site_disorder_assembly
 _atom_site_disorder_group
Cl1 Cl 0.68668(5) 0.95451(4) 0.55026(3) 0.05284(15) Uani 1 1 d . . . . .
Cl2 Cl 0.44976(7) 0.63879(5) 0.78546(2) 0.06728(18) Uani 1 1 d . . . . .
O1 O 0.05349(15) 0.28912(10) 0.51348(6) 0.0515(3) Uani 1 1 d . . . . .
O2 O 0.30262(16) 0.51237(10) 0.64130(7) 0.0514(3) Uani 1 1 d . . . . .
H2A H 0.2603 0.4795 0.5989 0.077 Uiso 1 1 calc R U . . .
N3 N -0.12454(18) 0.07913(13) 0.24296(8) 0.0499(3) Uani 1 1 d . . . . .
N2 N 0.14982(15) 0.42588(11) 0.41643(7) 0.0391(3) Uani 1 1 d . . . . .
H2B H 0.1529 0.4504 0.3640 0.047 Uiso 1 1 d R U . . .
N1 N 0.22813(15) 0.49028(11) 0.48088(7) 0.0382(3) Uani 1 1 d . . . . .
C6 C 0.39811(16) 0.65331(12) 0.53155(8) 0.0342(3) Uani 1 1 d . . . . .
C9 C -0.00283(16) 0.24314(12) 0.36750(8) 0.0351(3) Uani 1 1 d . . . . .
C1 C 0.49152(17) 0.75802(12) 0.51227(8) 0.0371(3) Uani 1 1 d . . . . .
H1 H 0.5019 0.7828 0.4555 0.044 Uiso 1 1 calc R U . . .
C5 C 0.38629(17) 0.61430(12) 0.61749(8) 0.0370(3) Uani 1 1 d . . . . .
C8 C 0.06692(17) 0.32132(12) 0.43935(8) 0.0372(3) Uani 1 1 d . . . . .
C7 C 0.31405(17) 0.58552(13) 0.46282(8) 0.0379(3) Uani 1 1 d . . . . .
H7 H 0.3232 0.6117 0.4063 0.045 Uiso 1 1 calc R U . . .
C2 C 0.56868(17) 0.82520(12) 0.57621(9) 0.0379(3) Uani 1 1 d . . . . .
C3 C 0.55524(18) 0.79128(13) 0.66107(9) 0.0415(3) Uani 1 1 d . . . . .
H3 H 0.6049 0.8385 0.7043 0.050 Uiso 1 1 calc R U . . .
C4 C 0.46634(19) 0.68566(13) 0.68006(8) 0.0406(3) Uani 1 1 d . . . . .
C10 C 0.0273(2) 0.26237(14) 0.28181(9) 0.0476(4) Uani 1 1 d . . . . .
H10 H 0.0887 0.3308 0.2642 0.057 Uiso 1 1 calc R U . . .
C13 C -0.09637(19) 0.14102(14) 0.38930(10) 0.0449(3) Uani 1 1 d . . . . .
H13 H -0.1198 0.1250 0.4464 0.054 Uiso 1 1 calc R U . . .
C11 C -0.0351(2) 0.17828(16) 0.22252(10) 0.0536(4) Uani 1 1 d . . . . .
H11 H -0.0131 0.1919 0.1650 0.064 Uiso 1 1 calc R U . . .
C12 C -0.1548(2) 0.06305(15) 0.32589(11) 0.0513(4) Uani 1 1 d . . . . .
H12 H -0.2191 -0.0047 0.3418 0.062 Uiso 1 1 calc R U . . .
 
loop_
 _atom_site_aniso_label
 _atom_site_aniso_U_11
 _atom_site_aniso_U_22
 _atom_site_aniso_U_33
 _atom_site_aniso_U_23
 _atom_site_aniso_U_13
 _atom_site_aniso_U_12
Cl1 0.0520(2) 0.0411(2) 0.0653(3) 0.00434(16) -0.00396(18) -0.00523(15)
Cl2 0.1070(4) 0.0663(3) 0.0283(2) 0.00565(16) -0.0076(2) -0.0009(2)
O1 0.0754(8) 0.0497(6) 0.0296(5) -0.0047(4) 0.0049(5) -0.0033(5)
O2 0.0739(8) 0.0438(6) 0.0364(5) 0.0046(4) 0.0004(5) -0.0106(5)
N3 0.0602(8) 0.0459(7) 0.0435(7) -0.0090(6) -0.0070(6) -0.0036(6)
N2 0.0533(7) 0.0345(6) 0.0294(5) -0.0047(4) -0.0051(5) 0.0022(5)
N1 0.0467(6) 0.0337(6) 0.0340(6) -0.0070(4) -0.0046(5) 0.0068(5)
C6 0.0402(7) 0.0324(6) 0.0298(6) -0.0009(5) -0.0029(5) 0.0085(5)
C9 0.0392(7) 0.0337(6) 0.0323(6) -0.0037(5) 0.0001(5) 0.0063(5)
C1 0.0441(7) 0.0357(7) 0.0313(6) 0.0041(5) -0.0011(5) 0.0071(5)
C5 0.0458(7) 0.0332(6) 0.0319(6) 0.0014(5) -0.0009(5) 0.0060(5)
C8 0.0446(7) 0.0351(7) 0.0318(6) -0.0059(5) 0.0018(5) 0.0076(5)
C7 0.0478(8) 0.0355(7) 0.0302(6) -0.0018(5) -0.0033(5) 0.0081(6)
C2 0.0387(7) 0.0320(6) 0.0427(7) 0.0017(5) -0.0045(6) 0.0054(5)
C3 0.0461(7) 0.0392(7) 0.0389(7) -0.0051(6) -0.0116(6) 0.0076(6)
C4 0.0536(8) 0.0415(7) 0.0266(6) 0.0018(5) -0.0040(6) 0.0092(6)
C10 0.0682(10) 0.0398(8) 0.0349(7) 0.0001(6) -0.0011(7) -0.0091(7)
C13 0.0506(8) 0.0467(8) 0.0377(7) -0.0034(6) 0.0070(6) -0.0043(6)
C11 0.0797(12) 0.0501(9) 0.0309(7) -0.0032(6) -0.0028(7) -0.0052(8)
C12 0.0569(9) 0.0480(9) 0.0491(9) -0.0055(7) 0.0026(7) -0.0123(7)
 
_geom_special_details
;
 All esds (except the esd in the dihedral angle between two l.s. planes)
 are estimated using the full covariance matrix.  The cell esds are taken
 into account individually in the estimation of esds in distances, angles
 and torsion angles; correlations between esds in cell parameters are only
 used when they are defined by crystal symmetry.  An approximate (isotropic)
 treatment of cell esds is used for estimating esds involving l.s. planes.
;
 
loop_
 _geom_bond_atom_site_label_1
 _geom_bond_atom_site_label_2
 _geom_bond_distance
 _geom_bond_site_symmetry_2
 _geom_bond_publ_flag
Cl1 C2 1.7360(15) . ?
Cl2 C4 1.7285(14) . ?
O1 C8 1.2147(17) . ?
O2 C5 1.3422(17) . ?
O2 H2A 0.8200 . ?
N3 C11 1.329(2) . ?
N3 C12 1.333(2) . ?
N2 C8 1.3585(19) . ?
N2 N1 1.3679(16) . ?
N2 H2B 0.8600 . ?
N1 C7 1.2703(19) . ?
C6 C1 1.3899(19) . ?
C6 C5 1.4107(18) . ?
C6 C7 1.4559(18) . ?
C9 C13 1.378(2) . ?
C9 C10 1.379(2) . ?
C9 C8 1.5039(18) . ?
C1 C2 1.3735(19) . ?
C1 H1 0.9300 . ?
C5 C4 1.393(2) . ?
C7 H7 0.9300 . ?
C2 C3 1.380(2) . ?
C3 C4 1.377(2) . ?
C3 H3 0.9300 . ?
C10 C11 1.383(2) . ?
C10 H10 0.9300 . ?
C13 C12 1.375(2) . ?
C13 H13 0.9300 . ?
C11 H11 0.9300 . ?
C12 H12 0.9300 . ?
 
loop_
 _geom_angle_atom_site_label_1
 _geom_angle_atom_site_label_2
 _geom_angle_atom_site_label_3
 _geom_angle
 _geom_angle_site_symmetry_1
 _geom_angle_site_symmetry_3
 _geom_angle_publ_flag
C5 O2 H2A 109.5 . . ?
C11 N3 C12 116.48(13) . . ?
C8 N2 N1 116.64(11) . . ?
C8 N2 H2B 121.7 . . ?
N1 N2 H2B 121.7 . . ?
C7 N1 N2 119.46(12) . . ?
C1 C6 C5 119.44(12) . . ?
C1 C6 C7 119.56(12) . . ?
C5 C6 C7 120.99(13) . . ?
C13 C9 C10 117.69(13) . . ?
C13 C9 C8 117.44(12) . . ?
C10 C9 C8 124.78(13) . . ?
C2 C1 C6 120.62(12) . . ?
C2 C1 H1 119.7 . . ?
C6 C1 H1 119.7 . . ?
O2 C5 C4 119.00(12) . . ?
O2 C5 C6 123.21(12) . . ?
C4 C5 C6 117.79(13) . . ?
O1 C8 N2 122.56(13) . . ?
O1 C8 C9 120.93(13) . . ?
N2 C8 C9 116.47(12) . . ?
N1 C7 C6 119.28(12) . . ?
N1 C7 H7 120.4 . . ?
C6 C7 H7 120.4 . . ?
C1 C2 C3 121.17(13) . . ?
C1 C2 Cl1 119.68(11) . . ?
C3 C2 Cl1 119.14(11) . . ?
C4 C3 C2 118.25(13) . . ?
C4 C3 H3 120.9 . . ?
C2 C3 H3 120.9 . . ?
C3 C4 C5 122.68(12) . . ?
C3 C4 Cl2 119.57(11) . . ?
C5 C4 Cl2 117.75(11) . . ?
C9 C10 C11 118.92(14) . . ?
C9 C10 H10 120.5 . . ?
C11 C10 H10 120.5 . . ?
C12 C13 C9 119.38(14) . . ?
C12 C13 H13 120.3 . . ?
C9 C13 H13 120.3 . . ?
N3 C11 C10 123.82(14) . . ?
N3 C11 H11 118.1 . . ?
C10 C11 H11 118.1 . . ?
N3 C12 C13 123.70(15) . . ?
N3 C12 H12 118.2 . . ?
C13 C12 H12 118.2 . . ?
 
loop_
 _geom_torsion_atom_site_label_1
 _geom_torsion_atom_site_label_2
 _geom_torsion_atom_site_label_3
 _geom_torsion_atom_site_label_4
 _geom_torsion
 _geom_torsion_site_symmetry_1
 _geom_torsion_site_symmetry_2
 _geom_torsion_site_symmetry_3
 _geom_torsion_site_symmetry_4
 _geom_torsion_publ_flag
C8 N2 N1 C7 176.73(12) . . . . ?
C5 C6 C1 C2 -1.6(2) . . . . ?
C7 C6 C1 C2 178.43(12) . . . . ?
C1 C6 C5 O2 -178.07(13) . . . . ?
C7 C6 C5 O2 1.9(2) . . . . ?
C1 C6 C5 C4 1.73(19) . . . . ?
C7 C6 C5 C4 -178.29(12) . . . . ?
N1 N2 C8 O1 4.2(2) . . . . ?
N1 N2 C8 C9 -173.41(11) . . . . ?
C13 C9 C8 O1 6.4(2) . . . . ?
C10 C9 C8 O1 -169.94(15) . . . . ?
C13 C9 C8 N2 -175.95(12) . . . . ?
C10 C9 C8 N2 7.7(2) . . . . ?
N2 N1 C7 C6 -179.58(11) . . . . ?
C1 C6 C7 N1 -179.62(12) . . . . ?
C5 C6 C7 N1 0.4(2) . . . . ?
C6 C1 C2 C3 -0.3(2) . . . . ?
C6 C1 C2 Cl1 179.22(10) . . . . ?
C1 C2 C3 C4 2.0(2) . . . . ?
Cl1 C2 C3 C4 -177.54(10) . . . . ?
C2 C3 C4 C5 -1.8(2) . . . . ?
C2 C3 C4 Cl2 178.91(11) . . . . ?
O2 C5 C4 C3 179.78(13) . . . . ?
C6 C5 C4 C3 0.0(2) . . . . ?
O2 C5 C4 Cl2 -0.93(19) . . . . ?
C6 C5 C4 Cl2 179.26(10) . . . . ?
C13 C9 C10 C11 -0.9(2) . . . . ?
C8 C9 C10 C11 175.47(15) . . . . ?
C10 C9 C13 C12 0.2(2) . . . . ?
C8 C9 C13 C12 -176.39(14) . . . . ?
C12 N3 C11 C10 0.6(3) . . . . ?
C9 C10 C11 N3 0.5(3) . . . . ?
C11 N3 C12 C13 -1.3(3) . . . . ?
C9 C13 C12 N3 0.9(3) . . . . ?
 
_refine_diff_density_max    0.303
_refine_diff_density_min   -0.308
_refine_diff_density_rms    0.042

_shelx_res_file
;

    shelx.res created by SHELXL-2014/7

TITL AN13VR_a_a.res in P2(1)/c   New: P21/c
CELL  0.71073   8.0683  10.7464  15.6155   90.000   90.890   90.000
ZERR     4.00   0.0004   0.0006   0.0008    0.000    0.002    0.000
LATT 1
SYMM  - X, 1/2 + Y, 1/2 - Z
SFAC C  H  Cl N  O
UNIT 52 36 8 12 8
MERG 2
L.S. 5
ACTA
BOND   $H
FMAP 2
PLAN 5
CONF
WGHT    0.045600    0.395400
EXTI    0.079966
FVAR       1.31535
CL1   3    0.686678    0.954512    0.550264    11.00000    0.05199    0.04107 =
         0.06530    0.00434   -0.00396   -0.00523
CL2   3    0.449757    0.638789    0.785465    11.00000    0.10701    0.06630 =
         0.02827    0.00565   -0.00759   -0.00086
O1    5    0.053492    0.289125    0.513482    11.00000    0.07544    0.04968 =
         0.02961   -0.00469    0.00489   -0.00334
O2    5    0.302625    0.512369    0.641295    11.00000    0.07395    0.04384 =
         0.03643    0.00460    0.00040   -0.01062
AFIX 147
H2A   2    0.260295    0.479473    0.598923    11.00000   -1.50000
AFIX   0
N3    4   -0.124539    0.079129    0.242965    11.00000    0.06017    0.04591 =
         0.04347   -0.00897   -0.00701   -0.00358
N2    4    0.149824    0.425880    0.416432    11.00000    0.05327    0.03452 =
         0.02936   -0.00473   -0.00513    0.00223
AFIX   3
H2B   2    0.152898    0.450362    0.364048    11.00000   -1.20000
AFIX   0
N1    4    0.228128    0.490284    0.480880    11.00000    0.04672    0.03370 =
         0.03403   -0.00704   -0.00463    0.00684
C6    1    0.398113    0.653308    0.531545    11.00000    0.04020    0.03239 =
         0.02978   -0.00092   -0.00286    0.00849
C9    1   -0.002832    0.243139    0.367499    11.00000    0.03922    0.03368 =
         0.03231   -0.00370    0.00012    0.00631
C1    1    0.491517    0.758017    0.512269    11.00000    0.04413    0.03568 =
         0.03128    0.00406   -0.00107    0.00710
AFIX  43
H1    2    0.501863    0.782824    0.455546    11.00000   -1.20000
AFIX   0
C5    1    0.386290    0.614295    0.617492    11.00000    0.04583    0.03318 =
         0.03189    0.00141   -0.00090    0.00600
C8    1    0.066924    0.321315    0.439346    11.00000    0.04465    0.03506 =
         0.03181   -0.00587    0.00182    0.00763
C7    1    0.314047    0.585523    0.462823    11.00000    0.04782    0.03551 =
         0.03020   -0.00183   -0.00329    0.00813
AFIX  43
H7    2    0.323153    0.611666    0.406318    11.00000   -1.20000
AFIX   0
C2    1    0.568681    0.825197    0.576209    11.00000    0.03872    0.03202 =
         0.04267    0.00167   -0.00450    0.00539
C3    1    0.555241    0.791281    0.661068    11.00000    0.04611    0.03915 =
         0.03887   -0.00515   -0.01162    0.00755
AFIX  43
H3    2    0.604897    0.838492    0.704282    11.00000   -1.20000
AFIX   0
C4    1    0.466339    0.685663    0.680062    11.00000    0.05356    0.04152 =
         0.02662    0.00177   -0.00404    0.00920
C10   1    0.027342    0.262366    0.281810    11.00000    0.06816    0.03983 =
         0.03487    0.00014   -0.00109   -0.00907
AFIX  43
H10   2    0.088655    0.330763    0.264190    11.00000   -1.20000
AFIX   0
C13   1   -0.096371    0.141019    0.389301    11.00000    0.05060    0.04670 =
         0.03767   -0.00336    0.00704   -0.00430
AFIX  43
H13   2   -0.119776    0.124973    0.446374    11.00000   -1.20000
AFIX   0
C11   1   -0.035058    0.178283    0.222520    11.00000    0.07966    0.05012 =
         0.03088   -0.00318   -0.00278   -0.00517
AFIX  43
H11   2   -0.013115    0.191932    0.164988    11.00000   -1.20000
AFIX   0
C12   1   -0.154795    0.063047    0.325892    11.00000    0.05687    0.04801 =
         0.04912   -0.00550    0.00257   -0.01225
AFIX  43
H12   2   -0.219053   -0.004742    0.341763    11.00000   -1.20000
AFIX   0
HKLF 4

REM  AN13VR_a_a.res in P2(1)/c   New: P21/c
REM R1 =  0.0327 for    2690 Fo > 4sig(Fo)  and  0.0404 for all    3124 data
REM    183 parameters refined using      0 restraints

END

WGHT      0.0453      0.4033

REM Highest difference peak  0.303,  deepest hole -0.308,  1-sigma level  0.042
Q1    1   0.3752  0.6358  0.5730  11.00000  0.05    0.30
Q2    1   0.4575  0.6400  0.6482  11.00000  0.05    0.28
Q3    1   0.7020  0.9199  0.5070  11.00000  0.05    0.25
Q4    1   0.0305  0.2777  0.3991  11.00000  0.05    0.24
Q5    1  -0.0036  0.2621  0.3321  11.00000  0.05    0.21
;
_shelx_res_checksum   12498

_shelx_hkl_file
;
  -1   0   0 1963.70   55.39
  -1   0   0 1964.20   55.59
   3   0   0  804.62   26.90
  -3   0   0  844.12   26.30
  -3   0   0  837.92   26.60
  -3   0   0  881.41   27.10
   3   0   0  833.22   26.40
  -3   0   0  857.31   24.10
  -4   0   0   98.09    6.40
  -4   0   0  101.19    6.30
  -4   0   0   85.49    6.70
  -4   0   0   96.79    3.50
   4   0   0   76.29    6.40
   4   0   0   89.99    6.10
  -5   0   0 1232.08   39.20
  -5   0   0 1228.68   34.80
  -5   0   0 1241.38   39.80
  -5   0   0 1224.18   40.20
  -5   0   0 1222.28   35.20
  -5   0   0 1224.98   35.00
   5   0   0 1235.08   39.30
  -6   0   0  283.27   13.90
  -6   0   0  260.57    8.60
  -6   0   0  271.67    8.90
  -6   0   0  250.67   13.60
   6   0   0  240.98   13.50
  -6   0   0  263.27    9.00
  -7   0   0  563.14   24.30
   7   0   0  565.74   23.10
  -7   0   0  572.94   23.70
  -7   0   0  561.74   17.40
  -7   0   0  562.74   17.40
   8   0   0  400.76   19.60
  -8   0   0  361.46   19.90
  -8   0   0  366.46   20.50
  -8   0   0  343.47   12.50
   9   0   0   48.70    8.90
  -9   0   0   47.10    9.80
  -9   0   0   59.59   10.70
 -10   0   0   23.50   11.00
 -10   0   0   35.70   10.10
  10   0   0   37.50   10.70
 -10   0   0   47.90   12.00
  -1  -1   0  495.75   14.80
  -1  -1   0  480.25   14.30
   1  -1   0  490.15   14.60
   1  -1   0  492.65   14.70
  -1  -1   0  504.45   14.60
   1  -1   0  475.05   14.40
   1  -1   0  481.55   14.70
   1  -1   0  470.25   14.30
   1  -1   0  470.55   15.20
  -1  -1   0  507.45   14.50
  -1   1   0  498.05   15.20
  -1   1   0  491.55   14.70
   1   1   0  497.75   14.30
  -1   1   0  481.05   14.40
  -1   1   0  474.85   14.30
   1   1   0  487.75   14.70
  -1   1   0  493.05   14.30
  -1   1   0  495.45   14.80
  -1   1   0  485.95   14.60
   2  -1   0 2015.50   56.39
  -2  -1   0 2004.60   57.09
   2  -1   0 1990.00   55.99
   2  -1   0 1972.30   56.09
  -2  -1   0 1930.31   58.19
   2  -1   0 1972.90   55.79
   2  -1   0 2074.39   58.09
   2  -1   0 1927.61   57.39
   2   1   0 1930.11   56.99
  -2   1   0 2059.39   56.79
  -2   1   0 2026.70   57.39
  -2   1   0 2057.29   58.09
  -2   1   0 1985.70   56.49
  -2   1   0 1963.40   56.29
   2   1   0 1961.60   57.59
  -2   1   0 2011.50   56.19
  -2   1   0 1938.61   57.79
  -3  -1   0  476.45   15.70
  -3  -1   0  472.35   16.00
   3  -1   0  414.86   13.60
   3  -1   0  472.95   13.70
   3  -1   0  458.15   16.00
  -3   1   0  472.45   16.50
  -3   1   0  467.95   14.30
   3   1   0  424.36   15.30
  -3   1   0  460.95   14.10
   3   1   0  467.95   16.30
  -3   1   0  462.25   16.70
  -3   1   0  473.65   13.90
  -3   1   0  469.65   14.60
  -3   1   0  451.65   15.80
   4  -1   0 1656.93   50.89
  -4  -1   0 1717.73   50.59
  -4  -1   0 1687.53   50.99
   4   1   0 1576.54   51.19
  -4   1   0 1697.03   47.90
  -4   1   0 1724.73   51.99
  -4   1   0 1655.13   48.10
  -4   1   0 1660.03   51.39
  -4   1   0 1695.73   48.30
  -4   1   0 1715.53   50.79
  -5  -1   0  115.59    8.80
  -5  -1   0  130.19    8.60
   5  -1   0  119.89    8.30
  -5  -1   0  126.99    8.30
  -5   1   0  117.19    9.50
   5   1   0  107.59    8.70
  -5   1   0  116.09    5.60
  -5   1   0  120.39    5.10
  -5   1   0  112.99    8.40
  -5   1   0  101.19    8.20
   5   1   0   98.29    8.40
  -5   1   0  125.89    5.40
   6  -1   0  194.48   11.90
  -6  -1   0  187.98   15.00
  -6  -1   0  185.58   11.20
  -6   1   0  177.88    7.30
   6   1   0  175.58   11.00
  -6   1   0  174.98    7.40
  -6   1   0  174.68    7.70
  -6   1   0  185.48   12.20
   6   1   0  187.68   12.40
  -6   1   0  195.38   12.40
   7  -1   0  128.49   10.60
  -7  -1   0   94.99    9.80
  -7  -1   0  102.69   10.20
  -7   1   0  100.49   11.70
   7   1   0   97.29    9.60
  -7   1   0  107.49    6.20
  -7   1   0   98.99    5.90
  -7   1   0  106.59   11.20
  -8  -1   0   31.20    8.20
  -8  -1   0   37.80    7.30
   8  -1   0   34.60    7.70
  -8  -1   0   29.50    7.60
  -8   1   0   21.30    7.40
  -8   1   0   35.60    8.20
   8   1   0   28.60    6.50
  -8   1   0   33.80    4.50
  -9  -1   0   36.40    9.10
   9  -1   0   38.10    9.50
  -9  -1   0   36.30    9.20
  -9  -1   0   41.00    9.10
  -9   1   0   32.30    9.10
   9   1   0   28.30    8.10
  -9   1   0   29.20   10.70
 -10  -1   0   22.10    9.80
 -10  -1   0   24.90    8.80
 -10  -1   0   18.80   10.90
  10  -1   0    6.10   10.50
 -10  -1   0   26.60    9.50
 -10   1   0   35.20   12.40
  10   1   0   20.00    9.10
 -10   1   0   36.90   12.10
   0  -2   0  521.25   15.80
   0  -2   0  558.14   16.70
   0  -2   0  572.04   16.80
   0  -2   0  504.25   16.10
   0  -2   0  534.05   16.50
   0  -2   0  530.35   16.20
   0  -2   0  510.95   15.90
   0   2   0  534.55   16.60
   0   2   0  526.15   16.00
   0   2   0  537.15   15.80
   0   2   0  542.75   16.30
   1  -2   0  421.06   14.20
   1  -2   0  437.46   14.70
  -1  -2   0  442.36   13.60
   1  -2   0  433.06   14.10
   1  -2   0  440.06   14.00
   1  -2   0  431.66   14.10
  -1  -2   0  419.56   13.80
  -1  -2   0  428.96   13.00
   1  -2   0  423.36   13.70
  -1   2   0  429.86   14.80
  -1   2   0  439.66   14.50
  -1   2   0  441.36   13.40
   1   2   0  443.36   13.40
  -1   2   0  434.86   15.00
   1   2   0  442.36   13.10
  -1   2   0  448.66   13.80
   1   2   0  436.46   13.60
   3  -2   0  294.47    9.90
   3  -2   0  299.77   10.50
  -3  -2   0  292.37   10.30
   3  -2   0  281.67   10.30
   3  -2   0  284.87   11.50
  -3  -2   0  288.97   11.10
   3  -2   0  292.67    9.90
   3  -2   0  292.27   12.40
  -3  -2   0  311.37   11.20
  -3  -2   0  311.67   11.10
   3   2   0  286.87   11.50
  -3   2   0  286.57   10.40
  -3   2   0  295.57   10.30
  -3   2   0  270.97   10.90
  -3   2   0  282.47   10.80
  -3   2   0  308.47   10.10
  -3   2   0  277.97   12.10
  -3   2   0  294.37   11.20
  -4  -2   0 2285.47   65.59
  -4  -2   0 2283.47   65.49
   4  -2   0 2107.59   65.99
  -4  -2   0 2223.68   62.39
  -4  -2   0 2171.38   64.49
   4  -2   0 2264.17   63.39
   4  -2   0 2009.10   64.59
  -4   2   0 2288.87   65.69
  -4   2   0 2274.57   64.39
   4   2   0 2097.99   64.89
  -4   2   0 2334.07   67.49
   4   2   0 2218.78   66.39
  -4   2   0 2172.68   66.79
  -4   2   0 2208.88   63.79
  -4   2   0 2242.58   64.29
  -4   2   0 2246.28   63.49
   5  -2   0 1575.54   49.20
  -5  -2   0 1520.45   44.10
  -5  -2   0 1554.44   48.40
  -5  -2   0 1581.64   47.30
  -5  -2   0 1599.24   48.60
  -5  -2   0 1543.35   47.60
   5   2   0 1479.55   49.30
  -5   2   0 1612.94   50.59
  -5   2   0 1584.34   46.90
  -5   2   0 1577.24   46.40
  -5   2   0 1592.54   45.60
  -5   2   0 1556.94   45.90
  -5   2   0 1471.55   48.10
  -5   2   0 1537.85   49.80
   6  -2   0  353.76   17.10
  -6  -2   0  357.56   15.70
  -6  -2   0  365.16   17.50
  -6   2   0  376.26   14.90
  -6   2   0  370.56   13.30
  -6   2   0  355.16   18.20
   6   2   0  370.56   17.80
  -6   2   0  373.76   18.00
  -6   2   0  367.76   13.30
  -6   2   0  380.26   14.10
   6   2   0  355.16   15.80
  -7  -2   0   65.59    8.40
  -7  -2   0   76.59    8.80
  -7  -2   0   68.39    8.30
  -7  -2   0   75.39    9.10
   7  -2   0   81.49    9.80
  -7   2   0   72.29    6.00
  -7   2   0   55.09    8.90
  -7   2   0   74.09    9.30
   7   2   0  102.19   12.20
  -7   2   0   60.09    9.30
   7   2   0   54.39    7.20
  -7   2   0   60.29    6.40
   8  -2   0   68.49    9.60
  -8  -2   0   89.29   10.80
  -8  -2   0   65.99    9.00
  -8  -2   0   95.39   11.80
  -8  -2   0   92.69   10.90
   8   2   0   88.09   10.30
  -8   2   0   52.99    9.50
  -8   2   0   69.39   10.50
  -8   2   0   60.59    8.00
  -9  -2   0   15.30    8.00
   9  -2   0   19.20    8.90
  -9  -2   0   13.40    7.40
  -9  -2   0   16.00    7.40
  -9  -2   0   11.40    8.00
  -9   2   0   18.10    9.70
  -9   2   0   17.30   10.00
 -10  -2   0   22.00    8.20
 -10  -2   0   12.30    8.40
 -10  -2   0   14.40    9.70
 -10  -2   0   10.70    8.70
  10  -2   0    7.70   10.50
 -10   2   0   11.10   10.60
 -10   2   0    9.30   10.60
   0  -3   0    1.20    1.20
   0  -3   0    0.20    1.40
   0  -3   0    1.20    1.30
   0  -3   0   -0.60    0.90
   0  -3   0   -0.90    0.70
   0  -3   0   -0.90    0.80
   0  -3   0   -0.10    0.80
   0   3   0   -1.20    0.70
   0   3   0    2.00    1.10
   0   3   0   -0.60    1.10
  -1  -3   0 1106.59   32.50
  -1  -3   0 1069.19   32.10
   1  -3   0 1066.29   32.00
   1  -3   0 1113.99   33.10
   1  -3   0 1033.20   31.60
  -1  -3   0 1065.49   31.80
  -1  -3   0 1027.00   31.80
   1  -3   0 1110.09   33.30
   1  -3   0 1080.99   32.20
   1  -3   0 1002.40   31.50
   1  -3   0 1135.69   32.80
  -1   3   0 1107.19   32.30
   1   3   0  945.51   31.50
  -1   3   0 1101.39   32.10
   1   3   0 1060.49   32.00
   1   3   0 1132.69   32.40
  -1   3   0 1089.19   31.60
  -1   3   0 1049.20   33.10
  -1   3   0 1131.79   31.90
   2  -3   0  159.68    7.40
  -2  -3   0  163.98    6.70
   2  -3   0  156.18    6.60
  -2  -3   0  162.98    6.00
  -2  -3   0  157.98    7.10
   2  -3   0  161.88    8.30
   2  -3   0  153.58    7.00
   2  -3   0  155.08    6.60
   2  -3   0  148.89    7.60
   2  -3   0  152.18    6.80
  -2   3   0  174.28    6.50
   2   3   0  174.28    7.60
  -2   3   0  149.49    7.90
   2   3   0  166.48    6.40
   2   3   0  161.58    6.90
  -2   3   0  156.38    6.90
  -2   3   0  181.48    6.90
  -2   3   0  156.18    7.40
  -2   3   0  154.38    6.90
   3  -3   0 5710.23  160.58
  -3  -3   0 5566.14  160.58
   3  -3   0 5337.27  160.88
  -3  -3   0 5625.54  159.18
   3  -3   0 5879.41  162.68
   3  -3   0 5762.02  160.08
  -3  -3   0 5939.31  160.08
   3  -3   0 5526.85  159.28
  -3  -3   0 5578.44  158.48
  -3  -3   0 5814.12  160.18
  -3  -3   0 5638.74  159.28
  -3   3   0 5497.55  162.08
  -3   3   0 5667.63  159.98
  -3   3   0 5616.64  160.48
  -3   3   0 5828.42  159.58
  -3   3   0 5695.23  159.68
   3   3   0 5627.94  160.88
  -3   3   0 5714.23  160.68
   4  -3   0  153.48   10.50
  -4  -3   0  160.68    6.60
  -4  -3   0  158.18    7.30
  -4  -3   0  167.18    8.30
   4  -3   0  150.48    7.80
   4  -3   0  151.18    6.40
  -4  -3   0  158.28    8.50
   4  -3   0  151.18    6.90
  -4  -3   0  146.39    8.20
  -4  -3   0  142.59    6.90
   4  -3   0  149.29    7.00
   4   3   0  150.98    9.00
  -4   3   0  154.08    7.40
  -4   3   0  149.99    7.40
  -4   3   0  151.48    8.50
  -4   3   0  149.59    7.50
  -4   3   0  133.29    8.20
  -5  -3   0  464.35   16.80
   5  -3   0  470.75   15.60
   5  -3   0  462.75   19.10
  -5  -3   0  487.55   18.60
  -5  -3   0  468.65   16.90
   5  -3   0  465.25   16.40
  -5  -3   0  486.05   15.40
  -5  -3   0  486.05   18.40
  -5   3   0  489.85   17.00
  -5   3   0  482.75   17.50
  -5   3   0  483.45   20.30
  -5   3   0  493.95   16.90
  -5   3   0  492.05   16.70
   5   3   0  411.36   21.00
  -6  -3   0   61.39    4.20
   6  -3   0   56.59    3.60
  -6  -3   0   55.09    6.40
   6  -3   0   57.19    4.30
  -6  -3   0   54.69    6.70
  -6  -3   0   57.49    6.70
   6  -3   0   49.80    6.80
  -6   3   0   60.19    8.80
  -6   3   0   42.00    5.50
  -6   3   0   46.60    8.30
  -6   3   0   67.39    6.30
  -6   3   0   59.79    6.60
   6   3   0   54.09    7.80
  -7  -3   0   89.79    9.90
  -7  -3   0  100.09    9.30
   7  -3   0   80.79    9.60
  -7  -3   0   95.59    4.10
  -7   3   0   87.89    7.30
  -7   3   0   95.19   12.70
  -7   3   0   96.49   12.00
  -7   3   0   80.79    8.30
   7   3   0   94.89   11.70
  -8  -3   0    4.40    6.10
  -8  -3   0    6.10    5.60
  -8  -3   0   11.40    6.10
  -8  -3   0   12.60    5.60
   8  -3   0   13.20    7.10
   8   3   0   13.90    8.40
  -8   3   0   15.50    8.10
  -8   3   0    7.40    7.60
  -9  -3   0    4.10    8.00
  -9  -3   0    8.10    6.80
  -9  -3   0    6.20    7.00
   9  -3   0    7.70    7.80
  -9  -3   0    1.50    6.80
  -9   3   0   16.10    9.60
  -9   3   0    1.10    9.90
 -10  -3   0   -3.50    8.30
 -10  -3   0   -6.10    9.50
  10  -3   0  -19.40   10.00
 -10  -3   0   -2.10    8.20
 -10  -3   0   -7.60    8.20
 -10   3   0    7.30   11.50
 -10   3   0   11.30   10.60
   0  -4   0  123.79    5.50
   0  -4   0  123.29    6.70
   0  -4   0  122.79    6.80
   0  -4   0  111.39    5.20
   0  -4   0  117.49    5.90
   0  -4   0  137.79    6.70
   0   4   0  115.19    5.60
   0   4   0  119.79    6.10
   0   4   0  112.99    5.10
   0   4   0  112.09    6.20
  -1  -4   0 2850.21   83.99
  -1  -4   0 2852.31   83.89
  -1  -4   0 2816.52   82.89
   1  -4   0 2838.92   84.19
   1  -4   0 3037.80   85.89
  -1  -4   0 3011.50   85.09
  -1  -4   0 3002.10   84.79
   1  -4   0 2891.31   84.39
  -1  -4   0 2989.00   84.69
   1  -4   0 3082.19   85.39
   1  -4   0 2718.43   83.59
  -1  -4   0 2862.31   84.09
   1  -4   0 3137.89   85.79
  -1   4   0 2965.50   84.59
   1   4   0 3067.39   84.59
  -1   4   0 2991.00   83.79
  -1   4   0 2925.51   84.39
  -1   4   0 3006.80   83.69
  -1   4   0 2839.12   85.39
   1   4   0 2912.21   83.09
   1   4   0 2933.21   84.49
   1   4   0 2837.92   82.19
   2  -4   0 1168.78   36.00
  -2  -4   0 1146.29   35.80
   2  -4   0 1131.09   35.50
  -2  -4   0 1137.69   35.40
   2  -4   0 1181.88   36.80
   2  -4   0 1213.78   38.20
   2  -4   0 1211.38   37.30
   2  -4   0 1105.29   35.90
   2  -4   0 1150.18   35.70
  -2  -4   0 1207.08   35.90
  -2  -4   0 1193.78   34.60
  -2  -4   0 1177.88   36.30
   2   4   0 1215.48   35.00
   2   4   0 1242.08   36.80
  -2   4   0 1225.58   36.10
  -2   4   0 1145.29   37.60
  -2   4   0 1121.89   37.30
   2   4   0 1173.48   35.70
  -2   4   0 1213.78   36.00
  -2   4   0 1254.47   35.40
  -3  -4   0 1999.00   58.69
   3  -4   0 2053.29   59.99
   3  -4   0 2078.39   59.59
   3  -4   0 2079.39   61.79
  -3  -4   0 1939.01   59.09
  -3  -4   0 1930.11   57.39
   3  -4   0 1930.91   58.29
  -3  -4   0 2064.19   58.49
   3  -4   0 1966.10   58.69
   3  -4   0 1965.70   59.69
  -3  -4   0 1898.21   57.79
  -3  -4   0 2065.49   58.59
   3  -4   0 1909.41   58.69
  -3   4   0 2014.80   59.09
  -3   4   0 2050.99   58.89
  -3   4   0 2059.99   58.19
  -3   4   0 1922.31   59.69
  -3   4   0 1964.60   61.19
   3   4   0 2076.09   58.19
   3   4   0 1947.31   59.29
   4  -4   0 3959.10  116.29
   4  -4   0 4137.49  119.19
   4  -4   0 3938.91  117.29
  -4  -4   0 4232.48  117.09
   4  -4   0 4048.99  117.99
   4  -4   0 4267.47  117.39
  -4  -4   0 4123.89  117.19
  -4  -4   0 3966.10  116.09
  -4  -4   0 4036.80  116.69
   4  -4   0 4207.68  121.19
  -4  -4   0 3964.20  118.09
  -4  -4   0 3880.71  114.89
  -4  -4   0 4208.28  117.79
  -4   4   0 4090.99  117.99
  -4   4   0 4114.99  117.59
  -4   4   0 4141.89  120.59
  -4   4   0 4208.18  116.89
   4   4   0 4126.19  118.99
  -4   4   0 4132.59  117.29
  -4   4   0 4113.99  118.49
  -5  -4   0  133.69    8.60
   5  -4   0  129.39   10.00
   5  -4   0  126.29    7.00
  -5  -4   0  123.39    8.40
  -5  -4   0  115.79    6.70
  -5  -4   0  128.49    7.10
  -5  -4   0  123.79    6.10
   5  -4   0  120.09    6.00
  -5  -4   0  127.19    9.50
  -5  -4   0  125.09    6.30
   5  -4   0  125.99    7.10
  -5   4   0  110.79    7.50
  -5   4   0  114.19   11.10
   5   4   0  119.69    9.80
  -5   4   0  129.59    8.30
  -5   4   0  128.49   10.60
  -5   4   0  114.89    7.60
  -6  -4   0  681.43   22.40
  -6  -4   0  711.23   23.80
  -6  -4   0  693.03   23.10
   6  -4   0  703.43   27.30
  -6  -4   0  718.43   22.10
  -6  -4   0  702.93   21.70
   6  -4   0  708.03   22.40
  -6  -4   0  659.93   25.40
  -6   4   0  695.23   28.40
  -6   4   0  691.63   24.10
  -6   4   0  680.73   24.20
  -6   4   0  669.73   28.40
   6   4   0  715.63   27.70
  -6   4   0  704.53   24.30
  -7  -4   0   16.20    5.30
  -7  -4   0   13.90    4.50
  -7  -4   0   13.40    3.90
  -7  -4   0   21.10    3.40
   7  -4   0   16.00    7.10
  -7  -4   0   12.20    2.60
  -7  -4   0   13.50    3.20
  -7   4   0   17.10    8.30
  -7   4   0   12.70    7.30
  -7   4   0   14.90    4.60
   7   4   0    9.60    7.10
  -8  -4   0    0.40    5.10
  -8  -4   0   -0.20    5.10
  -8  -4   0    3.10    4.20
  -8  -4   0    2.00    6.20
  -8  -4   0   -0.40    2.70
   8  -4   0   -7.20    6.30
  -8  -4   0    1.20    2.00
  -8  -4   0   -3.10    6.30
  -8   4   0    9.70    8.10
  -8   4   0    6.90    7.20
   8   4   0    9.50    7.50
  -9  -4   0   21.10    7.90
  -9  -4   0   24.40    6.80
  -9  -4   0   35.40    7.20
  -9  -4   0   19.40    9.70
   9  -4   0   25.50   10.60
  -9   4   0   32.90   10.70
  -9   4   0   22.10   11.00
   9   4   0   14.70    9.80
 -10  -4   0  -11.90    8.00
 -10  -4   0   -1.60    8.50
 -10  -4   0    9.10   11.50
 -10  -4   0   -1.90    8.30
  10  -4   0   27.50   19.90
 -10   4   0   13.10   12.00
 -10   4   0   15.10   12.50
   0  -5   0   -1.10    2.50
   0  -5   0   -0.10    1.40
   0  -5   0   -0.70    2.40
   0  -5   0    3.20    2.10
   0  -5   0   -1.10    1.30
   0  -5   0   -3.10    2.60
   0  -5   0    0.80    1.80
   0   5   0    2.20    2.00
   0   5   0   -1.20    1.40
   0   5   0    0.90    1.90
   0   5   0    0.40    1.40
   1  -5   0 3920.01  110.29
  -1  -5   0 3971.00  109.39
  -1  -5   0 3699.23  108.19
  -1  -5   0 3659.03  106.99
  -1  -5   0 3854.11  109.29
   1  -5   0 3988.90  110.69
   1  -5   0 3606.04  107.79
  -1  -5   0 3803.52  108.49
   1  -5   0 3656.83  108.39
  -1  -5   0 3803.52  109.89
   1  -5   0 3831.62  108.79
  -1  -5   0 3613.04  107.79
   1  -5   0 3821.82  109.79
  -1   5   0 3800.52  107.79
  -1   5   0 3665.13  108.69
   1   5   0 3913.01  108.79
   1   5   0 3700.53  106.19
   1   5   0 3836.02  107.19
   1   5   0 3708.53  108.79
  -1   5   0 3874.51  108.99
  -1   5   0 3701.43  109.89
  -1   5   0 3800.32  107.69
   2  -5   0 2258.87   65.99
  -2  -5   0 2129.99   63.09
   2  -5   0 2290.27   64.89
   2  -5   0 2167.38   64.99
  -2  -5   0 2081.19   62.69
   2  -5   0 2017.20   62.69
  -2  -5   0 2219.78   63.49
   2  -5   0 2131.79   63.19
  -2  -5   0 2108.29   62.89
   2  -5   0 2146.39   63.49
  -2  -5   0 2178.68   63.69
  -2  -5   0 2115.89   61.49
   2  -5   0 2102.09   63.19
  -2  -5   0 2123.69   64.09
   2   5   0 2110.49   63.99
  -2   5   0 2158.88   62.49
  -2   5   0 2181.98   63.79
   2   5   0 2072.69   63.19
  -2   5   0 2214.28   63.09
  -2   5   0 2009.20   64.99
   2   5   0 2069.09   62.79
   2   5   0 2183.58   61.99
  -2   5   0 2258.97   63.59
   3  -5   0  757.92   25.80
   3  -5   0  792.12   29.30
   3  -5   0  831.22   27.50
   3  -5   0  784.02   26.30
   3  -5   0  788.02   26.10
  -3  -5   0  788.92   24.50
  -3  -5   0  805.92   26.20
  -3  -5   0  792.32   25.50
   3  -5   0  829.52   28.00
  -3  -5   0  826.02   26.80
  -3   5   0  812.22   26.80
   3   5   0  814.72   25.30
  -3   5   0  813.12   26.60
  -3   5   0  799.22   25.50
  -3   5   0  747.53   28.30
   3   5   0  789.22   27.50
   3   5   0  799.82   26.70
  -3   5   0  807.12   26.50
  -4  -5   0   53.59    5.10
   4  -5   0   50.49    6.60
   4  -5   0   58.69    7.10
  -4  -5   0   61.89    4.40
  -4  -5   0   60.39    6.20
  -4  -5   0   58.99    6.40
   4  -5   0   51.89    7.00
  -4  -5   0   57.49    5.80
   4  -5   0   61.29    5.60
  -4  -5   0   66.89    5.90
  -4   5   0   60.19    6.40
   4   5   0   60.69    5.90
  -4   5   0   64.09    5.80
  -4   5   0   81.99    8.90
  -4   5   0   49.00    5.80
  -4   5   0   52.89    7.40
   4   5   0   65.39    6.80
  -5  -5   0   93.39    7.70
   5  -5   0   88.29    8.90
   5  -5   0  106.59    6.80
  -5  -5   0  107.19    4.50
  -5  -5   0   83.09    9.00
  -5  -5   0   96.39    7.40
  -5  -5   0  108.29    8.80
  -5  -5   0  116.39    8.00
   5  -5   0  109.69    7.50
  -5  -5   0  109.69    6.50
  -5  -5   0   93.19    6.40
   5  -5   0  104.99    8.30
  -5  -5   0  107.39    4.40
  -5  -5   0  100.59    7.40
   5   5   0  129.39    9.70
  -5   5   0   95.29    7.30
  -5   5   0   96.09    8.30
  -5   5   0  105.99   11.20
  -5   5   0  111.89   11.40
   6  -5   0   41.60    7.70
  -6  -5   0   57.69    6.10
   6  -5   0   42.60    5.50
  -6  -5   0   41.20    5.20
  -6  -5   0   43.70    5.70
  -6  -5   0   68.19    8.60
  -6  -5   0   65.89    6.80
   6  -5   0   43.70    5.80
   6  -5   0   50.49    4.70
  -6  -5   0   56.49    6.80
  -6  -5   0   43.20    4.60
  -6   5   0   48.00    8.20
  -6   5   0   44.50    6.40
   6   5   0   52.99    8.50
  -6   5   0   43.50    9.00
   7  -5   0  191.48    9.80
  -7  -5   0  191.08    8.70
   7  -5   0  168.08   14.50
  -7  -5   0  199.68   10.20
  -7  -5   0  205.98   11.20
  -7  -5   0  195.38   13.10
  -7  -5   0  209.68   12.60
  -7  -5   0  192.88   10.70
  -7  -5   0  194.18    9.40
  -7   5   0  190.48   16.10
  -7   5   0  194.98   17.20
   7   5   0  206.68   15.00
  -8  -5   0    1.50    4.20
   8  -5   0    1.80    7.80
  -8  -5   0    9.90    5.50
  -8  -5   0   -1.40    3.80
  -8  -5   0   10.20    6.20
  -8  -5   0    2.50    3.00
   8   5   0   -0.50    7.70
  -8   5   0    5.40    8.10
  -8   5   0    0.90    8.20
  -9  -5   0   35.40    7.90
  -9  -5   0   29.70    9.30
   9  -5   0   29.10    9.80
  -9  -5   0   25.60    8.50
  -9  -5   0   26.50    7.00
  -9   5   0   20.00   11.30
  -9   5   0   14.00   10.80
   9   5   0   23.60   10.50
   0  -6   0  225.58   10.10
   0  -6   0  241.98   11.90
   0  -6   0  239.68   12.00
   0  -6   0  221.68   12.10
   0  -6   0  219.08    9.60
   0  -6   0  250.07   10.80
   0  -6   0  211.28   10.60
   0   6   0  240.98   10.50
   0   6   0  227.58    9.40
   0   6   0  226.18   11.30
   0   6   0  223.78    9.60
  -1  -6   0 1858.51   57.19
   1  -6   0 1978.90   59.89
  -1  -6   0 1975.40   58.59
   1  -6   0 1990.90   59.69
   1  -6   0 1787.02   56.89
  -1  -6   0 1853.61   57.39
  -1  -6   0 1883.91   55.79
   1  -6   0 1962.90   59.19
  -1  -6   0 1961.80   58.49
  -1  -6   0 1914.51   58.99
   1  -6   0 1914.11   57.79
  -1   6   0 1939.51   56.49
   1   6   0 1950.20   55.99
  -1   6   0 2024.50   56.89
  -1   6   0 1856.91   57.49
   1   6   0 1980.60   57.89
  -1   6   0 1674.13   61.09
   1   6   0 1902.21   57.89
   2  -6   0   63.69    8.40
  -2  -6   0   72.89    7.20
  -2  -6   0   77.39    6.10
  -2  -6   0   64.39    4.40
   2  -6   0   70.49    8.00
  -2  -6   0   73.69    5.70
  -2  -6   0   76.89    6.90
   2  -6   0   72.39    6.10
   2  -6   0   73.59    6.10
   2  -6   0   67.89    9.00
  -2  -6   0   65.19    7.30
  -2  -6   0   72.99    5.60
   2  -6   0   65.79    6.30
  -2   6   0   72.99    7.70
  -2   6   0   65.59    6.90
   2   6   0   89.29    5.30
  -2   6   0   60.89    6.30
   2   6   0   66.09    6.20
  -2   6   0   86.59    6.30
  -2   6   0   78.99    7.20
  -2   6   0   67.69    5.70
  -3  -6   0    3.90    1.80
  -3  -6   0    0.40    3.40
   3  -6   0   -2.50    3.90
   3  -6   0    3.90    2.90
   3  -6   0   -0.20    5.60
   3  -6   0    1.30    3.10
  -3  -6   0    5.20    2.50
   3  -6   0    2.10    2.90
  -3  -6   0    2.50    2.50
  -3  -6   0    1.60    3.00
  -3  -6   0    3.40    3.40
   3  -6   0    2.10    2.90
  -3  -6   0   11.20    4.00
   3   6   0    1.90    4.10
  -3   6   0    5.80    3.80
  -3   6   0    5.10    3.10
   3   6   0    6.70    3.30
  -3   6   0    2.20    3.30
   3   6   0    7.90    2.70
  -3   6   0   -4.60    3.20
   4  -6   0   65.39    6.70
   4  -6   0   58.89    6.10
  -4  -6   0   57.69    7.00
  -4  -6   0   55.89    7.00
  -4  -6   0   53.29    6.90
   4  -6   0   57.89    6.70
   4  -6   0   73.79    8.40
  -4  -6   0   58.29    7.50
  -4  -6   0   62.99    6.70
  -4  -6   0   61.29    4.70
   4  -6   0   87.19    8.20
  -4  -6   0   57.19    5.80
   4   6   0   59.59    6.40
  -4   6   0   63.69    7.40
   4   6   0   62.09    7.50
  -4   6   0   56.09    8.10
  -4   6   0   52.89    6.30
  -4   6   0   57.19    8.10
  -5  -6   0   94.49    8.40
   5  -6   0   86.89    7.40
  -5  -6   0  101.09    9.60
  -5  -6   0  108.19    7.10
  -5  -6   0  109.89    8.80
  -5  -6   0  102.39    8.70
   5  -6   0   89.69   10.30
  -5  -6   0  102.29    8.40
  -5  -6   0   97.19    6.30
   5  -6   0  105.69   10.00
   5   6   0   96.09   10.30
  -5   6   0   83.59   10.70
  -5   6   0   95.99   10.70
  -6  -6   0 1282.47   39.40
  -6  -6   0 1275.57   42.10
  -6  -6   0 1256.97   40.90
   6  -6   0 1273.27   40.50
  -6  -6   0 1287.47   41.00
   6  -6   0 1292.37   44.70
   6  -6   0 1296.47   40.70
  -6  -6   0 1225.48   40.70
   6   6   0 1267.87   44.30
  -6   6   0 1261.87   46.00
  -7  -6   0   52.19    7.90
  -7  -6   0   61.79    6.60
  -7  -6   0   56.09    7.80
  -7  -6   0   50.29    4.10
  -7  -6   0   51.39    6.50
  -7  -6   0   35.40    8.10
  -7  -6   0   46.40    4.90
  -7  -6   0   66.19    7.10
   7  -6   0   67.29    7.80
  -7  -6   0   77.19    8.20
   7  -6   0   55.79    9.50
  -7   6   0   40.10    9.20
   7   6   0   66.89    9.80
  -7   6   0   58.19   10.30
  -8  -6   0  117.89    7.90
  -8  -6   0   95.29    6.30
   8  -6   0  129.69   15.10
  -8  -6   0   99.09   10.40
  -8  -6   0   90.39    8.00
  -8  -6   0  109.19   10.10
  -8  -6   0  125.79   13.20
  -8   6   0   92.09   13.90
   8   6   0  151.18   17.00
  -8   6   0  115.49   16.00
  -9  -6   0   22.80   10.10
   9  -6   0    3.80    9.80
  -9  -6   0   17.20    5.60
  -9  -6   0   16.50    6.30
  -9  -6   0   15.60    4.10
  -9  -6   0    9.20    8.00
  -9   6   0   12.70   10.70
   9   6   0    4.40   10.10
  -9   6   0   19.90   12.60
   0  -7   0   -1.70    4.30
   0  -7   0   -0.40    2.70
   0  -7   0   -0.70    2.60
   0  -7   0    5.70    4.80
   0  -7   0    3.50    4.90
   0  -7   0    0.60    2.50
   0   7   0    2.90    2.30
   0   7   0    6.30    3.40
   0   7   0   -2.70    2.60
   0   7   0   -6.10    3.30
   1  -7   0 1883.31   60.39
   1  -7   0 1890.41   58.39
  -1  -7   0 1863.21   56.29
   1  -7   0 1878.71   58.09
  -1  -7   0 1957.40   58.09
  -1  -7   0 1891.71   58.09
   1  -7   0 1892.31   57.29
  -1  -7   0 2001.60   59.69
  -1  -7   0 2008.30   60.29
  -1  -7   0 1915.51   57.29
   1  -7   0 1863.21   60.59
   1  -7   0 1921.41   60.29
  -1   7   0 1932.11   57.59
   1   7   0 1969.70   56.39
  -1   7   0 1806.12   57.69
  -1   7   0 1948.21   56.89
  -1   7   0 1884.31   59.69
   1   7   0 1891.71   55.09
   1   7   0 1797.22   60.29
  -2  -7   0  848.42   26.20
   2  -7   0  832.72   28.30
   2  -7   0  820.32   27.80
  -2  -7   0  829.42   27.70
   2  -7   0  850.11   27.90
  -2  -7   0  812.02   28.80
  -2  -7   0  821.82   28.10
  -2  -7   0  837.42   30.00
   2  -7   0  802.12   28.40
  -2  -7   0  839.92   31.40
  -2  -7   0  826.62   28.20
   2  -7   0  833.02   30.50
   2  -7   0  826.42   30.90
  -2   7   0  783.12   30.10
   2   7   0  815.62   26.50
  -2   7   0  828.92   29.60
  -2   7   0  876.91   29.50
  -3  -7   0   27.80    4.80
  -3  -7   0   26.80    5.20
   3  -7   0   25.80    4.90
   3  -7   0   23.70    6.70
   3  -7   0   24.50    4.90
  -3  -7   0   16.70    6.20
  -3  -7   0   25.00    4.80
  -3  -7   0   25.60    3.30
   3  -7   0   29.60    5.50
   3  -7   0   23.20    4.60
  -3  -7   0   25.80    5.50
   3   7   0   32.70    5.00
  -3   7   0   21.30    5.40
   3   7   0   32.40    4.30
  -3   7   0   17.60    5.20
  -4  -7   0  208.38   10.40
  -4  -7   0  189.18   10.90
  -4  -7   0  217.88   11.90
  -4  -7   0  186.88   10.50
   4  -7   0  203.58   11.50
  -4  -7   0  199.08   11.00
  -4  -7   0  206.78    8.80
   4  -7   0  207.08   12.20
   4  -7   0  207.48   11.50
   4  -7   0  209.48   14.10
  -4  -7   0  195.38   12.50
   4  -7   0  199.58   11.60
  -4   7   0  191.88   13.70
   4   7   0  211.78   10.60
   4   7   0  198.08   11.90
   5  -7   0   31.70    7.30
  -5  -7   0   27.10    4.50
  -5  -7   0   46.30    6.60
   5  -7   0   25.00    5.10
  -5  -7   0   27.50    5.60
  -5  -7   0   32.40    6.20
  -5  -7   0   33.60    4.00
   5  -7   0   34.90    6.70
   5  -7   0   32.50    5.90
  -5  -7   0   28.10    4.90
  -5   7   0   25.50    7.20
  -5   7   0   20.90    7.50
   5   7   0   31.00    6.90
   6  -7   0   39.60    5.80
   6  -7   0   50.59    8.00
  -6  -7   0   44.20    5.50
  -6  -7   0   53.19    6.90
   6  -7   0   58.49    7.30
   6  -7   0   48.50    9.00
  -6  -7   0   50.59    6.50
  -6  -7   0   47.10    7.00
  -6  -7   0   47.60    7.60
  -6  -7   0   42.70    6.60
  -6   7   0   50.29    9.90
   6   7   0   54.29    9.40
  -6   7   0   33.90    8.60
   7  -7   0   45.90    7.10
  -7  -7   0   54.99    8.40
  -7  -7   0   72.69    7.50
  -7  -7   0   61.79    7.60
   7  -7   0   54.19   10.10
   7  -7   0   65.89    8.50
  -7  -7   0   43.00    5.90
  -7  -7   0   54.09    6.30
   7   7   0   52.79    9.70
  -7   7   0   47.20   10.60
  -7   7   0   63.59   12.00
  -8  -7   0   18.70    5.30
  -8  -7   0   24.40    6.40
   8  -7   0   21.00    9.50
  -8  -7   0   20.80    7.50
  -8  -7   0   14.80    5.00
  -8   7   0   38.00   12.80
   8   7   0   36.60   10.70
  -8   7   0    5.60   10.30
  -9  -7   0   94.59   10.10
  -9  -7   0   88.99   11.60
  -9  -7   0  110.19   12.60
   9  -7   0  101.89   24.10
  -9  -7   0   81.69    9.00
  -9   7   0   94.99   18.20
   9   7   0  102.89   16.10
  -9   7   0  109.69   29.70
   0  -8   0   54.79    6.70
   0  -8   0   64.49    6.40
   0  -8   0   81.59    9.90
   0  -8   0   60.49    7.30
   0   8   0   56.29    5.50
   0   8   0   75.29    6.50
   0   8   0   55.69    7.50
  -1  -8   0  343.57   15.10
  -1  -8   0  319.57   14.10
  -1  -8   0  345.97   13.60
   1  -8   0  361.26   19.10
  -1  -8   0  339.67   18.20
  -1  -8   0  319.57   15.30
   1  -8   0  331.67   14.40
   1   8   0  329.97   12.00
  -1   8   0  308.67   14.50
  -1   8   0  333.77   16.70
   1   8   0  358.06   16.30
   1   8   0  351.76   13.80
   2  -8   0  167.98   10.50
  -2  -8   0  178.68   13.70
  -2  -8   0  156.28    9.50
   2  -8   0  177.48   10.40
   2  -8   0  171.08   11.20
  -2  -8   0  197.48   11.10
   2  -8   0  167.78   10.20
  -2  -8   0  156.28    9.40
  -2  -8   0  167.08   10.40
  -2  -8   0  143.19   12.30
  -2   8   0  176.18   11.20
   2   8   0  167.98    9.30
   2   8   0  186.68   11.10
  -2   8   0  179.28   12.80
  -3  -8   0   -8.10    6.10
  -3  -8   0   -2.20    3.40
   3  -8   0    0.10    3.90
  -3  -8   0    1.00    2.60
   3  -8   0   -2.90    3.70
   3  -8   0    6.00    4.80
  -3  -8   0    0.90    3.40
  -3  -8   0    3.00    3.50
  -3  -8   0    5.10    5.50
   3   8   0    3.10    4.30
  -3   8   0   -2.50    5.10
  -3   8   0   -3.50    4.80
   3   8   0   -3.10    3.60
   4  -8   0  272.77   14.20
   4  -8   0  286.37   15.50
  -4  -8   0  286.37   13.90
  -4  -8   0  293.67   16.60
  -4  -8   0  300.57   14.30
  -4  -8   0  295.47   13.90
  -4  -8   0  252.07   12.40
   4  -8   0  282.47   14.80
  -4  -8   0  312.67   16.30
   4  -8   0  294.27   15.30
   4   8   0  287.17   15.60
  -4   8   0  255.47   16.10
   4   8   0  295.87   14.00
  -4   8   0  285.17   17.80
  -5  -8   0  281.57   13.70
  -5  -8   0  259.07   13.50
   5  -8   0  282.37   16.20
   5  -8   0  290.77   15.20
   5  -8   0  295.97   14.30
  -5  -8   0  268.67   16.10
  -5  -8   0  271.47   11.80
  -5  -8   0  269.27   14.40
   5  -8   0  291.47   15.30
   5   8   0  249.88   15.90
   5   8   0  271.67   14.80
  -5   8   0  260.27   17.50
  -5   8   0  275.97   18.70
   6  -8   0   15.80    5.70
  -6  -8   0   19.10    4.20
   6  -8   0   33.70   10.30
  -6  -8   0   21.70    5.50
  -6  -8   0   30.90    5.80
  -6  -8   0   20.40    6.50
  -6  -8   0   33.70    7.60
   6  -8   0    3.00    6.20
  -6   8   0   25.40    8.00
   6   8   0   22.70    8.10
  -6   8   0   26.70    8.60
  -7  -8   0  116.39    9.70
  -7  -8   0  100.29   12.10
  -7  -8   0  119.19   10.60
   7  -8   0  109.19   10.60
   7  -8   0   98.39   12.80
  -7  -8   0  125.09    9.20
  -7  -8   0  105.29   13.20
  -7   8   0  120.99   15.60
  -7   8   0  124.89   15.40
   7   8   0  107.69   13.30
  -8  -8   0  245.68   13.80
  -8  -8   0  246.98   15.60
  -8  -8   0  268.37   17.00
   8  -8   0  245.68   22.70
  -8  -8   0  246.98   17.40
  -8  -8   0  237.98   13.40
   8   8   0  266.77   22.90
  -8   8   0  274.97   24.50
  -8   8   0  244.18   23.30
   0  -9   0    0.50    3.20
   0  -9   0    5.70    3.60
   0  -9   0   10.90    8.10
   0  -9   0   -0.20    4.60
   0   9   0    3.20    5.00
   0   9   0    0.00    3.20
   1  -9   0    8.10    4.30
   1  -9   0    5.70    3.50
  -1  -9   0    3.00    7.50
   1  -9   0   -1.70    4.70
  -1  -9   0   16.00    4.90
  -1  -9   0   11.00    4.40
  -1  -9   0   10.40    4.30
   1  -9   0    2.80    3.70
  -1   9   0    5.40    4.80
   1   9   0    9.70    2.40
  -1   9   0    7.80    4.40
   1   9   0   11.50    5.20
   2  -9   0    1.70    3.80
  -2  -9   0   29.80    5.80
   2  -9   0    0.80    4.40
   2  -9   0   15.00    5.10
  -2  -9   0   10.80    4.60
  -2  -9   0    5.60    4.40
  -2  -9   0   10.30    7.90
  -2  -9   0   11.30    3.80
   2   9   0   11.80    5.00
  -2   9   0    2.50    4.70
  -2   9   0    7.80    5.60
   2   9   0   -1.50    4.50
  -3  -9   0  828.52   29.50
   3  -9   0  773.42   30.20
  -3  -9   0  837.22   26.80
   3  -9   0  813.92   29.40
  -3  -9   0  833.02   32.80
  -3  -9   0  787.92   29.40
   3  -9   0  848.42   30.00
  -3  -9   0  787.02   28.70
   3  -9   0  804.62   29.60
   3   9   0  772.82   28.00
  -3   9   0  822.32   31.60
  -3   9   0  824.82   33.10
   3   9   0  795.22   29.50
   4  -9   0  372.46   19.50
  -4  -9   0  414.16   15.60
  -4  -9   0  396.26   18.00
  -4  -9   0  440.96   18.40
  -4  -9   0  381.26   21.20
  -4  -9   0  432.66   18.50
   4  -9   0  410.76   18.60
   4  -9   0  424.76   19.10
   4  -9   0  390.76   19.30
  -4   9   0  424.46   21.50
   4   9   0  392.56   19.30
   4   9   0  387.66   17.90
  -4   9   0  409.76   22.10
  -5  -9   0  244.18   17.90
  -5  -9   0  228.98   11.00
   5  -9   0  212.98   14.60
  -5  -9   0  229.68   13.70
   5  -9   0  245.08   14.30
  -5  -9   0  237.08   13.80
  -5  -9   0  240.78   13.80
   5  -9   0  219.98   15.30
   5  -9   0  220.28   16.20
  -5   9   0  270.57   18.60
   5   9   0  268.97   17.60
   5   9   0  223.38   15.70
  -5   9   0  212.18   18.00
  -6  -9   0    2.00    4.00
  -6  -9   0   11.10    5.70
  -6  -9   0    8.20    8.40
   6  -9   0   16.20    5.70
   6  -9   0   -9.40    7.40
  -6  -9   0    6.40    6.00
  -6  -9   0    5.20    4.90
   6  -9   0   18.30    7.70
  -6   9   0   -3.00    8.60
   6   9   0    5.70    8.20
  -6   9   0   10.40    8.80
  -7  -9   0   42.80    8.20
  -7  -9   0   40.40    8.40
   7  -9   0   53.49    7.30
   7  -9   0   49.30   11.90
  -7  -9   0   59.09    6.90
  -7  -9   0   52.79    7.40
  -7   9   0   39.30   12.10
  -7   9   0   53.79   12.00
   7   9   0   50.79   11.80
  -8  -9   0   -3.90    7.50
  -8  -9   0    1.00    6.30
   8  -9   0   27.10   20.60
  -8  -9   0    8.00    8.00
   8  -9   0    3.30    9.90
  -8  -9   0    2.10    5.80
   8   9   0   -0.20   11.70
  -8   9   0   -4.60   13.80
   0 -10   0  529.05   22.10
   0 -10   0  519.45   21.10
   0 -10   0  529.25   22.60
   0  10   0  504.15   23.10
   0  10   0  503.85   19.40
  -1 -10   0   66.39    8.50
   1 -10   0   46.00    7.50
   1 -10   0   51.49    8.20
   1 -10   0   55.59    7.30
   1 -10   0   56.59    7.30
  -1 -10   0   40.20   10.70
  -1 -10   0   69.19    7.80
  -1 -10   0   59.69    8.10
  -1  10   0   57.69    9.20
   1  10   0   48.90    5.40
  -1  10   0   60.39    7.10
   1  10   0   68.39    9.10
  -2 -10   0   14.20    9.30
  -2 -10   0   25.90    5.80
   2 -10   0   27.60    6.40
   2 -10   0   47.60    7.40
  -2 -10   0   21.90    6.40
   2 -10   0   33.20    7.60
  -2 -10   0   35.70    6.00
  -2 -10   0   25.30    5.20
   2 -10   0   42.10    7.40
  -2  10   0   35.30    7.00
  -2  10   0   31.20    7.30
   2  10   0   41.00    7.80
   3 -10   0   55.19    8.10
   3 -10   0   45.00    9.60
  -3 -10   0   39.10    5.70
  -3 -10   0   57.79    7.50
   3 -10   0   42.60    7.60
   3 -10   0   52.59    8.30
  -3 -10   0   55.49   11.50
  -3 -10   0   43.70    7.80
  -3 -10   0   50.69    7.10
   3  10   0   49.50    7.70
  -3  10   0   48.40    9.90
  -3  10   0   53.29    8.10
   4 -10   0   -6.10    6.40
  -4 -10   0    0.50    4.00
  -4 -10   0    0.60    5.30
   4 -10   0   -0.20    5.40
   4 -10   0   -4.60    6.50
  -4 -10   0   -2.30    9.70
   4 -10   0   -2.40    5.50
  -4 -10   0   -0.70    5.10
  -4 -10   0   -1.30    4.90
   4  10   0    1.00    5.80
  -4  10   0    2.20    6.20
  -4  10   0   -0.20    7.40
  -5 -10   0   36.20    5.50
   5 -10   0   47.20    8.00
  -5 -10   0   42.40    7.80
   5 -10   0   62.49   10.00
   5 -10   0   40.90    8.60
   5 -10   0   56.09   10.60
  -5 -10   0   48.90    7.90
  -5 -10   0   46.70    7.60
   5  10   0   41.70    9.40
  -5  10   0   39.10   10.40
  -5  10   0   31.60    9.60
  -6 -10   0   82.39    9.60
  -6 -10   0  102.99   11.10
  -6 -10   0  104.09   11.80
   6 -10   0   85.29   13.40
  -6 -10   0   88.09    9.20
   6 -10   0  105.69   12.50
  -6  10   0   76.59   14.20
  -6  10   0   82.59   13.30
   6  10   0   97.19   12.80
   7 -10   0   36.70   13.30
  -7 -10   0   63.19    9.70
  -7 -10   0   50.99    7.20
  -7 -10   0   42.00    8.70
  -7 -10   0   56.29    9.00
   7 -10   0   49.60    8.90
   7  10   0   56.79   13.40
  -7  10   0   40.50   12.80
  -7  10   0   82.79   16.00
   0 -11   0    4.40    4.90
   0 -11   0   -2.40    5.20
   0 -11   0   -5.30    6.20
   0  11   0    8.10    6.70
  -1 -11   0    3.10    5.10
  -1 -11   0    6.30    5.20
   1 -11   0    1.40    5.00
   1 -11   0    3.90    4.70
   1 -11   0    2.10    5.60
   1 -11   0   17.30    6.90
  -1 -11   0    7.90    6.20
   1  11   0    9.70    3.40
  -1  11   0    7.70    6.70
   1  11   0   11.80    6.50
  -1  11   0   -3.40    4.90
  -2 -11   0    0.70    5.90
   2 -11   0    3.60    4.90
  -2 -11   0   12.60    5.50
   2 -11   0   11.70    5.50
  -2 -11   0    8.90    6.30
   2 -11   0   -0.60    6.70
   2 -11   0   11.80    6.30
  -2 -11   0  -19.20   13.10
  -2  11   0    8.20    7.90
  -2  11   0    4.40    5.30
   2  11   0    9.90    6.70
   3 -11   0   21.60    7.20
   3 -11   0    4.20    8.40
  -3 -11   0   17.10    7.00
  -3 -11   0    5.10    6.40
  -3 -11   0   11.80    5.00
   3 -11   0   11.10    6.00
   3 -11   0   22.80    7.00
  -3 -11   0   18.80    5.30
  -3  11   0   20.50    8.70
   3  11   0   28.10    7.40
  -3  11   0    5.80    6.60
  -4 -11   0   22.70    7.50
   4 -11   0   25.10    7.70
  -4 -11   0   21.80    7.20
   4 -11   0   21.90    7.50
  -4 -11   0   13.30    6.60
   4 -11   0   28.80   10.90
   4 -11   0   25.10    7.80
  -4 -11   0   27.40    5.70
   4  11   0   13.90    7.60
  -4  11   0   26.80   11.20
  -4  11   0   21.40    8.60
  -5 -11   0   11.50    5.40
  -5 -11   0   15.50    7.20
  -5 -11   0   -0.50    6.10
   5 -11   0   23.10   10.40
   5 -11   0   17.30    8.50
   5 -11   0   -2.90    6.80
   5 -11   0   -0.90    8.50
  -5 -11   0   -1.60    6.80
  -5  11   0    5.60   10.40
   5  11   0   15.90    9.30
  -5  11   0    6.30    9.10
   6 -11   0    9.00    7.50
   6 -11   0    5.40   11.00
  -6 -11   0   -1.30    6.70
  -6 -11   0   -3.70    7.90
  -6 -11   0   -9.50    7.20
  -6 -11   0    3.80    6.00
  -6  11   0   -0.60   11.00
  -6  11   0    2.50   12.10
   6  11   0   -8.90    9.90
   0 -12   0   33.60    7.90
   0 -12   0    8.00    6.70
   0 -12   0   35.20    9.20
   0  12   0   21.10    9.30
   0  12   0   24.50    5.70
   1 -12   0  151.78   15.40
   1 -12   0  160.78   12.30
   1 -12   0  171.68   13.90
  -1 -12   0  154.28   13.30
  -1 -12   0  147.79   15.00
   1 -12   0  162.18   15.20
  -1 -12   0  137.89   14.30
   1  12   0  121.99   15.30
  -1  12   0  133.89   12.70
  -1  12   0  138.49   16.30
   1  12   0  136.69    8.70
   2 -12   0   32.30    9.90
   2 -12   0   33.00    8.60
   2 -12   0   28.30    7.20
  -2 -12   0   10.20    6.90
   2 -12   0   23.10    8.00
  -2 -12   0   18.00    6.60
  -2 -12   0   14.10    7.90
  -2  12   0   10.90    9.10
  -2  12   0   18.80    7.70
   2  12   0   14.00    7.30
   2  12   0   35.40    7.60
  -3 -12   0   49.99    8.60
   3 -12   0   47.20    9.40
  -3 -12   0   56.69    9.70
  -3 -12   0   58.89    9.70
   3 -12   0   77.79   11.10
   3 -12   0   49.99   11.00
   3 -12   0   60.39   10.00
  -3  12   0   69.39    9.90
   3  12   0   63.59   10.80
  -3  12   0   55.19   12.00
   4 -12   0   15.70    9.00
  -4 -12   0   21.90    7.30
   4 -12   0   15.20   12.00
   4 -12   0   17.50    8.50
   4 -12   0    3.30    8.00
  -4 -12   0    8.60    7.10
  -4 -12   0   17.40    8.20
   4  12   0   18.60    9.10
  -4  12   0   19.80    8.70
  -4  12   0   13.70   11.00
  -5 -12   0   47.30   10.20
  -5 -12   0   55.19   10.50
   5 -12   0   56.89   11.90
  -5 -12   0   43.10    7.40
   5 -12   0   35.30    9.80
  -5 -12   0   52.99   10.10
   5 -12   0   42.70   10.90
  -5  12   0   45.90   15.40
  -5  12   0   49.00   11.20
   5  12   0   55.09   12.10
   0 -13   0    0.90    8.10
   0 -13   0   -5.80    6.40
   0 -13   0  -11.40    7.70
   0 -13   0   -1.80    6.50
   0  13   0    3.60    8.10
   0  13   0  -12.10    5.70
   1 -13   0    3.70    7.00
  -1 -13   0    9.50    7.80
   1 -13   0    7.40    7.10
   1 -13   0   13.10   10.10
  -1 -13   0   14.90    7.50
  -1 -13   0   10.00    9.00
   1 -13   0   24.10    8.90
   1  13   0    3.40    4.30
   1  13   0   11.80    9.30
  -1  13   0   14.70   10.70
  -1  13   0    9.70    6.80
   2 -13   0   58.79   10.60
   2 -13   0   29.90    9.40
   2 -13   0   79.19   11.80
  -2 -13   0   40.20    9.80
   2 -13   0   65.69   12.70
  -2 -13   0   44.20   10.80
  -2 -13   0   68.29   10.30
  -2  13   0   41.70    9.00
   2  13   0   56.29   10.10
   2  13   0   44.30    9.90
  -2  13   0   45.00   13.50
   3 -13   0   66.99   12.00
   3 -13   0   35.70   11.50
   3 -13   0   44.80    9.80
  -3 -13   0   57.69   11.20
  -3 -13   0   36.70   10.20
   3 -13   0   49.20   10.40
  -3 -13   0   66.79   10.30
   3  13   0   50.09   11.60
  -3  13   0   43.30   12.50
  -3  13   0   41.20    9.60
 -10   0   1   -2.80   10.00
 -10   0   1    1.30   10.60
 -10   0   1    0.10    8.30
  10   0  -1    7.60    8.90
  -9   0   1   -3.40    7.20
  -9   0   1  -10.60    8.10
   9   0  -1   -7.90    7.20
  -8   0   1   -1.30    2.70
   8   0  -1    0.40    5.20
  -8   0   1   -2.60    6.00
  -8   0   1   -2.00    5.80
  -8   0   1   -1.30    2.80
  -7   0   1   -0.30    2.30
  -7   0   1   -0.30    1.90
   7   0  -1    5.20    4.80
  -7   0   1    2.10    5.40
  -6   0   1    1.20    1.30
  -6   0   1   -3.80    4.40
  -6   0   1   -1.00    1.50
   6   0  -1   -2.10    3.50
  -5   0   1   -0.10    1.30
  -5   0   1    0.80    4.30
   5   0  -1    2.90    3.20
   5   0  -1   -3.10    3.70
  -5   0   1   -0.80    1.10
  -5   0   1   -3.60    3.00
  -5   0   1   -1.10    3.60
   4   0  -1    1.60    2.10
  -4   0   1   -4.20    2.80
  -4   0   1    0.10    1.00
  -4   0   1   -1.70    2.00
  -4   0   1    2.50    2.30
   4   0  -1    0.90    2.70
   3   0  -1    8.90    2.10
  -3   0   1   -0.50    1.60
  -3   0   1    2.30    2.20
   3   0  -1   -0.30    1.70
   2   0  -1    0.30    0.90
  -2   0   1   -0.80    0.80
  -2   0   1   -0.40    1.30
  -2   0   1    0.50    0.50
   2   0  -1    0.50    1.10
   1   0  -1   -7.90    0.50
   1   0  -1   -6.20    0.70
  -1   0   1   -7.20    0.80
  -1   0   1   -6.20    0.60
   1   0  -1   -8.70    0.30
  -1   0   1   -8.40    0.30
  -1   0  -1    1.00    0.50
   1   0   1   -0.90    0.50
   1   0   1    0.50    0.40
  -1   0  -1    1.40    0.40
   1   0   1    0.20    0.30
  -1   0  -1    0.60    0.60
  -1   0  -1    0.20    0.40
   1   0   1    0.20    0.50
  -1   0  -1    0.00    0.40
   1   0   1   -0.10    0.40
  -2   0  -1    0.40    0.60
   2   0   1   -0.20    0.50
  -2   0  -1   -0.30    0.90
   2   0   1    1.90    1.20
  -2   0  -1    1.00    1.10
  -2   0  -1    0.70    1.30
  -2   0  -1    0.60    1.00
  -2   0  -1    0.70    0.50
  -3   0  -1    1.70    1.80
  -3   0  -1    0.00    0.70
  -3   0  -1    1.30    1.80
   3   0   1    1.20    1.40
  -3   0  -1    0.10    0.60
  -3   0  -1   -0.40    1.30
  -3   0  -1   -0.70    1.50
  -3   0  -1    0.60    0.60
  -4   0  -1    0.40    0.90
  -4   0  -1    1.10    0.90
  -4   0  -1    0.60    2.10
   4   0   1    1.60    2.30
  -4   0  -1    2.20    2.00
  -4   0  -1    1.40    2.90
  -4   0  -1   -0.90    2.50
  -5   0  -1    1.10    2.80
  -5   0  -1    1.50    4.00
   5   0   1   -1.10    2.90
  -5   0  -1   -4.60    3.50
  -5   0  -1    0.10    2.90
  -5   0  -1    0.60    1.30
  -6   0  -1   -2.90    3.20
  -6   0  -1    6.00    3.80
   6   0   1   -1.20    3.50
  -6   0  -1   -0.20    1.70
  -6   0  -1   -0.60    1.50
  -6   0  -1   -0.20    6.00
  -7   0  -1   -3.10    5.20
  -7   0  -1    1.30    2.00
   7   0   1    0.50    4.70
  -7   0  -1    0.50    4.60
  -7   0  -1   -1.60    2.20
  -8   0  -1    2.90    3.10
   8   0   1   -0.10    6.10
  -8   0  -1   -0.70    5.20
  -8   0  -1   -2.00    6.40
  -8   0  -1    1.40    2.60
  -9   0  -1   -9.90    7.10
  -9   0  -1    1.50    8.30
   9   0   1    8.40    7.50
 -10   0  -1   -6.40    9.30
 -10   0  -1    5.10    9.50
  10   0   1    2.70    9.20
 -10   0  -1    5.40    9.30
 -10  -1   1    9.00    9.50
 -10  -1   1   17.50   10.10
  10  -1  -1   14.60   10.10
 -10  -1   1    0.40    7.90
 -10  -1   1   15.50    8.80
 -10   1   1    1.20   10.20
  10   1  -1    4.90    8.70
 -10   1   1    4.00   11.90
  -9  -1   1  193.38   15.00
   9  -1  -1  190.78   16.10
  -9  -1   1  179.58   17.10
  -9  -1   1  147.49   13.80
  -9  -1   1  184.38   17.80
   9   1  -1  191.58   15.40
  -9   1   1  196.18   18.90
  -9   1   1  179.38   18.60
  -8  -1   1   90.99   11.20
   8  -1  -1  119.19   12.10
  -8  -1   1   99.69   13.20
  -8   1   1   94.89   13.00
  -8   1   1  116.29   13.20
  -8   1   1  101.89    7.50
  -8   1   1   83.39    7.60
   8   1  -1  120.99   11.10
  -7  -1   1   -1.00    4.70
  -7  -1   1    0.60    5.60
   7  -1  -1    0.20    4.80
   7   1  -1    2.30    4.70
   7   1  -1    3.00    5.10
  -7   1   1    2.30    2.60
  -7   1   1    2.70    3.10
  -7   1   1    0.50    5.90
   6  -1  -1  580.24   22.90
   6   1  -1  591.24   24.40
  -6   1   1  586.14   24.00
  -6   1   1  588.94   19.20
  -6   1   1  606.34   18.50
  -5  -1   1 3099.49   86.89
   5  -1  -1 2974.00   87.39
  -5  -1   1 3075.79   88.09
   5   1  -1 2602.64   88.19
  -5   1   1 3012.20   88.89
  -5   1   1 2927.41   88.39
  -5   1   1 2914.01   83.29
  -5   1   1 3055.89   86.99
  -5   1   1 2898.81   83.69
  -5   1   1 2960.70   83.99
  -4  -1   1    9.20    2.80
   4  -1  -1    3.90    2.30
  -4  -1   1    2.00    2.90
  -4   1   1    1.40    2.70
   4   1  -1    3.50    2.10
  -4   1   1    7.10    2.90
  -4   1   1    1.50    1.30
  -4   1   1    1.90    1.60
  -4   1   1    0.90    1.20
  -4   1   1    2.50    3.10
  -4   1   1    2.80    1.40
   4   1  -1    5.70    3.00
   3  -1  -1  277.47    8.40
   3  -1  -1  245.48    8.50
  -3  -1   1  287.87   11.00
  -3  -1   1  269.57   10.10
   3  -1  -1  262.27   10.50
  -3   1   1  271.07   11.30
  -3   1   1  268.57    9.00
   3   1  -1  260.17   10.00
  -3   1   1  269.37    9.30
  -3   1   1  279.27    8.60
  -3   1   1  272.67    8.90
  -3   1   1  289.07   10.50
  -3   1   1  253.47   11.20
   3   1  -1  258.57   11.00
  -1  -1   1 1317.27   38.10
  -1  -1   1 1350.66   38.40
   1  -1  -1 1302.47   38.20
  -1  -1   1 1360.86   37.90
  -1  -1   1 1393.16   39.00
   1  -1  -1 1333.27   38.50
   1  -1  -1 1263.47   38.70
   1  -1  -1 1379.96   38.90
  -1  -1   1 1355.56   38.30
   1  -1  -1 1372.56   38.80
  -1  -1   1 1316.97   38.20
   1  -1  -1 1363.56   39.60
  -1   1   1 1396.36   39.70
  -1   1   1 1326.07   38.10
   1   1  -1 1409.76   38.60
  -1   1   1 1337.47   38.90
   1   1  -1 1366.26   38.20
  -1   1   1 1347.77   38.80
   1   1  -1 1346.97   38.30
  -1   1   1 1355.46   38.70
   1   1  -1 1374.46   39.10
   0  -1  -1 1920.51   50.69
   0  -1   1 1768.82   49.00
   0  -1  -1 1692.13   49.20
   0  -1  -1 1692.73   49.60
   0   1  -1 1635.04   49.00
   0   1   1 1580.24   48.80
   0   1   1 1790.22   49.50
   0   1  -1 1646.84   48.80
   1  -1   1  630.34   18.70
  -1  -1  -1  602.04   18.00
   1  -1   1  631.24   18.60
  -1  -1  -1  603.74   17.30
  -1  -1  -1  608.24   18.10
   1  -1   1  590.44   17.90
  -1  -1  -1  605.04   17.50
   1  -1   1  569.94   18.10
  -1  -1  -1  617.04   17.80
  -1  -1  -1  629.64   17.60
  -1   1  -1  612.84   18.50
  -1   1  -1  588.94   18.10
   1   1   1  594.34   17.70
  -1   1  -1  610.14   18.00
   1   1   1  622.04   18.10
   1   1   1  642.84   18.30
  -1   1  -1  618.44   17.90
  -1   1  -1  585.54   18.60
  -1   1  -1  579.14   18.10
   1   1   1  610.34   17.70
   1   1   1  599.64   17.60
  -3  -1  -1  144.49    6.50
  -3  -1  -1  142.59    6.90
  -3  -1  -1  147.19    7.10
   3  -1   1  135.29    7.00
   3  -1   1  155.38    5.30
   3  -1   1  148.59    7.40
   3  -1   1  152.38    5.50
   3   1   1  141.29    6.90
   3   1   1  145.29    6.80
  -3   1  -1  150.88    7.70
  -3   1  -1  145.79    7.50
  -3   1  -1  150.78    5.70
  -3   1  -1  161.68    7.40
  -3   1  -1  155.78    7.30
  -4  -1  -1   60.89    5.60
  -4  -1  -1   71.29    5.70
  -4  -1  -1   66.39    5.00
  -4  -1  -1   64.09    2.90
   4  -1   1   53.99    5.40
  -4  -1  -1   65.69    5.10
  -4   1  -1   61.89    6.00
  -4   1  -1   55.49    6.30
  -4   1  -1   61.99    5.50
   4   1   1   50.79    4.70
  -4   1  -1   59.49    3.50
  -4   1  -1   56.69    5.70
  -5  -1  -1    5.90    1.30
  -5  -1  -1    3.20    2.60
  -5  -1  -1    1.40    3.60
  -5  -1  -1    7.00    2.80
  -5  -1  -1    9.80    4.10
   5  -1   1    3.60    2.90
  -5   1  -1    4.50    3.60
  -5   1  -1    6.00    1.80
  -5   1  -1   -4.20    4.10
  -5   1  -1    5.70    3.60
   5   1   1   -2.20    2.70
   5   1   1    2.70    3.40
  -5   1  -1    6.80    1.80
  -6  -1  -1   14.30    4.20
  -6  -1  -1   20.40    2.50
   6  -1   1   11.20    4.30
  -6  -1  -1   10.50    7.30
  -6  -1  -1   20.30    5.70
  -6   1  -1   24.00    2.90
   6   1   1   18.50    5.00
  -6   1  -1   20.20    2.90
  -6   1  -1   15.00    5.30
  -7  -1  -1  416.56   18.80
  -7  -1  -1  421.26   13.50
  -7  -1  -1  436.56   19.20
   7  -1   1  440.66   20.10
  -7  -1  -1  428.16   13.40
  -7   1  -1  422.96   14.70
  -7   1  -1  443.36   20.90
  -7   1  -1  434.56   20.20
   7   1   1  438.76   19.40
  -7   1  -1  429.46   14.80
  -8  -1  -1  303.17    9.70
  -8  -1  -1  288.67   16.40
  -8  -1  -1  270.37   10.30
  -8  -1  -1  276.67   17.00
  -8  -1  -1  308.37   17.10
   8  -1   1  294.47   17.10
  -8   1  -1  303.07   18.50
  -8   1  -1  289.07   11.50
  -8   1  -1  277.77   12.00
   8   1   1  296.77   17.00
  -8   1  -1  298.87   18.50
  -9  -1  -1  -10.70    6.90
   9  -1   1    0.70    7.00
  -9  -1  -1   -1.10    6.50
  -9  -1  -1    6.70    8.00
   9   1   1    3.50    6.30
  -9   1  -1   -1.90    7.10
  -9   1  -1   -9.90    7.90
 -10  -1  -1   16.50    9.80
 -10  -1  -1    9.50    9.40
  10  -1   1   16.20    9.80
 -10  -1  -1   11.10    9.40
 -10  -1  -1   17.60    9.40
 -10   1  -1    5.70   10.60
 -10   1  -1    2.90    9.20
 -10  -2   1   35.70   11.40
  10  -2  -1   20.50   10.40
 -10  -2   1   41.20   11.30
 -10  -2   1   39.20    9.40
 -10  -2   1   49.20    9.40
 -10   2   1   73.49   14.60
 -10   2   1   49.50   13.10
  -9  -2   1    2.70    6.60
  -9  -2   1   17.50    7.40
   9  -2  -1   17.90    8.20
  -9  -2   1   23.10    9.20
  -9  -2   1    7.70    7.30
  -9   2   1   12.00    9.10
  -9   2   1   20.30    9.50
   9   2  -1   23.70    7.20
  -8  -2   1   13.70    7.50
  -8  -2   1   18.30    6.60
  -8  -2   1   15.80    6.20
  -8  -2   1   10.30    5.70
   8  -2  -1   27.70    8.10
   8   2  -1    5.40    4.80
  -8   2   1    9.90    7.20
  -8   2   1   18.00    4.70
   8   2  -1   23.20    8.30
  -8   2   1   20.80    7.60
  -7  -2   1   63.29    8.10
  -7  -2   1  108.89   10.90
  -7  -2   1  102.29    8.90
  -7  -2   1   96.19    9.30
   7  -2  -1   74.99    9.50
   7   2  -1   91.89   11.90
  -7   2   1   75.09    6.80
  -7   2   1   82.49    6.50
   7   2  -1   77.09    8.90
  -7   2   1   85.99    8.10
  -7   2   1   72.69   10.70
  -6  -2   1    9.60    3.30
  -6  -2   1    6.90    3.90
   6  -2  -1    2.70    4.00
   6   2  -1    0.10    5.20
  -6   2   1    0.70    2.70
   6   2  -1    3.90    3.40
  -6   2   1   -0.90    2.70
  -6   2   1   -0.80    2.80
  -6   2   1   -0.50    4.70
  -5  -2   1  535.45   19.40
  -5  -2   1  483.95   18.50
  -5  -2   1  468.75   17.30
   5  -2  -1  489.55   19.30
  -5  -2   1  465.75   17.80
  -5   2   1  512.15   16.20
  -5   2   1  489.05   17.30
  -5   2   1  506.25   16.50
   5   2  -1  501.65   18.30
  -5   2   1  542.75   21.80
  -5   2   1  420.56   22.30
  -5   2   1  500.15   18.80
  -5   2   1  517.65   17.00
   5   2  -1  423.26   21.70
  -5   2   1  507.95   17.20
  -4  -2   1  155.18    8.80
   4  -2  -1  144.29    6.30
   4  -2  -1  158.68    6.60
   4  -2  -1  160.68    8.70
  -4  -2   1  160.38    7.90
  -4  -2   1  155.38    5.20
  -4  -2   1  158.68    7.20
  -4  -2   1  154.28    8.20
  -4   2   1  150.48    7.60
  -4   2   1  166.78    7.10
  -4   2   1  156.98    6.60
   4   2  -1  158.58    7.80
  -4   2   1  156.28    6.90
  -4   2   1  165.98    9.80
  -4   2   1  164.28    8.30
   4   2  -1  155.58    9.30
  -4   2   1  157.38    7.30
  -3  -2   1   59.59    4.60
   3  -2  -1   63.79    3.50
   3  -2  -1   61.39    4.80
   3  -2  -1   59.69    5.70
   3  -2  -1   65.29    3.60
  -3  -2   1   61.49    4.10
   3  -2  -1   62.89    3.60
  -3  -2   1   62.79    2.80
  -3  -2   1   64.29    4.30
  -3  -2   1   63.59    3.60
   3  -2  -1   60.49    4.10
   3   2  -1   58.49    3.90
  -3   2   1   58.89    4.10
  -3   2   1   73.89    3.70
  -3   2   1   60.29    4.50
   3   2  -1   63.39    5.10
  -3   2   1   63.19    5.60
  -3   2   1   62.69    4.40
  -3   2   1   63.59    5.90
  -3   2   1   60.89    3.80
  -3   2   1   64.49    3.70
   0  -2   1  281.47    9.60
   0  -2  -1  264.47    8.90
   0  -2  -1  259.77    9.50
   0  -2   1  267.17    9.10
   0  -2  -1  275.17    9.40
   0  -2  -1  279.67    9.80
   0  -2   1  270.07    8.90
   0  -2   1  272.27    9.10
   0  -2  -1  266.27    8.80
   0  -2   1  271.77    9.40
   0   2   1  268.57    9.00
   0   2  -1  278.07    9.20
   0   2  -1  272.47    8.80
   0   2   1  267.07    9.30
   0   2   1  263.17   10.10
   0   2  -1  274.87    8.60
   0   2  -1  275.17    8.90
   0   2   1  274.07    8.80
   0   2  -1  256.97    9.60
   0   2   1  269.27    9.60
   0   2  -1  261.67    9.00
   1  -2   1 3770.12  110.79
   1  -2   1 3982.20  110.99
   1  -2   1 3780.22  110.89
  -1  -2  -1 4027.40  111.19
   1  -2   1 3947.41  111.79
  -1  -2  -1 4012.80  110.99
  -1  -2  -1 4026.90  110.59
  -1  -2  -1 4173.18  111.39
  -1   2  -1 3978.50  110.99
  -1   2  -1 3739.73  110.69
  -1   2  -1 3726.53  111.49
  -1   2  -1 3858.71  110.89
   1   2   1 4275.47  111.59
  -1   2  -1 3841.82  111.69
  -1   2  -1 3906.51  110.89
   1   2   1 4072.69  110.49
   2  -2   1 7289.67  208.98
   2  -2   1 7468.75  207.78
  -2  -2  -1 7653.93  208.48
  -2   2  -1 7175.58  208.98
   2   2   1 7720.23  207.78
  -2   2  -1 7236.68  207.48
  -3  -2  -1 1790.72   50.29
   3  -2   1 1692.53   50.59
  -3  -2  -1 1817.42   51.89
   3  -2   1 1732.83   52.79
   3  -2   1 1848.42   53.69
   3  -2   1 1724.73   50.99
  -3  -2  -1 1741.13   51.69
   3  -2   1 1767.62   51.09
   3  -2   1 1829.92   51.69
  -3  -2  -1 1753.62   50.69
  -3  -2  -1 1818.62   52.39
  -3   2  -1 1762.22   53.19
  -3   2  -1 1760.62   51.29
  -3   2  -1 1766.42   52.49
  -3   2  -1 1806.82   51.79
  -3   2  -1 1797.02   51.09
   3   2   1 1732.53   52.39
  -3   2  -1 1768.12   53.69
   4  -2   1  583.14   18.00
  -4  -2  -1  569.14   19.20
   4  -2   1  548.55   20.20
  -4  -2  -1  579.04   20.00
  -4  -2  -1  583.14   19.50
  -4  -2  -1  576.44   17.30
  -4  -2  -1  581.84   16.60
  -4  -2  -1  552.94   18.70
   4  -2   1  472.95   18.30
   4  -2   1  587.34   20.90
  -4   2  -1  542.25   19.70
   4   2   1  578.64   20.20
  -4   2  -1  545.15   20.50
  -4   2  -1  569.64   21.10
  -4   2  -1  585.84   17.90
  -4   2  -1  563.74   21.20
  -4   2  -1  547.65   18.90
  -4   2  -1  570.84   18.20
  -5  -2  -1   13.60    4.30
  -5  -2  -1    4.30    2.80
   5  -2   1   15.50    4.90
  -5  -2  -1   10.80    4.20
  -5  -2  -1    9.20    1.80
  -5  -2  -1   13.50    3.50
  -5  -2  -1   13.50    1.50
   5  -2   1   12.60    1.70
  -5   2  -1   14.80    2.60
  -5   2  -1    7.60    3.80
  -5   2  -1   17.20    3.60
  -5   2  -1    7.10    4.70
   5   2   1    9.40    3.30
  -5   2  -1   10.00    3.80
  -5   2  -1   10.60    2.50
  -5   2  -1   10.60    4.00
   5   2   1    8.80    3.80
  -6  -2  -1  197.48    7.10
  -6  -2  -1  169.98   12.10
  -6  -2  -1  197.58   10.80
  -6  -2  -1  199.98   10.90
  -6  -2  -1  189.88   10.50
   6   2   1  201.78   11.30
  -6   2  -1  195.08    8.80
  -6   2  -1  178.88   13.10
  -6   2  -1  200.48   12.60
  -6   2  -1  205.88    8.80
  -6   2  -1  192.78   10.60
   6   2   1  220.58   12.50
  -7  -2  -1    0.40    4.10
  -7  -2  -1    5.00    2.30
  -7  -2  -1   -0.10    3.80
   7  -2   1   -0.80    4.60
  -7  -2  -1    4.00    4.70
  -7   2  -1    8.00    6.10
  -7   2  -1    2.60    2.90
  -7   2  -1    4.00    3.30
   7   2   1    8.30    5.70
   7   2   1    4.20    4.40
  -7   2  -1    1.50    5.70
   8  -2   1   27.90    7.50
  -8  -2  -1   22.30    6.40
  -8  -2  -1   24.90    6.30
  -8  -2  -1   38.60    4.50
  -8  -2  -1   25.90    6.40
  -8   2  -1   28.70    4.50
  -8   2  -1   34.80    5.50
  -8   2  -1   26.70    8.20
  -8   2  -1   28.40    7.80
  -9  -2  -1  180.48   16.00
   9  -2   1  165.88   16.40
  -9  -2  -1  181.08   15.30
  -9  -2  -1  193.68   15.70
  -9  -2  -1  179.88   14.80
  -9   2  -1  199.48   18.50
  -9   2  -1  160.48   18.40
 -10  -2  -1    3.90    9.70
 -10  -2  -1   16.90    8.70
  10  -2   1   20.10   11.60
 -10  -2  -1   15.30    9.90
 -10  -2  -1    3.30    8.90
 -10   2  -1   37.10   11.40
 -10   2  -1   25.80   10.20
 -10  -3   1  -12.90    8.30
 -10  -3   1    1.10    8.30
  10  -3  -1   -1.00   10.90
 -10  -3   1    4.10    7.40
 -10  -3   1   10.00   10.90
 -10   3   1   20.80   13.60
 -10   3   1   -3.90   11.40
  -9  -3   1    8.40    7.50
   9  -3  -1   19.40    8.80
  -9  -3   1   22.70    9.10
  -9  -3   1   23.20    7.20
  -9  -3   1   20.00    7.40
   9   3  -1    5.90    8.90
  -9   3   1   12.80   10.20
  -9   3   1   18.00   10.00
   8  -3  -1   95.59   12.00
  -8  -3   1   90.79   11.40
  -8  -3   1   98.99   10.80
  -8  -3   1   97.19   11.10
  -8  -3   1  105.29   12.00
  -8   3   1  108.79   14.10
   8   3  -1  118.09   14.20
  -8   3   1  108.89   14.80
  -7  -3   1   24.20    5.00
   7  -3  -1   17.70    6.40
  -7  -3   1   27.40    5.50
  -7   3   1    6.80    6.20
  -7   3   1   17.70    4.60
  -7   3   1   22.60    5.20
  -7   3   1   31.20    5.20
   7   3  -1   24.00    7.60
  -7   3   1    7.50    6.10
  -6  -3   1    2.50    1.80
   6  -3  -1    4.10    4.80
  -6  -3   1    3.30    2.90
  -6  -3   1   -2.70    2.80
  -6  -3   1    1.20    1.50
   6  -3  -1    2.10    1.50
  -6  -3   1    2.00    3.50
  -6   3   1    3.60    3.20
   6   3  -1   -5.10    4.80
  -6   3   1   -2.90    4.90
  -6   3   1    2.20    3.40
  -6   3   1   -4.60    3.10
  -5  -3   1  109.49    6.60
  -5  -3   1  122.59    7.90
  -5  -3   1  116.89    8.40
   5  -3  -1  123.99    9.30
  -5  -3   1  117.49    5.10
  -5  -3   1  121.89    8.90
   5  -3  -1  112.59    6.90
   5  -3  -1  126.29    5.80
  -5   3   1  115.29    7.50
  -5   3   1  118.59    7.90
  -5   3   1  125.39    6.80
  -5   3   1  139.59   10.50
   5   3  -1  114.19    9.50
  -5   3   1  128.99    7.00
  -5   3   1  117.49    7.00
  -4  -3   1 9070.29  255.87
   4  -3  -1 9587.64  259.07
  -4  -3   1 9132.69  256.17
   4  -3  -1 9278.67  255.37
   4  -3  -1 9348.07  254.37
  -4  -3   1 9292.87  255.87
   4  -3  -1 8742.83  254.37
  -4   3   1 9537.65  258.87
  -4   3   1 8852.21  255.17
  -4   3   1 9039.50  254.57
  -4   3   1 9156.58  254.97
   4   3  -1 8887.11  257.37
  -4   3   1 8783.72  258.47
  -4   3   1 8803.42  256.07
  -4   3   1 8946.50  255.97
  -3  -3   1 9597.14  259.97
   3  -3  -1 9355.96  260.17
   3  -3  -1 8390.76  260.37
   3  -3  -1 9576.14  262.47
  -3  -3   1 9200.18  259.77
   3  -3  -1 9521.55  259.77
  -3   3   1 9128.89  262.17
  -3   3   1 9538.05  259.77
  -3   3   1 9250.87  260.67
  -3   3   1 9255.97  260.37
   3   3  -1 9379.86  261.07
  -3   3   1 8982.00  259.87
  -3   3   1 9297.17  259.37
   2  -3  -1  839.72   25.70
   2  -3  -1  835.12   26.50
   2  -3  -1  871.01   26.80
  -2  -3   1  875.41   24.30
  -2  -3   1  877.71   26.30
   2  -3  -1  881.21   27.10
  -2  -3   1  852.61   25.50
  -2  -3   1  859.01   26.10
   2  -3  -1  843.72   25.90
   2  -3  -1  835.42   26.10
  -2  -3   1  846.02   24.80
   2  -3  -1  844.62   28.00
  -2  -3   1  862.71   25.60
   2   3  -1  871.91   25.10
   2   3  -1  833.12   26.50
  -2   3   1  840.42   27.20
   2   3  -1  836.12   26.50
  -2   3   1  795.22   27.70
  -2   3   1  868.11   26.30
  -2   3   1  884.41   26.30
  -2   3   1  837.92   26.90
  -2   3   1  877.71   25.50
   1  -3  -1  470.85   15.50
  -1  -3   1  507.25   14.80
  -1  -3   1  486.85   15.90
   1  -3  -1  493.25   16.10
  -1  -3   1  498.25   14.90
  -1  -3   1  493.15   15.80
   1  -3  -1  499.05   16.20
  -1  -3   1  497.65   16.30
   1  -3  -1  482.95   17.00
  -1  -3   1  484.75   15.70
   1  -3  -1  517.25   17.50
   1  -3  -1  493.45   16.00
   1  -3  -1  505.05   16.80
  -1   3   1  476.75   16.90
   1   3  -1  536.15   16.00
  -1   3   1  509.55   16.80
   1   3  -1  505.85   14.90
  -1   3   1  518.85   15.90
   1   3  -1  491.95   16.30
  -1   3   1  501.65   15.50
   1   3  -1  485.75   14.60
   1   3  -1  542.85   16.20
  -1   3   1  491.45   17.10
   0  -3  -1  305.37   10.80
   0  -3   1  272.37   10.00
   0  -3  -1  285.97   10.50
   0  -3   1  292.57   10.80
   0  -3  -1  281.47   10.80
   0  -3  -1  286.57    9.60
   0  -3   1  296.27   10.00
   0  -3  -1  271.17    9.40
   0  -3   1  280.87    9.60
   0  -3   1  281.37    9.70
   0   3   1  291.77    9.90
   0   3   1  274.77   10.30
   0   3   1  290.27    9.50
   0   3  -1  277.87    9.60
   0   3  -1  297.07    9.70
   0   3  -1  284.87   10.00
   0   3  -1  290.57   10.10
   0   3   1  280.87   10.50
   0   3   1  271.77   10.60
  -1  -3  -1  506.75   16.30
  -1  -3  -1  508.25   15.60
   1  -3   1  507.75   15.90
   1  -3   1  504.75   16.30
   1  -3   1  497.45   17.20
   1  -3   1  483.25   16.10
  -1  -3  -1  484.85   16.60
  -1  -3  -1  517.35   16.60
   1  -3   1  493.55   16.00
   1  -3   1  508.85   16.80
  -1   3  -1  530.85   16.00
   1   3   1  493.45   16.60
   1   3   1  501.95   14.50
  -1   3  -1  509.45   17.20
  -1   3  -1  506.45   16.40
   1   3   1  502.15   15.70
  -1   3  -1  511.35   16.70
   1   3   1  448.76   18.10
  -1   3  -1  531.45   16.30
  -2  -3  -1 3472.65  111.09
  -2  -3  -1 3987.30  110.99
   2  -3   1 4127.49  111.89
  -2  -3  -1 3890.41  111.29
   2  -3   1 4119.19  112.29
  -2  -3  -1 3938.71  110.59
   2  -3   1 3814.02  110.99
   2  -3   1 3712.23  111.49
  -2  -3  -1 3835.52  111.79
   2  -3   1 3826.12  111.19
   2  -3   1 3816.02  111.29
   2  -3   1 4121.79  113.09
   2   3   1 4089.69  110.99
  -2   3  -1 3998.10  111.19
  -2   3  -1 4052.89  111.39
  -2   3  -1 3868.61  112.69
  -2   3  -1 3991.90  111.19
  -2   3  -1 3825.22  112.59
  -2   3  -1 4010.80  110.99
   2   3   1 3907.41  110.89
  -3  -3  -1  133.19    6.80
  -3  -3  -1  123.59    6.10
  -3  -3  -1  119.19    7.00
   3  -3   1  128.69    5.90
   3  -3   1  139.59    6.70
   3  -3   1  145.99    7.30
   3  -3   1  124.39    7.20
  -3  -3  -1  133.89    5.90
  -3  -3  -1  139.99    5.90
  -3  -3  -1  134.69    6.10
  -3  -3  -1  136.29    6.10
   3  -3   1  130.09    8.60
  -3  -3  -1  122.99    4.90
   3   3   1  137.39    6.60
  -3   3  -1  130.59    6.50
  -3   3  -1  133.99    6.30
   3   3   1  122.59    6.70
  -3   3  -1  133.79    6.40
  -3   3  -1  128.39    7.80
  -3   3  -1  130.79    7.00
  -3   3  -1  122.89    8.00
  -4  -3  -1 3745.03  104.09
   4  -3   1 3739.23  106.99
   4  -3   1 3721.73  103.19
  -4  -3  -1 3671.03  104.89
   4  -3   1 3548.74  102.49
  -4  -3  -1 3504.15  102.69
   4  -3   1 3520.45  103.09
  -4  -3  -1 3613.64  102.39
   4  -3   1 3724.63  104.09
  -4  -3  -1 3577.44  103.79
  -4  -3  -1 3642.04  105.29
  -4  -3  -1 3541.65  102.89
  -4   3  -1 3663.33  103.49
  -4   3  -1 3634.74  106.39
  -4   3  -1 3576.84  103.69
  -4   3  -1 3678.03  104.99
  -4   3  -1 3626.74  103.89
   4   3   1 3537.65  105.09
   5  -3   1  845.72   29.90
  -5  -3  -1  842.32   25.90
  -5  -3  -1  841.22   27.60
   5  -3   1  858.41   31.00
   5  -3   1  859.41   26.00
  -5  -3  -1  849.22   25.50
  -5  -3  -1  839.42   29.00
  -5  -3  -1  831.92   26.80
  -5  -3  -1  876.91   28.40
  -5  -3  -1  850.61   29.00
   5  -3   1  829.02   26.60
  -5   3  -1  820.02   31.40
  -5   3  -1  816.12   27.00
  -5   3  -1  865.61   26.80
  -5   3  -1  872.01   31.30
  -5   3  -1  819.82   27.50
   5   3   1  831.52   29.50
  -5   3  -1  876.01   30.50
   6  -3   1  643.04   25.10
  -6  -3  -1  626.14   23.90
  -6  -3  -1  623.14   19.90
  -6  -3  -1  627.54   23.70
  -6  -3  -1  636.04   19.60
   6  -3   1  639.24   19.20
  -6  -3  -1  643.54   22.80
  -6  -3  -1  631.04   21.90
  -6   3  -1  610.74   21.50
  -6   3  -1  610.24   26.20
  -6   3  -1  626.44   21.60
  -6   3  -1  613.94   22.50
   6   3   1  666.13   24.90
  -6   3  -1  625.74   25.50
  -7  -3  -1   29.40    3.50
  -7  -3  -1   25.50    5.60
  -7  -3  -1   29.90    6.10
  -7  -3  -1   17.80    6.00
   7  -3   1   29.60    7.00
  -7   3  -1   33.50    7.90
  -7   3  -1   34.80    7.70
  -7   3  -1   31.60    4.90
   7   3   1   26.60    7.30
  -7   3  -1   26.70    4.60
  -8  -3  -1   14.00    3.50
  -8  -3  -1   10.30    6.10
   8  -3   1    8.80    6.80
  -8  -3  -1   14.90    7.00
  -8  -3  -1    9.50    5.50
  -8  -3  -1   17.00    5.70
  -8   3  -1   12.00    7.50
   8   3   1   12.30    7.10
  -8   3  -1    5.10    7.00
  -8   3  -1   14.70    4.40
  -9  -3  -1  226.78   15.10
   9  -3   1  210.38   18.70
  -9  -3  -1  185.78   15.40
  -9  -3  -1  215.48   16.40
  -9  -3  -1  190.58   17.00
  -9   3  -1  213.38   19.90
  -9   3  -1  195.38   19.20
  10  -3   1    4.20   10.60
 -10  -3  -1   16.50    8.80
 -10  -3  -1    6.20    9.10
 -10  -3  -1   23.20   11.40
 -10  -3  -1   19.10    9.40
 -10   3  -1    7.10   11.50
 -10   3  -1   55.89   13.20
 -10  -4   1    4.30    8.80
 -10  -4   1    7.30    9.00
 -10  -4   1    5.00   10.30
 -10  -4   1   10.80    8.00
  10  -4  -1  -16.00   12.00
 -10   4   1   12.30   13.70
 -10   4   1   25.30   14.50
   9  -4  -1  145.49   16.90
  -9  -4   1  121.79   12.70
  -9  -4   1  103.89   13.10
  -9  -4   1  106.09   13.20
  -9  -4   1   83.69   10.50
  -9   4   1  114.09   15.50
   9   4  -1  126.09   15.80
  -9   4   1   91.59   14.60
  -8  -4   1   27.90    3.40
  -8  -4   1   47.80    6.20
  -8  -4   1   36.20    7.40
  -8  -4   1   29.60    6.40
  -8  -4   1   35.90    5.80
   8  -4  -1   41.70    9.20
   8   4  -1   35.60    9.20
  -8   4   1   32.90    9.40
  -8   4   1   20.60    8.50
  -7  -4   1  299.07   13.00
  -7  -4   1  280.87   13.50
   7  -4  -1  269.77   16.70
  -7  -4   1  274.37    9.90
  -7  -4   1  283.37   14.50
  -7   4   1  247.38   17.60
   7   4  -1  278.97   17.50
  -7   4   1  275.57   18.00
  -6  -4   1   27.30    3.10
  -6  -4   1   26.50    4.00
   6  -4  -1   19.70    5.80
  -6  -4   1   21.70    3.80
  -6  -4   1   23.20    3.40
   6  -4  -1   22.00    3.60
  -6  -4   1   28.80    5.00
  -6   4   1   26.10    7.50
   6   4  -1   24.50    7.00
  -6   4   1   21.40    4.70
  -6   4   1   22.20    4.10
  -6   4   1   21.70    4.80
   5  -4  -1  374.26   12.80
   5  -4  -1  366.46   13.80
  -5  -4   1  399.96   13.70
  -5  -4   1  364.06   13.50
  -5  -4   1  378.36   12.90
   5  -4  -1  360.06   16.90
  -5  -4   1  363.16   15.30
   5  -4  -1  379.36   13.50
  -5  -4   1  375.16   13.50
  -5  -4   1  382.86   15.70
  -5  -4   1  421.56   15.90
  -5   4   1  378.26   14.10
  -5   4   1  388.76   15.00
  -5   4   1  359.26   15.50
   5   4  -1  362.06   16.90
  -5   4   1  358.86   18.30
   4  -4  -1 5811.02  168.88
   4  -4  -1 5660.13  165.98
   4  -4  -1 5812.12  166.68
   4  -4  -1 5954.70  166.98
  -4  -4   1 5924.61  167.48
   4  -4  -1 6126.79  171.28
   4  -4  -1 5781.12  167.68
  -4  -4   1 5932.91  165.68
  -4  -4   1 5964.70  167.18
  -4  -4   1 5757.52  165.38
  -4  -4   1 6076.79  167.38
  -4  -4   1 6008.80  167.18
  -4  -4   1 5869.51  164.68
  -4   4   1 5909.11  168.28
  -4   4   1 5883.41  166.18
  -4   4   1 5886.81  167.38
   4   4  -1 5898.61  169.08
  -4   4   1 5614.84  167.28
  -4   4   1 5938.91  168.78
  -4   4   1 5946.71  170.68
  -4   4   1 5970.70  167.08
   3  -4  -1 1167.38   37.70
  -3  -4   1 1285.17   37.10
   3  -4  -1 1251.97   37.70
  -3  -4   1 1202.78   36.30
   3  -4  -1 1170.78   36.40
   3  -4  -1 1164.48   36.70
   3  -4  -1 1257.57   40.10
  -3  -4   1 1214.78   35.80
   3  -4  -1 1209.68   38.00
  -3  -4   1 1190.68   36.90
  -3  -4   1 1204.68   35.20
   3  -4  -1 1190.78   36.60
  -3  -4   1 1184.38   36.00
  -3  -4   1 1224.48   34.10
  -3   4   1 1216.18   36.10
  -3   4   1 1191.38   37.00
   3   4  -1 1222.98   37.90
  -3   4   1 1193.48   38.40
  -3   4   1 1182.28   38.00
   3   4  -1 1172.58   37.80
  -3   4   1 1261.97   37.40
  -3   4   1 1177.28   39.50
   3   4  -1 1208.18   35.80
   2  -4  -1  615.74   20.80
   2  -4  -1  602.84   22.00
  -2  -4   1  626.44   20.20
   2  -4  -1  611.34   21.10
  -2  -4   1  602.84   18.10
  -2  -4   1  594.94   19.20
   2  -4  -1  604.74   20.00
  -2  -4   1  600.74   19.60
   2  -4  -1  574.44   19.20
  -2  -4   1  603.74   19.40
   2  -4  -1  583.04   19.70
   2  -4  -1  621.04   20.10
  -2  -4   1  586.84   17.30
  -2   4   1  600.24   21.20
   2   4  -1  610.54   18.50
  -2   4   1  568.94   21.40
  -2   4   1  617.14   19.80
  -2   4   1  628.54   19.10
   2   4  -1  619.34   20.10
  -2   4   1  575.84   20.70
  -1  -4   1  554.94   18.20
  -1  -4   1  567.04   18.40
   1  -4  -1  569.74   19.50
   1  -4  -1  554.24   19.70
  -1  -4   1  581.04   19.10
   1  -4  -1  566.44   19.90
  -1  -4   1  543.75   18.00
   1  -4  -1  567.14   18.70
   1  -4  -1  574.74   18.60
   1  -4  -1  545.05   17.80
  -1  -4   1  553.94   17.10
  -1   4   1  516.35   19.40
  -1   4   1  577.24   17.90
  -1   4   1  545.15   19.30
   1   4  -1  566.24   17.20
  -1   4   1  573.54   19.80
   1   4  -1  572.94   18.50
  -1   4   1  576.74   18.10
   1   4  -1  566.74   18.90
   1   4  -1  555.64   16.70
   0  -4   1 1080.69   33.80
   0  -4  -1 1062.19   33.70
   0  -4   1 1070.49   34.20
   0  -4  -1 1098.99   34.40
   0  -4   1 1214.78   35.60
   0  -4  -1 1180.08   35.40
   0  -4  -1 1136.09   34.60
   0  -4  -1 1179.98   35.30
   0  -4   1 1124.89   34.50
   0  -4  -1 1087.49   33.60
   0  -4  -1 1151.68   35.60
   0   4   1 1142.19   35.00
   0   4  -1 1116.29   33.70
   0   4   1 1149.39   34.20
   0   4  -1 1131.09   33.40
   0   4  -1 1168.98   34.00
   0   4  -1 1136.79   34.30
   0   4  -1 1138.19   34.50
   0   4   1 1187.58   33.80
   0   4   1 1134.19   35.40
   0   4  -1 1173.68   35.30
   1  -4   1 2450.15   72.09
   1  -4   1 2499.85   72.89
  -1  -4  -1 2437.46   71.69
  -1  -4  -1 2497.85   72.89
   1  -4   1 2668.73   74.49
  -1  -4  -1 2685.03   73.59
  -1  -4  -1 2455.05   72.49
   1  -4   1 2645.04   73.79
  -1  -4  -1 2565.34   73.79
   1  -4   1 2584.24   74.09
   1  -4   1 2398.46   72.39
   1  -4   1 2386.16   72.59
  -1   4  -1 2441.96   73.89
  -1   4  -1 2560.14   72.99
   1   4   1 2436.96   72.59
  -1   4  -1 2571.14   72.89
   1   4   1 2492.75   71.89
  -1   4  -1 2547.25   72.19
  -1   4  -1 2569.34   72.29
  -1   4  -1 2478.35   73.09
  -2  -4  -1  133.29    7.30
   2  -4   1  134.89    7.90
   2  -4   1  152.08    7.80
   2  -4   1  142.19    7.10
  -2  -4  -1  137.09    5.90
   2  -4   1  134.79    6.80
  -2  -4  -1  140.29    7.10
  -2  -4  -1  132.19    7.00
   2  -4   1  135.99    6.70
   2  -4   1  144.69    8.50
  -2  -4  -1  149.79    6.70
   2  -4   1  135.19    6.90
  -2   4  -1  141.29    7.00
   2   4   1  158.58    8.00
  -2   4  -1  150.48    6.60
   2   4   1  140.19    6.40
   2   4   1  138.39    6.40
   2   4   1  155.48    6.60
  -2   4  -1  123.99    7.80
   3  -4   1    6.70    2.70
   3  -4   1   10.60    2.50
  -3  -4  -1    6.80    2.50
  -3  -4  -1    3.70    1.70
   3  -4   1   -0.60    3.20
   3  -4   1    3.50    2.20
  -3  -4  -1    2.00    2.20
  -3  -4  -1    4.50    2.00
   3  -4   1    5.30    2.90
   3  -4   1    5.50    2.70
  -3  -4  -1    4.60    2.20
   3  -4   1    3.00    2.50
  -3   4  -1   -1.10    2.70
  -3   4  -1    3.00    2.30
  -3   4  -1    9.50    2.70
   3   4   1    4.30    2.20
  -3   4  -1    2.20    2.30
  -3   4  -1    8.20    2.80
   3   4   1    5.00    2.40
  -3   4  -1    0.60    2.90
  -4  -4  -1 7587.74  219.68
  -4  -4  -1 7763.42  221.68
   4  -4   1 7830.12  224.08
  -4  -4  -1 6987.90  225.28
  -4  -4  -1 8058.59  223.08
  -4  -4  -1 8119.29  221.88
  -4  -4  -1 7905.91  221.48
  -4  -4  -1 7754.22  221.98
   4  -4   1 8264.97  222.58
   4  -4   1 8364.86  226.28
  -4  -4  -1 8119.99  221.48
   4  -4   1 7726.43  221.48
   4  -4   1 7878.71  223.18
  -4   4  -1 8002.70  222.18
  -4   4  -1 7997.60  222.28
   4   4   1 7911.11  223.48
  -4   4  -1 8055.39  223.28
  -4   4  -1 7939.41  222.58
  -4   4  -1 7847.42  225.68
  -4   4  -1 7625.04  225.58
  -5  -4  -1  337.07   11.70
   5  -4   1  335.57   12.90
   5  -4   1  328.67   11.90
  -5  -4  -1  340.97   12.50
  -5  -4  -1  317.67   12.60
  -5  -4  -1  343.87   14.90
  -5  -4  -1  309.17   13.10
  -5  -4  -1  327.97   13.60
   5  -4   1  337.97   15.80
  -5  -4  -1  328.67   14.90
  -5  -4  -1  348.27   12.90
  -5   4  -1  337.87   13.80
   5   4   1  328.07   15.30
  -5   4  -1  345.57   13.90
  -5   4  -1  335.47   13.70
  -5   4  -1  336.77   16.50
  -5   4  -1  344.37   17.70
  -6  -4  -1  165.48    9.60
  -6  -4  -1  153.38    8.00
   6  -4   1  149.29    7.80
  -6  -4  -1  157.88    8.00
  -6  -4  -1  144.99   10.90
   6  -4   1  154.98   11.70
  -6  -4  -1  160.88    8.00
  -6  -4  -1  131.39   10.20
  -6   4  -1  134.69   12.40
  -6   4  -1  171.98   11.40
  -6   4  -1  134.69    9.10
  -6   4  -1  125.09   11.70
   6   4   1  163.78   11.80
   7  -4   1  238.78    9.30
  -7  -4  -1  271.17   14.90
   7  -4   1  241.68   16.10
  -7  -4  -1  253.57   10.70
  -7  -4  -1  261.37   11.20
  -7  -4  -1  260.37   13.20
  -7  -4  -1  263.17   12.10
  -7   4  -1  247.98   17.80
  -7   4  -1  241.08   12.50
   7   4   1  275.47   16.60
  -7   4  -1  253.77   16.60
  -8  -4  -1   12.30    3.30
  -8  -4  -1   19.10    7.40
  -8  -4  -1    9.60    4.80
  -8  -4  -1   13.90    2.70
  -8  -4  -1   -0.40    5.90
  -8  -4  -1   22.00    6.00
  -8  -4  -1   16.70    6.00
   8  -4   1   18.50    7.40
  -8   4  -1    4.90    8.10
  -8   4  -1   12.60    5.10
  -8   4  -1   22.60    8.80
   8   4   1   12.30    7.90
  -9  -4  -1   99.19   12.70
  -9  -4  -1  107.09   12.10
   9  -4   1   84.99   12.20
  -9  -4  -1  118.49   12.30
  -9  -4  -1  124.19   13.40
  -9   4  -1  142.79   19.30
  -9   4  -1  159.38   18.90
   9   4   1  129.59   17.10
 -10  -4  -1   -4.00   10.10
 -10  -4  -1    2.40    8.50
 -10  -4  -1  -10.30    8.20
 -10   4  -1    9.70   11.10
  -9  -5   1   14.20    6.70
   9  -5  -1   13.70    9.20
  -9  -5   1   20.40    8.80
  -9  -5   1    1.60    6.90
  -9  -5   1   14.70    7.30
  -9   5   1    6.00   10.40
  -9   5   1   -2.70   10.10
   9   5  -1   21.10   11.00
  -8  -5   1    3.20    4.60
  -8  -5   1    6.20    3.80
   8  -5  -1    2.00    6.80
  -8  -5   1   13.30    5.10
  -8  -5   1    6.40    3.00
  -8  -5   1    8.00    5.50
  -8  -5   1   14.70    5.40
   8   5  -1    3.10    8.60
  -8   5   1    1.60    8.50
  -8   5   1    4.60    9.30
   7  -5  -1   36.40    7.70
  -7  -5   1   35.70    4.80
   7  -5  -1   46.10    5.10
  -7  -5   1   34.50    3.90
  -7  -5   1   32.80    4.50
  -7  -5   1   36.70    6.40
  -7  -5   1   38.50    5.50
  -7  -5   1   38.20    4.80
   7   5  -1   38.20    9.10
  -7   5   1   24.40    8.60
  -7   5   1   29.20    8.50
  -6  -5   1 1282.57   40.50
  -6  -5   1 1261.67   37.70
  -6  -5   1 1234.18   39.00
  -6  -5   1 1238.38   37.80
  -6  -5   1 1240.28   37.10
   6  -5  -1 1270.47   39.00
  -6  -5   1 1283.77   40.90
   6  -5  -1 1286.77   43.60
   6  -5  -1 1235.78   37.60
   6  -5  -1 1232.18   37.00
  -6  -5   1 1231.78   37.60
  -6  -5   1 1243.08   38.30
   6   5  -1 1265.17   43.80
  -6   5   1 1234.08   39.20
  -6   5   1 1244.98   45.10
  -5  -5   1  118.09    9.50
  -5  -5   1  125.49    8.60
   5  -5  -1  122.29    7.90
   5  -5  -1  125.29   10.60
  -5  -5   1  105.89    7.00
  -5  -5   1  119.89    6.70
   5  -5  -1  126.09    7.20
  -5  -5   1  111.49    8.80
   5  -5  -1  120.79    8.80
  -5  -5   1  114.69    5.10
  -5  -5   1  116.69    7.60
  -5  -5   1  109.49    6.50
  -5  -5   1  122.09    6.50
   5   5  -1  122.49   10.40
  -5   5   1  122.89   12.20
  -5   5   1  124.09    7.70
  -4  -5   1  296.47   12.40
   4  -5  -1  295.67   13.80
   4  -5  -1  279.07   12.20
   4  -5  -1  283.77   13.20
  -4  -5   1  285.87   11.40
  -4  -5   1  298.77   12.70
  -4  -5   1  281.97   11.00
  -4  -5   1  273.87   12.00
  -4  -5   1  284.07   12.10
   4  -5  -1  279.97   11.80
  -4  -5   1  285.97   10.20
  -4   5   1  284.77   13.00
  -4   5   1  288.07   11.50
  -4   5   1  278.37   15.10
   4   5  -1  286.77   14.10
  -4   5   1  271.17   13.70
   3  -5  -1   16.30    3.50
  -3  -5   1   14.60    2.60
  -3  -5   1   11.30    2.70
  -3  -5   1   19.50    3.90
   3  -5  -1   16.30    3.30
   3  -5  -1   15.20    3.70
   3  -5  -1   21.00    4.90
  -3  -5   1   11.90    2.00
   3  -5  -1   16.80    3.10
  -3  -5   1   17.30    3.00
   3  -5  -1   11.80    4.80
   3  -5  -1   17.40    3.50
  -3   5   1   14.60    3.20
   3   5  -1   14.30    3.80
  -3   5   1   17.70    4.20
  -3   5   1   18.80    3.70
  -3   5   1   20.20    3.10
   3   5  -1   10.40    3.70
   3   5  -1   17.50    2.90
  -3   5   1   10.40    4.10
  -2  -5   1   15.40    2.00
   2  -5  -1   18.40    4.60
   2  -5  -1   16.60    3.20
   2  -5  -1   16.40    2.70
  -2  -5   1   12.70    2.60
  -2  -5   1   23.80    3.90
  -2  -5   1   15.80    2.70
   2  -5  -1   12.10    3.80
   2  -5  -1   21.10    3.50
   2  -5  -1   16.60    3.30
  -2  -5   1   14.80    2.90
   2  -5  -1   19.20    4.10
  -2   5   1   10.60    3.00
  -2   5   1   24.30    3.10
  -2   5   1   18.70    3.30
  -2   5   1    4.90    3.20
   2   5  -1   19.80    3.70
   2   5  -1   16.90    2.40
   2   5  -1   15.30    2.80
   2   5  -1   23.10    3.90
  -1  -5   1 6246.48  167.48
  -1  -5   1 5659.73  164.68
   1  -5  -1 5808.32  166.38
  -1  -5   1 5724.33  165.98
   1  -5  -1 5988.60  166.68
  -1  -5   1 5848.71  166.28
   1  -5  -1 6089.09  168.38
   1  -5  -1 6047.29  167.78
  -1  -5   1 5820.02  165.68
   1  -5  -1 5376.26  165.38
   1  -5  -1 6235.28  168.28
   1   5  -1 5589.94  166.68
  -1   5   1 5844.22  165.68
   1   5  -1 5809.52  164.08
   1   5  -1 5956.10  164.68
  -1   5   1 5715.43  167.78
   1   5  -1 5922.91  166.28
  -1   5   1 5948.50  167.58
  -1   5   1 5923.81  165.68
   0  -5  -1  292.77   12.80
   0  -5   1  288.77   11.80
   0  -5  -1  292.77   11.10
   0  -5   1  316.57   13.00
   0  -5   1  292.77   11.30
   0  -5  -1  293.47   11.30
   0  -5  -1  309.67   12.90
   0  -5  -1  321.27   12.20
   0  -5   1  320.77   13.40
   0  -5   1  313.07   13.20
   0  -5  -1  304.77   13.30
   0  -5  -1  281.27   11.80
   0   5  -1  314.57   11.30
   0   5  -1  313.97   12.20
   0   5   1  327.87   11.30
   0   5  -1  282.97   12.40
   0   5  -1  333.07   11.80
   0   5  -1  330.47   11.00
   0   5   1  312.37   11.90
  -1  -5  -1  426.86   15.90
   1  -5   1  457.65   17.80
   1  -5   1  419.06   15.80
   1  -5   1  452.75   17.00
  -1  -5  -1  459.95   16.90
  -1  -5  -1  390.96   18.00
  -1  -5  -1  431.36   14.70
   1  -5   1  434.96   16.10
  -1  -5  -1  442.56   15.60
  -1  -5  -1  472.35   16.60
   1  -5   1  466.45   17.70
   1  -5   1  448.06   15.50
   1  -5   1  432.86   15.00
  -1   5  -1  457.85   15.40
   1   5   1  450.65   14.00
  -1   5  -1  453.75   16.20
   1   5   1  428.96   16.00
  -1   5  -1  414.16   16.90
  -1   5  -1  442.46   16.00
  -1   5  -1  443.86   16.20
   1   5   1  450.45   15.00
   1   5   1  443.16   16.40
  -1   5  -1  471.05   15.40
   2  -5   1    2.80    3.50
   2  -5   1   -3.90    2.00
  -2  -5  -1    0.30    1.40
   2  -5   1   -0.30    1.90
   2  -5   1   -0.90    2.00
   2  -5   1    1.20    2.90
  -2  -5  -1    1.50    2.70
   2  -5   1   -7.70    3.30
  -2  -5  -1    1.10    2.40
  -2  -5  -1   -1.20    2.60
   2  -5   1   -3.10    1.80
  -2  -5  -1   -2.30    1.80
  -2   5  -1   -3.30    2.20
  -2   5  -1    5.90    2.60
   2   5   1   -1.10    1.60
  -2   5  -1    0.40    2.30
  -2   5  -1   -0.60    2.60
   2   5   1    4.20    2.00
  -2   5  -1   -2.10    1.90
   2   5   1   -0.10    1.80
  -2   5  -1    1.20    2.50
   2   5   1   -5.20    2.80
  -3  -5  -1   24.90    4.20
   3  -5   1   22.10    5.50
   3  -5   1   25.00    4.70
  -3  -5  -1   36.00    5.10
  -3  -5  -1   29.20    3.30
  -3  -5  -1   33.80    4.00
   3  -5   1   26.80    3.90
   3  -5   1   35.40    4.60
   3  -5   1   24.60    3.50
  -3  -5  -1   27.50    4.20
   3  -5   1   37.30    5.90
  -3   5  -1   21.70    4.60
   3   5   1   33.30    4.20
   3   5   1   26.40    3.80
  -3   5  -1   25.30    3.50
  -3   5  -1   20.60    5.80
  -3   5  -1   27.50    4.20
  -3   5  -1   27.70    4.50
  -4  -5  -1  703.03   23.60
  -4  -5  -1  696.83   25.00
   4  -5   1  720.73   24.80
  -4  -5  -1  734.93   25.00
   4  -5   1  740.53   26.50
  -4  -5  -1  750.82   24.10
   4  -5   1  706.53   24.30
   4  -5   1  759.92   25.70
  -4  -5  -1  761.92   25.90
  -4  -5  -1  727.73   24.70
  -4   5  -1  761.72   25.40
  -4   5  -1  750.52   24.50
  -4   5  -1  773.22   28.40
   4   5   1  739.03   25.80
  -4   5  -1  737.23   25.20
   4   5   1  752.42   24.90
  -4   5  -1  728.43   27.90
  -5  -5  -1   58.39    6.60
  -5  -5  -1   56.09    6.20
  -5  -5  -1   64.79    5.70
  -5  -5  -1   61.39    7.90
   5  -5   1   52.69    7.80
   5  -5   1   48.00    6.30
   5  -5   1   60.19    7.10
  -5  -5  -1   65.39    6.30
  -5  -5  -1   58.39    3.00
  -5  -5  -1   73.59    9.10
   5  -5   1   52.39    5.70
   5   5   1   57.69    7.40
  -5   5  -1   35.20    7.00
  -5   5  -1   43.90    5.80
  -5   5  -1   42.90    7.00
  -5   5  -1   73.09    7.30
  -6  -5  -1   87.79    7.30
   6  -5   1   74.09    8.20
   6  -5   1   86.19   10.40
  -6  -5  -1   74.09    4.80
  -6  -5  -1   77.19    7.70
  -6  -5  -1   86.69    7.90
   6  -5   1   68.89    5.70
  -6  -5  -1   81.69    7.40
  -6  -5  -1   86.09    9.20
   6  -5   1   64.39    7.50
  -6   5  -1   67.79    9.40
  -6   5  -1   89.69    8.50
   6   5   1   81.69   10.10
  -6   5  -1   77.09   10.40
  -7  -5  -1  293.67   14.20
  -7  -5  -1  315.77   16.50
  -7  -5  -1  291.67   11.60
   7  -5   1  275.07   12.60
  -7  -5  -1  271.77   13.40
  -7  -5  -1  303.67   11.60
  -7  -5  -1  295.57   14.00
  -7  -5  -1  291.17   13.00
   7  -5   1  296.47   17.50
   7   5   1  290.67   17.90
  -7   5  -1  294.37   18.60
  -7   5  -1  307.67   20.40
  -7   5  -1  282.77   15.00
  -8  -5  -1    2.30    3.80
  -8  -5  -1    5.30    5.80
  -8  -5  -1    3.80    6.10
  -8  -5  -1   -2.00    4.10
  -8  -5  -1   -0.50    3.10
  -8  -5  -1    1.10    6.60
   8  -5   1   -3.50    7.60
  -8   5  -1    5.00    5.90
  -8   5  -1   -3.70    8.50
  -8   5  -1    4.80    8.40
   8   5   1   -6.00    7.70
  -9  -5  -1    4.50    6.30
   9  -5   1   -1.10   10.00
  -9  -5  -1    0.90    2.80
  -9  -5  -1   14.60    8.20
  -9  -5  -1   -1.10    3.50
  -9  -5  -1    2.40    6.70
  -9  -5  -1   11.20    9.30
  -9   5  -1   10.70   10.00
   9   5   1    6.30    9.90
  -9   5  -1   12.20   10.40
  -9  -6   1   29.60    4.40
  -9  -6   1   45.20    7.40
   9  -6  -1   24.50   10.60
  -9  -6   1   26.10    7.80
  -9  -6   1   40.50    5.70
   9   6  -1   44.80   11.80
  -9   6   1   37.70   13.20
  -9   6   1   34.00   14.00
  -8  -6   1  115.39    7.40
  -8  -6   1  120.59    8.30
  -8  -6   1  129.29   12.70
  -8  -6   1  117.19   10.70
   8  -6  -1  129.39   16.10
  -8  -6   1  127.79    8.50
  -8  -6   1  143.69   10.30
   8   6  -1  140.69   17.10
  -8   6   1  152.78   18.90
  -8   6   1  100.29   15.00
  -7  -6   1  472.15   19.70
  -7  -6   1  498.55   21.10
   7  -6  -1  480.15   24.00
  -7  -6   1  485.35   17.60
  -7  -6   1  537.25   16.90
  -7  -6   1  485.35   19.60
  -7  -6   1  495.75   17.80
  -7  -6   1  480.75   19.30
   7  -6  -1  475.15   19.20
  -7   6   1  484.15   25.90
  -7   6   1  516.15   26.90
   7   6  -1  504.55   24.80
   6  -6  -1  912.31   32.10
  -6  -6   1  945.61   31.90
  -6  -6   1  948.31   30.30
  -6  -6   1  952.40   29.70
  -6  -6   1  961.60   32.70
   6  -6  -1  944.81   35.40
   6  -6  -1  910.81   31.40
  -6  -6   1  938.81   30.10
   6  -6  -1  965.10   31.60
  -6  -6   1  907.21   32.60
  -6   6   1  964.60   37.40
   6   6  -1  980.10   35.90
  -6   6   1  967.40   37.90
   5  -6  -1    0.40    3.90
   5  -6  -1    0.10    5.00
  -5  -6   1   -5.60    4.80
  -5  -6   1    1.20    2.90
  -5  -6   1    2.10    4.00
   5  -6  -1   -0.10    3.00
  -5  -6   1    0.10    2.00
  -5  -6   1   14.00    4.60
  -5  -6   1   -0.20    2.60
  -5   6   1    3.60    4.00
   5   6  -1   -2.10    4.70
  -5   6   1    0.30    4.70
  -4  -6   1  166.38    9.90
   4  -6  -1  140.39    9.40
  -4  -6   1  162.58    8.50
   4  -6  -1  157.68    9.20
   4  -6  -1  170.88   10.90
  -4  -6   1  160.08    7.10
  -4  -6   1  157.38    8.70
  -4  -6   1  171.88    9.40
  -4  -6   1  159.88    9.70
   4  -6  -1  160.88    8.90
   4  -6  -1  159.68   10.70
  -4  -6   1  161.18    9.00
  -4   6   1  158.58   12.50
   4   6  -1  171.38    8.50
  -4   6   1  167.08    8.80
   4   6  -1  164.68   10.60
  -3  -6   1  427.26   16.00
   3  -6  -1  420.46   18.00
   3  -6  -1  409.26   16.50
   3  -6  -1  430.26   17.00
  -3  -6   1  423.66   14.00
  -3  -6   1  421.96   16.10
  -3  -6   1  414.16   17.10
   3  -6  -1  460.75   21.60
   3  -6  -1  432.96   16.50
  -3  -6   1  431.96   15.70
  -3  -6   1  434.16   16.80
  -3   6   1  408.76   18.80
   3   6  -1  434.26   15.00
   3   6  -1  394.56   16.80
  -3   6   1  442.16   15.70
   3   6  -1  402.46   17.60
   2  -6  -1  232.48   12.40
  -2  -6   1  271.07   12.20
   2  -6  -1  245.48   11.60
   2  -6  -1  265.37   13.80
  -2  -6   1  245.08   11.10
  -2  -6   1  249.97   12.50
   2  -6  -1  252.97   13.10
  -2  -6   1  259.47   10.90
   2  -6  -1  247.78   10.70
   2  -6  -1  257.57   11.30
   2  -6  -1  272.57   14.50
  -2  -6   1  255.77   10.90
  -2  -6   1  249.88    9.30
   2   6  -1  247.78   12.00
   2   6  -1  260.37    9.80
  -2   6   1  255.07   10.80
   2   6  -1  250.97   11.80
   2   6  -1  246.78   11.00
  -2   6   1  251.47   13.10
  -2   6   1  248.68   10.70
   2   6  -1  251.07    7.70
  -1  -6   1  410.26   17.20
  -1  -6   1  401.36   15.80
   1  -6  -1  457.25   18.20
  -1  -6   1  414.06   14.20
   1  -6  -1  418.46   17.60
   1  -6  -1  413.26   15.10
  -1  -6   1  409.46   15.60
   1  -6  -1  438.96   18.30
   1  -6  -1  397.36   16.10
   1  -6  -1  353.26   16.80
  -1  -6   1  423.56   16.90
  -1  -6   1  418.56   17.00
   1   6  -1  415.76   13.50
   1   6  -1  399.56   15.70
  -1   6   1  396.86   17.00
   1   6  -1  400.36   16.30
  -1   6   1  448.56   15.50
   1   6  -1  438.06   14.30
  -1   6   1  451.45   15.30
   0  -6  -1 2198.18   65.89
   0  -6  -1 2171.18   65.59
   0  -6  -1 2297.07   68.19
   0  -6   1 2215.28   66.79
   0  -6  -1 2134.89   66.69
   0  -6   1 2238.08   67.89
   0  -6   1 2346.87   68.59
   0  -6   1 2330.47   68.59
   0  -6  -1 2319.47   68.79
   0  -6  -1 2368.96   68.39
   0  -6   1 2181.38   66.49
   0  -6  -1 2208.08   66.69
   0   6  -1 2165.08   65.39
   0   6  -1 2141.99   67.49
   0   6   1 2291.57   65.59
   0   6   1 2291.27   66.59
   0   6  -1 2282.87   65.09
   0   6   1 2185.48   67.49
   0   6  -1 2311.97   66.39
  -1  -6  -1 2817.92   94.59
  -1  -6  -1 3363.16   95.19
  -1  -6  -1 3228.08   94.09
  -1  -6  -1 3167.68   92.59
   1  -6   1 3130.99   92.89
   1  -6   1 3486.05   95.99
   1  -6   1 3146.09   94.29
   1  -6   1 2747.33   95.29
  -1  -6  -1 3289.87   95.49
  -1  -6  -1 3399.66   96.09
   1  -6   1 3513.25   96.99
  -1  -6  -1 3206.28   94.19
   1  -6   1 3325.57   96.29
   1   6   1 3204.48   94.59
   1   6   1 3235.28   94.49
  -1   6  -1 3300.57   93.49
   1   6   1 3358.06   92.99
  -1   6  -1 3395.56   94.59
  -1   6  -1 3286.37   93.09
  -1   6  -1 3402.16   94.79
  -1   6  -1 3134.79   94.09
   1   6   1 3065.69   92.39
  -2  -6  -1 3169.48   91.09
  -2  -6  -1 3014.40   89.39
   2  -6   1 3197.08   91.39
  -2  -6  -1 3069.49   89.79
   2  -6   1 3097.79   89.69
  -2  -6  -1 2978.60   87.79
   2  -6   1 2942.21   89.29
   2  -6   1 3179.68   92.79
   2  -6   1 3189.68   91.89
  -2  -6  -1 3042.60   90.39
   2  -6   1 2929.41   89.09
  -2  -6  -1 3049.79   89.39
   2  -6   1 3006.70   89.89
  -2   6  -1 3131.39   88.89
   2   6   1 2988.20   89.29
   2   6   1 3214.58   90.99
  -2   6  -1 3060.39   90.19
  -2   6  -1 3102.99   89.09
  -2   6  -1 2934.11   90.59
   2   6   1 3107.29   88.49
  -2   6  -1 3113.09   89.99
  -2   6  -1 2969.70   91.59
  -3  -6  -1  181.68   10.70
   3  -6   1  190.38   10.10
  -3  -6  -1  208.38   10.30
   3  -6   1  198.28   10.40
   3  -6   1  181.98    9.80
  -3  -6  -1  191.88    9.60
   3  -6   1  190.58   10.00
   3  -6   1  194.18   14.20
  -3  -6  -1  198.78    9.90
  -3  -6  -1  188.68    8.30
   3  -6   1  199.68   11.80
  -3  -6  -1  210.38   10.80
   3   6   1  179.48    9.70
   3   6   1  200.18    9.40
  -3   6  -1  200.48   11.30
  -3   6  -1  176.38   11.70
  -3   6  -1  198.58   10.80
  -3   6  -1  184.58    9.30
   4  -6   1  320.27   14.40
   4  -6   1  321.47   15.20
  -4  -6  -1  326.27   14.60
   4  -6   1  315.67   14.00
  -4  -6  -1  312.37   13.80
  -4  -6  -1  327.77   13.30
  -4  -6  -1  303.17   14.40
  -4  -6  -1  321.97   13.60
  -4  -6  -1  314.17   12.20
   4  -6   1  332.47   13.70
  -4  -6  -1  318.47   14.20
   4  -6   1  333.37   15.40
  -4   6  -1  291.17   16.20
  -4   6  -1  313.07   14.70
   4   6   1  351.66   14.20
  -4   6  -1  310.27   16.50
  -5  -6  -1   71.29    8.20
  -5  -6  -1   54.19    6.10
  -5  -6  -1   80.69    8.70
  -5  -6  -1   63.19    6.30
  -5  -6  -1   60.59    7.60
   5  -6   1   68.89    8.80
   5  -6   1   51.59    6.90
   5  -6   1   69.79    8.00
  -5   6  -1   48.50    7.60
   5   6   1   56.49    7.60
  -5   6  -1   54.19   11.40
  -5   6  -1   41.00    8.20
   6  -6   1  853.61   32.40
  -6  -6  -1  807.02   27.40
  -6  -6  -1  843.42   30.60
  -6  -6  -1  871.41   27.90
  -6  -6  -1  829.72   29.00
   6  -6   1  828.32   28.80
   6  -6   1  846.52   28.90
  -6  -6  -1  847.02   28.20
  -6  -6  -1  791.92   28.90
  -6   6  -1  846.82   34.10
  -6   6  -1  829.52   30.20
   6   6   1  805.92   31.50
  -6   6  -1  853.01   34.50
  -7  -6  -1   34.80    7.00
  -7  -6  -1   36.00    7.50
  -7  -6  -1   36.40    7.40
  -7  -6  -1   43.30    5.30
   7  -6   1   39.20    8.70
   7  -6   1   51.29    6.80
   7  -6   1   49.90    4.60
  -7  -6  -1   48.20    6.60
  -7  -6  -1   32.80    5.80
  -7   6  -1   39.50    7.70
  -7   6  -1   66.39   10.80
  -7   6  -1   38.20   10.20
   7   6   1   62.29   10.10
   8  -6   1    3.30    8.10
  -8  -6  -1   -6.30    5.80
  -8  -6  -1   -5.10    3.50
  -8  -6  -1    1.80    2.60
  -8  -6  -1   -1.10    6.50
  -8  -6  -1    2.90    5.20
  -8   6  -1   -6.20    8.70
  -8   6  -1   -3.60    7.70
   8   6   1    5.70    8.40
  -9  -6  -1  123.39   13.50
  -9  -6  -1  102.59    7.90
  -9  -6  -1  112.49   10.90
  -9  -6  -1  121.39   12.90
  -9  -6  -1  127.09   16.40
   9  -6   1  134.29   17.30
   9   6   1  102.19   14.80
  -9   6  -1  122.39   17.40
  -9   6  -1  111.29   17.40
  -9  -7   1    3.50    6.20
   9  -7  -1   23.70   20.20
  -9  -7   1    5.70    7.70
  -9  -7   1   15.40    8.30
  -9   7   1   18.20   13.30
  -9   7   1  -11.20   22.00
   9   7  -1   38.60   13.10
  -8  -7   1   44.00    6.10
  -8  -7   1   55.49    6.50
   8  -7  -1   64.89   13.40
  -8  -7   1   56.49    9.00
  -8  -7   1   71.29    8.80
  -8  -7   1   51.19   11.70
  -8   7   1   34.70   11.70
   8   7  -1   69.49   13.40
  -8   7   1   36.50   10.80
  -7  -7   1   17.70    4.70
   7  -7  -1   16.90    8.30
   7  -7  -1   17.40    6.40
  -7  -7   1   18.30    4.50
  -7  -7   1   16.70    6.40
   7  -7  -1   17.20    5.90
  -7  -7   1   14.20    4.80
  -7  -7   1   24.10    6.00
  -7   7   1    5.10    8.90
   7   7  -1   21.10    8.50
  -7   7   1    7.00    8.50
  -6  -7   1   33.60    4.10
  -6  -7   1   36.80    6.70
  -6  -7   1   32.00    4.70
  -6  -7   1   20.10    5.90
   6  -7  -1   36.90    6.50
  -6  -7   1   35.20    4.90
   6  -7  -1   33.50    8.20
   6  -7  -1   27.30    5.20
   6  -7  -1   36.20    7.50
   6   7  -1   33.10    7.90
  -6   7   1   21.20    8.20
  -6   7   1   23.10    7.80
   5  -7  -1   -2.00    3.70
  -5  -7   1   -0.20    3.50
  -5  -7   1   -2.60    3.40
   5  -7  -1    0.00    5.10
   5  -7  -1   -1.80    4.00
  -5  -7   1    5.60    4.80
  -5  -7   1   -3.50    2.10
  -5  -7   1    4.30    6.20
  -5  -7   1   -2.50    2.90
   5  -7  -1    3.00    6.10
  -5  -7   1    0.90    5.40
   5  -7  -1   -5.70    4.20
  -5   7   1    0.70    5.80
   5   7  -1    1.60    5.50
  -5   7   1   -1.50    5.70
  -4  -7   1   13.30    4.70
   4  -7  -1   16.10    4.60
   4  -7  -1    7.60    4.30
   4  -7  -1    7.60    4.20
  -4  -7   1   11.10    3.90
  -4  -7   1   11.90    5.00
  -4  -7   1    6.40    3.10
  -4  -7   1   11.10    3.80
  -4  -7   1   15.80    5.10
   4  -7  -1   13.20    7.10
   4  -7  -1    4.00    4.30
  -4  -7   1    9.00    2.30
   4   7  -1   11.40    3.70
  -4   7   1   -1.00    4.60
   4   7  -1    3.80    4.80
  -4   7   1   12.10    5.90
   3  -7  -1  728.63   25.80
  -3  -7   1  700.33   30.00
  -3  -7   1  702.53   26.60
  -3  -7   1  726.43   22.70
   3  -7  -1  701.53   27.80
  -3  -7   1  725.83   25.00
  -3  -7   1  741.33   26.20
  -3  -7   1  736.23   25.20
   3  -7  -1  707.73   25.80
   3  -7  -1  721.63   25.10
   3  -7  -1  695.03   25.50
   3   7  -1  760.52   23.80
  -3   7   1  701.73   26.50
  -3   7   1  724.63   28.50
   3   7  -1  721.93   26.00
   2  -7  -1  655.53   23.70
  -2  -7   1  622.74   22.90
  -2  -7   1  635.84   22.90
  -2  -7   1  633.54   26.80
  -2  -7   1  625.24   24.60
   2  -7  -1  637.54   23.10
   2  -7  -1  636.04   25.50
  -2  -7   1  651.23   22.50
  -2  -7   1  636.74   24.10
  -2  -7   1  663.53   20.90
   2  -7  -1  660.13   26.10
   2  -7  -1  644.14   22.80
   2  -7  -1  660.43   22.50
   2   7  -1  631.24   18.80
  -2   7   1  674.03   22.60
  -2   7   1  617.64   25.10
   2   7  -1  627.94   23.60
   2   7  -1  683.63   21.30
  -1  -7   1   34.80    5.80
  -1  -7   1   46.70    5.30
   1  -7  -1   47.30    5.70
   1  -7  -1   48.00    7.90
  -1  -7   1   45.10    4.60
   1  -7  -1   42.40    7.30
   1  -7  -1   46.00    6.20
  -1  -7   1   53.09    7.10
   1  -7  -1   47.20    5.30
   1  -7  -1   45.10    7.60
  -1  -7   1   47.60    6.00
  -1  -7   1   53.29    5.90
  -1  -7   1   29.90    6.50
  -1   7   1   54.89    7.30
   1   7  -1   38.50    3.80
   1   7  -1   53.19    4.70
  -1   7   1   55.09    5.70
  -1   7   1   53.69    6.30
   1   7  -1   48.70    6.20
  -1   7   1   30.30    4.80
   0  -7   1  100.09    7.20
   0  -7  -1  110.49    9.60
   0  -7   1   93.19    9.90
   0  -7  -1   97.99    7.30
   0  -7  -1  108.59   10.30
   0  -7   1   88.59   10.30
   0  -7  -1   93.89    7.80
   0  -7   1   90.49    6.90
   0  -7  -1  108.09   11.40
   0  -7   1   97.59    9.60
   0  -7   1   97.19    7.70
   0  -7  -1  101.89    6.70
   0   7  -1  116.89    8.60
   0   7   1  101.19    6.50
   0   7   1   98.99    8.00
   0   7  -1   96.59    6.20
   0   7  -1  108.49    8.90
   0   7   1  103.79    8.00
   0   7  -1  101.29    6.30
   0   7   1   95.19    6.80
   1  -7   1 3523.15  105.19
  -1  -7  -1 3643.84  104.99
  -1  -7  -1 3471.95  101.89
  -1  -7  -1 3589.04  103.89
  -1  -7  -1 3790.42  107.59
   1  -7   1 3422.96  102.89
   1  -7   1 3420.56  101.19
   1  -7   1 3616.74  107.29
   1  -7   1 3299.57  101.79
   1  -7   1 3722.93  108.59
  -1  -7  -1 3576.64  102.69
  -1  -7  -1 3439.96  100.99
   1  -7   1 3442.66  102.69
  -1  -7  -1 3436.96  102.69
   1   7   1 3367.36   99.69
  -1   7  -1 3637.44  103.49
  -1   7  -1 3398.06  104.19
  -1   7  -1 3615.54  101.49
   1   7   1 3601.84  101.39
  -1   7  -1 3687.63  104.09
   1   7   1 3247.07  103.49
  -1   7  -1 3431.76  102.29
  -2  -7  -1  541.85   19.90
  -2  -7  -1  503.35   21.40
  -2  -7  -1  526.65   19.60
  -2  -7  -1  498.05   19.20
  -2  -7  -1  510.95   17.80
   2  -7   1  508.55   22.40
   2  -7   1  531.95   22.50
   2  -7   1  516.35   20.10
  -2  -7  -1  527.15   20.30
   2  -7   1  528.65   19.30
   2  -7   1  533.95   19.60
   2  -7   1  522.75   19.80
   2   7   1  502.15   19.60
  -2   7  -1  520.45   20.60
  -2   7  -1  530.05   20.80
   2   7   1  524.55   18.50
  -2   7  -1  566.14   20.90
  -3  -7  -1   37.50    6.30
   3  -7   1   57.09    7.00
  -3  -7  -1   50.19    4.70
  -3  -7  -1   38.90    5.30
   3  -7   1   48.00    6.10
   3  -7   1   38.30    5.40
  -3  -7  -1   56.89    7.10
   3  -7   1   50.09    7.30
   3  -7   1   47.90    6.10
  -3  -7  -1   49.10    6.10
   3   7   1   55.69    6.50
   3   7   1   47.80    6.20
  -3   7  -1   37.70    6.50
  -3   7  -1   43.50    6.60
  -3   7  -1   45.10    7.00
  -4  -7  -1  478.05   18.70
   4  -7   1  472.75   21.20
   4  -7   1  437.36   18.70
  -4  -7  -1  421.16   17.70
  -4  -7  -1  467.85   20.10
   4  -7   1  481.95   19.70
  -4  -7  -1  475.45   18.20
   4  -7   1  468.35   20.20
   4  -7   1  476.95   19.30
  -4  -7  -1  456.45   18.90
   4   7   1  487.85   19.30
   4   7   1  475.95   18.60
  -4   7  -1  495.25   20.40
  -4   7  -1  473.05   21.80
  -4   7  -1  480.45   22.20
  -5  -7  -1   65.69    6.20
  -5  -7  -1   61.59    6.90
  -5  -7  -1   61.99    7.70
   5  -7   1   56.49    6.70
  -5  -7  -1   56.19    6.80
  -5  -7  -1   47.30    6.70
   5  -7   1   51.49    7.00
   5  -7   1   66.59    8.80
   5  -7   1   51.79    8.60
  -5   7  -1   61.49    9.00
  -5   7  -1   61.89    8.40
   5   7   1   44.90    7.70
   5   7   1   60.49    7.70
  -5   7  -1   49.30    8.70
   6  -7   1   62.29    8.20
  -6  -7  -1   42.30    5.40
   6  -7   1   61.69    8.10
  -6  -7  -1   55.29    7.00
   6  -7   1   47.30    8.20
  -6  -7  -1   33.00    6.50
  -6  -7  -1   37.80    6.80
  -6  -7  -1   39.00    7.10
   6  -7   1   43.90    6.60
  -6   7  -1   39.80    8.50
  -6   7  -1   48.30    9.40
   6   7   1   48.10    8.90
  -6   7  -1   48.30    8.70
   7  -7   1    0.80    6.40
  -7  -7  -1    3.90    4.80
  -7  -7  -1    8.20    4.20
   7  -7   1    8.50    6.80
   7  -7   1   -1.00    6.60
   7  -7   1    0.60    6.90
  -7  -7  -1   -2.60    5.80
  -7  -7  -1    0.90    5.90
  -7   7  -1    1.20    7.50
  -7   7  -1   -4.80    7.50
   7   7   1    6.80    7.10
  -8  -7  -1   23.20    8.20
  -8  -7  -1   28.80    6.00
  -8  -7  -1   29.20    9.00
  -8  -7  -1   27.10    6.40
   8  -7   1   17.60    9.50
  -8  -7  -1   19.30    5.60
   8   7   1   35.90   10.30
  -8   7  -1    5.50   10.50
  -8   7  -1   14.10   10.40
  -9  -7  -1   10.00    7.00
  -9  -7  -1   19.90    9.00
  -9  -7  -1   13.50   11.00
  -9  -7  -1   -3.50    7.40
  -9  -7  -1    2.00    4.60
  -9   7  -1   18.30   12.80
   9   7   1   27.20   12.60
  -8  -8   1   91.39   10.10
   8  -8  -1  117.59   15.40
  -8  -8   1   77.29   10.30
  -8  -8   1   94.89   11.00
  -8  -8   1  106.39    9.50
  -8  -8   1   82.39    9.20
  -8   8   1   81.79   16.50
  -8   8   1   63.89   14.40
   8   8  -1  101.29   14.30
   7  -8  -1    5.80    5.20
  -7  -8   1   19.20    5.80
   7  -8  -1    5.30    8.30
  -7  -8   1   14.70    6.50
  -7  -8   1   10.60    4.60
  -7  -8   1    7.70    4.10
  -7  -8   1   13.20    7.10
  -7   8   1    4.30    9.60
  -7   8   1    1.60    9.00
   7   8  -1   18.30    9.20
   6  -8  -1   10.80    9.00
   6  -8  -1   -3.30    7.00
   6  -8  -1   -0.70    4.50
  -6  -8   1   11.50    5.10
  -6  -8   1    6.90    4.70
  -6  -8   1    0.10    6.20
  -6  -8   1    6.90    4.40
  -6  -8   1    5.90    3.20
   6   8  -1   21.90    8.80
  -6   8   1   12.40    8.90
  -6   8   1    0.40    7.50
  -5  -8   1    6.00    4.10
  -5  -8   1   -0.60    4.10
  -5  -8   1   11.30    4.20
   5  -8  -1    4.00    4.60
  -5  -8   1   12.70    3.20
   5  -8  -1    7.80    4.10
   5  -8  -1   17.00    6.10
  -5  -8   1   10.00    6.50
   5  -8  -1    4.80    5.70
  -5   8   1   -2.20    6.10
  -5   8   1   13.30    7.30
   5   8  -1    7.90    5.60
   4  -8  -1  100.09   10.10
  -4  -8   1   95.99    6.10
  -4  -8   1  104.09    8.90
   4  -8  -1  116.39    9.60
  -4  -8   1   96.49   11.40
  -4  -8   1   90.89    8.70
   4  -8  -1  104.69    9.80
  -4  -8   1   99.19    8.50
   4  -8  -1  117.59    9.60
  -4  -8   1   99.89    8.60
   4   8  -1  100.29    8.90
   4   8  -1   95.79   10.80
  -4   8   1   85.49   11.20
  -4   8   1   91.59   11.20
  -3  -8   1  303.47   13.90
   3  -8  -1  277.47   14.80
   3  -8  -1  282.07   13.90
  -3  -8   1  305.87   13.80
   3  -8  -1  291.77   14.60
  -3  -8   1  301.37   11.60
   3  -8  -1  302.37   14.50
  -3  -8   1  290.27   16.80
  -3  -8   1  303.17   14.30
  -3   8   1  290.77   16.40
  -3   8   1  296.77   17.40
   3   8  -1  315.67   12.80
   3   8  -1  287.57   14.80
  -2  -8   1  398.66   19.90
  -2  -8   1  411.46   16.50
  -2  -8   1  388.76   17.20
   2  -8  -1  397.36   17.60
   2  -8  -1  394.26   17.20
  -2  -8   1  392.86   14.70
   2  -8  -1  384.46   16.70
   2  -8  -1  425.26   16.70
  -2  -8   1  415.76   17.10
  -2   8   1  420.56   18.20
   2   8  -1  398.36   12.30
   2   8  -1  405.66   18.00
  -2   8   1  410.26   19.70
   2   8  -1  409.16   15.30
   1  -8  -1  991.40   37.10
  -1  -8   1 1008.30   33.10
   1  -8  -1  993.80   33.00
  -1  -8   1 1015.60   33.90
  -1  -8   1 1004.90   34.20
  -1  -8   1 1014.60   36.70
   1  -8  -1 1014.70   34.10
   1   8  -1  998.00   30.60
   1   8  -1 1018.40   34.90
  -1   8   1  983.90   35.70
  -1   8   1  980.50   33.70
   1   8  -1 1050.39   32.00
   0  -8  -1  247.78   15.20
   0  -8   1  198.08   11.30
   0  -8  -1  207.78   10.60
   0  -8   1  218.38   15.00
   0  -8  -1  206.28   10.90
   0  -8   1  204.98   11.70
   0  -8   1  204.68   10.90
   0  -8  -1  212.08   11.90
   0  -8  -1  211.98   11.80
   0   8  -1  220.18   10.00
   0   8  -1  202.88   12.80
   0   8  -1  218.28   10.40
   0   8   1  228.78   12.30
   0   8   1  208.98   12.60
   0   8   1  213.68   10.30
  -1  -8  -1    2.30    3.30
  -1  -8  -1   -3.70    3.80
  -1  -8  -1  -13.10    6.00
  -1  -8  -1    3.00    5.80
  -1  -8  -1    0.90    3.10
   1  -8   1   -0.30    2.50
   1  -8   1    3.30    6.10
   1  -8   1   -4.10    2.90
  -1  -8  -1    0.40    2.70
   1  -8   1   -1.30    3.30
   1   8   1    1.60    3.40
  -1   8  -1   -5.10    2.70
  -1   8  -1    0.00    4.00
   1   8   1   -1.10    2.10
   1   8   1   -2.60    3.10
  -2  -8  -1   21.50    6.00
   2  -8   1    9.00    4.60
  -2  -8  -1   17.70    4.10
  -2  -8  -1   13.10    3.40
  -2  -8  -1    9.10    6.50
   2  -8   1    9.60    4.00
  -2  -8  -1   20.70    4.60
   2  -8   1   19.90    4.40
   2  -8   1   15.30    4.70
  -2  -8  -1   10.30    4.20
  -2   8  -1   15.90    5.50
   2   8   1   15.70    3.80
   2   8   1   11.10    4.30
  -2   8  -1   20.60    5.00
  -3  -8  -1  122.69    7.70
   3  -8   1  135.29   10.30
  -3  -8  -1  132.79    9.30
  -3  -8  -1  149.39    9.80
   3  -8   1  143.29   10.20
  -3  -8  -1  107.19   11.20
   3  -8   1  122.09    9.70
   3  -8   1  134.49   10.60
  -3  -8  -1  131.39    9.30
   3   8   1  120.99    9.30
  -3   8  -1  108.89   11.70
  -3   8  -1  154.48   12.90
   3   8   1  135.09    9.50
  -3   8  -1  141.39   11.50
  -4  -8  -1  224.68   15.30
  -4  -8  -1  230.18   10.30
  -4  -8  -1  220.98   13.50
   4  -8   1  211.98   12.30
   4  -8   1  199.88   12.70
  -4  -8  -1  232.88   12.40
  -4  -8  -1  219.28   12.20
   4  -8   1  240.08   13.80
  -4  -8  -1  219.28   12.60
   4  -8   1  233.58   14.30
   4   8   1  226.88   12.80
   4   8   1  215.98   13.70
  -4   8  -1  221.78   15.30
  -4   8  -1  232.48   15.90
  -4   8  -1  241.28   15.10
  -5  -8  -1   22.80    4.10
   5  -8   1   24.50    6.60
   5  -8   1   29.40    6.70
  -5  -8  -1   29.40    5.40
  -5  -8  -1   28.50    7.10
  -5  -8  -1   26.60    6.00
  -5  -8  -1   33.00    5.50
   5  -8   1   21.30    5.30
  -5  -8  -1   38.50    7.50
   5  -8   1   26.30    7.10
  -5   8  -1   20.80    7.50
   5   8   1   19.10    8.00
   5   8   1   38.10    7.50
  -5   8  -1   18.20    6.70
   6  -8   1   43.20   11.00
  -6  -8  -1   32.90    6.90
   6  -8   1   25.60    5.80
  -6  -8  -1   30.10    8.30
  -6  -8  -1   34.60    6.00
  -6  -8  -1   37.70    5.40
   6  -8   1   52.69    9.90
  -6  -8  -1   31.40    5.80
  -6  -8  -1   27.90    7.40
  -6   8  -1   50.99   11.40
  -6   8  -1   37.20    8.70
   6   8   1   39.10    8.20
   7  -8   1   86.59   12.70
  -7  -8  -1   94.09   10.40
   7  -8   1  108.99   10.40
  -7  -8  -1   86.59   10.70
  -7  -8  -1   89.39    9.50
  -7  -8  -1   76.79    8.70
  -7  -8  -1   85.19   10.20
   7   8   1   90.99   12.40
  -7   8  -1   89.49   13.10
  -7   8  -1   93.69   13.90
   8  -8   1   22.50   10.90
  -8  -8  -1   25.30    6.40
  -8  -8  -1   24.80    9.10
  -8  -8  -1   27.50    8.90
  -8  -8  -1   27.80    6.30
  -8  -8  -1   29.20    7.40
  -8   8  -1   30.60   13.10
   8   8   1   38.80   11.20
  -8   8  -1   23.80   12.20
  -8  -9   1    5.10    7.80
  -8  -9   1   24.80    8.10
  -8   9   1   43.10   14.90
   8   9  -1   36.90   13.30
   7  -9  -1   -1.30    5.60
  -7  -9   1   -1.90    4.40
  -7  -9   1  -15.00    5.90
  -7  -9   1    7.30    6.90
   7  -9  -1    3.40    8.70
  -7  -9   1    2.40    5.20
   7   9  -1  -13.10    9.60
  -7   9   1   -3.50   10.00
  -7   9   1  -11.00    9.20
  -6  -9   1   14.10    5.20
   6  -9  -1   20.30    8.80
  -6  -9   1   17.80    8.70
   6  -9  -1   15.10    6.20
  -6  -9   1   20.90    4.90
  -6  -9   1   19.30    6.00
  -6  -9   1   15.70    6.00
   6  -9  -1   28.50    8.40
  -6   9   1   19.60    9.30
  -6   9   1    9.30    8.50
   6   9  -1    9.00    8.10
   5  -9  -1  142.59   13.20
   5  -9  -1  127.59   13.70
  -5  -9   1  138.19   11.10
   5  -9  -1  148.59   11.40
  -5  -9   1  124.39   10.60
  -5  -9   1  159.98   15.50
  -5  -9   1  133.09   11.10
   5  -9  -1  149.88   12.50
   5   9  -1  132.79   12.50
  -5   9   1  133.89   15.10
  -5   9   1  137.89   15.70
   5   9  -1  140.59   13.90
   4  -9  -1    8.70    5.60
   4  -9  -1    9.90    6.30
  -4  -9   1    3.60    4.30
  -4  -9   1    3.10    4.20
   4  -9  -1    3.90    4.80
  -4  -9   1    3.90    4.40
  -4  -9   1   -1.40    7.60
   4  -9  -1    1.00    4.60
   4   9  -1    7.70    5.20
   4   9  -1    7.40    5.80
  -4   9   1   -5.60    6.40
  -4   9   1   -1.30    5.60
  -3  -9   1  792.12   28.40
   3  -9  -1  816.12   29.50
  -3  -9   1  789.62   28.90
  -3  -9   1  803.22   32.00
   3  -9  -1  794.72   29.90
   3  -9  -1  785.72   28.80
  -3  -9   1  797.82   29.20
   3  -9  -1  799.92   29.30
  -3   9   1  795.52   32.60
  -3   9   1  807.32   31.40
   3   9  -1  765.82   27.10
   3   9  -1  800.82   29.70
   2  -9  -1  237.08   12.60
  -2  -9   1  219.58   12.10
   2  -9  -1  221.88   13.40
  -2  -9   1  232.08   13.20
  -2  -9   1  233.68   13.20
  -2  -9   1  235.28   16.80
   2  -9  -1  241.68   12.50
  -2   9   1  214.18   15.20
   2   9  -1  233.48   11.70
   2   9  -1  225.98    7.70
   2   9  -1  215.08   13.80
  -2   9   1  222.58   13.90
  -1  -9   1    2.50    3.80
   1  -9  -1   -5.70    4.40
   1  -9  -1    2.80    4.00
   1  -9  -1    2.50    3.20
  -1  -9   1    6.90    4.40
  -1  -9   1    3.20    7.20
  -1  -9   1   -0.60    3.50
   1   9  -1    3.70    2.20
  -1   9   1   -5.90    4.80
   1   9  -1    0.00    4.80
   1   9  -1    1.10    4.00
  -1   9   1    4.10    4.20
   0  -9  -1  829.62   29.50
   0  -9   1  807.62   30.00
   0  -9  -1  820.32   28.40
   0  -9  -1  848.32   30.40
   0  -9   1  816.02   28.60
   0  -9   1  789.12   29.30
   0  -9   1  840.62   33.10
   0  -9  -1  830.82   33.40
   0   9   1  821.32   30.80
   0   9  -1  799.92   27.20
   0   9   1  796.62   27.50
   0   9  -1  819.92   30.80
   1  -9   1  179.68   10.60
  -1  -9  -1  186.58   11.90
   1  -9   1  142.79   10.90
  -1  -9  -1  168.68   10.30
  -1  -9  -1  170.18   11.30
   1  -9   1  182.88   12.40
  -1  -9  -1  158.58   15.80
  -1  -9  -1  163.48    9.90
   1  -9   1  184.28   10.10
  -1   9  -1  174.58   12.70
  -1   9  -1  159.98   10.90
   1   9   1  166.38    8.00
   1   9   1  169.58   12.10
  -2  -9  -1 1089.29   34.00
   2  -9   1 1024.30   36.20
  -2  -9  -1 1025.80   39.20
  -2  -9  -1 1031.50   36.20
  -2  -9  -1 1045.80   35.90
   2  -9   1 1076.29   35.40
   2  -9   1 1017.00   40.10
  -2  -9  -1 1046.70   35.30
   2  -9   1 1114.29   36.10
  -2   9  -1 1049.40   38.50
  -2   9  -1 1020.30   36.40
   2   9   1 1049.79   36.50
  -3  -9  -1  236.88   17.80
   3  -9   1  245.98   13.50
  -3  -9  -1  213.68   13.30
   3  -9   1  233.08   13.50
   3  -9   1  231.48   13.30
  -3  -9  -1  227.98   11.10
  -3  -9  -1  222.38   12.60
  -3  -9  -1  219.18   13.30
   3  -9   1  216.48   14.00
   3   9   1  231.88   13.20
  -3   9  -1  230.98   15.10
   3   9   1  219.08   13.90
  -3   9  -1  229.98   16.20
   4  -9   1   -3.40    4.80
  -4  -9  -1    1.60    4.80
  -4  -9  -1   -1.00    3.50
  -4  -9  -1   -2.20    4.60
  -4  -9  -1    2.50    7.40
  -4  -9  -1    3.70    4.60
   4  -9   1    3.20    5.90
   4  -9   1    0.60    5.20
   4  -9   1   -0.50    4.00
  -4   9  -1   -4.20    6.80
   4   9   1    5.10    5.60
  -4   9  -1   11.40    5.90
  -5  -9  -1   20.90    4.50
   5  -9   1   19.30    7.30
  -5  -9  -1   17.90    6.00
  -5  -9  -1    9.80    5.60
  -5  -9  -1   17.80    8.50
   5  -9   1   21.10    7.10
  -5  -9  -1    4.70    5.20
   5  -9   1   10.00    5.50
   5  -9   1   18.50    7.30
  -5   9  -1    8.50    6.50
  -5   9  -1    5.50    7.80
   5   9   1   12.50    6.60
   6  -9   1   15.10    8.00
   6  -9   1    9.60    5.80
  -6  -9  -1   10.50    4.50
  -6  -9  -1    7.00    8.20
  -6  -9  -1   11.90    5.50
  -6  -9  -1    4.70    5.90
  -6  -9  -1    0.80    5.60
   6  -9   1    1.20    8.00
  -6   9  -1    5.60    8.00
  -6   9  -1   14.90    8.10
   6   9   1   23.20    8.60
   7  -9   1   31.50   10.20
  -7  -9  -1   28.10    6.70
  -7  -9  -1   39.30    8.20
   7  -9   1   31.00    7.30
  -7  -9  -1   29.90    7.20
  -7  -9  -1   26.90    5.90
   7   9   1   39.00   10.20
  -7   9  -1   29.40   11.10
  -7   9  -1   31.90   11.60
  -8  -9  -1   67.69    9.60
   8   9   1   91.79   15.60
  -7 -10   1    1.60    7.10
  -7 -10   1    7.20    8.00
   7 -10  -1    9.90    6.80
  -7 -10   1   13.90    6.70
   7 -10  -1   11.60   10.00
  -7 -10   1   19.10    5.20
  -7  10   1    4.20   11.40
  -7  10   1  -14.40   11.90
   7  10  -1   49.60   13.00
  -6 -10   1    0.20    6.20
   6 -10  -1   -3.60    6.30
  -6 -10   1    2.20    4.20
  -6 -10   1   -8.60    6.00
   6 -10  -1    1.90    7.70
  -6 -10   1   12.70    7.00
   6  10  -1   -6.20    8.90
  -6  10   1  -16.20    9.50
  -6  10   1    5.10   10.20
   5 -10  -1  257.47   16.70
  -5 -10   1  238.38   14.70
   5 -10  -1  235.98   17.70
   5 -10  -1  279.37   18.40
  -5 -10   1  241.58   15.60
  -5 -10   1  234.88   11.40
  -5 -10   1  247.78   15.40
   5 -10  -1  226.48   15.00
   5  10  -1  256.07   19.00
  -5  10   1  214.38   19.20
  -5  10   1  260.27   20.30
  -4 -10   1   21.70    6.80
  -4 -10   1   27.40    6.10
  -4 -10   1   23.40   10.60
   4 -10  -1   37.50    7.10
   4 -10  -1   32.20    8.40
   4 -10  -1   34.40    6.80
  -4 -10   1   23.20    6.20
   4 -10  -1   37.90    8.10
  -4 -10   1   36.60    5.20
  -4  10   1   27.50    8.80
   4  10  -1   21.50    6.50
  -4  10   1   20.40    7.30
   4  10  -1    9.50    7.70
  -3 -10   1    2.20    5.00
   3 -10  -1    8.10    5.30
   3 -10  -1   -2.40    4.50
   3 -10  -1    8.50    8.20
  -3 -10   1    7.80    5.10
  -3 -10   1    7.30    9.70
   3 -10  -1    7.00    5.30
  -3 -10   1   -0.40    3.80
  -3 -10   1    7.20    4.50
  -3  10   1   14.20    6.20
   3  10  -1    8.20    7.10
   3  10  -1    4.90    4.90
  -3  10   1   17.90    7.70
  -2 -10   1    1.60    4.40
   2 -10  -1    4.30    4.90
   2 -10  -1    3.70    5.50
  -2 -10   1    7.40    4.90
   2 -10  -1    6.20    4.30
  -2 -10   1  -15.10    9.30
  -2 -10   1   -1.70    4.60
   2 -10  -1   -5.90    4.20
   2  10  -1   -3.80    4.90
  -2  10   1   20.40    7.30
  -2  10   1    3.30    5.40
   1 -10  -1   23.30    5.80
  -1 -10   1   25.60    6.20
  -1 -10   1   13.90   10.50
   1 -10  -1   25.70    6.00
  -1 -10   1   23.20    6.10
   1 -10  -1   24.60    7.60
  -1 -10   1   27.50    5.50
   1  10  -1   33.20    7.60
  -1  10   1   30.50    6.10
  -1  10   1   29.30    7.20
   1  10  -1   26.50    3.80
   0 -10   1  322.27   16.30
   0 -10  -1  271.97   14.30
   0 -10   1  291.37   14.60
   0 -10  -1  300.97   16.60
   0 -10   1  285.07   16.20
   0 -10  -1  268.97   15.50
   0  10  -1  285.87   17.10
   0  10   1  272.67   13.20
   0  10   1  284.57   16.70
   0  10  -1  294.57   13.20
   1 -10   1   -1.30    5.70
  -1 -10  -1    4.90    4.60
  -1 -10  -1    0.70    4.90
   1 -10   1    8.20    5.10
  -1 -10  -1    4.50   10.20
   1 -10   1    3.30    4.10
   1 -10   1   -9.00    4.70
  -1 -10  -1    0.30    4.10
  -1 -10  -1    4.50    4.00
  -1  10  -1   -2.80    3.90
   1  10   1    7.30    5.80
   1  10   1   -0.30    2.70
  -1  10  -1   12.50    7.20
   2 -10   1   29.70    6.50
  -2 -10  -1   41.30    6.20
  -2 -10  -1   31.90    6.60
   2 -10   1   46.30    6.90
  -2 -10  -1   38.80    6.80
  -2 -10  -1   40.50    6.50
   2 -10   1   27.70    7.00
  -2 -10  -1   29.00   11.30
   2 -10   1   35.70    6.80
   2  10   1   36.90    7.30
  -2  10  -1   27.00    7.30
  -2  10  -1   32.30    6.30
  -3 -10  -1   -0.20    4.30
   3 -10   1   -4.70    4.80
   3 -10   1    5.30    5.90
  -3 -10  -1   -1.60    4.80
   3 -10   1   -5.80    5.80
  -3 -10  -1   12.50   10.10
   3 -10   1    5.00    5.30
  -3 -10  -1   -2.70    3.90
  -3 -10  -1    7.80    4.30
  -3  10  -1    3.40    5.00
   3  10   1   -1.20    5.50
  -3  10  -1   -6.60    6.40
   3  10   1   -3.30    4.70
   4 -10   1   23.00    8.10
  -4 -10  -1   20.40    5.80
  -4 -10  -1   19.90   10.10
  -4 -10  -1   13.60    5.50
   4 -10   1   22.40    6.90
  -4 -10  -1   22.70    6.30
  -4 -10  -1   22.40    5.00
   4 -10   1   21.00    7.50
   4 -10   1   14.60    5.90
  -4  10  -1   25.40    8.10
  -4  10  -1   37.10   10.30
   4  10   1   31.20    7.20
   5 -10   1   36.50    8.30
   5 -10   1   48.20    9.40
  -5 -10  -1   59.19    8.60
  -5 -10  -1   37.00    7.30
   5 -10   1   56.19    8.30
  -5 -10  -1   63.79    8.90
   5 -10   1   61.19   10.10
  -5 -10  -1   51.89    6.40
  -5  10  -1   44.30   11.00
  -5  10  -1   46.30   11.50
   5  10   1   73.69   11.10
  -6 -10  -1  -13.80    5.80
  -6 -10  -1  -12.80    6.40
  -6 -10  -1   -1.50    4.70
   6 -10   1   -2.00    6.70
   6 -10   1    4.90    7.90
  -6 -10  -1   -1.80    6.00
   6  10   1    0.10    8.10
  -6  10  -1  -11.40    9.60
  -6  10  -1   -9.80   10.00
  -7 -10  -1   26.00    7.50
   7 -10   1   22.00    7.50
  -7 -10  -1   20.90    6.20
  -7 -10  -1   23.60    8.20
   7 -10   1   27.30   11.00
  -7 -10  -1   26.70   10.00
  -7  10  -1   10.00   11.50
   7  10   1   38.10   12.50
  -7  10  -1   33.30   14.10
  -6 -11   1  126.39   14.40
  -6 -11   1  112.29   13.70
  -6 -11   1   99.59   11.40
   6 -11  -1  108.89   12.10
  -6 -11   1  117.59   10.50
   6 -11  -1   95.29   14.10
   6  11  -1  110.29   15.30
  -6  11   1  129.19   18.40
  -6  11   1  105.09   15.90
   5 -11  -1  339.67   23.30
  -5 -11   1  350.26   19.10
  -5 -11   1  347.27   15.40
   5 -11  -1  376.36   22.50
   5 -11  -1  348.87   20.50
   5 -11  -1  351.96   19.40
  -5 -11   1  338.47   19.00
  -5 -11   1  311.27   19.30
  -5  11   1  327.37   25.10
  -5  11   1  322.17   23.00
   5  11  -1  380.26   23.10
   4 -11  -1   31.00    7.70
   4 -11  -1   18.80    7.30
  -4 -11   1   11.70    6.70
  -4 -11   1   18.00    7.00
  -4 -11   1   12.40    6.00
   4 -11  -1    7.90   10.80
   4 -11  -1   32.30    8.40
  -4  11   1   16.50    8.20
   4  11  -1    7.50    7.60
  -4  11   1   41.30   11.40
   3 -11  -1   78.39    9.50
   3 -11  -1   54.19    8.80
  -3 -11   1   52.69    7.60
   3 -11  -1   63.09   10.60
  -3 -11   1   50.99    8.70
  -3 -11   1   65.09    9.70
   3 -11  -1   84.59   10.30
  -3  11   1   65.49   10.90
   3  11  -1   54.49    9.40
  -3  11   1   45.00    8.70
  -2 -11   1   60.59    7.90
   2 -11  -1   56.79    9.00
   2 -11  -1   72.49   10.20
   2 -11  -1   42.20    7.10
  -2 -11   1   38.40    7.90
  -2 -11   1   88.19   15.50
  -2 -11   1   55.29    8.70
   2 -11  -1   61.09    8.10
   2  11  -1   77.49   10.50
  -2  11   1   39.20    9.00
  -2  11   1   59.49    8.30
   1 -11  -1   87.79   10.40
  -1 -11   1   84.99   10.00
   1 -11  -1   87.49    9.80
   1 -11  -1   97.99   11.60
   1 -11  -1   97.09    9.50
  -1 -11   1   96.19   11.60
  -1 -11   1  100.99   12.30
   1  11  -1   92.89   11.90
  -1  11   1   78.79   10.70
   1  11  -1   94.29    7.20
  -1  11   1   80.29   10.20
   0 -11   1 1232.68   42.20
   0 -11   1 1196.08   40.70
   0 -11   1 1208.28   42.50
   0 -11  -1 1203.08   41.90
   0 -11   1 1162.78   38.60
   0 -11  -1 1181.88   40.60
   0 -11  -1 1183.08   42.50
   0  11  -1 1190.18   38.40
   0  11  -1 1164.68   43.30
   0  11   1 1160.38   43.20
   1 -11   1    8.60    5.20
   1 -11   1   12.40    6.40
  -1 -11  -1   11.60    5.50
  -1 -11  -1   14.80    6.50
   1 -11   1   17.00    5.40
   1 -11   1   23.10    7.20
  -1 -11  -1   10.80    6.30
  -1  11  -1    5.00    7.20
  -1  11  -1   11.70    5.60
   1  11   1    6.60    6.50
   1  11   1   14.90    3.70
   2 -11   1  230.28   16.00
  -2 -11  -1  241.78   15.80
  -2 -11  -1  244.48   14.00
   2 -11   1  232.38   14.30
  -2 -11  -1  246.58   13.30
   2 -11   1  248.18   15.40
   2 -11   1  222.68   17.30
  -2 -11  -1  226.38   15.20
  -2 -11  -1  249.18   23.30
  -2  11  -1  239.88   17.40
  -2  11  -1  213.78   14.40
   2  11   1  249.78   15.90
   3 -11   1  194.28   15.20
  -3 -11  -1  190.98   14.80
   3 -11   1  186.18   14.70
  -3 -11  -1  206.68   15.00
  -3 -11  -1  213.38   12.40
   3 -11   1  217.68   15.10
  -3 -11  -1  197.18   14.00
   3 -11   1  203.88   17.40
  -3  11  -1  227.08   18.60
  -3  11  -1  201.18   15.40
   3  11   1  211.48   14.80
   4 -11   1   18.20    8.60
   4 -11   1   21.60    8.70
  -4 -11  -1   29.40    7.80
   4 -11   1   13.90    6.50
   4 -11   1   13.70    9.20
  -4 -11  -1   21.20    7.70
  -4 -11  -1   25.50    7.10
  -4 -11  -1   12.90    5.40
  -4  11  -1   18.80    7.40
   4  11   1   23.40    7.70
  -4  11  -1   18.90   10.20
   5 -11   1  319.07   22.50
  -5 -11  -1  270.67   18.40
   5 -11   1  317.97   18.30
  -5 -11  -1  290.87   14.80
  -5 -11  -1  272.37   18.20
   5 -11   1  320.67   20.80
  -5 -11  -1  311.07   18.00
   5 -11   1  300.07   20.40
  -5  11  -1  326.67   24.60
  -5  11  -1  272.37   20.90
   5  11   1  313.17   20.80
  -6 -11  -1   57.49    9.50
  -6 -11  -1   64.79   10.30
   6 -11   1   52.39   11.70
  -6 -11  -1   45.10    9.10
  -6 -11  -1   49.30    7.30
   6 -11   1   49.40    9.50
   6  11   1   68.19   12.60
  -6  11  -1   46.50   12.60
  -6  11  -1   57.29   13.70
   5 -12  -1   20.60    9.50
  -5 -12   1    3.40    8.40
  -5 -12   1   21.60    8.10
  -5 -12   1    8.40    8.10
   5 -12  -1   11.30   10.10
   5 -12  -1    8.90    8.00
   5  12  -1   18.40   11.00
  -5  12   1   30.60   11.10
  -5  12   1    3.30   12.30
  -4 -12   1   10.10    7.60
   4 -12  -1    0.80    7.40
  -4 -12   1   19.60    8.50
   4 -12  -1   -0.60    9.30
   4 -12  -1   10.10    8.00
  -4 -12   1    5.60    7.30
   4  12  -1   14.10    9.10
  -4  12   1    5.70    8.60
  -4  12   1   11.50   11.10
  -3 -12   1   54.09   10.20
   3 -12  -1   35.20   10.80
  -3 -12   1   28.80    7.80
   3 -12  -1   40.70    8.40
   3 -12  -1   35.70    9.80
   3 -12  -1   37.40    8.80
  -3 -12   1   38.90    9.00
  -3  12   1   47.00   11.90
  -3  12   1   25.40    8.60
   3  12  -1   49.50    9.80
   2 -12  -1   71.79   10.80
  -2 -12   1   68.69   10.50
  -2 -12   1   70.49    9.70
  -2 -12   1   66.39   10.40
   2 -12  -1   72.19    9.60
   2 -12  -1   82.79   12.40
   2 -12  -1   86.49   11.10
   2  12  -1   53.09    9.00
   2  12  -1   85.89   12.00
  -2  12   1   62.59    9.10
  -2  12   1   51.49   12.10
   1 -12  -1    4.90    6.30
  -1 -12   1    9.30    5.90
  -1 -12   1    2.90    5.90
   1 -12  -1    8.40    8.00
  -1 -12   1   19.60    7.50
   1 -12  -1   17.30    6.40
   1 -12  -1    0.80    5.50
  -1  12   1   -6.10    5.90
  -1  12   1    7.20    7.90
   1  12  -1    1.10    7.30
   1  12  -1    0.30    3.60
   0 -12   1    0.80    5.00
   0 -12   1   -4.30    6.40
   0 -12   1    1.20    5.60
   0 -12  -1    3.50    5.60
   0 -12  -1    9.60    6.60
   0 -12   1   -1.00    7.20
   0 -12  -1    6.30    7.50
   0  12  -1   10.70    4.90
   0  12   1    0.70    4.50
   0  12  -1    6.60    7.40
   0  12   1    2.80    7.30
   1 -12   1    7.20    8.30
   1 -12   1    4.10    6.00
  -1 -12  -1    0.80    6.50
  -1 -12  -1    9.10    6.40
  -1 -12  -1   11.40    6.70
   1 -12   1    3.60    6.20
   1 -12   1    4.70    6.50
  -1  12  -1    1.50    5.70
   1  12   1   13.80    8.10
  -1  12  -1   18.40    9.10
   1  12   1    4.10    3.60
   2 -12   1   22.20    8.30
   2 -12   1   20.10    8.60
  -2 -12  -1   25.50    9.10
   2 -12   1   23.40    8.30
   2 -12   1   14.70    7.30
  -2 -12  -1    8.30    7.00
  -2 -12  -1   13.10    6.60
  -2  12  -1   15.60    6.90
   2  12   1   20.70    8.60
  -2  12  -1   46.70   10.90
  -3 -12  -1   33.80    9.30
   3 -12   1   34.60   11.20
  -3 -12  -1   46.00    8.50
   3 -12   1   28.30    8.90
  -3 -12  -1   46.40    9.80
   3 -12   1   41.70    9.00
   3 -12   1   57.29   10.50
  -3 -12  -1   39.90    7.50
   3  12   1   42.50    9.20
  -3  12  -1   47.30   11.50
  -3  12  -1   27.50    7.80
   4 -12   1   40.60   10.90
   4 -12   1   40.20   10.60
   4 -12   1   48.80   13.00
  -4 -12  -1   36.80    8.10
   4 -12   1   30.60    9.10
  -4 -12  -1   35.70    6.90
  -4 -12  -1   27.30    8.00
  -4 -12  -1   39.20    9.40
  -4  12  -1   25.90   12.20
   4  12   1   27.20    9.30
  -4  12  -1   30.10   10.00
  -5 -12  -1   52.29   10.70
   5 -12   1   54.79   12.00
   5 -12   1   62.49   12.60
   5 -12   1   61.19   10.50
  -5 -12  -1   51.69    7.80
  -5 -12  -1   66.89   10.60
  -5 -12  -1   52.49    9.90
  -5  12  -1   59.69   15.10
   5  12   1   68.19   13.00
  -5  12  -1   52.39   12.10
   3 -13  -1   30.80    9.50
  -3 -13   1    6.30    8.30
   3 -13  -1   31.00   10.20
   3 -13  -1   39.60   13.30
  -3 -13   1   19.90    9.40
   3 -13  -1   33.70    8.80
  -3 -13   1   37.10    8.70
  -3  13   1   32.90    9.80
  -3  13   1   22.10   13.40
   3  13  -1   30.40   10.10
   2 -13  -1  235.18   19.70
   2 -13  -1  291.07   19.60
  -2 -13   1  229.28   18.60
  -2 -13   1  239.98   17.10
   2 -13  -1  210.48   16.10
  -2 -13   1  217.08   18.70
   2 -13  -1  240.28   17.50
  -2  13   1  264.47   21.90
   2  13  -1  259.57   18.60
  -2  13   1  234.28   17.60
   2  13  -1  251.07   20.40
   1 -13  -1  134.59   13.10
   1 -13  -1  138.79   16.40
  -1 -13   1  145.59   17.40
  -1 -13   1  130.69   16.40
   1 -13  -1  118.19   13.90
   1 -13  -1  143.79   17.50
  -1 -13   1  116.99   13.90
  -1 -13   1  117.39   11.40
   1  13  -1  119.89    8.90
  -1  13   1  117.29   15.10
   1  13  -1  104.69   14.00
  -1  13   1  145.29   14.20
   0 -13  -1  136.69   16.90
   0 -13   1  139.09   12.60
   0 -13   1  116.49   14.20
   0 -13  -1  135.49   16.10
   0 -13  -1  159.08   14.50
   0 -13   1  151.78   17.20
   0 -13   1  134.59   14.00
   0  13   1  123.69   11.70
   0  13   1  170.58   18.80
   0  13  -1  142.59   18.30
   0  13  -1  142.59   11.90
  -1 -13  -1    8.70    7.40
   1 -13   1   -1.10    9.40
  -1 -13  -1    3.60    7.60
  -1 -13  -1   22.00    8.70
   1 -13   1    5.60    8.00
   1 -13   1    8.60    7.00
   1 -13   1   19.50    6.90
   1  13   1    2.00    4.40
  -1  13  -1   11.20    6.40
  -1  13  -1   -3.50   10.00
   1  13   1   14.70    9.50
  -2 -13  -1  155.58   17.30
   2 -13   1  191.98   15.10
  -2 -13  -1  166.58   16.20
   2 -13   1  145.19   16.80
   2 -13   1  144.49   16.00
   2 -13   1  143.99   15.90
  -2 -13  -1  151.78   14.90
  -2  13  -1  152.78   17.80
   2  13   1  166.98   15.40
   2  13   1  128.49   17.00
  -2  13  -1  156.98   14.70
   3 -13   1  113.39   13.20
   3 -13   1  133.69   17.00
  -3 -13  -1   98.19   13.30
   3 -13   1  125.39   14.90
   3 -13   1   94.59   14.50
  -3 -13  -1  110.89   13.60
  -3 -13  -1  122.09   13.90
   3  13   1  133.29   17.10
  -3  13  -1  133.49   17.80
  -3  13  -1  106.49   12.60
 -10   0   2    7.20   10.50
  10   0  -2    3.00    9.10
 -10   0   2    2.20   10.50
 -10   0   2   -3.80    7.20
  -9   0   2    4.70    3.90
   9   0  -2    4.90    7.50
  -9   0   2    2.80    8.00
  -9   0   2   -8.60    7.60
  -8   0   2  142.69    7.70
   8   0  -2  146.59   12.60
  -8   0   2  149.09   14.60
  -7   0   2 1580.64   47.00
   7   0  -2 1648.83   52.39
  -7   0   2 1583.14   47.10
  -7   0   2 1659.43   54.69
  -6   0   2  352.06   12.00
  -6   0   2  347.27   11.60
   6   0  -2  341.17   17.60
   6   0  -2  347.37   16.00
  -6   0   2  353.06   11.10
  -6   0   2  357.76   17.20
   5   0  -2 1709.23   53.79
  -5   0   2 1718.13   53.49
  -5   0   2 1731.23   53.39
  -5   0   2 1756.92   51.49
  -5   0   2 1660.93   48.30
  -5   0   2 1557.74   48.40
  -5   0   2 1631.04   47.60
   4   0  -2   12.30    3.00
  -4   0   2   11.70    3.70
  -4   0   2   15.00    1.50
  -4   0   2   11.10    1.40
   4   0  -2   13.20    3.50
  -4   0   2    8.20    2.40
  -4   0   2   13.50    1.70
  -3   0   2 2721.93   77.19
  -3   0   2 2629.24   75.69
   3   0  -2 2580.54   77.29
  -3   0   2 2848.81   78.89
   3   0  -2 2722.03   78.99
  -3   0   2 2636.94   75.19
  -2   0   2 5735.43  161.78
   1   0  -2 1526.85   44.10
   1   0  -2 1539.45   43.30
  -1   0   2 1517.15   43.30
  -1   0   2 1486.25   43.40
   1   0  -2 1544.15   43.10
  -1   0   2 1515.05   42.90
   1   0  -2 1485.85   43.10
  -1   0   2 1621.14   44.10
   1   0  -2 1472.45   42.90
   0   0  -2 2581.84   69.69
   0   0   2 2463.15   69.69
   0   0  -2 2570.34   69.69
   0   0   2 2411.86   69.29
   0   0  -2 2303.47   69.29
  -1   0  -2  119.59    4.70
  -1   0  -2  116.19    4.80
   1   0   2  119.19    4.80
  -1   0  -2  119.99    4.10
  -1   0  -2  127.49    4.80
  -1   0  -2  125.79    4.60
   1   0   2  119.89    4.60
   1   0   2  124.29    4.20
  -1   0  -2  122.39    4.60
  -3   0  -2 5711.53  164.28
  -3   0  -2 5249.77  164.08
   3   0   2 5768.22  164.28
  -3   0  -2 6071.79  164.48
  -3   0  -2 6130.49  164.28
  -3   0  -2 5931.91  162.48
  -4   0  -2  107.89    4.60
  -4   0  -2  110.09    7.00
  -4   0  -2  104.99    7.20
  -4   0  -2  103.39    6.10
  -4   0  -2  102.39    5.10
  -5   0  -2  114.59    8.90
  -5   0  -2  122.99    7.50
  -5   0  -2  122.29    5.40
   5   0   2  109.79    7.80
  -5   0  -2  116.39    8.50
  -5   0  -2  118.59    5.30
  -5   0  -2  106.29    7.80
  -6   0  -2  167.78   12.40
  -6   0  -2  153.08    9.90
   6   0   2  160.48   10.70
  -6   0  -2  157.08    6.70
  -6   0  -2  150.58    6.80
  -6   0  -2  159.78   10.50
  -7   0  -2   51.09    5.10
  -7   0  -2   48.40    4.40
   7   0   2   38.20    6.50
  -7   0  -2   50.09    8.00
  -8   0  -2  130.19    8.30
  -8   0  -2  140.19    7.40
  -8   0  -2  130.29   12.10
   8   0   2  161.98   13.40
  -8   0  -2  168.28   13.60
  -9   0  -2  110.19   12.70
  -9   0  -2  122.49   15.10
  -9   0  -2  101.79   13.60
  -9   0  -2  104.89    7.10
   9   0   2  118.09   14.40
 -10   0  -2  383.06   25.90
 -10   0  -2  386.16   23.40
  10   0   2  406.46   24.20
 -10   0  -2  408.16   24.40
 -10  -1   2   17.20   11.00
 -10  -1   2   15.90    8.40
  10  -1  -2    4.20   10.10
 -10  -1   2   19.50    7.40
 -10  -1   2   10.50    9.90
 -10   1   2   17.70   11.30
 -10   1   2   16.40   11.70
  10   1  -2   27.60   10.00
  -9  -1   2   10.50    8.60
  -9  -1   2    1.30    6.90
  -9  -1   2   -3.70    6.10
   9  -1  -2    1.30    7.30
  -9  -1   2   -4.20    8.10
  -9   1   2   11.30    9.40
  -9   1   2    2.80    8.70
   9   1  -2   11.70    7.10
  -9   1   2    7.90    4.70
  -8  -1   2    1.60    5.90
  -8  -1   2   10.80    5.10
   8  -1  -2    0.50    5.60
  -8  -1   2   14.30    7.60
   8   1  -2    9.80    5.70
  -8   1   2   12.30    6.60
  -8   1   2    2.60    3.80
  -8   1   2    4.30    5.70
  -7  -1   2  574.74   25.00
   7  -1  -2  563.24   23.30
  -7   1   2  566.84   25.60
  -7   1   2  564.34   20.10
   7   1  -2  565.04   25.40
   7   1  -2  540.65   22.30
  -7   1   2  539.75   19.00
   6  -1  -2  158.38   10.90
  -6  -1   2  146.79    5.60
  -6   1   2  143.79    7.70
   6   1  -2  145.89   12.10
  -6   1   2  152.08    7.30
  -6   1   2  133.69   11.20
  -6   1   2  148.49    6.60
   6   1  -2  153.38   10.00
   5  -1  -2 1158.28   37.50
  -5  -1   2 1130.59   32.90
  -5  -1   2 1188.18   36.80
  -5  -1   2 1159.18   38.20
   5   1  -2 1122.59   36.60
   5   1  -2 1171.58   39.00
  -5   1   2 1105.29   34.30
  -5   1   2 1103.59   35.00
  -5   1   2 1180.28   36.90
  -5   1   2 1190.78   39.20
  -5   1   2 1181.28   33.80
  -4  -1   2   29.90    3.50
  -4  -1   2   42.30    2.10
   4  -1  -2   35.00    4.60
   4  -1  -2   32.70    4.90
  -4  -1   2   42.70    4.30
  -4  -1   2   31.00    4.60
  -4   1   2   36.70    2.80
  -4   1   2   51.39    4.00
  -4   1   2   43.10    6.00
  -4   1   2   34.80    3.20
   4   1  -2   30.30    4.80
  -4   1   2   40.30    4.50
   4   1  -2   40.30    4.40
  -4   1   2   26.90    4.50
  -3  -1   2 2348.86   68.09
  -3  -1   2 2428.76   69.49
   3  -1  -2 2354.36   66.49
  -3  -1   2 2353.46   67.49
   3  -1  -2 2304.07   69.89
   3  -1  -2 2371.16   68.79
   3  -1  -2 2411.36   66.79
  -3  -1   2 2329.07   66.39
  -3   1   2 2401.96   70.29
  -3   1   2 2340.57   66.89
  -3   1   2 2433.46   68.49
   3   1  -2 2317.17   68.09
  -3   1   2 2323.97   67.69
  -3   1   2 2505.15   70.29
  -3   1   2 2345.27   67.39
   3   1  -2 2300.67   69.89
   2  -1  -2 5091.59  152.88
   2  -1  -2 5403.36  154.08
  -2  -1   2 5444.66  153.48
   2   1  -2 5582.44  153.98
  -2   1   2 5490.55  152.58
  -2   1   2 5325.37  152.68
  -2   1   2 5438.76  154.38
  -2   1   2 5788.92  154.28
  -1  -1   2 2557.04   70.09
  -1  -1   2 2476.35   69.19
   1  -1  -2 2402.76   70.19
   1  -1  -2 2425.56   69.99
  -1  -1   2 2558.84   69.39
   1  -1  -2 2519.25   69.79
   1  -1  -2 2272.07   69.29
  -1  -1   2 2356.26   68.89
   1   1  -2 2434.86   69.09
   1   1  -2 2462.55   69.29
  -1   1   2 2486.35   69.89
  -1   1   2 2413.26   69.29
   1   1  -2 2484.85   69.49
  -1   1   2 2556.64   70.79
   1   1  -2 2450.05   68.99
  -1   1   2 2563.94   70.29
   1  -1   2 1641.84   46.80
  -1  -1  -2 1655.53   46.90
  -1  -1  -2 1605.54   46.40
  -1  -1  -2 1679.93   45.80
  -1  -1  -2 1704.13   47.70
   1  -1   2 1614.54   47.10
   1  -1   2 1596.24   46.80
  -1  -1  -2 1679.73   47.10
   1   1   2 1686.23   47.10
  -1   1  -2 1704.93   46.90
  -1   1  -2 1551.14   46.90
   1   1   2 1684.83   46.50
  -1   1  -2 1645.84   46.80
  -1   1  -2 1463.05   47.40
  -1   1  -2 1639.54   46.80
   1   1   2 1605.14   46.80
  -2  -1  -2  299.67    9.20
  -2  -1  -2  303.47   10.00
   2  -1   2  310.17    9.90
  -2  -1  -2  303.47   10.20
  -2  -1  -2  299.37    9.90
   2  -1   2  288.17   10.70
  -2  -1  -2  321.37   10.80
  -2  -1  -2  305.77    9.80
   2  -1   2  304.87   11.40
  -2  -1  -2  301.07   10.60
  -2   1  -2  288.27   10.40
  -2   1  -2  290.87   11.00
   2   1   2  293.97   10.00
   2   1   2  305.37   10.30
   2   1   2  294.67    9.10
  -2   1  -2  308.77   10.80
  -2   1  -2  309.17   10.10
   2   1   2  309.07    9.70
   3  -1   2 2020.10   58.39
  -3  -1  -2 2077.49   58.59
  -3  -1  -2 1969.80   56.69
   3  -1   2 1993.70   56.09
   3  -1   2 1983.70   58.59
   3  -1   2 1944.41   56.09
  -3  -1  -2 1981.90   56.39
  -3  -1  -2 2021.30   57.89
   3  -1   2 1968.20   56.59
  -3  -1  -2 1947.01   58.19
  -3  -1  -2 1968.50   56.99
  -3  -1  -2 1959.60   57.79
  -3   1  -2 1963.00   56.89
   3   1   2 1985.00   58.29
  -3   1  -2 2008.80   56.79
  -3   1  -2 1980.50   58.99
  -3   1  -2 2061.89   58.69
   3   1   2 1934.21   57.89
  -3   1  -2 1997.70   58.19
  -4  -1  -2  141.09    5.60
   4  -1   2  144.19    5.20
   4  -1   2  134.49    7.80
  -4  -1  -2  126.79    7.40
  -4  -1  -2  134.49    7.50
  -4  -1  -2  151.58    8.20
   4  -1   2  125.49    7.70
  -4  -1  -2  131.29    7.10
  -4  -1  -2  134.09    6.90
   4  -1   2  138.39    5.30
  -4  -1  -2  142.09    6.70
  -4   1  -2  137.99    5.80
   4   1   2  133.09    7.40
  -4   1  -2  131.89    7.40
  -4   1  -2  137.59    6.00
  -4   1  -2  142.99    8.40
   4   1   2  131.49    7.40
  -4   1  -2  141.79    8.40
  -4   1  -2  128.79    7.80
  -5  -1  -2  352.76   15.00
  -5  -1  -2  343.97   14.60
  -5  -1  -2  297.07   15.30
  -5  -1  -2  327.27   10.90
  -5  -1  -2  338.97   14.00
  -5  -1  -2  329.77   13.20
   5  -1   2  341.77   14.70
  -5  -1  -2  335.37   11.10
  -5   1  -2  336.27   11.50
   5   1   2  315.57   13.90
  -5   1  -2  334.57   15.40
  -5   1  -2  345.97   15.60
  -5   1  -2  335.57   14.20
  -5   1  -2  308.57   14.70
  -6  -1  -2  107.79    8.00
  -6  -1  -2  108.19    9.00
  -6  -1  -2  106.39    5.00
  -6  -1  -2  110.39    9.80
  -6  -1  -2  110.29    5.40
   6  -1   2  111.19    9.70
  -6  -1  -2  104.49    8.80
  -6   1  -2  105.19    8.90
  -6   1  -2   87.59    9.30
  -6   1  -2   89.09   11.20
   6   1   2   96.19    8.70
  -6   1  -2  108.29    6.00
  -6   1  -2  101.59    5.80
  -7  -1  -2   15.90    2.50
   7  -1   2   17.80    5.50
  -7  -1  -2   10.30    4.50
  -7  -1  -2   19.40    3.00
  -7  -1  -2   15.20    5.60
  -7  -1  -2   16.80    5.20
  -7   1  -2   14.30    5.20
  -7   1  -2   22.10    3.40
   7   1   2   15.40    5.10
  -7   1  -2   16.70    3.60
  -7   1  -2   18.50    6.30
  -8  -1  -2    2.60    3.20
  -8  -1  -2    7.00    5.90
   8  -1   2   -4.40    5.70
  -8  -1  -2    4.80    2.60
  -8  -1  -2    1.40    5.60
  -8  -1  -2   -7.00    5.80
  -8   1  -2    7.80    6.90
  -8   1  -2    5.80    3.30
  -8   1  -2    1.80    6.10
   8   1   2   -3.90    4.90
  -8   1  -2    9.40    3.80
  -9  -1  -2    5.10    7.40
   9  -1   2   12.30    7.80
  -9  -1  -2   -3.60    7.60
  -9  -1  -2   11.80    8.20
  -9  -1  -2   11.40    2.90
  -9   1  -2   10.20    4.50
  -9   1  -2   16.20    8.00
  -9   1  -2    3.90    8.00
   9   1   2   17.70    8.70
  10  -1   2    2.70    9.60
 -10  -1  -2   13.10    9.70
 -10  -1  -2   14.10    9.10
 -10  -1  -2    6.90    9.10
 -10   1  -2   15.50   10.20
 -10   1  -2   -5.50    8.90
 -10   1  -2    3.30    9.80
 -10  -2   2   11.50    7.20
  10  -2  -2   -8.80   10.30
 -10  -2   2   -0.70    7.90
 -10  -2   2   -9.10    8.70
 -10  -2   2    5.90   10.20
 -10   2   2   -7.70   11.00
 -10   2   2    1.30   10.70
  -9  -2   2  127.19   17.80
  -9  -2   2  150.68   13.20
  -9  -2   2  170.68   13.80
  -9  -2   2  179.78   16.10
   9  -2  -2  147.09   15.50
   9   2  -2  137.39   13.00
  -9   2   2  126.99   16.50
  -9   2   2  162.58   19.00
   8  -2  -2   40.00    7.70
  -8  -2   2   28.50    6.50
  -8  -2   2   31.10    7.60
  -8  -2   2   34.60    9.00
  -8  -2   2   26.20    6.30
  -8   2   2   26.90    5.90
   8   2  -2   41.60    7.50
   8   2  -2   46.50   10.60
  -8   2   2   30.70    5.40
  -8   2   2   31.20    8.10
   7  -2  -2   24.70    5.80
  -7  -2   2   22.20    5.10
  -7  -2   2   38.20    5.70
   7   2  -2   32.00    7.70
   7   2  -2   39.10    6.40
  -7   2   2   41.40    8.80
  -7   2   2   40.30    5.10
  -7   2   2   35.00    4.90
   6  -2  -2  237.98   13.50
  -6  -2   2  203.68   12.10
  -6  -2   2  236.08   10.90
  -6  -2   2  229.88   10.80
  -6  -2   2  221.38    7.30
   6   2  -2  216.28   14.40
  -6   2   2  229.08    9.80
  -6   2   2  220.18   14.20
  -6   2   2  220.08   10.00
   6   2  -2  237.78   11.90
  -6   2   2  221.48   10.40
  -6   2   2  240.08   10.90
  -5  -2   2  488.05   17.80
  -5  -2   2  447.16   16.80
   5  -2  -2  496.95   19.10
  -5  -2   2  479.55   19.10
  -5  -2   2  456.25   14.10
   5   2  -2  481.15   20.10
  -5   2   2  494.05   16.00
  -5   2   2  487.25   18.40
  -5   2   2  490.25   15.90
  -5   2   2  474.05   21.10
  -5   2   2  457.05   20.30
   5   2  -2  445.56   17.30
  -5   2   2  464.95   16.70
  -5   2   2  474.95   17.10
  -4  -2   2  149.19    7.60
  -4  -2   2  141.99    8.50
  -4  -2   2  146.89    5.20
   4  -2  -2  146.09    8.30
   4  -2  -2  138.59    6.30
  -4  -2   2  144.49    7.00
  -4   2   2  132.29    7.40
  -4   2   2  146.79    6.30
  -4   2   2  163.58   10.00
   4   2  -2  139.09    9.20
  -4   2   2  153.48    9.70
  -4   2   2  151.78    7.90
  -4   2   2  149.88    6.60
   4   2  -2  138.19    7.20
  -4   2   2  142.49    7.10
   3  -2  -2 3800.22  104.69
   3  -2  -2 3600.64  103.49
  -3  -2   2 3626.54  104.49
   3  -2  -2 3629.34  103.99
  -3  -2   2 3686.33  102.99
   3  -2  -2 3818.02  103.99
   3  -2  -2 3454.35  105.49
  -3  -2   2 3932.01  105.99
  -3  -2   2 3542.95  103.29
  -3  -2   2 3672.63  103.59
  -3  -2   2 3667.13  104.39
  -3   2   2 3629.54  105.19
  -3   2   2 3771.32  107.49
  -3   2   2 3736.33  105.09
  -3   2   2 3674.63  103.69
   3   2  -2 3599.24  106.49
  -3   2   2 3633.64  104.99
  -3   2   2 3903.01  107.29
   3   2  -2 3668.03  104.49
  -2  -2   2 3621.94  107.39
   2  -2  -2 3692.73  107.29
  -2  -2   2 3677.23  107.69
   2  -2  -2 3703.83  107.79
   2  -2  -2 3927.21  108.49
  -2  -2   2 3910.71  107.49
  -2  -2   2 3860.11  107.59
   2  -2  -2 3557.94  108.49
   2  -2  -2 4106.89  110.39
   2  -2  -2 3934.51  108.79
  -2  -2   2 4057.49  108.89
  -2  -2   2 3743.83  107.19
  -2   2   2 3963.40  109.79
   2   2  -2 3828.12  109.19
  -2   2   2 3801.42  108.69
  -2   2   2 3780.12  108.19
   2   2  -2 3782.42  107.39
   2   2  -2 3970.50  108.19
  -2   2   2 3754.82  108.89
  -2   2   2 3880.51  110.19
   2   2  -2 3880.81  107.19
   1  -2  -2  285.27   10.40
  -1  -2   2  276.67    9.40
   1  -2  -2  272.77   10.90
  -1  -2   2  291.07    8.50
  -1  -2   2  285.87    9.40
   1  -2  -2  281.47    9.00
  -1  -2   2  300.97    9.00
  -1  -2   2  283.17   10.00
   1  -2  -2  287.97    9.60
  -1  -2   2  245.78   10.50
   1  -2  -2  270.97   10.60
  -1   2   2  289.87    9.00
   1   2  -2  291.77    9.00
  -1   2   2  265.97   10.30
   1   2  -2  290.57    9.90
  -1   2   2  272.27   10.20
   1   2  -2  301.87    9.30
   1   2  -2  290.97    8.30
  -1   2   2  288.27   10.70
  -1   2   2  287.87    9.50
   1   2  -2  295.47    9.40
   0  -2   2 2331.57   67.39
   0  -2  -2 2337.17   67.79
   0  -2   2 2268.67   66.19
   0  -2  -2 2227.78   66.89
   0  -2  -2 2434.36   68.09
   0  -2   2 2472.35   67.89
   0  -2   2 2260.57   66.99
   0  -2   2 2357.36   67.49
   0  -2  -2 2508.35   67.69
   0  -2   2 2479.15   67.19
   0  -2  -2 2485.25   67.99
   0   2   2 2259.17   67.09
   0   2   2 2357.06   67.49
   0   2   2 2364.16   67.99
   0   2  -2 2390.96   67.49
   0   2  -2 2372.06   67.69
   0   2  -2 2161.68   67.39
   0   2   2 2500.85   67.39
   0   2  -2 2316.27   66.99
   0   2   2 2469.35   67.99
   1  -2   2  405.06   13.00
  -1  -2  -2  389.26   11.90
  -1  -2  -2  390.56   12.60
   1  -2   2  386.06   13.20
   1  -2   2  397.56   13.60
   1  -2   2  386.26   12.90
  -1  -2  -2  404.96   13.30
  -1  -2  -2  401.76   13.30
   1  -2   2  392.16   13.40
  -1  -2  -2  391.06   13.10
   1  -2   2  392.16   12.90
  -1  -2  -2  387.36   12.10
   1   2   2  404.76   11.90
  -1   2  -2  406.26   12.90
  -1   2  -2  402.86   12.60
  -1   2  -2  371.86   13.20
   1   2   2  407.46   12.10
  -1   2  -2  375.96   13.30
  -1   2  -2  402.26   12.80
  -1   2  -2  395.16   12.90
   1   2   2  401.96   13.10
  -2  -2  -2 1955.20   57.39
   2  -2   2 2066.49   58.69
   2  -2   2 1983.20   57.19
   2  -2   2 2043.90   58.99
  -2  -2  -2 1996.00   56.09
  -2  -2  -2 1899.31   57.19
  -2  -2  -2 1970.90   57.49
  -2  -2  -2 1927.61   56.39
  -2  -2  -2 2021.10   56.59
   2  -2   2 1974.00   57.99
   2   2   2 1958.20   56.99
  -2   2  -2 2026.60   57.29
  -2   2  -2 1946.71   58.29
   2   2   2 2033.70   56.79
  -2   2  -2 2076.49   57.89
   2   2   2 2004.90   57.09
   2   2   2 2067.09   57.79
  -2   2  -2 1915.21   58.59
  -2   2  -2 2030.50   57.49
  -3  -2  -2  852.71   25.60
   3  -2   2  829.72   25.00
  -3  -2  -2  837.42   25.30
  -3  -2  -2  828.12   26.50
  -3  -2  -2  804.72   26.00
  -3  -2  -2  817.02   25.10
   3  -2   2  845.92   25.90
   3  -2   2  850.81   25.40
  -3  -2  -2  823.82   25.00
   3  -2   2  836.22   26.90
   3  -2   2  834.82   25.40
   3  -2   2  862.81   27.40
   3   2   2  818.12   26.00
  -3   2  -2  824.92   27.60
  -3   2  -2  829.82   27.00
  -3   2  -2  882.21   25.50
  -3   2  -2  841.52   25.60
  -3   2  -2  817.42   26.10
  -3   2  -2  809.92   26.50
  -4  -2  -2 1173.78   37.00
   4  -2   2 1181.78   35.30
  -4  -2  -2 1210.78   37.70
  -4  -2  -2 1226.38   36.80
  -4  -2  -2 1184.28   36.20
  -4  -2  -2 1215.98   35.00
  -4  -2  -2 1185.78   35.30
   4  -2   2 1212.38   34.70
   4  -2   2 1210.08   35.90
   4  -2   2 1213.28   38.50
   4  -2   2 1166.08   38.00
  -4   2  -2 1186.08   37.70
  -4   2  -2 1207.78   39.00
  -4   2  -2 1193.98   38.00
  -4   2  -2 1226.28   37.10
  -4   2  -2 1138.09   35.80
  -4   2  -2 1232.08   35.80
   4   2   2 1188.68   37.30
  -5  -2  -2  261.77   11.50
  -5  -2  -2  270.87    9.70
  -5  -2  -2  272.27   12.50
   5  -2   2  271.27    9.30
  -5  -2  -2  278.57   11.10
  -5  -2  -2  261.57   12.90
   5  -2   2  267.67    9.60
   5  -2   2  283.17   13.70
  -5  -2  -2  265.67   12.00
   5  -2   2  251.97   13.00
  -5  -2  -2  270.37    9.50
  -5   2  -2  249.97   12.70
  -5   2  -2  278.97   13.90
   5   2   2  249.08   12.50
  -5   2  -2  283.17   10.50
  -5   2  -2  247.88   13.90
  -5   2  -2  274.87   10.60
  -5   2  -2  277.47   12.30
  -6  -2  -2   98.19    5.20
  -6  -2  -2  109.59    7.90
  -6  -2  -2  102.89    5.60
   6  -2   2   96.49    9.30
  -6  -2  -2   86.99    9.70
  -6  -2  -2  101.59    8.90
  -6  -2  -2   97.59    7.40
  -6   2  -2   90.19    9.00
  -6   2  -2   96.09    6.70
  -6   2  -2   86.89    9.20
  -6   2  -2   85.49   10.00
   6   2   2   99.09    9.30
  -7  -2  -2  136.29    6.90
  -7  -2  -2  130.49   11.10
  -7  -2  -2  126.49    9.40
  -7  -2  -2  141.39   10.30
   7  -2   2  146.99   11.90
  -7  -2  -2  122.39    5.90
  -7   2  -2  133.59    7.80
  -7   2  -2  132.99   12.20
  -7   2  -2  124.99    8.40
  -7   2  -2  128.09   12.30
  -8  -2  -2  197.18    9.10
  -8  -2  -2  211.78    8.00
  -8  -2  -2  206.48   14.30
  -8  -2  -2  222.28   13.90
  -8   2  -2  204.18   10.60
  -8   2  -2  189.28   11.90
  -8   2  -2  226.18   17.00
  -8   2  -2  200.68   15.90
  -9  -2  -2  121.79   14.30
  -9  -2  -2  114.59   13.80
  -9  -2  -2  123.29   14.50
   9  -2   2  115.49   15.10
  -9   2  -2  118.49   15.60
  -9   2  -2  115.79    9.20
  -9   2  -2  103.69   13.30
 -10  -2  -2    6.90    9.10
 -10  -2  -2    0.10    9.80
 -10  -2  -2   17.30    9.80
  10  -2   2    7.70   10.90
 -10  -2  -2    8.80    9.60
 -10   2  -2   -0.20    9.40
 -10   2  -2   17.70   10.80
 -10  -3   2   13.50    8.10
 -10  -3   2   12.00   10.30
 -10  -3   2   12.10   10.20
 -10  -3   2   11.10    7.80
  10  -3  -2   33.70   11.60
 -10   3   2    3.10   12.30
 -10   3   2   34.20   13.60
  -9  -3   2   35.80    7.50
   9  -3  -2   44.50   10.40
  -9  -3   2   32.10    9.50
  -9  -3   2   41.90    8.00
  -9  -3   2   49.99    9.30
   9   3  -2   10.00    9.90
  -9   3   2   35.80   11.00
  -9   3   2   28.90   10.30
  -8  -3   2    5.80    6.30
  -8  -3   2   -0.70    5.10
  -8  -3   2   -1.00    4.70
   8  -3  -2    5.30    6.80
  -8   3   2   13.40    5.20
   8   3  -2   17.20    8.00
  -8   3   2   -2.50    7.80
  -8   3   2    0.70    5.50
   7  -3  -2   92.79   10.80
  -7  -3   2  106.59    8.90
  -7  -3   2  100.89    4.90
  -7  -3   2   95.89    4.40
  -7   3   2  101.29   12.70
  -7   3   2  102.89    8.60
   7   3  -2  101.49   12.30
  -7   3   2  114.59    7.90
  -6  -3   2  460.95   16.70
  -6  -3   2  471.75   14.40
  -6  -3   2  456.45   14.10
   6  -3  -2  529.35   15.00
  -6  -3   2  375.56   18.60
   6  -3  -2  455.85   20.20
  -6  -3   2  444.06   18.60
   6  -3  -2  453.85   13.90
  -6   3   2  461.35   17.90
  -6   3   2  471.95   21.90
   6   3  -2  480.35   18.10
  -6   3   2  442.56   18.20
  -6   3   2  472.85   16.50
   6   3  -2  477.75   21.90
  -5  -3   2  612.04   20.00
  -5  -3   2  611.94   21.60
  -5  -3   2  630.74   18.70
  -5  -3   2  595.24   21.00
   5  -3  -2  597.04   19.30
   5  -3  -2  634.64   23.40
  -5  -3   2  603.14   22.60
  -5  -3   2  604.54   18.30
   5  -3  -2  621.34   20.20
  -5   3   2  608.04   21.60
  -5   3   2  627.94   20.60
  -5   3   2  623.04   22.10
  -5   3   2  612.94   19.90
  -5   3   2  598.34   24.60
   5   3  -2  608.34   24.00
   4  -3  -2 3523.55  100.09
   4  -3  -2 3278.37  103.79
   4  -3  -2 3558.84   99.09
  -4  -3   2 3380.56   98.29
  -4  -3   2 3368.76   97.99
   4  -3  -2 3495.15   99.19
   4  -3  -2 3359.76   98.49
  -4  -3   2 3445.06   98.69
  -4  -3   2 3603.54  100.29
  -4  -3   2 3457.35   99.99
  -4  -3   2 3593.54  101.29
  -4   3   2 3357.96  101.49
  -4   3   2 3588.64  100.99
  -4   3   2 3704.73  103.79
  -4   3   2 3535.55   98.89
  -4   3   2 3586.64  100.79
   4   3  -2 3451.75  102.59
  -3  -3   2    6.60    1.50
   3  -3  -2    0.70    2.30
   3  -3  -2    8.80    4.10
  -3  -3   2    5.40    1.20
  -3  -3   2    6.20    1.90
  -3  -3   2    6.80    2.10
  -3  -3   2   10.20    2.50
   3  -3  -2    1.30    1.80
   3  -3  -2    0.50    2.60
   3  -3  -2    5.60    2.20
   3  -3  -2   10.70    2.00
  -3  -3   2    6.30    1.70
  -3   3   2   -1.50    2.40
  -3   3   2    2.20    2.70
  -3   3   2    5.00    3.40
  -3   3   2    7.80    1.60
   3   3  -2    6.80    2.30
   3   3  -2    6.20    2.70
  -3   3   2    8.00    2.30
  -3   3   2   -1.70    2.80
  -2  -3   2 3326.47   96.99
   2  -3  -2 3127.59   97.69
  -2  -3   2 3492.25   96.49
   2  -3  -2 3529.15   98.59
   2  -3  -2 3266.07   96.69
   2  -3  -2 3597.34   99.89
  -2  -3   2 3254.07   97.39
  -2  -3   2 3632.74   98.19
  -2  -3   2 3397.96   97.09
   2  -3  -2 3498.75   97.69
   2  -3  -2 3333.27   97.39
  -2  -3   2 3467.75   95.99
   2  -3  -2 3559.84   98.29
  -2  -3   2 3411.16   95.59
  -2   3   2 3432.46   98.79
  -2   3   2 3411.76   99.69
   2   3  -2 3433.86   95.89
  -2   3   2 3402.56   96.59
  -2   3   2 3429.86   97.59
   2   3  -2 3555.04   97.79
   2   3  -2 3358.26   98.29
   2   3  -2 3508.25   96.79
  -2   3   2 3419.06   98.59
   1  -3  -2 4686.33  129.19
  -1  -3   2 4898.91  128.59
  -1  -3   2 4469.15  127.49
   1  -3  -2 4195.78  127.09
  -1  -3   2 4345.77  127.69
   1  -3  -2 4166.38  127.69
   1  -3  -2 4732.23  129.49
  -1  -3   2 4418.56  127.59
   1  -3  -2 4764.82  128.99
   1   3  -2 4538.15  127.69
  -1   3   2 4626.24  128.99
  -1   3   2 4475.15  129.19
  -1   3   2 4406.26  127.29
   1   3  -2 4660.23  127.69
   1   3  -2 4648.33  128.69
  -1   3   2 4456.25  127.59
  -1   3   2 4747.92  129.29
   1   3  -2 4378.36  127.49
   0  -3  -2  882.31   26.40
   0  -3  -2  877.01   27.90
   0  -3  -2  870.51   26.50
   0  -3   2  900.41   26.80
   0  -3   2  871.51   26.50
   0  -3  -2  875.21   27.60
   0  -3   2  875.21   25.60
   0  -3  -2  918.61   27.50
   0  -3   2  878.01   27.50
   0  -3   2  865.41   26.90
   0   3   2  918.21   26.50
   0   3  -2  875.91   27.50
   0   3   2  884.51   27.50
   0   3  -2  906.41   26.80
   0   3  -2  880.61   26.50
   0   3   2  872.71   27.20
   0   3  -2  924.11   27.00
   0   3   2  859.01   27.70
   0   3   2  885.31   26.80
   0   3  -2  873.21   26.40
  -1  -3  -2 1697.33   49.30
   1  -3   2 1680.03   50.09
   1  -3   2 1678.93   49.80
  -1  -3  -2 1734.63   50.29
  -1  -3  -2 1730.73   50.59
  -1  -3  -2 1674.73   49.99
   1  -3   2 1674.73   49.30
  -1  -3  -2 1713.03   49.40
   1  -3   2 1631.64   49.70
   1  -3   2 1791.62   51.09
   1  -3   2 1796.02   50.69
   1   3   2 1677.23   50.29
   1   3   2 1746.83   50.49
   1   3   2 1796.42   49.60
  -1   3  -2 1738.83   49.80
  -1   3  -2 1714.93   49.10
   1   3   2 1710.73   49.99
  -1   3  -2 1743.53   49.50
  -1   3  -2 1695.63   50.69
   1   3   2 1695.43   48.20
  -1   3  -2 1631.84   50.09
   1   3   2 1631.64   49.20
   2  -3   2 4406.26  123.49
  -2  -3  -2 4313.27  123.79
  -2  -3  -2 4396.56  122.99
  -2  -3  -2 4284.77  121.89
  -2  -3  -2 4431.76  123.39
   2  -3   2 4159.38  123.19
   2  -3   2 4293.97  122.99
   2  -3   2 4174.18  123.09
   2  -3   2 4200.18  122.79
   2  -3   2 4500.75  124.69
  -2  -3  -2 4419.56  122.69
  -2   3  -2 4309.17  122.79
  -2   3  -2 4348.86  122.89
   2   3   2 4504.15  122.99
   2   3   2 4467.85  122.29
  -2   3  -2 4238.78  124.09
   2   3   2 4355.06  122.89
   2   3   2 4393.06  121.19
  -2   3  -2 4168.98  124.09
  -2   3  -2 4322.67  122.99
  -2   3  -2 4445.56  122.89
  -3  -3  -2  130.99    7.40
  -3  -3  -2  129.69    5.00
  -3  -3  -2  129.39    6.30
  -3  -3  -2  132.59    5.70
   3  -3   2  122.79    7.20
  -3  -3  -2  125.19    6.40
   3  -3   2  132.19    6.80
  -3  -3  -2  136.59    5.30
   3  -3   2  131.59    6.20
  -3  -3  -2  120.39    6.20
   3  -3   2  132.29    8.50
   3  -3   2  128.49    7.30
  -3  -3  -2  130.79    6.80
  -3   3  -2  127.39    6.90
  -3   3  -2  136.69    6.70
   3   3   2  140.39    7.00
   3   3   2  126.99    6.40
  -3   3  -2  125.09    7.80
  -3   3  -2  138.69    6.60
  -3   3  -2  127.29    7.90
  -3   3  -2  126.99    6.50
  -4  -3  -2  689.93   21.10
  -4  -3  -2  679.73   22.50
  -4  -3  -2  697.43   22.10
  -4  -3  -2  709.13   21.00
   4  -3   2  672.93   21.70
   4  -3   2  647.64   21.10
   4  -3   2  564.24   24.90
   4  -3   2  713.13   25.10
  -4  -3  -2  712.13   23.50
   4  -3   2  708.73   22.80
  -4  -3  -2  628.84   23.60
  -4  -3  -2  696.13   21.40
  -4  -3  -2  681.93   21.80
  -4   3  -2  692.43   22.10
  -4   3  -2  669.53   22.60
   4   3   2  664.43   23.00
  -4   3  -2  672.13   24.20
  -4   3  -2  685.83   23.50
  -4   3  -2  648.44   25.10
  -4   3  -2  688.63   22.30
  -5  -3  -2   19.40    3.20
  -5  -3  -2   20.10    4.10
   5  -3   2   12.20    3.70
   5  -3   2   21.20    2.50
   5  -3   2   21.90    4.90
  -5  -3  -2   21.20    3.10
  -5  -3  -2   16.50    3.50
  -5  -3  -2   18.90    2.80
   5  -3   2   17.20    3.00
   5  -3   2   15.60    5.90
   5  -3   2   23.40    2.90
  -5  -3  -2   21.30    5.20
  -5   3  -2   15.60    6.50
  -5   3  -2   23.60    3.60
  -5   3  -2   27.30    3.90
  -5   3  -2   24.80    4.40
  -5   3  -2   11.00    5.00
   5   3   2   20.10    4.30
  -5   3  -2   12.60    5.30
  -6  -3  -2  892.21   29.30
  -6  -3  -2  924.61   30.30
   6  -3   2  842.32   31.90
  -6  -3  -2  854.91   31.50
  -6  -3  -2  882.61   27.30
  -6  -3  -2  880.51   30.30
  -6  -3  -2  866.81   28.90
   6  -3   2  899.71   26.70
  -6  -3  -2  872.51   27.40
  -6   3  -2  927.81   32.50
   6   3   2  917.01   31.80
  -6   3  -2  890.81   33.50
  -6   3  -2  887.21   28.80
  -6   3  -2  863.21   28.50
  -7  -3  -2  128.29    6.90
   7  -3   2  132.49   12.80
  -7  -3  -2  120.39   11.70
  -7  -3  -2  141.39    7.80
  -7  -3  -2  145.29   10.60
  -7  -3  -2  126.89    9.70
   7   3   2  135.69   13.10
  -7   3  -2  148.79   12.90
  -7   3  -2  123.99   12.50
  -7   3  -2  139.19   10.90
  -8  -3  -2    6.30    5.70
  -8  -3  -2    5.80    4.10
  -8  -3  -2    9.90    5.40
  -8  -3  -2   16.20    6.60
   8  -3   2   16.80    7.70
  -8  -3  -2   12.50    3.00
  -8  -3  -2    8.00    5.10
  -8   3  -2    7.50    4.40
  -8   3  -2    9.00    7.50
  -8   3  -2   20.80    7.70
   9  -3   2  126.99   15.70
  -9  -3  -2   98.09   12.90
  -9  -3  -2  119.79   13.50
  -9  -3  -2  119.09   14.00
  -9  -3  -2   88.39   10.20
  -9   3  -2   96.99   13.70
  -9   3  -2  112.69   10.30
  -9   3  -2   91.19   12.70
 -10  -3  -2    6.80   10.20
 -10  -3  -2    1.60    8.50
 -10  -3  -2    7.70    9.50
  10  -3   2   14.30   11.50
 -10  -3  -2   12.30    9.60
 -10   3  -2   14.30   11.10
 -10   3  -2   24.50   11.60
  10  -4  -2  -10.20   12.80
 -10  -4   2   -4.50   10.70
 -10   4   2   -6.90   12.00
  10   4  -2  -13.70   11.20
  -9  -4   2   21.00    7.90
   9  -4  -2   23.30    9.60
  -9  -4   2   18.50    6.80
  -9  -4   2   13.70    9.80
  -9  -4   2    9.40    6.20
  -9   4   2   14.20   10.80
  -9   4   2   17.20   11.20
   9   4  -2   21.40   10.80
  -8  -4   2   -1.10    2.50
  -8  -4   2    2.80    4.60
  -8  -4   2   -2.10    4.60
  -8  -4   2    5.80    5.70
  -8  -4   2   -0.80    2.10
   8  -4  -2   -3.10    6.30
  -8   4   2   -0.80    8.60
  -8   4   2   -3.90    7.90
   8   4  -2    5.30    7.70
  -8   4   2   -1.40    6.40
  -7  -4   2    6.80    4.50
  -7  -4   2    8.20    3.20
   7  -4  -2    4.80    5.70
  -7  -4   2    3.00    4.30
  -7  -4   2    6.10    2.30
  -7  -4   2    3.30    2.30
  -7  -4   2    1.70    3.40
   7   4  -2   -4.00    6.10
  -7   4   2    7.80    6.90
  -7   4   2    2.10    4.50
  -7   4   2   -1.70    4.40
  -6  -4   2   59.39    5.60
  -6  -4   2   74.99    7.10
  -6  -4   2   67.29    4.30
   6  -4  -2   54.09    7.60
  -6  -4   2   57.89    4.60
  -6  -4   2   76.99    9.10
   6  -4  -2   55.99    5.60
  -6   4   2   70.99    9.80
  -6   4   2   58.99    7.70
   6   4  -2   39.90    7.70
  -6   4   2   58.59    6.10
  -5  -4   2   72.89    4.70
   5  -4  -2   63.49    5.70
   5  -4  -2   67.19    8.00
   5  -4  -2   69.29    4.50
   5  -4  -2   65.19    5.80
  -5  -4   2   74.79    4.80
  -5  -4   2   71.29    5.20
  -5   4   2   79.69    5.60
  -5   4   2   70.49    7.40
  -5   4   2   69.99    9.70
   5   4  -2   68.39    8.40
  -5   4   2   63.49    7.90
  -4  -4   2  650.33   19.60
  -4  -4   2  632.64   19.50
  -4  -4   2  628.64   21.90
   4  -4  -2  656.13   21.60
   4  -4  -2  608.34   20.60
  -4  -4   2  667.03   20.40
   4  -4  -2  669.83   23.40
  -4  -4   2  644.74   20.00
   4  -4  -2  609.04   22.40
   4  -4  -2  624.14   25.40
  -4  -4   2  669.13   21.50
  -4  -4   2  624.84   21.40
   4  -4  -2  643.44   21.70
  -4   4   2  659.73   24.90
  -4   4   2  622.94   21.90
  -4   4   2  663.13   20.50
  -4   4   2  592.54   22.80
  -4   4   2  642.54   23.40
  -4   4   2  599.14   24.50
   3  -4  -2 2736.93   81.69
  -3  -4   2 2847.02   79.19
   3  -4  -2 2643.74   78.09
   3  -4  -2 2720.53   79.69
  -3  -4   2 2807.62   77.69
  -3  -4   2 2671.03   77.69
  -3  -4   2 2676.43   77.39
   3  -4  -2 2549.44   79.19
  -3  -4   2 2751.42   76.79
  -3  -4   2 2691.43   76.09
   3  -4  -2 2790.12   79.19
   3  -4  -2 2679.33   78.49
   3  -4  -2 2547.65   77.69
  -3  -4   2 2681.53   78.19
  -3   4   2 2692.33   79.89
  -3   4   2 2712.03   80.29
   3   4  -2 2702.73   79.89
   3   4  -2 2748.32   79.29
  -3   4   2 2817.52   78.89
  -3   4   2 2636.94   81.29
  -3   4   2 2730.73   77.39
   2  -4  -2   91.79    5.60
  -2  -4   2  104.59    5.30
  -2  -4   2   95.59    6.20
   2  -4  -2  113.49    7.10
   2  -4  -2   92.69    6.00
  -2  -4   2  106.19    4.00
   2  -4  -2  107.79    8.00
   2  -4  -2   93.49    7.10
   2  -4  -2  105.59    5.90
   2  -4  -2  104.19    5.10
  -2  -4   2   93.59    5.30
  -2  -4   2  104.19    5.50
  -2  -4   2   98.79    4.10
  -2   4   2  105.79    7.20
   2   4  -2  104.69    4.30
  -2   4   2  107.99    5.60
   2   4  -2   98.39    6.00
   2   4  -2  104.69    6.10
  -2   4   2   98.39    6.70
  -2   4   2  108.79    5.10
  -2   4   2  104.39    7.30
   1  -4  -2 1476.95   45.50
   1  -4  -2 1408.86   43.80
   1  -4  -2 1547.85   45.80
  -1  -4   2 1376.66   43.40
   1  -4  -2 1421.66   43.20
   1  -4  -2 1489.15   44.30
  -1  -4   2 1439.66   43.80
   1  -4  -2 1518.45   44.50
  -1  -4   2 1563.64   45.00
   1  -4  -2 1518.15   45.30
  -1  -4   2 1515.95   42.90
  -1  -4   2 1498.05   44.10
  -1   4   2 1473.45   43.60
   1   4  -2 1413.36   42.50
   1   4  -2 1577.44   44.00
   1   4  -2 1518.95   43.80
  -1   4   2 1441.36   45.10
  -1   4   2 1525.55   43.60
  -1   4   2 1470.25   45.50
  -1   4   2 1429.16   45.30
   1   4  -2 1459.65   44.70
   1   4  -2 1515.65   44.00
   0  -4   2 4252.57  114.39
   0  -4  -2 4105.49  114.19
   0  -4  -2 3687.03  112.39
   0  -4   2 3920.41  113.19
   0  -4  -2 4002.90  114.29
   0  -4   2 4038.20  112.79
   0  -4  -2 4116.69  113.89
   0  -4   2 3902.61  112.99
   0  -4   2 3785.22  112.49
   0  -4  -2 3704.73  112.29
   0   4   2 4052.59  114.29
   0   4   2 3909.21  113.79
   0   4   2 4018.00  113.09
   0   4  -2 4044.00  113.09
   0   4  -2 4069.19  112.99
   0   4  -2 4047.09  111.89
   0   4  -2 4157.28  112.69
   0   4  -2 3914.11  112.29
   0   4   2 3778.02  113.49
   0   4   2 4025.10  112.49
   0   4  -2 3870.61  113.69
   1  -4   2 1931.41   57.89
  -1  -4  -2 1994.10   58.69
   1  -4   2 2062.69   60.29
  -1  -4  -2 2034.40   58.69
  -1  -4  -2 2012.00   59.49
   1  -4   2 1910.51   58.59
   1  -4   2 2015.00   58.89
  -1  -4  -2 2065.49   59.79
   1  -4   2 1944.11   58.49
  -1  -4  -2 2016.10   57.89
   1   4   2 1985.10   59.39
   1   4   2 2134.09   59.49
   1   4   2 2093.19   58.29
  -1   4  -2 2086.29   58.29
  -1   4  -2 1928.31   58.89
   1   4   2 2022.10   56.79
  -1   4  -2 2038.90   58.69
   1   4   2 1935.41   58.29
  -1   4  -2 2048.20   58.99
  -1   4  -2 1857.41   59.49
   1   4   2 2002.80   58.99
  -2  -4  -2  510.65   18.40
  -2  -4  -2  523.55   18.50
  -2  -4  -2  534.95   18.40
   2  -4   2  524.95   18.00
  -2  -4  -2  533.45   17.30
   2  -4   2  531.25   17.90
   2  -4   2  561.74   20.00
  -2  -4  -2  528.95   17.20
   2  -4   2  547.35   18.90
   2  -4   2  524.85   18.10
   2  -4   2  509.65   18.00
  -2   4  -2  529.05   19.40
  -2   4  -2  497.35   18.80
   2   4   2  505.65   16.90
  -2   4  -2  525.95   17.60
  -2   4  -2  523.75   18.00
   2   4   2  535.65   17.00
  -2   4  -2  545.15   17.50
  -2   4  -2  548.75   18.40
   2   4   2  528.05   15.30
   2   4   2  566.74   17.90
   3  -4   2  440.46   16.50
   3  -4   2  412.06   15.30
   3  -4   2  431.76   16.30
  -3  -4  -2  421.26   16.60
   3  -4   2  432.76   16.30
   3  -4   2  457.25   18.10
   3  -4   2  433.16   16.80
   3  -4   2  418.66   15.60
  -3  -4  -2  465.05   15.90
  -3  -4  -2  434.56   12.80
  -3  -4  -2  448.46   14.60
  -3  -4  -2  427.56   15.90
  -3  -4  -2  494.15   15.40
  -3   4  -2  441.36   15.80
  -3   4  -2  435.86   15.90
   3   4   2  439.56   15.80
  -3   4  -2  406.56   17.30
  -3   4  -2  441.76   15.60
  -3   4  -2  424.66   17.40
   3   4   2  432.86   15.30
  -3   4  -2  433.36   15.90
  -4  -4  -2  707.83   22.90
  -4  -4  -2  674.43   20.50
   4  -4   2  687.43   24.60
  -4  -4  -2  690.43   23.80
  -4  -4  -2  669.83   23.00
   4  -4   2  663.83   23.90
   4  -4   2  728.23   23.50
  -4  -4  -2  710.23   21.80
  -4  -4  -2  688.93   24.50
   4  -4   2  705.13   26.50
  -4  -4  -2  692.23   22.80
   4  -4   2  687.73   22.50
  -4  -4  -2  730.63   22.30
  -4   4  -2  726.13   23.20
  -4   4  -2  672.73   25.90
   4   4   2  661.93   23.50
  -4   4  -2  715.23   23.20
  -4   4  -2  563.44   27.10
  -4   4  -2  702.13   23.40
   5  -4   2  406.26   15.10
   5  -4   2  397.86   19.80
   5  -4   2  418.26   18.20
  -5  -4  -2  407.86   13.70
  -5  -4  -2  394.66   17.40
  -5  -4  -2  415.46   15.50
  -5  -4  -2  420.36   15.10
   5  -4   2  395.66   14.20
  -5  -4  -2  429.46   14.40
  -5  -4  -2  405.26   15.20
   5  -4   2  426.86   15.30
  -5   4  -2  410.86   18.40
  -5   4  -2  403.66   16.20
  -5   4  -2  407.06   15.90
  -5   4  -2  389.26   19.50
   5   4   2  405.06   17.00
  -5   4  -2  390.06   15.80
  -6  -4  -2  214.98    9.90
  -6  -4  -2  206.48   13.10
  -6  -4  -2  219.98   11.50
  -6  -4  -2  217.38   11.40
  -6  -4  -2  201.88   10.20
   6  -4   2  199.18   13.30
   6  -4   2  213.18    9.90
  -6  -4  -2  200.58    9.30
  -6  -4  -2  218.68    9.70
   6   4   2  207.38   13.40
  -6   4  -2  198.88   14.50
  -6   4  -2  214.98   14.20
  -6   4  -2  202.78   11.00
  -7  -4  -2  225.58   11.20
   7  -4   2  217.28   14.90
  -7  -4  -2  236.08   12.60
  -7  -4  -2  232.08   10.50
  -7  -4  -2  239.98   14.90
   7  -4   2  211.28    9.60
  -7  -4  -2  235.18   13.30
  -7  -4  -2  221.18   11.40
  -7  -4  -2  209.98   11.10
   7   4   2  237.38   15.90
  -7   4  -2  211.58   12.20
  -7   4  -2  239.78   15.70
  -7   4  -2  228.98   16.50
  -8  -4  -2   10.30    6.00
  -8  -4  -2   13.00    3.80
  -8  -4  -2   11.70    7.00
  -8  -4  -2    9.20    5.80
  -8  -4  -2    5.10    6.70
   8  -4   2    7.00    7.50
  -8  -4  -2   14.40    6.60
  -8  -4  -2   17.00    5.50
   8   4   2    3.00    7.80
  -8   4  -2   30.00    8.00
  -8   4  -2   12.40    8.00
  -9  -4  -2   10.10    8.40
   9  -4   2    9.10    9.60
  -9  -4  -2    7.60    3.00
  -9  -4  -2   15.20    6.10
  -9  -4  -2    9.10    2.80
  -9  -4  -2    3.70    7.40
  -9  -4  -2    5.80    7.80
  -9   4  -2   11.10    6.30
  -9   4  -2   11.60    9.10
  -9   4  -2   -2.70    9.80
  -9  -5   2   14.20    6.80
  -9  -5   2    7.80    6.40
   9  -5  -2   18.20    9.70
  -9  -5   2   20.60    6.70
  -9   5   2   17.90   11.10
  -9   5   2   12.90   12.70
   9   5  -2    6.70   10.70
  -8  -5   2    7.70    3.90
  -8  -5   2    2.90    3.20
  -8  -5   2    0.00    4.50
   8  -5  -2   -1.00    7.90
  -8  -5   2    2.90    5.00
  -8  -5   2    1.40    2.80
  -8  -5   2    5.60    5.70
  -8   5   2    4.60    8.70
  -8   5   2   -0.80    8.50
   8   5  -2    6.30    8.00
  -7  -5   2  100.39    7.20
   7  -5  -2   93.29    7.80
  -7  -5   2   79.69    6.00
  -7  -5   2  103.49    9.30
  -7  -5   2   93.99    8.20
  -7  -5   2   91.59    7.30
  -7  -5   2   82.89    7.80
  -7  -5   2   85.69    6.10
   7  -5  -2   78.39   10.00
  -7   5   2   92.99   11.60
   7   5  -2   79.59   11.00
  -7   5   2   78.09   11.50
   6  -5  -2  762.62   23.90
  -6  -5   2  775.22   26.70
  -6  -5   2  733.93   23.60
  -6  -5   2  774.32   24.40
   6  -5  -2  747.13   23.30
   6  -5  -2  754.82   29.50
  -6  -5   2  699.33   27.40
  -6  -5   2  742.13   27.80
  -6  -5   2  756.92   24.00
  -6  -5   2  765.32   24.10
   6  -5  -2  744.73   25.30
  -6  -5   2  743.33   24.70
  -6  -5   2  750.12   25.40
   6   5  -2  746.33   30.20
  -6   5   2  794.12   31.60
  -6   5   2  773.52   25.10
  -6   5   2  790.02   28.60
  -5  -5   2 1909.11   55.79
  -5  -5   2 1890.11   55.09
   5  -5  -2 1907.31   57.09
  -5  -5   2 2002.80   58.49
   5  -5  -2 1998.70   57.59
  -5  -5   2 1926.21   54.59
  -5  -5   2 1939.31   57.79
   5  -5  -2 1869.81   60.29
  -5  -5   2 1869.11   56.09
   5  -5  -2 1881.81   56.19
  -5  -5   2 1942.41   57.69
  -5   5   2 1862.51   59.89
  -5   5   2 1921.01   56.39
  -5   5   2 1888.61   62.19
   5   5  -2 1897.81   60.89
  -5   5   2 1770.52   62.49
   4  -5  -2 2403.56   74.19
   4  -5  -2 2377.16   72.09
  -4  -5   2 2448.26   71.59
  -4  -5   2 2477.55   73.09
   4  -5  -2 2580.74   73.49
  -4  -5   2 2401.56   71.19
   4  -5  -2 2434.46   71.99
  -4  -5   2 2548.74   72.09
  -4  -5   2 2485.35   72.39
  -4  -5   2 2401.66   69.89
  -4  -5   2 2523.35   69.29
  -4   5   2 2471.55   74.59
  -4   5   2 2469.15   71.29
  -4   5   2 2407.96   76.39
   4   5  -2 2487.05   74.89
  -4   5   2 2437.76   74.89
   3  -5  -2  160.98   10.40
  -3  -5   2  178.18    7.70
  -3  -5   2  183.08    9.30
   3  -5  -2  153.48    7.90
  -3  -5   2  169.28    6.20
   3  -5  -2  168.08    9.90
  -3  -5   2  162.68    8.00
   3  -5  -2  156.58    9.00
  -3  -5   2  177.68    5.90
   3  -5  -2  167.98    8.70
   3  -5  -2  177.08   11.70
   3  -5  -2  174.98    8.50
  -3  -5   2  157.18    8.10
  -3  -5   2  167.88    7.80
  -3   5   2  180.78    8.90
  -3   5   2  175.78   10.50
   3   5  -2  174.28    7.00
  -3   5   2  166.78    7.70
  -3   5   2  175.18   10.80
  -3   5   2  177.98   10.10
   3   5  -2  167.68    9.60
   3   5  -2  167.28    9.30
   2  -5  -2   17.20    4.30
   2  -5  -2   10.70    2.60
   2  -5  -2   21.40    3.80
   2  -5  -2   11.20    2.60
  -2  -5   2   13.20    3.30
   2  -5  -2   17.30    3.70
  -2  -5   2   15.10    2.00
  -2  -5   2    7.60    2.20
  -2  -5   2   12.90    2.90
   2  -5  -2   13.50    4.50
  -2  -5   2   13.20    1.80
  -2  -5   2   12.00    2.50
   2   5  -2   15.60    2.00
   2   5  -2   15.60    1.90
  -2   5   2    4.40    2.90
  -2   5   2   13.40    4.10
  -2   5   2   14.30    3.70
   2   5  -2   16.00    3.30
  -2   5   2   13.60    2.90
   2   5  -2    6.30    2.70
  -2   5   2   19.20    2.90
   1  -5  -2 2734.33   78.79
  -1  -5   2 2849.61   79.59
   1  -5  -2 2752.02   79.89
   1  -5  -2 2550.34   77.29
  -1  -5   2 2484.35   77.79
  -1  -5   2 2669.93   78.09
  -1  -5   2 2526.35   77.49
   1  -5  -2 2620.04   77.99
   1  -5  -2 2761.82   80.39
   1  -5  -2 2812.32   80.29
  -1  -5   2 2684.73   78.29
   1  -5  -2 2698.33   78.59
  -1   5   2 2736.23   77.79
  -1   5   2 2828.62   80.39
  -1   5   2 2682.93   79.59
  -1   5   2 2667.33   79.89
   1   5  -2 2689.13   76.39
   1   5  -2 2599.34   76.39
   1   5  -2 2689.43   79.19
   1   5  -2 2752.72   78.19
  -1   5   2 2768.42   77.79
   1   5  -2 2693.93   78.19
   0  -5  -2 2695.63   78.29
   0  -5   2 2578.74   76.99
   0  -5   2 2522.15   76.69
   0  -5   2 2537.75   76.29
   0  -5   2 2813.22   78.69
   0  -5  -2 2790.12   78.19
   0  -5  -2 2556.04   77.09
   0  -5  -2 2805.52   78.79
   0  -5  -2 2585.84   76.19
   0  -5  -2 2549.94   76.09
   0   5  -2 2604.34   75.99
   0   5   2 2490.85   77.39
   0   5  -2 2711.23   76.89
   0   5  -2 2553.54   77.69
   0   5   2 2502.75   77.59
   0   5   2 2708.13   76.99
   0   5  -2 2669.63   77.09
   0   5  -2 2723.13   76.49
   0   5   2 2672.93   78.39
   0   5  -2 2709.03   75.49
   0   5   2 2695.83   76.19
  -1  -5  -2 1582.34   49.20
   1  -5   2 1508.65   48.10
  -1  -5  -2 1612.54   48.00
  -1  -5  -2 1656.43   48.70
   1  -5   2 1579.64   47.20
   1  -5   2 1617.34   48.10
   1  -5   2 1587.14   48.50
  -1  -5  -2 1474.65   51.09
   1  -5   2 1580.64   50.19
  -1  -5  -2 1574.24   47.10
   1   5   2 1648.34   47.60
  -1   5  -2 1669.33   47.80
  -1   5  -2 1558.84   48.40
  -1   5  -2 1667.63   48.50
   1   5   2 1684.13   49.20
  -1   5  -2 1678.73   47.60
  -1   5  -2 1534.35   49.40
   1   5   2 1570.14   48.10
  -1   5  -2 1670.53   48.70
   1   5   2 1634.54   49.30
  -2  -5  -2  451.75   17.70
  -2  -5  -2  452.15   15.60
   2  -5   2  480.65   18.00
  -2  -5  -2  474.35   16.40
  -2  -5  -2  474.55   17.10
   2  -5   2  444.66   16.50
   2  -5   2  460.65   16.80
   2  -5   2  464.95   16.80
   2  -5   2  475.05   18.50
  -2  -5  -2  467.95   17.60
   2  -5   2  466.75   17.10
   2  -5   2  490.55   19.10
  -2   5  -2  476.15   17.00
  -2   5  -2  453.35   18.30
   2   5   2  456.55   17.70
  -2   5  -2  478.95   17.30
   2   5   2  446.66   15.60
   2   5   2  466.35   16.10
  -2   5  -2  458.15   17.80
  -2   5  -2  473.25   16.30
   2   5   2  466.95   16.30
  -3  -5  -2 1730.13   52.09
   3  -5   2 1698.63   51.89
   3  -5   2 1552.74   53.29
   3  -5   2 1685.73   51.59
  -3  -5  -2 1665.23   50.49
  -3  -5  -2 1775.62   50.89
   3  -5   2 1750.22   54.79
   3  -5   2 1761.62   52.89
   3  -5   2 1640.64   53.09
  -3  -5  -2 1681.73   52.29
  -3  -5  -2 1678.63   52.29
   3   5   2 1737.73   51.29
  -3   5  -2 1694.23   51.99
  -3   5  -2 1734.23   53.89
   3   5   2 1777.22   51.59
  -3   5  -2 1767.52   51.29
  -3   5  -2 1698.43   53.89
  -3   5  -2 1741.93   51.29
  -3   5  -2 1726.23   51.79
  -4  -5  -2  104.79    8.20
  -4  -5  -2  103.19    8.30
   4  -5   2  132.29    9.00
   4  -5   2  129.69    8.90
   4  -5   2  113.49   13.20
  -4  -5  -2  122.09    6.80
   4  -5   2  118.99    7.80
  -4  -5  -2  115.79    6.80
   4  -5   2  123.39    7.70
  -4  -5  -2  109.09    7.90
  -4  -5  -2  111.09    8.50
   4   5   2  106.19    7.60
  -4   5  -2  119.89   10.30
  -4   5  -2  121.09    9.90
  -4   5  -2  111.19    8.50
   4   5   2  132.79    8.20
  -4   5  -2  111.59    7.90
   5  -5   2 1014.30   35.90
   5  -5   2 1053.09   32.80
  -5  -5  -2 1074.39   32.30
  -5  -5  -2 1058.29   33.50
   5  -5   2 1000.30   33.30
  -5  -5  -2 1028.10   35.50
   5  -5   2 1076.39   33.80
  -5  -5  -2 1031.70   33.20
  -5  -5  -2 1013.00   29.90
  -5  -5  -2 1008.50   35.30
  -5   5  -2 1096.49   34.50
  -5   5  -2 1021.50   37.20
   5   5   2  978.30   34.60
  -5   5  -2 1048.80   37.70
   6  -5   2  846.32   37.50
  -6  -5  -2 1067.79   33.60
   6  -5   2 1038.50   37.30
  -6  -5  -2 1032.10   33.50
  -6  -5  -2 1033.70   30.70
   6  -5   2 1000.40   31.70
  -6  -5  -2 1054.59   33.80
  -6  -5  -2 1069.99   32.70
  -6  -5  -2 1048.50   36.50
  -6  -5  -2 1024.10   33.50
  -6   5  -2 1045.80   34.80
   6   5   2 1074.99   36.70
  -6   5  -2 1075.29   39.20
  -6   5  -2 1028.10   38.20
   7  -5   2  389.66   16.00
  -7  -5  -2  390.46   19.70
  -7  -5  -2  390.06   14.50
  -7  -5  -2  418.66   16.50
  -7  -5  -2  395.36   17.30
  -7  -5  -2  418.36   18.10
   7  -5   2  426.56   21.60
  -7  -5  -2  402.66   16.50
  -7   5  -2  414.86   18.30
  -7   5  -2  442.56   22.70
  -7   5  -2  428.66   22.90
   7   5   2  422.96   20.80
  -8  -5  -2   52.29    6.00
  -8  -5  -2   56.19    9.70
  -8  -5  -2   63.09    7.30
   8  -5   2   54.49   10.70
  -8  -5  -2   46.30    7.80
  -8  -5  -2   63.99    6.50
  -8  -5  -2   54.19    7.60
  -8   5  -2   41.00   10.70
   8   5   2   57.49   10.50
  -8   5  -2   45.60   11.90
  -8   5  -2   50.69    7.90
  -9  -5  -2  109.99   13.80
  -9  -5  -2  123.19   11.80
  -9  -5  -2  128.89   14.30
  -9  -5  -2  100.99    8.70
   9  -5   2   85.69   13.00
  -9  -5  -2  102.39    7.00
   9   5   2  123.19   14.10
  -9   5  -2  124.39   16.40
  -9   5  -2  145.09   18.80
  -9  -6   2   -5.20    5.70
  -9  -6   2   -1.00    4.50
  -9  -6   2    0.40    3.60
   9  -6  -2    9.90   10.10
  -9   6   2  -22.90   11.40
   9   6  -2   13.00   11.30
  -9   6   2  -10.00   10.50
  -8  -6   2   15.60    6.00
  -8  -6   2   19.10    4.10
  -8  -6   2   15.70    4.50
   8  -6  -2   20.30    9.90
  -8  -6   2   20.30    5.50
  -8  -6   2   24.30    4.50
  -8  -6   2   16.40    5.80
   8   6  -2   30.00   10.10
  -8   6   2   19.50   10.20
  -8   6   2    4.70    9.30
   7  -6  -2   11.10    7.40
  -7  -6   2    3.00    3.40
  -7  -6   2    7.60    3.30
  -7  -6   2   10.90    4.90
  -7  -6   2   -2.10    2.70
   7  -6  -2    7.20    5.20
  -7  -6   2    4.30    4.80
  -7  -6   2    5.00    2.90
  -7  -6   2   -1.80    3.30
  -7   6   2  -12.50    7.60
   7   6  -2   -0.90    7.50
  -7   6   2  -16.90    6.70
  -6  -6   2  812.92   28.50
  -6  -6   2  801.82   26.30
   6  -6  -2  834.12   31.90
  -6  -6   2  833.22   26.80
  -6  -6   2  804.52   25.20
   6  -6  -2  707.13   30.40
   6  -6  -2  821.22   28.00
  -6  -6   2  802.92   23.90
  -6  -6   2  787.42   27.90
   6  -6  -2  834.12   27.80
   6   6  -2  840.72   32.60
  -6   6   2  793.32   33.70
  -6   6   2  829.92   31.30
   5  -6  -2   64.39    7.80
  -5  -6   2   73.59    7.60
  -5  -6   2   62.89    7.70
   5  -6  -2   58.39    7.90
   5  -6  -2   57.59    6.60
  -5  -6   2   62.39    5.90
  -5  -6   2   63.39    7.40
  -5  -6   2   65.59    6.40
  -5  -6   2   68.69    4.40
  -5   6   2   48.20    8.40
  -5   6   2   69.99    6.90
   5   6  -2   64.89    8.70
  -5   6   2   80.59    9.30
   4  -6  -2    0.70    2.70
  -4  -6   2    1.60    1.60
   4  -6  -2    1.70    3.30
   4  -6  -2   -0.60    3.40
   4  -6  -2    7.00    4.40
  -4  -6   2    2.80    2.90
  -4  -6   2    4.10    2.60
   4  -6  -2    2.40    3.70
  -4  -6   2    1.50    3.20
  -4  -6   2    0.70    3.10
  -4  -6   2    2.00    4.30
  -4   6   2   -4.50    4.30
  -4   6   2    4.60    3.20
  -4   6   2   -0.10    4.00
   4   6  -2    3.30    4.50
  -4   6   2   -2.70    3.80
  -3  -6   2  277.07   11.80
   3  -6  -2  275.37   14.20
  -3  -6   2  281.37   13.10
  -3  -6   2  266.67   11.50
   3  -6  -2  265.47   11.90
   3  -6  -2  287.87   13.10
   3  -6  -2  260.77   11.40
  -3  -6   2  256.27    9.30
   3  -6  -2  261.57   12.30
  -3  -6   2  257.47   11.30
   3   6  -2  245.78   13.10
  -3   6   2  260.37   13.60
  -3   6   2  262.77   14.60
  -3   6   2  297.67   14.40
   3   6  -2  279.87   13.10
   3   6  -2  267.47   10.20
  -3   6   2  282.27   11.30
  -2  -6   2  133.39    7.60
  -2  -6   2  113.19    7.50
   2  -6  -2  124.29    8.10
  -2  -6   2  140.69    7.60
   2  -6  -2  136.09    7.90
   2  -6  -2  135.79    9.70
  -2  -6   2  133.89    5.90
   2  -6  -2  132.59   10.40
  -2  -6   2  132.19    9.10
   2  -6  -2  123.69    7.00
   2  -6  -2  133.69   11.40
  -2   6   2  137.39    9.60
   2   6  -2  139.69    6.20
  -2   6   2  133.29    7.50
  -2   6   2  134.99    7.70
  -2   6   2  129.49    9.30
   2   6  -2  149.69    8.70
   2   6  -2  131.39    5.00
  -2   6   2  124.69    9.70
   2   6  -2  121.79    8.50
   2   6  -2  134.19    8.20
   1  -6  -2 3423.96   97.49
  -1  -6   2 3400.46   96.99
  -1  -6   2 3152.78   95.09
  -1  -6   2 3090.99   95.59
   1  -6  -2 3112.29   94.39
   1  -6  -2 3266.27   95.89
   1  -6  -2 3305.27   97.79
   1  -6  -2 3348.76   97.79
   1  -6  -2 3322.37   95.79
   1   6  -2 3366.66   95.59
  -1   6   2 3406.26   95.09
   1   6  -2 3354.56   95.39
  -1   6   2 3209.68   96.99
   1   6  -2 3251.77   96.39
  -1   6   2 3209.58   97.39
  -1   6   2 3219.28   97.19
  -1   6   2 3329.47   94.69
   1   6  -2 3447.16   93.49
   1   6  -2 3172.38   93.09
   0  -6   2   28.40    4.60
   0  -6   2   42.30    5.30
   0  -6   2   27.00    5.00
   0  -6  -2   37.50    5.30
   0  -6  -2   43.60    7.80
   0  -6   2   37.00    6.60
   0  -6  -2   41.90    6.00
   0  -6  -2   43.00    4.20
   0  -6  -2   28.50    4.90
   0  -6  -2   47.90    5.90
   0  -6  -2   35.90    4.10
   0   6  -2   42.50    4.70
   0   6   2   48.00    5.20
   0   6  -2   26.40    4.30
   0   6  -2   37.70    4.00
   0   6   2   38.40    4.60
   0   6  -2   33.10    3.90
   0   6   2   40.10    5.30
   0   6  -2   32.80    6.00
   0   6  -2   50.39    5.70
  -1  -6  -2  331.67   15.80
  -1  -6  -2  352.06   13.90
   1  -6   2  346.87   16.00
   1  -6   2  349.57   14.40
  -1  -6  -2  362.16   15.70
  -1  -6  -2  343.57   12.90
   1  -6   2  349.77   13.90
  -1  -6  -2  383.06   14.90
   1  -6   2  359.56   15.60
  -1  -6  -2  326.87   14.20
   1  -6   2  324.77   13.90
   1  -6   2  346.47   13.00
   1   6   2  340.47   14.10
   1   6   2  370.96   13.50
  -1   6  -2  356.36   13.70
  -1   6  -2  345.17   14.50
  -1   6  -2  361.46   14.40
   1   6   2  368.26   15.20
  -1   6  -2  363.56   13.30
  -1   6  -2  354.56   14.20
  -2  -6  -2  147.89   10.00
  -2  -6  -2  162.88    9.10
   2  -6   2  167.38   11.20
   2  -6   2  151.98    8.30
   2  -6   2  137.89   10.60
   2  -6   2  142.29    8.70
   2  -6   2  151.08    8.70
  -2  -6  -2  156.78    8.60
   2  -6   2  150.68   10.60
  -2  -6  -2  150.98    7.30
  -2  -6  -2  138.89    9.90
   2  -6   2  162.28    8.60
  -2   6  -2  165.78    8.50
  -2   6  -2  159.18    9.10
  -2   6  -2  149.09    8.40
   2   6   2  159.58    9.90
  -2   6  -2  158.18    9.40
  -2   6  -2  170.98   10.40
   2   6   2  155.58    8.20
   2   6   2  155.88    8.20
  -2   6  -2  166.58    9.70
  -3  -6  -2  137.29    9.20
   3  -6   2  127.09   10.70
   3  -6   2  159.38    9.30
  -3  -6  -2  148.09   10.20
  -3  -6  -2  145.29    7.50
   3  -6   2  167.48    9.50
   3  -6   2  154.28    9.30
  -3  -6  -2  154.98    8.70
   3  -6   2  156.98    9.00
  -3  -6  -2  145.79    9.80
  -3   6  -2  164.38   10.50
  -3   6  -2  146.39    9.60
   3   6   2  139.49    8.20
   3   6   2  147.09    8.50
  -3   6  -2  159.08    8.90
  -4  -6  -2  944.21   29.80
  -4  -6  -2  960.10   31.80
   4  -6   2  926.11   31.00
   4  -6   2  898.91   32.00
  -4  -6  -2  907.61   31.30
   4  -6   2  956.40   32.30
   4  -6   2  913.21   31.70
  -4  -6  -2  921.91   31.80
   4  -6   2  950.50   30.60
  -4   6  -2  914.51   33.40
   4   6   2  859.91   30.50
  -4   6  -2  914.01   31.40
   4   6   2  928.51   30.80
  -4   6  -2  887.21   33.60
  -5  -6  -2  999.70   35.40
  -5  -6  -2 1026.50   34.60
  -5  -6  -2 1054.89   32.80
  -5  -6  -2 1020.30   34.40
   5  -6   2 1040.00   33.60
   5  -6   2 1045.40   35.20
   5  -6   2 1029.50   36.40
  -5  -6  -2 1056.89   33.10
  -5   6  -2  984.40   37.50
  -5   6  -2 1031.10   35.00
   5   6   2 1031.30   35.20
  -5   6  -2  991.20   37.50
  -6  -6  -2   28.90    6.00
   6  -6   2   30.40    7.50
  -6  -6  -2   35.30    5.20
   6  -6   2   39.70    6.30
   6  -6   2   32.90    5.00
  -6  -6  -2   45.10    7.20
  -6  -6  -2   40.30    5.70
  -6  -6  -2   32.00    7.00
   6  -6   2   26.40    9.10
   6   6   2   35.50    7.50
  -6   6  -2   38.10    8.90
  -6   6  -2   23.60    6.20
  -6   6  -2   26.20    7.20
  -7  -6  -2   13.00    4.90
  -7  -6  -2   21.00    7.40
  -7  -6  -2   13.40    5.70
  -7  -6  -2   21.50    4.20
  -7  -6  -2   13.90    5.70
   7  -6   2   17.10    3.90
   7  -6   2   23.30    5.70
   7  -6   2   17.00    6.70
   7  -6   2   22.10    3.30
  -7   6  -2   12.30    9.30
  -7   6  -2    8.90    8.40
  -7   6  -2   19.60    6.80
   7   6   2   23.00    8.20
  -8  -6  -2    9.60    4.40
   8  -6   2   16.50    8.00
  -8  -6  -2   15.60    6.00
  -8  -6  -2   20.70    7.50
  -8  -6  -2   14.20    2.90
  -8  -6  -2    8.20    6.50
   8   6   2   14.30    8.80
  -8   6  -2   13.50    8.60
  -8   6  -2   16.10    9.60
  -9  -6  -2   -3.60    3.90
   9  -6   2   16.10   11.50
  -9  -6  -2    8.50    7.00
  -9  -6  -2    6.10    8.70
  -9  -6  -2    3.60    6.30
  -9   6  -2   -5.60   10.30
   9   6   2   -1.50   10.70
  -9   6  -2   -0.80   10.80
  -9  -7   2    0.10    7.40
  -9  -7   2    2.40    7.20
  -9  -7   2    1.20    4.50
  -9   7   2    6.30   12.20
   9   7  -2    2.30   12.30
  -8  -7   2  308.57   17.10
  -8  -7   2  273.27   14.40
   8  -7  -2  375.36   23.00
  -8  -7   2  301.37   20.20
  -8  -7   2  305.97   14.40
   8   7  -2  337.37   24.20
  -8   7   2  310.17   25.00
  -8   7   2  322.27   25.30
  -7  -7   2  434.86   17.40
   7  -7  -2  416.26   17.70
  -7  -7   2  459.85   19.60
  -7  -7   2  418.36   15.40
  -7  -7   2  465.35   19.60
   7  -7  -2  379.86   21.30
  -7  -7   2  419.56   17.20
   7  -7  -2  473.35   24.30
   7   7  -2  495.25   24.90
  -7   7   2  431.86   26.00
  -7   7   2  496.75   26.50
   6  -7  -2   23.10    7.80
  -6  -7   2   28.30    3.50
   6  -7  -2   28.00    6.00
  -6  -7   2   22.90    4.70
  -6  -7   2   24.50    6.10
   6  -7  -2   35.50    7.80
  -6  -7   2   17.90    5.10
   6  -7  -2   25.20    5.00
  -6  -7   2   24.30    4.50
  -6   7   2   15.60    7.80
   6   7  -2   20.20    6.90
  -5  -7   2  201.18   11.90
   5  -7  -2  227.38   14.20
  -5  -7   2  203.18   10.90
  -5  -7   2  207.48   10.70
  -5  -7   2  196.18   12.40
   5  -7  -2  207.98   11.70
   5  -7  -2  215.48   12.70
   5  -7  -2  211.58   12.30
   5  -7  -2  224.78   14.60
  -5  -7   2  211.68    8.40
  -5  -7   2  207.68   11.80
  -5   7   2  206.58   16.50
  -5   7   2  205.78   14.40
   5   7  -2  223.18   15.00
   4  -7  -2  576.44   21.30
  -4  -7   2  541.25   22.10
   4  -7  -2  547.65   23.80
  -4  -7   2  551.44   17.80
  -4  -7   2  566.54   20.70
  -4  -7   2  557.84   19.90
   4  -7  -2  539.95   22.10
  -4  -7   2  541.35   20.40
   4  -7  -2  564.24   21.10
   4  -7  -2  574.44   22.50
  -4  -7   2  582.74   20.90
  -4   7   2  568.24   23.90
   4   7  -2  560.64   23.20
  -4   7   2  554.44   24.80
   4   7  -2  565.74   19.20
  -3  -7   2   -5.40    5.00
   3  -7  -2    2.50    3.80
   3  -7  -2   -2.30    3.30
  -3  -7   2    1.30    3.00
  -3  -7   2    0.50    1.60
   3  -7  -2    0.60    3.20
  -3  -7   2   -3.00    2.80
   3  -7  -2    1.80    5.80
   3  -7  -2    4.40    4.50
  -3   7   2    3.90    4.50
  -3   7   2    1.60    3.50
  -3   7   2    4.50    5.20
   3   7  -2    4.30    3.80
   3   7  -2   -0.80    2.50
   2  -7  -2  896.31   30.80
   2  -7  -2  916.91   31.10
   2  -7  -2  939.71   35.70
  -2  -7   2  900.71   28.10
  -2  -7   2  935.01   30.10
  -2  -7   2  901.61   32.10
   2  -7  -2  890.61   33.40
   2  -7  -2  939.91   29.80
  -2  -7   2  955.10   30.50
  -2  -7   2  936.91   30.70
   2   7  -2  878.21   30.40
   2   7  -2  931.11   28.40
  -2   7   2  883.91   32.90
  -2   7   2  922.91   32.50
   2   7  -2  930.61   31.60
   2   7  -2  869.01   26.70
  -2   7   2  905.21   29.90
   1  -7  -2   51.39    6.70
   1  -7  -2   74.29    5.60
  -1  -7   2   80.79    6.70
   1  -7  -2   73.79    7.00
  -1  -7   2   71.09    6.70
  -1  -7   2   72.79    8.90
   1  -7  -2   90.89   10.30
  -1  -7   2   78.09    5.80
   1  -7  -2   68.59    6.50
  -1  -7   2   80.79    9.20
   1  -7  -2   67.99    8.60
  -1   7   2   61.49    7.30
   1   7  -2   73.19    4.50
  -1   7   2   65.29    6.50
  -1   7   2   91.79    7.10
   1   7  -2   67.89    5.20
   1   7  -2   70.59    7.40
   0  -7   2  902.41   30.20
   0  -7   2  933.51   32.60
   0  -7  -2  912.21   32.60
   0  -7  -2  930.61   30.50
   0  -7  -2  890.21   32.00
   0  -7  -2  891.11   29.30
   0  -7  -2  831.42   32.10
   0  -7   2  912.21   32.50
   0  -7   2  925.31   29.70
   0   7   2  870.81   30.30
   0   7  -2  931.01   30.80
   0   7   2  847.52   31.30
   0   7  -2  906.51   31.40
   0   7   2  911.61   29.30
   0   7  -2  895.51   28.70
   0   7  -2  940.81   28.40
   1  -7   2 3819.12  113.99
  -1  -7  -2 3976.10  114.29
  -1  -7  -2 3739.33  112.79
  -1  -7  -2 3904.71  114.09
   1  -7   2 3973.60  114.69
   1  -7   2 3836.82  113.59
   1  -7   2 3863.81  112.49
  -1  -7  -2 3975.60  115.09
  -1  -7  -2 3848.01  113.29
   1  -7   2 4110.39  116.79
  -1  -7  -2 4120.29  116.59
  -1   7  -2 4044.30  112.69
   1   7   2 3764.82  111.29
  -1   7  -2 3985.10  114.59
  -1   7  -2 3955.50  115.89
   1   7   2 4039.60  112.99
   1   7   2 3857.41  114.19
  -1   7  -2 3806.42  113.59
  -2  -7  -2   31.10    6.50
   2  -7   2   34.90    5.40
  -2  -7  -2   30.20    5.10
   2  -7   2   30.40    4.80
   2  -7   2   28.40    6.90
   2  -7   2   25.90    4.50
  -2  -7  -2   37.50    5.40
   2  -7   2   34.30    5.00
  -2  -7  -2   21.30    4.10
  -2   7  -2   34.10    6.60
   2   7   2   28.80    4.50
  -2   7  -2   34.30    5.10
   2   7   2   46.50    5.60
  -2   7  -2   35.10    5.50
  -2   7  -2   25.30    5.30
  -3  -7  -2    2.70    3.70
   3  -7   2    2.90    4.00
  -3  -7  -2    3.70    3.60
   3  -7   2   -3.30    3.30
   3  -7   2    2.10    3.60
  -3  -7  -2    0.50    2.50
  -3  -7  -2    0.40    3.20
   3  -7   2    1.40    3.90
   3  -7   2    9.20    6.60
  -3  -7  -2   -3.40    4.30
  -3   7  -2    0.80    4.30
  -3   7  -2   -8.30    3.80
  -3   7  -2    8.10    4.80
   3   7   2   -6.80    2.80
   3   7   2   -1.30    3.90
  -4  -7  -2  949.71   30.50
  -4  -7  -2  947.51   33.70
   4  -7   2  921.61   33.10
  -4  -7  -2  959.70   31.80
  -4  -7  -2  950.70   32.90
   4  -7   2  965.30   32.80
   4  -7   2  940.61   33.50
   4  -7   2  931.31   32.30
  -4  -7  -2  954.50   31.70
   4  -7   2  970.20   34.50
   4   7   2  945.91   32.30
  -4   7  -2  956.30   33.50
  -4   7  -2  962.10   35.50
   4   7   2  956.30   32.50
  -4   7  -2  958.60   35.20
   5  -7   2  879.31   33.00
  -5  -7  -2  869.21   30.20
  -5  -7  -2  918.81   29.70
  -5  -7  -2  919.01   30.70
   5  -7   2  929.11   31.10
  -5  -7  -2  865.51   32.00
  -5  -7  -2  896.81   32.30
   5  -7   2  891.11   33.20
   5  -7   2  886.51   31.70
  -5   7  -2  929.41   35.30
  -5   7  -2  904.11   32.50
   5   7   2  909.01   32.20
  -5   7  -2  919.01   35.10
   6  -7   2    6.70    5.80
   6  -7   2    5.00    5.50
   6  -7   2   23.70    7.10
  -6  -7  -2    6.20    3.80
   6  -7   2    1.70    4.80
  -6  -7  -2    1.40    5.60
  -6  -7  -2    4.80    4.50
  -6  -7  -2   -3.20    5.40
   6   7   2    4.90    6.20
  -6   7  -2    6.40    6.60
  -6   7  -2    3.30    7.10
  -6   7  -2   -4.10    7.00
  -7  -7  -2  195.18   12.10
  -7  -7  -2  177.58   10.70
   7  -7   2  193.28   10.60
  -7  -7  -2  168.48   13.20
   7  -7   2  165.28   14.70
   7  -7   2  203.68   16.20
  -7  -7  -2  193.48   14.20
   7   7   2  212.88   17.00
  -7   7  -2  190.28   18.00
  -7   7  -2  178.38   18.50
  -8  -7  -2  167.88   12.60
   8  -7   2  157.18   18.70
  -8  -7  -2  183.58   13.90
  -8  -7  -2  175.18   16.00
  -8  -7  -2  142.99   10.60
   8   7   2  147.79   18.50
  -8   7  -2  161.28   20.70
  -8   7  -2  185.78   21.20
   9   7   2   35.70   12.10
  -8  -8   2  275.37   16.10
  -8  -8   2  282.77   17.80
  -8  -8   2  245.08   11.50
  -8  -8   2  282.87   14.70
  -8  -8   2  275.97   17.60
   8  -8  -2  337.77   23.90
  -8   8   2  283.97   25.30
   8   8  -2  317.17   23.50
  -8   8   2  261.47   26.10
  -7  -8   2   65.79    7.60
  -7  -8   2   51.19    9.20
   7  -8  -2   51.69   10.70
   7  -8  -2   59.19    7.20
  -7  -8   2   75.29    9.00
  -7  -8   2   68.59    9.20
  -7  -8   2   56.09    5.90
   7   8  -2   61.89   11.10
  -7   8   2   58.09   11.90
  -7   8   2   74.29   13.60
  -6  -8   2   19.80    5.50
  -6  -8   2   20.50    5.50
   6  -8  -2   16.40    5.00
  -6  -8   2   26.00    5.70
  -6  -8   2   34.50    7.70
  -6  -8   2   26.00    3.60
   6  -8  -2   37.20    9.50
   6  -8  -2   21.90    7.50
  -6   8   2   23.00    7.90
   6   8  -2   21.20    8.30
  -6   8   2   15.40    8.70
  -5  -8   2    2.90    6.30
  -5  -8   2    7.90    2.70
  -5  -8   2    5.40    4.10
   5  -8  -2    6.10    5.70
   5  -8  -2   13.60    5.60
   5  -8  -2    1.80    5.20
  -5  -8   2    4.50    4.20
   5  -8  -2    5.00    4.30
  -5  -8   2   15.30    6.60
  -5  -8   2    8.90    4.80
  -5   8   2   10.20    6.90
   5   8  -2    1.30    5.50
   4  -8  -2  297.97   14.20
  -4  -8   2  252.57   15.70
   4  -8  -2  284.67   13.90
   4  -8  -2  282.57   15.30
   4  -8  -2  305.97   15.20
  -4  -8   2  296.77   13.90
  -4  -8   2  259.97   12.90
  -4  -8   2  290.67   13.80
  -4  -8   2  281.97   10.80
  -4  -8   2  285.57   14.00
  -4   8   2  274.77   18.10
   4   8  -2  293.87   16.50
   4   8  -2  282.87   12.20
   3  -8  -2  275.37   13.90
  -3  -8   2  280.17   18.40
  -3  -8   2  289.57   13.80
   3  -8  -2  270.77   14.40
  -3  -8   2  291.47   13.60
  -3  -8   2  271.57   13.20
   3  -8  -2  271.57   13.20
   3  -8  -2  257.37   14.30
  -3  -8   2  283.27   10.80
   3   8  -2  288.57   11.70
  -3   8   2  268.37   16.50
   3   8  -2  246.18   14.10
   2  -8  -2  131.39    9.70
  -2  -8   2  150.58    8.90
   2  -8  -2  127.79    8.50
  -2  -8   2  121.99    9.00
   2  -8  -2  113.59    9.60
   2  -8  -2  145.49    9.20
  -2  -8   2  127.79    9.60
  -2  -8   2  136.29   12.60
  -2   8   2  124.79   11.60
   2   8  -2  134.69    7.60
   2   8  -2  123.69    9.10
   2   8  -2  128.09   10.40
   1  -8  -2 1229.28   40.40
  -1  -8   2 1219.48   40.10
  -1  -8   2 1257.27   39.50
   1  -8  -2 1217.78   43.30
  -1  -8   2 1235.78   42.70
  -1  -8   2 1225.88   40.40
   1  -8  -2 1260.37   39.20
   1   8  -2 1191.28   41.20
   1   8  -2 1252.47   37.80
  -1   8   2 1216.38   42.10
   1   8  -2 1207.48   36.90
   0  -8  -2  317.97   14.90
   0  -8   2  317.47   14.90
   0  -8  -2  343.87   18.00
   0  -8   2  330.27   17.60
   0  -8   2  288.27   14.30
   0  -8  -2  317.57   13.60
   0  -8   2  307.57   13.90
   0  -8  -2  290.37   13.30
   0   8   2  310.17   13.10
   0   8  -2  317.77   15.90
   0   8  -2  335.37   12.90
   0   8   2  300.17   15.20
   0   8  -2  298.47   12.80
  -1  -8  -2  377.06   16.30
  -1  -8  -2  377.06   14.90
   1  -8   2  355.66   16.20
   1  -8   2  345.97   16.00
  -1  -8  -2  371.96   19.20
   1  -8   2  377.06   19.90
   1  -8   2  341.77   18.90
   1  -8   2  384.16   16.00
  -1  -8  -2  365.96   18.20
  -1  -8  -2  380.16   17.00
  -1  -8  -2  355.06   15.20
   1   8   2  395.06   16.80
  -1   8  -2  381.26   15.20
  -1   8  -2  382.26   17.90
   1   8   2  358.16   17.80
  -1   8  -2  389.36   18.10
   1   8   2  372.56   13.50
  -2  -8  -2   61.39    7.80
  -2  -8  -2   64.29    7.70
   2  -8   2   51.09    6.90
  -2  -8  -2   83.69   10.00
   2  -8   2   69.19    7.70
   2  -8   2   67.99    8.20
  -2  -8  -2   50.89    6.10
  -2  -8  -2   63.99    5.90
   2  -8   2   68.19    6.80
  -2  -8  -2   68.99    8.10
  -2   8  -2   64.89    8.50
  -2   8  -2   61.79    8.20
  -2   8  -2   58.29    8.10
   2   8   2   67.69    7.80
   2   8   2   62.89    7.70
  -3  -8  -2  837.22   29.60
   3  -8   2  853.71   30.20
   3  -8   2  878.51   30.10
   3  -8   2  886.71   30.40
   3  -8   2  829.32   30.60
  -3  -8  -2  863.81   29.90
  -3  -8  -2  846.62   30.20
  -3  -8  -2  745.43   33.80
  -3  -8  -2  829.02   27.60
   3   8   2  846.42   29.50
  -3   8  -2  809.42   31.00
   3   8   2  819.52   30.90
  -3   8  -2  864.11   32.80
   3   8   2  860.01   29.10
  -3   8  -2  869.01   31.60
   4  -8   2  272.47   15.10
  -4  -8  -2  279.87   13.90
   4  -8   2  284.97   14.20
  -4  -8  -2  300.07   12.50
   4  -8   2  259.17   15.00
   4  -8   2  275.47   15.20
  -4  -8  -2  272.97   16.90
  -4  -8  -2  268.97   14.40
  -4  -8  -2  283.57   14.60
  -4   8  -2  275.37   17.40
  -4   8  -2  281.47   16.80
   4   8   2  280.87   15.00
  -4   8  -2  285.87   16.90
  -5  -8  -2  143.79   11.70
  -5  -8  -2  104.39    8.70
  -5  -8  -2  129.39   12.40
   5  -8   2  108.99   12.00
  -5  -8  -2  111.19    9.50
  -5  -8  -2  130.29   10.50
   5  -8   2  127.49   10.20
  -5   8  -2  121.09   13.70
  -5   8  -2  133.99   13.70
   5   8   2  118.69   12.20
  -5   8  -2  125.49   13.70
  -6  -8  -2   -0.10    6.30
  -6  -8  -2    1.90    4.30
  -6  -8  -2   -2.80    6.70
  -6  -8  -2    2.80    4.30
   6  -8   2    0.40    6.30
  -6  -8  -2    7.10    5.50
   6  -8   2   -2.30    6.70
   6  -8   2    7.70    4.80
   6  -8   2   38.40   10.30
   6   8   2   10.40    7.20
  -6   8  -2   -4.30    7.50
  -6   8  -2   -7.90    6.70
  -6   8  -2   -4.90    8.00
  -7  -8  -2   83.99   10.60
  -7  -8  -2  106.59   10.10
  -7  -8  -2   87.89   10.70
  -7  -8  -2   91.29    9.60
   7  -8   2   95.39   13.90
   7  -8   2   69.39    8.20
   7   8   2   77.29   10.90
  -7   8  -2  123.09   15.30
  -7   8  -2   98.39   13.80
  -8  -8  -2   93.69   11.10
  -8  -8  -2   93.89   10.30
  -8  -8  -2   92.19   11.10
  -8  -8  -2   81.89   12.80
   8  -8   2  104.19   14.20
  -8  -8  -2  101.59   12.20
  -8   8  -2  134.69   17.10
  -8   8  -2   74.99   13.90
   8   8   2  106.99   14.90
  -7  -9   2   16.70    7.60
  -7  -9   2   19.30    6.30
   7  -9  -2   27.10    6.60
  -7  -9   2   12.50    3.90
  -7  -9   2   25.80    7.30
   7  -9  -2   30.80   11.20
  -7   9   2   15.30   10.90
   7   9  -2   22.50   10.80
  -7   9   2    5.40    9.80
  -6  -9   2   14.50    8.60
  -6  -9   2   10.00    6.00
   6  -9  -2   15.90    5.80
   6  -9  -2   14.20    8.30
   6  -9  -2   21.50    8.10
  -6  -9   2   10.60    5.50
  -6  -9   2    7.00    5.70
  -6  -9   2   11.00    3.40
   6   9  -2    5.80    7.90
  -6   9   2    7.50    8.80
  -6   9   2   -2.20    8.90
   5  -9  -2   44.40    8.00
   5  -9  -2   32.00    6.30
   5  -9  -2   36.40    8.10
  -5  -9   2   34.80    6.60
  -5  -9   2   27.10    8.60
   5  -9  -2   31.00    8.90
  -5  -9   2   28.90    3.90
  -5  -9   2   33.20    6.50
  -5  -9   2   26.60    6.10
  -5   9   2   20.00    9.10
  -5   9   2   15.90    8.00
   5   9  -2   30.90    8.60
   4  -9  -2    5.10    4.90
  -4  -9   2   -2.10    4.40
   4  -9  -2    3.90    4.40
  -4  -9   2    4.60    5.30
  -4  -9   2    3.00    4.10
   4  -9  -2   -1.80    4.90
  -4  -9   2    8.60    4.70
   4  -9  -2   -1.10    5.60
  -4  -9   2    1.90    7.50
  -4  -9   2    2.40    2.70
  -4   9   2    3.50    6.50
  -4   9   2    7.60    6.50
   4   9  -2    6.30    5.00
   4   9  -2    2.70    5.60
  -3  -9   2  134.99   14.70
   3  -9  -2  127.89   10.80
  -3  -9   2  132.19   11.00
  -3  -9   2  128.89    9.40
   3  -9  -2  140.99   10.10
   3  -9  -2  130.59   11.60
   3  -9  -2  129.39   10.70
  -3  -9   2  122.79   10.40
  -3   9   2  126.79   14.00
  -3   9   2  131.09   12.30
   3   9  -2  132.89    9.10
   3   9  -2  127.09   11.10
  -2  -9   2 1561.84   48.60
   2  -9  -2 1492.75   48.80
   2  -9  -2 1514.95   47.90
  -2  -9   2 1469.35   48.50
  -2  -9   2 1515.85   47.80
  -2  -9   2 1465.35   51.29
   2  -9  -2 1427.26   52.39
   2  -9  -2 1496.55   47.50
  -2   9   2 1456.55   51.19
  -2   9   2 1458.25   49.40
   2   9  -2 1488.85   49.80
   2   9  -2 1518.95   45.90
   2   9  -2 1589.04   44.20
  -1  -9   2  473.65   23.50
  -1  -9   2  470.05   19.00
  -1  -9   2  464.55   19.60
   1  -9  -2  464.45   20.30
  -1  -9   2  456.75   19.80
   1  -9  -2  429.46   19.40
   1  -9  -2  482.25   18.80
  -1   9   2  447.06   21.30
   1   9  -2  444.86   20.60
   1   9  -2  470.55   16.10
   1   9  -2  469.25   17.40
  -1   9   2  450.05   19.10
   0  -9   2   61.09    7.70
   0  -9  -2   58.79    7.20
   0  -9  -2   63.59    8.30
   0  -9  -2   62.19   11.20
   0  -9  -2   62.69    7.50
   0  -9   2   71.29    6.40
   0  -9   2   47.20    6.50
   0  -9  -2   54.29    7.30
   0  -9   2   65.89   11.60
   0  -9   2   68.99    7.70
   0   9   2   76.69    9.80
   0   9  -2   61.89    9.00
   0   9  -2   77.29    6.50
   0   9   2   53.69    6.80
  -1  -9  -2   57.99    6.80
  -1  -9  -2   44.20    5.70
   1  -9   2   47.00    6.70
   1  -9   2   56.19    6.90
   1  -9   2   41.80    7.50
  -1  -9  -2   56.19   10.10
   1  -9   2   48.70    7.20
  -1  -9  -2   64.99    8.00
  -1  -9  -2   48.00    6.50
  -1   9  -2   56.49    8.70
   1   9   2   46.70    5.20
   1   9   2   43.40    7.30
  -1   9  -2   64.59    7.70
  -2  -9  -2  308.87   19.50
  -2  -9  -2  336.87   16.10
   2  -9   2  339.97   15.20
   2  -9   2  319.37   15.60
  -2  -9  -2  316.77   13.80
  -2  -9  -2  305.27   15.00
   2  -9   2  312.57   16.10
  -2  -9  -2  314.07   15.60
   2  -9   2  331.87   17.00
  -2   9  -2  304.37   16.30
   2   9   2  306.37   16.00
  -2   9  -2  298.97   17.90
  -3  -9  -2 2021.60   60.39
  -3  -9  -2 1949.70   65.49
   3  -9   2 2011.90   63.19
   3  -9   2 2063.29   63.89
  -3  -9  -2 2002.80   62.29
  -3  -9  -2 1953.70   62.59
  -3  -9  -2 2009.80   62.49
   3  -9   2 2032.10   62.79
   3  -9   2 1997.90   62.99
  -3   9  -2 2038.90   65.09
   3   9   2 2020.70   62.39
  -3   9  -2 2008.60   64.19
   3   9   2 2008.70   62.09
  -3   9  -2 1909.51   65.39
  -4  -9  -2   12.40    8.20
  -4  -9  -2    5.80    4.70
   4  -9   2   -9.50    5.70
   4  -9   2   11.10    6.30
  -4  -9  -2    7.00    3.80
  -4  -9  -2   -3.30    7.20
   4  -9   2   13.40    5.50
  -4  -9  -2    4.40    4.90
  -4  -9  -2    2.90    4.60
   4  -9   2    3.70    5.10
  -4   9  -2    8.80    6.80
   4   9   2   17.00    6.50
  -4   9  -2   10.90    8.60
  -4   9  -2   -8.50    5.10
  -5  -9  -2   45.30    8.90
   5  -9   2   12.40    6.70
   5  -9   2   10.10    6.90
  -5  -9  -2   14.50    5.30
   5  -9   2   16.90    6.60
  -5  -9  -2   22.20    4.80
  -5  -9  -2   26.00    6.70
   5  -9   2   19.90    5.40
  -5  -9  -2   25.20    9.30
  -5  -9  -2   19.70    6.30
  -5   9  -2   23.60   10.10
   5   9   2   14.50    7.00
  -5   9  -2    5.40    8.30
  -5   9  -2   12.90    6.80
  -6  -9  -2  176.08   12.50
  -6  -9  -2  180.08   13.50
  -6  -9  -2  185.38   14.10
  -6  -9  -2  132.19   16.90
   6  -9   2  198.08   16.90
  -6  -9  -2  176.58   11.00
   6  -9   2  182.98   15.70
   6  -9   2  175.98   13.40
   6   9   2  184.78   15.50
  -6   9  -2  192.68   19.20
  -6   9  -2  155.18   16.90
  -7  -9  -2   38.50    7.40
  -7  -9  -2   34.10    6.50
  -7  -9  -2   32.50    8.10
   7  -9   2   32.90   11.20
   7  -9   2   30.70    6.90
  -7  -9  -2   41.20    8.00
   7   9   2   42.70   11.00
  -7   9  -2   36.40   11.30
  -7   9  -2   26.70   12.00
  -7 -10   2   19.90    7.50
  -7 -10   2    6.50    7.50
   7 -10  -2   19.90   11.80
  -7 -10   2   24.80    8.00
   7 -10  -2    7.80    7.30
   7  10  -2  -19.70   10.50
  -7  10   2   21.90   11.70
  -7  10   2   12.50   12.40
  -6 -10   2   70.19    7.10
   6 -10  -2   77.19    9.40
   6 -10  -2   91.49   13.10
  -6 -10   2   83.09   10.30
  -6 -10   2   91.59   10.50
  -6 -10   2   76.79    9.70
  -6  10   2   71.89   13.60
   6  10  -2   85.59   13.90
  -6  10   2   63.79   13.30
   5 -10  -2   85.29   11.90
  -5 -10   2   64.09    8.90
   5 -10  -2   76.79   10.50
  -5 -10   2   67.09    6.70
   5 -10  -2   65.99    8.90
   5 -10  -2   80.69    9.80
  -5 -10   2   66.99    8.70
  -5 -10   2   73.19    9.20
   5  10  -2   68.09   11.80
  -5  10   2   49.30   10.80
  -5  10   2   43.30   11.10
   4 -10  -2  196.48   13.80
   4 -10  -2  202.78   13.80
  -4 -10   2  205.78   19.40
   4 -10  -2  233.08   15.20
  -4 -10   2  182.18   13.00
  -4 -10   2  212.78   14.00
  -4 -10   2  200.88   14.20
   4 -10  -2  175.28   14.90
  -4  10   2  223.18   17.80
   4  10  -2  169.48   14.90
  -4  10   2  200.78   17.40
   4  10  -2  207.28   13.20
   3 -10  -2  147.49   12.10
   3 -10  -2  155.28   11.90
  -3 -10   2  179.18   12.70
  -3 -10   2  168.48   12.60
  -3 -10   2  157.18   18.20
   3 -10  -2  140.69   15.60
   3 -10  -2  154.48   12.40
  -3 -10   2  159.18   11.40
  -3  10   2  165.08   14.40
   3  10  -2  145.39   11.60
   3  10  -2  147.99   12.90
  -3  10   2  147.39   15.20
   2 -10  -2   31.60    5.90
  -2 -10   2   25.30    6.10
  -2 -10   2   21.10    5.30
   2 -10  -2   38.00    8.20
  -2 -10   2   59.19   11.80
   2 -10  -2   27.70    5.90
   2 -10  -2   49.00    7.30
  -2 -10   2   36.40    7.40
  -2  10   2   30.10    7.00
   2  10  -2   43.30    4.20
   2  10  -2   37.90    6.30
  -2  10   2   38.50    8.30
   2  10  -2   48.70    7.10
   2  10  -2   50.39    8.60
  -1 -10   2  617.54   24.00
  -1 -10   2  624.24   29.80
  -1 -10   2  632.44   25.10
   1 -10  -2  594.44   25.70
   1 -10  -2  630.54   23.90
   1 -10  -2  593.34   25.00
  -1 -10   2  648.84   25.70
  -1  10   2  657.03   27.20
   1  10  -2  616.34   26.20
  -1  10   2  630.54   24.50
   1  10  -2  612.34   20.80
   0 -10   2   18.20    5.40
   0 -10   2   14.50    5.70
   0 -10  -2   11.50    4.90
   0 -10   2   19.30    4.90
   0 -10  -2   25.10    6.00
   0 -10   2   27.00    7.00
   0 -10  -2   18.00    6.00
   0  10   2   12.00    4.20
   0  10  -2   19.10    6.50
   0  10   2   13.60    6.10
  -1 -10  -2   20.80    4.90
   1 -10   2   23.50    5.90
  -1 -10  -2   42.80    6.30
  -1 -10  -2    6.90   10.20
   1 -10   2   30.80    5.80
  -1 -10  -2   19.50    5.60
  -1 -10  -2   23.60    6.20
   1 -10   2   33.30    6.80
   1 -10   2   33.80    7.50
   1  10   2   42.70    7.60
  -1  10  -2   19.50    5.10
   1  10   2   25.60    4.00
  -1  10  -2   34.50    8.10
  -2 -10  -2  580.74   29.10
   2 -10   2  613.04   24.40
   2 -10   2  604.44   24.80
  -2 -10  -2  584.54   24.60
  -2 -10  -2  569.74   24.00
  -2 -10  -2  580.14   22.10
   2 -10   2  600.44   25.50
   2 -10   2  611.64   23.30
  -2 -10  -2  587.94   23.40
  -2  10  -2  614.24   24.20
   2  10   2  556.94   24.30
  -2  10  -2  588.54   26.40
   3 -10   2    5.30    5.40
   3 -10   2   -6.20    4.80
   3 -10   2   -1.20    7.00
  -3 -10  -2    0.20    4.10
  -3 -10  -2   -0.30    4.90
  -3 -10  -2    6.30    5.40
  -3 -10  -2   -3.20   10.10
   3 -10   2   -2.90    4.90
  -3 -10  -2    0.40    5.40
  -3  10  -2    0.90    7.00
   3  10   2    3.20    5.10
   3  10   2    6.90    5.80
  -3  10  -2   -2.60    5.70
  -4 -10  -2    6.80    5.20
  -4 -10  -2   14.70    6.00
   4 -10   2   -0.30    7.50
  -4 -10  -2   17.80    4.80
   4 -10   2    8.00    6.90
   4 -10   2   10.40    6.30
  -4 -10  -2   14.10   10.40
   4 -10   2   18.90    6.30
  -4 -10  -2   13.80    6.00
  -4  10  -2   15.40    8.10
  -4  10  -2   11.10    6.70
   4  10   2   18.80    6.40
   5 -10   2  214.38   16.00
   5 -10   2  157.68   15.00
  -5 -10  -2  179.68   13.90
   5 -10   2  181.78   14.00
  -5 -10  -2  172.38   14.20
   5 -10   2  181.98   16.30
  -5 -10  -2  171.38   13.50
  -5 -10  -2  173.18   11.00
  -5  10  -2  172.78   16.90
  -5  10  -2  187.78   18.70
   5  10   2  191.78   14.90
   6 -10   2   19.60    9.20
  -6 -10  -2   17.50    5.40
  -6 -10  -2   17.40    7.60
  -6 -10  -2   16.20    7.20
  -6 -10  -2   25.10    7.10
   6 -10   2    8.80    6.60
   6  10   2    4.70    9.60
  -6  10  -2   11.50    9.10
  -6  10  -2    0.90   10.40
  -7 -10  -2   73.19    9.60
   7 -10   2   74.59   10.00
  -7 -10  -2   66.99   10.70
  -7 -10  -2   79.49    8.40
   7 -10   2   98.49   15.50
  -7 -10  -2   60.19    9.60
  -7  10  -2   80.09   15.10
   7  10   2   82.09   12.90
  -7  10  -2   84.29   14.50
   6 -11  -2   -1.80    7.40
   6 -11  -2   13.50    9.70
  -6 -11   2   14.30    7.50
  -6 -11   2    7.60    7.40
   6 -11  -2   17.80   10.50
  -6 -11   2    4.20    7.10
  -6  11   2   10.80   11.60
  -6  11   2    6.70   10.70
   6  11  -2   16.90   11.80
   5 -11  -2    5.90    9.60
   5 -11  -2   -9.80    7.80
   5 -11  -2    2.40    6.80
  -5 -11   2   10.90    6.30
  -5 -11   2   11.00    7.50
  -5 -11   2   10.10    7.20
   5 -11  -2   -2.70    7.30
   5  11  -2    3.10    9.50
  -5  11   2    2.60    8.80
  -5  11   2   13.10   10.70
  -4 -11   2   25.90    6.80
   4 -11  -2   27.00    8.10
   4 -11  -2   25.50    7.40
   4 -11  -2   34.60    7.90
  -4 -11   2   28.50    7.60
   4 -11  -2   25.90   11.90
  -4 -11   2   40.40    8.40
  -4  11   2   20.60    9.90
   4  11  -2   26.30    9.10
  -4  11   2   35.80    9.20
   3 -11  -2   10.60    6.70
   3 -11  -2   -2.70    5.00
  -3 -11   2   11.50    6.80
  -3 -11   2   11.90    6.60
  -3 -11   2    7.20    5.60
   3 -11  -2   -1.00    7.70
   3 -11  -2    5.10    6.00
  -3  11   2    0.40    6.80
  -3  11   2    7.60    8.20
   3  11  -2   -2.10    6.90
  -2 -11   2   74.99    9.70
   2 -11  -2   70.19    9.10
  -2 -11   2   75.89   15.40
   2 -11  -2   66.29    8.60
  -2 -11   2   60.79    8.80
   2 -11  -2   83.89   10.60
  -2 -11   2   90.09   10.20
   2 -11  -2   78.69   10.20
  -2  11   2   75.89   11.90
   2  11  -2   79.79   10.30
   2  11  -2   95.29   11.80
  -2  11   2   73.19    9.20
  -1 -11   2  164.98   14.60
   1 -11  -2  170.28   12.20
  -1 -11   2  183.28   12.50
  -1 -11   2  169.18   14.10
   1 -11  -2  161.68   13.60
   1 -11  -2  175.38   14.80
   1  11  -2  183.18    9.40
  -1  11   2  186.38   16.30
  -1  11   2  166.78   12.90
   1  11  -2  184.58   15.10
   0 -11   2   11.20    6.50
   0 -11   2   11.80    5.40
   0 -11   2   12.10    7.00
   0 -11   2    6.50    4.80
   0 -11  -2    7.50    5.70
   0 -11  -2    9.70    5.00
   0 -11  -2    7.10    7.10
   0  11  -2   17.20    6.80
   0  11  -2    3.60    4.30
   0  11   2   19.40    7.60
  -1 -11  -2  283.97   17.30
   1 -11   2  296.17   17.40
   1 -11   2  273.77   15.80
  -1 -11  -2  301.17   15.60
  -1 -11  -2  275.17   15.30
   1 -11   2  326.07   18.40
  -1 -11  -2  296.77   16.90
   1 -11   2  284.27   14.60
   1  11   2  293.57   12.20
   1  11   2  280.17   17.70
  -1  11  -2  290.57   19.00
  -1  11  -2  290.67   15.80
  -2 -11  -2    4.60    6.10
  -2 -11  -2   -0.30    5.30
   2 -11   2    1.90    5.50
   2 -11   2   -5.40    5.20
  -2 -11  -2    0.60    5.20
   2 -11   2   -6.20    5.30
  -2 -11  -2  -32.50   12.30
  -2 -11  -2   12.90    6.30
   2 -11   2    2.60    7.40
   2  11   2   -0.70    5.90
  -2  11  -2   -8.00    7.30
  -2  11  -2    6.50    5.60
   3 -11   2   25.60    7.70
  -3 -11  -2   23.70    5.70
   3 -11   2   42.20    7.80
  -3 -11  -2   18.40    6.60
  -3 -11  -2   27.50    7.60
   3 -11   2   28.90    9.70
   3 -11   2   25.50    7.20
  -3 -11  -2   24.70    6.60
   3  11   2   32.30    7.60
  -3  11  -2   31.20   10.10
   3  11   2   19.40    6.60
  -3  11  -2   20.70    6.40
  -4 -11  -2   14.50    6.90
   4 -11   2   22.30    7.30
  -4 -11  -2   13.50    5.70
   4 -11   2   23.70    8.10
  -4 -11  -2    5.90    6.30
   4 -11   2   -3.90    6.80
  -4 -11  -2   14.50    6.70
   4 -11   2   17.40    9.60
   4  11   2   24.60    7.40
  -4  11  -2   12.30    8.10
  -4  11  -2   20.30    8.50
  -5 -11  -2   58.39    9.40
   5 -11   2   47.70   10.70
  -5 -11  -2   77.19   10.60
   5 -11   2   45.70   11.60
   5 -11   2   54.19   10.70
  -5 -11  -2   72.99    8.50
  -5 -11  -2   71.29    9.70
   5 -11   2   82.89   11.00
  -5  11  -2   54.89   12.40
  -5  11  -2   44.80   11.30
   5  11   2   83.49   11.90
  -6 -11  -2  147.59   14.90
  -6 -11  -2  124.79   14.10
  -6 -11  -2  124.29   12.10
   6 -11   2  121.09   15.40
   6 -11   2  141.09   16.00
  -6 -11  -2  123.59   13.70
  -6  11  -2   91.09   15.20
  -6  11  -2  124.19   17.00
   6  11   2  119.89   14.70
  -5 -12   2   14.20    9.30
   5 -12  -2    8.80   10.70
   5 -12  -2   23.80    9.10
  -5 -12   2   12.00    8.20
  -5 -12   2    4.90    8.70
   5 -12  -2   20.40    9.20
  -5  12   2   11.80    9.90
  -5  12   2   16.50   13.50
   5  12  -2   10.00   11.60
  -4 -12   2   34.80   10.10
   4 -12  -2   13.00    8.80
   4 -12  -2   23.30    8.80
   4 -12  -2   19.80   11.70
  -4 -12   2   38.20    8.70
   4 -12  -2   30.10    8.90
  -4 -12   2   23.60    8.10
  -4  12   2   23.20   11.30
   4  12  -2   19.90    9.60
  -4  12   2   14.70    8.80
   3 -12  -2  429.16   24.20
  -3 -12   2  427.36   22.70
   3 -12  -2  439.56   21.80
   3 -12  -2  393.86   21.70
   3 -12  -2  455.05   23.40
  -3 -12   2  420.26   22.90
  -3 -12   2  397.56   20.60
  -3  12   2  391.16   22.40
   3  12  -2  427.36   23.70
  -3  12   2  428.26   26.90
   2 -12  -2   15.00    7.10
  -2 -12   2   26.00    7.20
   2 -12  -2   28.20    9.60
  -2 -12   2   32.70    8.30
  -2 -12   2   17.90    8.90
   2 -12  -2   26.50    7.40
   2 -12  -2   30.30    7.90
  -2  12   2   19.40    7.70
  -2  12   2   22.30    9.70
   2  12  -2   24.30    9.60
   2  12  -2   26.50    8.20
   1 -12  -2   80.09   10.80
  -1 -12   2  107.89    9.70
   1 -12  -2  113.19   11.20
   1 -12  -2  116.69   12.30
  -1 -12   2   85.19   11.10
  -1 -12   2   91.09   11.80
   1 -12  -2   96.89   11.80
  -1 -12   2  106.99   12.70
   1  12  -2  104.69    8.20
   1  12  -2  114.59   14.80
  -1  12   2  109.89   15.00
  -1  12   2   92.69   12.00
   0 -12  -2   -0.50    7.10
   0 -12   2    5.90    7.40
   0 -12   2    3.60    6.20
   0 -12  -2   12.00    6.70
   0 -12   2    5.30    5.30
   0 -12   2   -3.60    5.90
   0 -12  -2    1.50    5.70
   0  12   2   -4.90    6.70
   0  12   2    4.50    4.70
   0  12  -2   -0.80    7.80
   0  12  -2    4.60    5.20
   1 -12   2  221.58   17.60
   1 -12   2  238.18   14.80
  -1 -12  -2  252.77   15.20
   1 -12   2  226.18   15.90
  -1 -12  -2  211.28   17.50
   1 -12   2  249.58   17.70
  -1 -12  -2  228.58   16.70
  -1  12  -2  238.68   14.40
   1  12   2  228.58   16.80
   1  12   2  221.68   10.80
  -1  12  -2  241.98   19.40
  -2 -12  -2  251.67   15.50
  -2 -12  -2  253.07   15.70
   2 -12   2  245.58   18.70
  -2 -12  -2  252.57   17.00
   2 -12   2  249.28   17.50
  -2 -12  -2  257.07   18.40
   2 -12   2  250.87   16.30
   2 -12   2  235.88   16.40
   2  12   2  244.18   17.70
  -2  12  -2  239.88   16.10
  -2  12  -2  264.47   19.90
  -3 -12  -2   72.39    9.70
   3 -12   2   78.09   13.10
   3 -12   2   63.49   10.10
   3 -12   2   71.39   11.00
  -3 -12  -2   62.39   10.50
   3 -12   2   73.89   11.60
  -3 -12  -2   55.09    9.50
  -3 -12  -2   77.29    9.20
  -3  12  -2   82.99   14.00
   3  12   2   57.49   10.10
  -3  12  -2   66.39   10.90
   3  12   2   52.29    9.60
  -4 -12  -2    6.30    7.30
   4 -12   2   -3.40   11.60
  -4 -12  -2    4.20    5.90
   4 -12   2    4.20    8.10
   4 -12   2   -4.20    8.20
   4 -12   2   -4.40    7.60
  -4 -12  -2   -4.40    7.40
  -4 -12  -2   -5.60    7.10
   4  12   2    4.10    7.80
  -4  12  -2   12.30   11.10
  -4  12  -2    5.30    7.70
  -5 -12  -2   19.40    6.90
   5 -12   2   43.20   11.00
   5 -12   2   27.40   10.20
  -5 -12  -2   26.60   10.10
  -5 -12  -2   36.70    8.80
   5 -12   2   28.30    9.50
  -5 -12  -2    9.90    8.30
  -5  12  -2   49.00   15.40
  -5  12  -2   30.50   10.10
   5  12   2   25.30   11.00
  -3 -13   2   -2.20    9.10
  -3 -13   2   -2.00    7.60
   3 -13  -2    5.40    8.40
  -3 -13   2    1.70    9.10
   3 -13  -2   -4.30    7.90
   3 -13  -2   12.00    9.20
   3 -13  -2  -10.90   10.30
   3  13  -2  -12.20    8.90
  -3  13   2    3.00    9.00
  -3  13   2    2.70   11.40
   2 -13  -2  130.29   14.50
  -2 -13   2  145.79   17.30
  -2 -13   2  141.49   17.40
  -2 -13   2  113.59   14.50
   2 -13  -2  105.39   13.20
   2 -13  -2  141.59   17.60
   2 -13  -2  142.89   14.80
  -2  13   2  105.29   15.90
  -2  13   2  121.29   14.30
   2  13  -2  116.49   15.40
   2  13  -2  135.99   15.90
  -1 -13   2    9.30    7.10
   1 -13  -2   18.20    9.80
  -1 -13   2   18.60    7.90
   1 -13  -2   24.40    7.70
  -1 -13   2   38.30   10.40
   1 -13  -2   18.30    8.80
   1 -13  -2   11.60    7.90
  -1 -13   2   12.60    6.10
   1  13  -2   26.10    5.30
  -1  13   2   20.60    7.60
   1  13  -2   15.80   10.20
  -1  13   2   43.40   12.00
   0 -13   2   -1.80    8.50
   0 -13  -2    7.40    7.10
   0 -13   2    6.30    6.40
   0 -13   2    6.00    9.20
   0 -13  -2    6.80    8.60
   0 -13  -2    6.40    7.90
   0 -13   2    8.20    8.10
   0  13  -2    8.40    5.60
   0  13   2   20.00   10.90
   0  13   2   16.30    6.30
   0  13  -2    8.10    9.80
  -1 -13  -2    0.50    8.80
  -1 -13  -2   12.70    7.90
   1 -13   2   12.00    8.20
  -1 -13  -2   14.50    7.30
   1 -13   2    1.40    7.30
   1 -13   2    3.30    8.20
   1 -13   2    6.60    9.50
   1  13   2    8.50    5.40
  -1  13  -2  -15.40    8.00
   1  13   2   18.10    9.00
  -1  13  -2    7.30    6.40
  -2 -13  -2    7.70    7.20
   2 -13   2    1.20    7.80
  -2 -13  -2    9.20    9.40
   2 -13   2   12.40    8.90
   2 -13   2   13.70   10.50
  -2 -13  -2    7.30    8.60
   2 -13   2   31.70    8.50
   2  13   2   11.70    9.00
  -2  13  -2    3.20    7.40
   2  13   2   10.00    7.30
  -2  13  -2   18.10   11.00
  -3 -13  -2   -1.90    8.90
   3 -13   2   -9.50    8.70
   3 -13   2   -8.50   10.20
   3 -13   2   -0.50    8.90
  -3 -13  -2   14.00    8.70
   3 -13   2   12.60    9.20
  -3 -13  -2   -4.80    7.80
   3  13   2  -13.90    8.50
  -3  13  -2    8.70    7.30
  -3  13  -2   -0.60   12.00
 -10   0   3    2.70    7.10
 -10   0   3    5.20   11.30
  10   0  -3   -0.40    9.40
 -10   0   3   -4.30   10.90
  -9   0   3  -10.60    4.30
  -9   0   3  -11.40    8.10
  -9   0   3    3.40    5.60
   9   0  -3    2.70    6.40
  -8   0   3    6.60    3.00
   8   0  -3   -0.60    5.70
  -8   0   3    3.90    3.40
  -8   0   3    0.90    6.30
  -8   0   3   -2.00    6.90
   7   0  -3    2.70    5.10
  -7   0   3    3.90    2.70
  -7   0   3    4.00    5.70
  -7   0   3   -2.60    2.80
   7   0  -3    5.80    6.00
  -6   0   3   -0.30    2.30
   6   0  -3    0.90    3.30
  -6   0   3    0.20    1.80
  -6   0   3    3.10    4.90
   6   0  -3    2.60    5.40
  -5   0   3    0.30    3.30
  -5   0   3   -2.60    4.20
   5   0  -3    0.80    3.60
   5   0  -3   -0.10    3.10
  -5   0   3    0.40    1.30
   4   0  -3    4.80    3.00
  -4   0   3    1.40    2.30
  -4   0   3    0.10    1.00
   4   0  -3    2.80    2.10
  -4   0   3   -0.50    3.20
  -4   0   3    0.30    1.30
  -3   0   3   -2.90    1.00
  -3   0   3   -4.20    2.40
   3   0  -3   -0.90    0.70
  -3   0   3   -1.60    0.90
   3   0  -3   -1.30    2.00
   3   0  -3    0.30    1.40
   3   0  -3   -0.60    0.90
  -2   0   3   -0.20    0.90
   2   0  -3    0.50    0.90
  -2   0   3   -0.50    0.70
  -2   0   3    0.30    0.70
  -2   0   3    0.20    0.30
   2   0  -3    0.90    1.40
  -2   0   3   -1.00    1.30
  -2   0   3   -0.10    0.90
   2   0  -3    1.70    0.90
   2   0  -3   -0.90    0.60
  -1   0   3   -4.00    0.50
   1   0  -3   -2.90    0.40
   1   0  -3   -3.60    0.80
  -1   0   3   -4.10    0.80
  -1   0   3   -5.90    0.90
   1   0  -3   -3.80    0.50
  -1   0   3   -3.70    0.80
   1   0  -3   -4.00    0.70
   0   0   3    0.30    0.40
   0   0  -3    0.90    0.50
   0   0   3    1.10    0.80
   0   0  -3    0.50    0.50
   0   0  -3    0.20    0.60
   0   0   3    0.20    0.80
   0   0   3    0.20    0.60
   0   0  -3    0.50    0.80
   0   0  -3    1.30    0.80
  -1   0  -3   -4.10    0.80
  -1   0  -3   -3.60    0.90
  -1   0  -3   -3.60    0.70
   1   0   3   -2.20    0.60
   1   0   3   -2.60    0.90
   1   0   3   -4.50    0.80
  -2   0  -3   -9.40    0.80
   2   0   3   -9.80    1.00
   2   0   3  -11.40    1.60
  -2   0  -3   -9.00    1.40
  -2   0  -3   -9.40    1.10
  -2   0  -3   -8.70    1.10
   2   0   3   -7.30    1.10
  -2   0  -3  -10.40    1.10
  -2   0  -3  -10.10    1.20
   2   0   3   -9.20    1.50
   3   0   3    1.20    1.40
   3   0   3    1.10    2.10
  -3   0  -3   -1.40    1.90
  -3   0  -3    1.50    1.20
  -3   0  -3   -0.10    1.30
  -3   0  -3   -0.30    1.70
   3   0   3    4.40    1.80
  -3   0  -3    0.00    1.30
   3   0   3    0.70    0.90
  -3   0  -3    0.20    1.70
   3   0   3    0.80    1.40
  -4   0  -3    5.50    2.50
   4   0   3   -1.70    1.90
  -4   0  -3    1.30    1.60
  -4   0  -3    1.10    1.70
   4   0   3    0.90    1.20
  -4   0  -3   -1.20    3.00
  -4   0  -3    1.70    1.80
  -4   0  -3   -2.50    2.80
  -5   0  -3    2.40    2.90
  -5   0  -3    1.70    4.50
  -5   0  -3   -1.80    4.10
  -5   0  -3    1.60    1.80
  -5   0  -3   -1.20    2.20
   5   0   3   -3.70    2.50
  -5   0  -3   -0.60    2.00
  -6   0  -3    8.20    5.60
  -6   0  -3    0.70    2.00
  -6   0  -3    1.20    3.10
  -6   0  -3    1.30    3.80
   6   0   3   -2.70    3.30
  -6   0  -3   -0.60    2.20
  -7   0  -3   -1.70    3.80
  -7   0  -3   -4.60    3.50
   7   0   3   -0.40    4.60
  -7   0  -3   -5.40    4.50
  -7   0  -3    2.70    2.50
  -8   0  -3    2.90    6.10
  -8   0  -3    1.90    4.00
  -8   0  -3    1.60    2.90
  -8   0  -3    5.30    6.10
   8   0   3   -2.70    5.40
  -8   0  -3   -7.60    5.20
   9   0   3   -2.30    6.50
  -9   0  -3  -10.70    6.70
  -9   0  -3  -10.10    7.60
  -9   0  -3    8.60    7.50
  -9   0  -3    5.20    4.00
  10   0   3   19.70   10.00
 -10   0  -3  -17.60    9.40
 -10   0  -3   -5.30    8.90
 -10   0  -3   -0.30    4.40
 -10   0  -3    3.40    9.30
 -10  -1   3    6.80    8.80
  10  -1  -3    7.20    9.70
 -10  -1   3   -1.60    6.70
 -10  -1   3   10.90   10.90
 -10  -1   3   -9.90   10.60
 -10   1   3   -3.00   11.70
  10   1  -3   -0.50    8.50
 -10   1   3    5.30    8.00
 -10   1   3   14.00   11.40
  -9  -1   3   42.10    4.70
  -9  -1   3   33.60   10.10
   9  -1  -3   32.30    8.90
  -9  -1   3   32.50    9.60
  -9  -1   3   32.50    6.80
   9   1  -3   33.70    8.50
  -9   1   3   36.00   10.90
  -9   1   3   42.10    5.80
   8  -1  -3  146.09   13.60
  -8  -1   3  137.59    6.90
  -8  -1   3  114.89    9.90
  -8  -1   3  132.49   14.40
   8   1  -3  128.99   15.00
  -8   1   3  148.69   15.40
  -8   1   3  120.89    9.30
   8   1  -3  140.09   11.90
  -8   1   3  126.29    9.00
  -7  -1   3   -2.80    5.80
  -7  -1   3    4.80    2.00
  -7  -1   3    3.50    2.50
  -7  -1   3    2.60    3.50
   7  -1  -3    2.10    4.70
   7   1  -3   -1.60    4.80
  -7   1   3    1.70    3.20
  -7   1   3    2.80    5.50
   7   1  -3    2.60    5.90
  -7   1   3   -3.50    3.10
  -7   1   3    5.20    4.10
   6  -1  -3  485.05   20.30
  -6  -1   3  496.35   15.80
  -6  -1   3  477.15   17.60
  -6  -1   3  520.15   21.30
  -6  -1   3  480.35   15.10
   6   1  -3  524.35   19.80
   6   1  -3  493.15   22.40
  -6   1   3  512.35   22.80
  -6   1   3  499.95   16.90
  -6   1   3  487.25   17.50
  -6   1   3  506.55   18.30
  -5  -1   3  101.29    5.40
   5  -1  -3  104.59    9.20
   5  -1  -3  108.19    8.00
  -5  -1   3  110.59    6.00
  -5  -1   3  110.19    7.50
  -5  -1   3  121.59    9.50
  -5  -1   3  109.69    4.30
  -5   1   3   89.39    9.30
  -5   1   3  118.89    5.60
  -5   1   3   94.79   10.00
  -5   1   3  127.89    8.00
   5   1  -3  114.29    7.60
   5   1  -3  112.29    9.40
  -5   1   3  104.89    6.70
  -5   1   3  104.39    6.60
   4  -1  -3 1791.82   50.49
  -4  -1   3 1751.62   50.79
   4  -1  -3 1842.22   50.49
  -4  -1   3 1760.62   51.19
   4  -1  -3 1775.92   55.89
   4  -1  -3 1757.62   53.99
  -4  -1   3 1888.01   55.29
  -4  -1   3 1870.71   53.19
  -4  -1   3 1770.22   51.99
  -4   1   3 1756.22   55.99
   4   1  -3 1776.22   55.89
  -4   1   3 1841.52   55.79
  -4   1   3 1753.92   52.19
  -4   1   3 1778.42   52.69
  -4   1   3 1850.81   53.49
   4   1  -3 1769.72   53.29
   3  -1  -3 4872.81  134.99
   3  -1  -3 4734.13  138.09
   3  -1  -3 4698.03  136.49
   3  -1  -3 4649.73  133.99
   3  -1  -3 4857.11  134.69
  -3  -1   3 4869.91  134.79
  -3  -1   3 5073.99  137.69
  -3  -1   3 4737.63  135.59
  -3  -1   3 4758.12  134.69
  -3  -1   3 4724.43  134.39
  -3   1   3 4838.72  135.99
   3   1  -3 4694.23  135.79
  -3   1   3 4863.61  135.99
   3   1  -3 4807.52  138.09
  -3   1   3 4789.52  135.49
  -3   1   3 4796.12  135.59
  -3   1   3 5039.40  138.19
  -2  -1   3  749.13   21.50
   2  -1  -3  796.62   23.00
  -2  -1   3  756.82   22.20
   2  -1  -3  732.53   23.00
  -2  -1   3  730.43   21.70
  -2  -1   3  747.43   22.40
  -2  -1   3  748.53   22.20
  -2  -1   3  766.32   23.90
   2  -1  -3  760.92   24.40
   2  -1  -3  745.43   22.50
  -2   1   3  717.23   23.20
   2   1  -3  782.92   22.10
   2   1  -3  746.63   22.40
  -2   1   3  783.82   24.40
  -2   1   3  726.53   23.10
   2   1  -3  788.12   22.10
   2   1  -3  751.92   21.60
  -2   1   3  755.02   22.50
  -2   1   3  738.43   21.20
   2   1  -3  729.33   24.20
   1  -1  -3 2986.60   81.19
  -1  -1   3 2963.20   80.69
   1  -1  -3 2519.05   80.69
   1  -1  -3 2553.74   81.89
  -1  -1   3 2847.22   80.49
   1  -1  -3 2947.41   80.99
  -1  -1   3 2839.82   79.89
  -1  -1   3 3053.19   81.09
   1  -1  -3 2782.52   79.59
   1   1  -3 2964.20   81.29
   1   1  -3 2898.61   80.49
  -1   1   3 2942.21   81.39
   1   1  -3 2963.50   80.39
   1   1  -3 2659.43   79.69
   0  -1  -3  765.72   22.30
   0  -1   3  725.13   21.40
   0  -1   3  720.93   21.80
   0  -1  -3  753.82   22.20
   0  -1   3  646.54   21.80
   0  -1   3  725.13   21.70
   0  -1  -3  725.03   21.00
   0   1   3  737.03   22.20
   0   1  -3  728.23   21.10
   0   1   3  613.04   21.70
   0   1   3  726.23   21.00
   0   1  -3  727.73   21.20
   0   1  -3  657.63   21.90
   0   1   3  728.63   22.30
   0   1   3  728.83   21.40
   0   1  -3  763.52   21.80
   0   1  -3  730.53   20.60
   1  -1   3  444.46   14.50
   1  -1   3  425.06   14.00
  -1  -1  -3  428.66   14.10
  -1  -1  -3  434.66   14.30
   1  -1   3  429.56   14.10
  -1  -1  -3  412.96   14.20
   1  -1   3  415.86   14.00
  -1  -1  -3  426.96   13.70
   1  -1   3  422.06   14.30
   1   1   3  429.16   14.30
  -1   1  -3  438.36   14.00
  -1   1  -3  431.76   14.10
  -1   1  -3  409.26   13.80
   1   1   3  435.56   14.20
  -1   1  -3  425.76   14.20
  -1   1  -3  430.56   13.80
   1   1   3  444.66   13.70
  -2  -1  -3 5022.50  140.99
  -2  -1  -3 5086.29  140.89
  -2  -1  -3 5346.76  140.59
   2  -1   3 4874.71  140.19
   2  -1   3 4866.81  141.49
   2  -1   3 5022.40  140.89
  -2  -1  -3 5109.89  140.39
  -2   1  -3 5089.59  140.29
   2   1   3 5271.77  141.19
  -2   1  -3 5123.39  140.39
   2   1   3 5037.20  140.39
   2   1   3 4936.11  140.49
  -2   1  -3 5079.69  140.89
  -2   1  -3 4582.84  140.99
  -2   1  -3 4346.87  140.99
   2   1   3 5043.90  141.29
   3  -1   3 1841.32   56.49
  -3  -1  -3 1924.91   55.19
  -3  -1  -3 1907.11   56.49
   3  -1   3 1914.41   55.09
   3  -1   3 1899.21   56.09
  -3  -1  -3 1908.11   54.99
  -3  -1  -3 1888.31   55.69
  -3  -1  -3 1849.02   54.19
  -3  -1  -3 1886.71   56.49
  -3  -1  -3 1925.81   55.39
   3  -1   3 1857.41   54.59
   3  -1   3 1968.20   57.49
  -3   1  -3 1902.81   55.19
  -3   1  -3 2007.90   56.79
   3   1   3 1987.40   56.39
  -3   1  -3 1857.21   56.89
   3   1   3 1904.01   54.59
  -3   1  -3 1903.51   55.89
  -3   1  -3 1932.21   55.09
  -4  -1  -3 1584.94   50.79
  -4  -1  -3 1742.73   50.29
   4  -1   3 1698.33   48.60
  -4  -1  -3 1728.63   51.29
   4  -1   3 1646.84   51.19
  -4  -1  -3 1699.13   48.70
  -4  -1  -3 1656.23   48.80
   4  -1   3 1706.33   50.69
  -4  -1  -3 1646.64   50.09
  -4   1  -3 1613.64   48.90
  -4   1  -3 1725.13   48.90
  -4   1  -3 1695.73   51.29
  -4   1  -3 1628.64   51.39
  -4   1  -3 1692.53   50.29
  -4   1  -3 1740.93   51.39
   4   1   3 1620.34   50.69
  -5  -1  -3 2143.79   61.99
  -5  -1  -3 2158.38   64.49
  -5  -1  -3 2144.89   62.99
  -5  -1  -3 2167.68   64.39
  -5  -1  -3 2153.98   61.89
  -5  -1  -3 2142.39   65.09
   5  -1   3 2134.99   65.39
  -5  -1  -3 2128.49   65.59
   5   1   3 2154.98   64.99
  -5   1  -3 2153.88   62.19
  -5   1  -3 2107.69   64.19
  -5   1  -3 2176.38   65.89
  -5   1  -3 2150.28   62.39
  -5   1  -3 2163.58   65.69
  -6  -1  -3  170.08    7.60
   6  -1   3  189.08   11.60
  -6  -1  -3  172.08   10.50
  -6  -1  -3  168.98   11.40
  -6  -1  -3  169.78    7.90
  -6  -1  -3  163.38    9.00
  -6  -1  -3  182.98   11.40
  -6   1  -3  167.58   10.20
   6   1   3  187.38   10.90
  -6   1  -3  194.48   13.00
  -6   1  -3  167.38   11.50
  -6   1  -3  172.58    8.30
  -6   1  -3  180.38    8.20
  -7  -1  -3   89.59   10.10
  -7  -1  -3   99.79    6.70
   7  -1   3  110.99   10.70
  -7  -1  -3   83.99    9.80
  -7  -1  -3   89.99    8.50
  -7  -1  -3   93.89    5.80
  -7   1  -3   89.99   10.60
  -7   1  -3   97.59    7.20
  -7   1  -3   92.79    9.60
  -7   1  -3  103.99    6.50
   7   1   3   81.89    9.00
   8  -1   3   -7.00    5.90
  -8  -1  -3    8.90    5.50
  -8  -1  -3    3.10    3.90
  -8  -1  -3   -0.50    5.70
  -8   1  -3    9.40    6.20
  -8   1  -3   10.60    4.70
  -8   1  -3    6.10    3.50
  -8   1  -3    3.30    6.20
  -9  -1  -3   65.89   11.50
   9  -1   3   60.19   11.10
  -9  -1  -3   67.29   10.10
  -9  -1  -3   67.19   10.10
  -9  -1  -3   56.69    6.20
  -9   1  -3   48.40    9.50
  -9   1  -3   60.59   11.40
 -10  -1  -3   90.69   12.80
 -10  -1  -3   74.79    6.10
  10  -1   3   83.59   13.80
 -10  -1  -3   97.19   13.00
 -10  -1  -3   83.39   12.60
 -10   1  -3   99.69   13.30
 -10   1  -3   98.89   10.30
 -10   1  -3   92.79   12.80
 -10   1  -3   86.99   13.50
 -10  -2   3   49.00    9.70
 -10  -2   3   24.20    7.50
  10  -2  -3   44.80   12.70
 -10  -2   3   19.60   10.50
 -10  -2   3   45.50   11.60
 -10   2   3   38.40   13.60
  10   2  -3   27.70    9.50
 -10   2   3   38.80   15.00
  -9  -2   3   28.80    7.60
  -9  -2   3   33.20   10.10
  -9  -2   3   24.10    9.10
   9  -2  -3   33.90    9.10
  -9  -2   3   24.90    7.00
   9   2  -3   16.50   10.40
  -9   2   3   31.20    6.70
  -9   2   3   38.60   11.20
   9   2  -3   51.09    8.80
  -8  -2   3  207.18   11.80
  -8  -2   3  217.08   13.30
  -8  -2   3  174.98   15.80
   8  -2  -3  178.08   14.70
  -8   2   3  193.38   18.10
   8   2  -3  188.38   17.10
  -8   2   3  197.18   11.40
   8   2  -3  193.18   13.50
  -8   2   3  188.48   10.80
  -7  -2   3  113.09    4.90
  -7  -2   3  117.99    5.40
   7  -2  -3  114.99   10.50
  -7   2   3  107.99   10.20
  -7   2   3  114.69   12.60
  -7   2   3  122.99    8.70
   7   2  -3  113.39   12.90
  -7   2   3  121.19    8.60
   7   2  -3  126.79   10.00
  -6  -2   3  237.88    8.30
   6  -2  -3  231.38   13.00
  -6  -2   3  228.88   10.40
  -6  -2   3  230.98    7.70
  -6  -2   3  224.68   12.20
  -6   2   3  221.88   10.70
   6   2  -3  241.28   11.80
  -6   2   3  236.58    9.60
   6   2  -3  246.38   15.30
  -6   2   3  226.48   15.40
  -6   2   3  225.78   11.20
  -5  -2   3 1452.35   42.20
  -5  -2   3 1309.27   43.20
   5  -2  -3 1541.75   42.30
  -5  -2   3 1413.56   47.10
   5  -2  -3 1517.25   42.40
   5  -2  -3 1585.14   47.40
  -5  -2   3 1468.95   44.40
  -5  -2   3 1474.05   45.50
  -5   2   3 1491.75   45.90
   5   2  -3 1442.76   45.40
  -5   2   3 1501.15   45.50
   5   2  -3 1530.85   49.00
  -5   2   3 1495.75   45.10
  -5   2   3 1538.55   49.40
  -5   2   3 1526.05   43.40
  -4  -2   3  624.24   18.90
   4  -2  -3  610.54   19.60
  -4  -2   3  634.54   18.50
   4  -2  -3  630.34   19.70
  -4  -2   3  624.94   22.00
   4  -2  -3  610.64   21.90
  -4  -2   3  625.24   20.50
   4  -2  -3  616.54   18.00
  -4  -2   3  616.34   19.80
  -4   2   3  646.34   19.00
   4   2  -3  588.24   20.30
  -4   2   3  635.04   23.60
  -4   2   3  630.24   21.30
  -4   2   3  656.53   21.10
  -4   2   3  609.64   20.70
   4   2  -3  594.24   23.00
  -4   2   3  599.44   23.60
  -4   2   3  635.54   20.70
  -3  -2   3   73.89    4.20
   3  -2  -3   75.19    4.20
  -3  -2   3   78.59    5.80
  -3  -2   3   71.09    3.50
   3  -2  -3   70.89    4.10
  -3  -2   3   74.89    3.80
   3  -2  -3   76.79    4.90
   3  -2  -3   67.89    3.70
   3  -2  -3   65.79    4.90
  -3  -2   3   75.99    3.90
  -3   2   3   70.89    4.80
  -3   2   3   68.39    5.30
  -3   2   3   77.19    3.30
  -3   2   3   70.29    6.50
  -3   2   3   81.79    4.80
  -3   2   3   89.99    6.40
   3   2  -3   71.29    6.00
   3   2  -3   70.29    4.00
   2  -2  -3  163.38    7.30
  -2  -2   3  155.58    5.60
   2  -2  -3  159.08    5.50
   2  -2  -3  155.98    6.70
   2  -2  -3  152.18    6.80
  -2  -2   3  162.78    6.10
  -2  -2   3  152.58    5.70
  -2  -2   3  155.28    6.00
  -2  -2   3  153.88    6.20
  -2   2   3  151.98    7.30
   2   2  -3  157.08    5.60
  -2   2   3  160.38    5.40
   2   2  -3  159.08    7.60
   2   2  -3  156.88    6.20
  -2   2   3  156.78    6.40
   2   2  -3  164.08    5.90
  -2   2   3  160.08    7.90
   2   2  -3  159.58    5.60
  -1  -2   3 2390.16   71.09
   1  -2  -3 2369.46   71.49
   1  -2  -3 2675.93   72.79
  -1  -2   3 2504.35   71.69
   1  -2  -3 2407.96   70.79
   1  -2  -3 2602.74   72.49
  -1  -2   3 2458.35   71.49
  -1   2   3 2649.93   71.19
   1   2  -3 2535.35   71.59
   1   2  -3 2352.76   71.59
  -1   2   3 2623.44   72.39
  -1   2   3 2546.25   72.79
   1   2  -3 2419.96   71.99
   1   2  -3 2539.55   71.49
  -1   2   3 2562.84   72.69
  -1   2   3 2531.25   71.49
  -1   2   3 2620.94   73.19
   0  -2   3 1591.04   47.40
   0  -2  -3 1609.94   47.30
   0  -2  -3 1533.75   47.00
   0  -2  -3 1655.93   47.60
   0  -2   3 1661.93   47.30
   0  -2   3 1695.53   47.90
   0  -2  -3 1697.33   48.30
   0  -2   3 1552.84   46.00
   0  -2   3 1619.04   47.50
   0  -2   3 1563.74   47.10
   0  -2  -3 1690.93   48.10
   0   2  -3 1587.94   46.00
   0   2   3 1630.74   47.60
   0   2  -3 1599.04   47.20
   0   2  -3 1660.33   47.00
   0   2   3 1625.34   47.20
   0   2  -3 1692.23   47.60
   0   2  -3 1638.24   47.30
   0   2   3 1650.83   48.10
   0   2  -3 1610.54   47.80
   0   2   3 1659.63   48.30
   1  -2   3 9060.89  253.77
  -2  -2  -3 2081.99   61.19
  -2  -2  -3 2091.99   61.19
   2  -2   3 2167.58   61.89
   2  -2   3 2235.88   62.59
   2  -2   3 2054.49   60.89
  -2  -2  -3 2136.59   61.09
   2  -2   3 2116.39   61.39
  -2  -2  -3 2129.49   59.39
  -2   2  -3 2055.69   61.89
  -2   2  -3 2086.09   61.59
  -2   2  -3 2162.58   61.09
   2   2   3 1798.52   60.59
   2   2   3 2051.99   59.79
   2   2   3 2066.69   61.29
   2   2   3 2211.68   61.49
  -2   2  -3 2198.88   61.29
  -2   2  -3 2226.08   60.99
   2   2   3 2004.10   60.49
  -2   2  -3 2229.88   61.39
  -3  -2  -3  166.58    6.50
  -3  -2  -3  163.68    6.90
  -3  -2  -3  151.08    5.30
   3  -2   3  147.09    6.60
  -3  -2  -3  161.28    6.50
   3  -2   3  154.88    7.40
  -3  -2  -3  158.38    5.10
  -3  -2  -3  162.38    7.10
  -3  -2  -3  156.98    7.50
  -3  -2  -3  161.48    7.90
   3  -2   3  157.38    8.30
   3  -2   3  150.08    7.70
   3  -2   3  154.88    8.50
   3   2   3  163.28    6.40
   3   2   3  164.28    7.20
  -3   2  -3  155.98    7.80
   3   2   3  155.28    6.80
  -3   2  -3  171.78    7.10
  -3   2  -3  160.08    7.80
  -3   2  -3  150.28    7.00
  -3   2  -3  158.98    7.60
   4  -2   3 1423.66   42.50
   4  -2   3 1385.96   39.40
  -4  -2  -3 1304.87   39.00
   4  -2   3 1136.59   43.20
  -4  -2  -3 1336.87   40.00
   4  -2   3 1292.27   39.70
  -4  -2  -3 1394.36   40.50
  -4  -2  -3 1309.97   41.40
   4  -2   3 1374.06   39.20
  -4  -2  -3 1329.97   40.20
  -4  -2  -3 1367.56   39.70
   4  -2   3 1392.06   40.40
  -4  -2  -3 1318.07   41.80
   4   2   3 1302.87   40.80
  -4   2  -3 1340.47   42.90
  -4   2  -3 1333.67   41.80
  -4   2  -3 1360.86   40.30
  -4   2  -3 1368.36   42.00
  -4   2  -3 1385.56   40.10
  -5  -2  -3  101.19    6.70
   5  -2   3  139.79    9.40
  -5  -2  -3  103.39    5.90
  -5  -2  -3  108.09    6.00
  -5  -2  -3  106.59   10.40
  -5  -2  -3  104.89    7.80
  -5  -2  -3  120.49    6.10
  -5  -2  -3   99.29    7.50
   5  -2   3  106.89    5.70
   5  -2   3   97.09    6.20
   5  -2   3  112.19    8.50
  -5   2  -3  107.69    6.60
  -5   2  -3  108.09    9.70
   5   2   3  105.79    7.50
  -5   2  -3  100.29    7.80
  -5   2  -3  111.59    8.90
  -5   2  -3   98.59    6.20
  -6  -2  -3  298.27   14.70
  -6  -2  -3  314.57   14.40
   6  -2   3  318.47   15.90
  -6  -2  -3  290.17   12.30
  -6  -2  -3  300.67   11.20
  -6  -2  -3  316.57   11.60
  -6  -2  -3  304.17   13.40
  -6   2  -3  286.47   16.00
  -6   2  -3  264.47   16.80
  -6   2  -3  301.97   12.20
  -6   2  -3  298.87   12.30
  -7  -2  -3    5.60    4.70
  -7  -2  -3    0.90    3.10
   7  -2   3    4.30    5.10
  -7  -2  -3    7.20    3.00
  -7  -2  -3    5.80    4.40
  -7  -2  -3   11.30    4.30
  -7   2  -3    2.70    5.20
  -7   2  -3    3.40    3.30
  -7   2  -3    0.10    3.90
  -7   2  -3    6.90    5.30
  -8  -2  -3  406.06   14.40
  -8  -2  -3  427.06   20.10
   8  -2   3  429.56   21.50
  -8  -2  -3  442.16   19.90
  -8  -2  -3  403.86   17.90
  -8  -2  -3  373.86   15.20
  -8   2  -3  429.86   22.40
  -8   2  -3  403.46   16.20
  -8   2  -3  407.66   20.90
  -9  -2  -3  379.86   13.70
  -9  -2  -3  402.06   20.50
  -9  -2  -3  395.06   19.70
  -9  -2  -3  406.06   21.70
   9  -2   3  392.76   23.10
  -9   2  -3  370.56   16.60
  -9   2  -3  441.46   25.20
  -9   2  -3  410.06   22.10
 -10  -2  -3   -0.30    8.40
 -10  -2  -3   10.40   10.60
 -10  -2  -3   17.40    8.60
  10  -2   3   12.00   11.10
 -10  -2  -3    7.10    9.50
 -10   2  -3   11.10   11.40
 -10   2  -3    2.70   10.30
 -10   2  -3   13.40    7.00
  10  -3  -3   -7.00   10.90
 -10  -3   3   19.50   10.90
 -10  -3   3   17.70    7.60
 -10  -3   3   23.00   12.10
 -10  -3   3   19.20    7.80
 -10   3   3   40.30   13.30
  10   3  -3   16.70   13.30
 -10   3   3   -4.00   12.70
  -9  -3   3   35.30    8.70
  -9  -3   3   13.60    9.90
  -9  -3   3   27.60    7.00
  -9  -3   3   26.30    7.40
   9  -3  -3   27.10    9.50
   9   3  -3   15.90   12.00
  -9   3   3   22.50   11.30
  -9   3   3   13.00   10.40
  -9   3   3   37.50    7.30
   8  -3  -3   19.50    7.20
  -8  -3   3    8.40    4.90
  -8  -3   3   14.30    2.60
  -8  -3   3   14.20    5.20
  -8   3   3    9.90    8.30
  -8   3   3   24.50    5.10
  -8   3   3    9.00    4.90
   8   3  -3   24.90   10.00
   7  -3  -3   18.80    6.40
  -7  -3   3   21.60    2.80
  -7  -3   3   24.00    4.50
  -7  -3   3   20.80    2.50
  -7  -3   3   17.00    4.10
   7   3  -3   29.90    8.40
  -7   3   3   18.80    4.80
  -7   3   3   23.30    7.60
   7   3  -3   19.50    5.10
  -7   3   3   11.60    4.60
  -7   3   3   18.30    3.70
   6  -3  -3  459.85   14.40
  -6  -3   3  462.75   17.30
  -6  -3   3  456.45   18.40
  -6  -3   3  473.55   15.10
   6  -3  -3  477.35   20.60
  -6  -3   3  452.65   16.40
  -6  -3   3  457.25   14.60
   6   3  -3  458.15   17.80
   6   3  -3  478.05   22.10
  -6   3   3  488.55   16.20
  -6   3   3  477.55   22.70
  -6   3   3  459.85   18.30
  -6   3   3  487.05   19.00
   5  -3  -3  405.76   15.00
  -5  -3   3  404.56   14.00
  -5  -3   3  426.86   15.20
  -5  -3   3  415.26   15.90
   5  -3  -3  425.96   17.70
  -5  -3   3  416.96   13.20
   5  -3  -3  421.06   14.10
  -5  -3   3  419.56   13.60
  -5   3   3  396.86   19.40
  -5   3   3  420.86   16.40
   5   3  -3  396.86   15.20
  -5   3   3  436.96   14.10
  -5   3   3  409.26   16.70
   5   3  -3  434.26   19.20
  -5   3   3  393.46   16.10
   4  -3  -3 2318.67   66.89
   4  -3  -3 2247.18   69.29
  -4  -3   3 2276.87   65.89
   4  -3  -3 2280.97   66.19
   4  -3  -3 2255.17   67.69
  -4  -3   3 2304.77   67.09
  -4  -3   3 2332.87   67.39
  -4  -3   3 2414.86   69.19
  -4  -3   3 2359.66   66.89
  -4  -3   3 2191.28   66.49
  -4   3   3 2338.27   68.79
   4   3  -3 2293.17   67.09
  -4   3   3 2343.27   69.19
  -4   3   3 2363.76   71.29
  -4   3   3 2267.27   71.39
  -4   3   3 2406.96   68.19
  -4   3   3 2353.36   66.09
   3  -3  -3 1517.05   44.40
   3  -3  -3 1490.05   43.90
   3  -3  -3 1504.75   45.60
  -3  -3   3 1474.35   44.00
   3  -3  -3 1424.66   45.60
  -3  -3   3 1539.15   44.10
  -3  -3   3 1559.14   43.90
   3  -3  -3 1553.74   45.20
  -3  -3   3 1424.96   46.00
  -3  -3   3 1480.05   44.20
  -3  -3   3 1482.35   42.50
  -3  -3   3 1574.44   45.80
  -3   3   3 1507.35   46.00
   3   3  -3 1455.35   46.70
  -3   3   3 1531.25   43.50
  -3   3   3 1535.75   47.50
  -3   3   3 1570.34   45.10
  -3   3   3 1480.55   46.30
  -3   3   3 1516.35   47.90
   3   3  -3 1569.64   45.20
   2  -3  -3  793.32   27.00
   2  -3  -3  768.52   25.00
   2  -3  -3  793.82   24.90
  -2  -3   3  819.92   25.10
  -2  -3   3  820.22   23.50
  -2  -3   3  785.42   24.30
  -2  -3   3  795.62   24.20
   2  -3  -3  787.52   25.90
   2  -3  -3  777.42   23.80
  -2  -3   3  792.22   25.60
   2  -3  -3  815.82   25.70
  -2  -3   3  785.22   24.50
   2   3  -3  816.32   24.20
  -2   3   3  758.52   26.00
   2   3  -3  813.82   24.60
   2   3  -3  804.82   25.80
  -2   3   3  813.02   23.80
  -2   3   3  805.52   26.00
  -2   3   3  824.02   24.80
  -2   3   3  797.02   27.00
   2   3  -3  822.42   23.90
  -1  -3   3 4631.44  121.69
   1  -3  -3 4504.75  122.39
  -1  -3   3 4202.58  120.69
  -1  -3   3 3953.30  120.09
   1  -3  -3 3987.70  119.79
   1  -3  -3 3930.11  120.39
   1  -3  -3 4498.65  122.19
   1  -3  -3 4490.75  121.89
  -1  -3   3 4174.78  120.79
  -1  -3   3 4063.79  120.49
   1   3  -3 4360.46  120.69
  -1   3   3 4242.18  122.19
   1   3  -3 4204.78  119.89
  -1   3   3 4357.36  122.09
   1   3  -3 4211.48  120.39
   1   3  -3 4157.98  120.89
   1   3  -3 4329.87  120.29
  -1   3   3 4212.68  120.49
  -1   3   3 4412.66  120.29
  -1   3   3 4417.56  122.29
   0  -3   3 4122.29  122.19
   0  -3  -3 4115.89  121.69
   0  -3  -3 4464.05  122.69
   0  -3   3 4566.44  123.19
   0  -3   3 4104.59  120.69
   0  -3   3 4494.05  122.19
   0  -3  -3 4534.75  123.29
   0  -3   3 4233.28  122.39
   0  -3   3 4007.70  121.79
   0  -3  -3 4156.48  121.89
   0  -3  -3 4459.25  123.49
   0   3   3 4367.76  124.99
   0   3  -3 4218.98  122.79
   0   3   3 4442.86  123.19
   0   3   3 4281.07  122.49
   0   3  -3 4370.06  122.19
   0   3  -3 4250.17  121.79
   0   3  -3 4464.55  122.39
   0   3  -3 4302.27  121.69
   0   3   3 4544.45  122.49
   0   3   3 4218.88  121.89
  -1  -3  -3   12.90    1.90
   1  -3   3   11.80    1.80
  -1  -3  -3   12.50    2.30
  -1  -3  -3   17.10    3.10
   1  -3   3   14.90    2.40
   1  -3   3   13.00    2.40
  -1  -3  -3   15.90    2.10
  -1  -3  -3   12.90    2.70
   1  -3   3   13.00    2.70
   1  -3   3   15.30    2.30
   1  -3   3   13.10    2.40
  -1   3  -3   13.90    2.00
   1   3   3   17.00    2.70
   1   3   3   19.00    2.20
   1   3   3   14.00    1.70
   1   3   3   16.30    2.50
  -1   3  -3   13.80    2.60
  -1   3  -3   13.60    2.20
  -1   3  -3   14.00    1.90
   1   3   3   13.60    2.40
  -1   3  -3   18.10    2.50
  -1   3  -3   13.50    2.40
  -2  -3  -3    8.30    1.90
  -2  -3  -3   12.10    1.60
  -2  -3  -3    8.10    2.50
   2  -3   3    7.60    3.10
  -2  -3  -3   11.10    1.50
  -2  -3  -3   19.00    3.20
   2  -3   3   15.70    2.60
   2  -3   3   10.20    2.70
   2  -3   3   12.90    2.40
  -2  -3  -3   12.20    2.50
   2  -3   3    6.70    2.00
   2   3   3    7.70    2.00
  -2   3  -3    8.20    2.70
   2   3   3   12.20    1.50
   2   3   3   12.00    1.70
  -2   3  -3    8.30    2.20
  -2   3  -3   12.60    2.50
   2   3   3   13.60    2.70
   2   3   3    8.60    1.40
  -2   3  -3   12.00    2.30
  -2   3  -3   11.00    2.30
  -2   3  -3    8.50    2.30
  -3  -3  -3 1491.55   42.80
  -3  -3  -3 1501.75   43.40
  -3  -3  -3 1530.95   45.10
  -3  -3  -3 1483.55   45.00
   3  -3   3 1433.36   45.60
  -3  -3  -3 1511.55   44.80
  -3  -3  -3 1488.45   43.30
   3  -3   3 1553.04   45.30
   3  -3   3 1476.25   44.50
   3  -3   3 1502.05   46.70
  -3   3  -3 1412.76   46.00
  -3   3  -3 1521.85   44.80
  -3   3  -3 1531.35   45.00
  -3   3  -3 1506.65   45.40
   3   3   3 1573.14   45.70
  -3   3  -3 1547.65   45.30
   3   3   3 1469.75   44.20
  -3   3  -3 1446.16   46.50
   3   3   3 1529.95   44.20
  -4  -3  -3  150.58    9.00
   4  -3   3  153.08    7.10
  -4  -3  -3  167.18    7.50
   4  -3   3  152.28   10.30
  -4  -3  -3  169.38    8.00
  -4  -3  -3  165.38    6.00
   4  -3   3  170.38    7.90
  -4  -3  -3  150.28    7.60
   4  -3   3  155.08    9.30
  -4  -3  -3  156.38    8.20
   4  -3   3  153.18    8.60
   4  -3   3  154.18    7.60
  -4  -3  -3  161.58    6.80
  -4   3  -3  148.09    8.50
  -4   3  -3  155.28    9.10
  -4   3  -3  149.79    8.70
  -4   3  -3  155.28    7.90
  -4   3  -3  161.88    8.00
  -4   3  -3  167.68   10.30
   4   3   3  156.78    8.00
  -5  -3  -3  410.26   14.30
   5  -3   3  428.26   14.00
  -5  -3  -3  400.96   16.30
   5  -3   3  431.26   18.70
  -5  -3  -3  426.76   15.00
  -5  -3  -3  403.76   14.80
  -5  -3  -3  414.86   14.70
  -5  -3  -3  437.96   15.70
   5  -3   3  396.26   17.30
   5  -3   3  419.16   13.60
   5  -3   3  376.96   16.50
  -5   3  -3  424.46   15.40
  -5   3  -3  410.96   18.60
  -5   3  -3  411.36   15.40
   5   3   3  409.26   16.60
  -5   3  -3  394.86   16.30
   6  -3   3  788.02   24.80
  -6  -3  -3  792.92   25.70
  -6  -3  -3  802.72   26.40
   6  -3   3  807.12   29.80
   6  -3   3  793.92   31.30
  -6  -3  -3  793.32   25.40
  -6  -3  -3  778.92   27.30
  -6  -3  -3  806.82   25.60
  -6  -3  -3  822.42   28.20
   6   3   3  706.03   30.70
  -6   3  -3  768.92   26.20
  -6   3  -3  796.32   26.50
  -6   3  -3  816.72   29.50
  -6   3  -3  783.82   30.70
  -7  -3  -3  578.74   23.20
  -7  -3  -3  553.84   19.50
  -7  -3  -3  565.64   21.60
  -7  -3  -3  544.95   19.00
   7  -3   3  601.24   24.90
  -7  -3  -3  558.44   20.50
  -7   3  -3  571.24   25.40
  -7   3  -3  553.24   20.60
  -7   3  -3  559.24   24.40
   8  -3   3  660.73   28.90
  -8  -3  -3  624.54   21.00
  -8  -3  -3  655.33   24.90
  -8  -3  -3  656.03   26.40
  -8  -3  -3  635.54   23.80
  -8  -3  -3  666.13   28.10
  -8  -3  -3  599.34   22.10
  -8   3  -3  631.44   23.40
  -8   3  -3  681.23   29.40
  -8   3  -3  654.93   28.20
  -9  -3  -3   28.00    7.70
  -9  -3  -3   34.90    6.90
   9  -3   3   32.60    9.80
  -9  -3  -3   19.30    8.90
  -9  -3  -3   24.00    9.60
  -9  -3  -3   26.30    3.90
  -9   3  -3   26.20    6.20
  -9   3  -3   25.20   10.10
  -9   3  -3   36.10   11.00
 -10  -3  -3    6.90   10.50
  10  -3   3   -6.70   12.30
 -10  -3  -3   -9.60    8.40
 -10  -3  -3   -7.30    8.10
 -10   3  -3    3.20   10.70
 -10   3  -3   -4.20   10.80
  -9  -4   3   23.10    6.20
  -9  -4   3   19.50    6.60
   9  -4  -3    9.80    9.00
  -9  -4   3   14.50    7.80
  -9   4   3   25.20   11.20
  -9   4   3   14.50    8.40
   9   4  -3   17.30   10.90
  -9   4   3   24.00   10.50
   8  -4  -3  158.98   15.60
  -8  -4   3  184.98   13.50
  -8  -4   3  185.48   11.10
  -8  -4   3  165.68    8.10
  -8  -4   3  165.78    7.50
  -8  -4   3  172.68    8.00
  -8  -4   3  184.58   12.10
  -8   4   3  201.08   15.90
  -8   4   3  165.78   17.30
   8   4  -3  178.28   17.00
  -8   4   3  184.98   14.10
  -7  -4   3  163.28    7.50
  -7  -4   3  182.28   10.50
  -7  -4   3  161.28    8.90
  -7  -4   3  161.78    7.30
   7  -4  -3  154.78   13.30
  -7   4   3  161.28    9.20
  -7   4   3  173.68   11.90
  -7   4   3  180.88   16.60
   7   4  -3  159.18   14.90
  -6  -4   3   10.80    4.80
   6  -4  -3   12.90    6.10
   6  -4  -3    9.10    3.10
  -6  -4   3   12.00    2.60
  -6  -4   3   16.60    3.70
  -6  -4   3    9.00    3.50
  -6  -4   3   11.20    2.70
   6   4  -3   11.30    6.10
  -6   4   3   11.80    3.30
  -6   4   3    6.30    4.50
  -6   4   3   11.30    4.40
  -6   4   3   14.60    6.20
   5  -4  -3  200.18   12.30
  -5  -4   3  214.58    8.70
  -5  -4   3  202.68    8.90
  -5  -4   3  205.98    8.30
   5  -4  -3  203.98    8.40
  -5  -4   3  215.08   10.40
  -5  -4   3  198.98    7.90
   5  -4  -3  228.48    9.80
  -5  -4   3  210.48    9.70
  -5   4   3  204.38   11.70
  -5   4   3  210.38   12.20
  -5   4   3  202.88   14.00
  -5   4   3  217.18    8.90
   5   4  -3  213.88   13.30
   4  -4  -3 1785.62   52.89
   4  -4  -3 1855.01   53.79
   4  -4  -3 1745.63   54.49
   4  -4  -3 1791.72   55.29
  -4  -4   3 1771.12   52.19
  -4  -4   3 1741.63   52.99
   4  -4  -3 1756.12   57.39
  -4  -4   3 1819.02   51.79
  -4  -4   3 1798.92   52.49
  -4  -4   3 1664.83   53.99
  -4  -4   3 1831.72   53.09
  -4  -4   3 1801.62   51.09
   4  -4  -3 1792.92   52.79
  -4   4   3 1747.93   57.39
  -4   4   3 1799.82   55.29
  -4   4   3 1831.12   55.79
  -4   4   3 1889.51   54.29
   4   4  -3 1831.52   56.49
  -4   4   3 1817.82   52.09
  -4   4   3 1788.72   57.39
   3  -4  -3 6274.97  178.68
   3  -4  -3 6702.33  180.48
   3  -4  -3 5676.03  181.28
  -3  -4   3 6333.97  177.58
  -3  -4   3 6611.94  179.88
   3  -4  -3 6153.08  177.88
   3  -4  -3 6635.64  179.88
  -3  -4   3 6106.79  178.08
   3  -4  -3 6301.07  178.98
  -3  -4   3 5908.01  178.28
   3  -4  -3 6663.43  182.58
  -3  -4   3 6473.55  176.98
  -3  -4   3 6226.88  177.88
  -3   4   3 6373.06  177.48
  -3   4   3 6400.36  180.58
  -3   4   3 6542.45  179.08
   3   4  -3 6421.06  180.78
  -3   4   3 6287.97  180.88
   3   4  -3 6421.96  179.38
  -3   4   3 6079.29  185.08
  -2  -4   3  686.73   22.40
   2  -4  -3  736.03   23.60
  -2  -4   3  709.13   22.90
  -2  -4   3  733.93   22.70
  -2  -4   3  730.13   21.30
   2  -4  -3  682.83   22.00
   2  -4  -3  736.73   24.30
   2  -4  -3  708.73   23.20
   2  -4  -3  722.63   24.70
   2  -4  -3  722.33   25.60
  -2  -4   3  730.23   23.90
  -2   4   3  765.12   23.20
  -2   4   3  695.73   24.40
   2   4  -3  730.23   23.10
   2   4  -3  674.03   23.70
  -2   4   3  731.83   22.20
  -2   4   3  677.73   25.10
   2   4  -3  729.43   20.80
  -2   4   3  685.83   24.60
   2   4  -3  694.63   21.70
   2   4  -3  734.23   22.60
  -1  -4   3 1139.69   34.30
   1  -4  -3 1169.68   35.70
  -1  -4   3 1076.59   33.70
  -1  -4   3 1160.28   33.40
   1  -4  -3 1172.38   36.00
  -1  -4   3 1087.29   34.30
   1  -4  -3 1077.79   33.40
   1  -4  -3 1159.98   36.10
   1  -4  -3 1089.39   34.10
  -1  -4   3 1204.98   35.40
  -1   4   3 1079.29   35.70
  -1   4   3 1069.89   35.50
   1   4  -3 1184.38   34.40
   1   4  -3 1146.79   33.90
   1   4  -3 1124.59   32.40
   1   4  -3 1064.49   33.00
   1   4  -3 1149.19   34.10
  -1   4   3 1126.59   35.80
  -1   4   3 1137.29   33.90
  -1   4   3 1123.99   34.00
   0  -4   3  309.87   11.70
   0  -4  -3  330.17   13.50
   0  -4   3  334.97   12.20
   0  -4  -3  305.17   11.50
   0  -4   3  331.47   11.20
   0  -4  -3  318.77   12.70
   0  -4   3  328.47   12.40
   0  -4  -3  319.07   11.70
   0  -4   3  355.16   12.20
   0  -4   3  346.17   13.30
   0  -4  -3  331.27   13.20
   0   4   3  317.67   13.00
   0   4  -3  319.97   11.60
   0   4  -3  333.57   11.70
   0   4  -3  319.77   12.80
   0   4  -3  338.97   12.20
   0   4  -3  330.97   12.30
   0   4   3  336.77   11.90
   0   4   3  327.67   13.30
   0   4   3  330.97   12.70
   0   4   3  339.57   12.50
   1  -4   3 2177.98   64.19
   1  -4   3 2125.09   62.89
  -1  -4  -3 2195.28   63.59
  -1  -4  -3 2096.09   63.09
  -1  -4  -3 2234.68   64.79
  -1  -4  -3 2210.38   65.09
  -1  -4  -3 2222.18   64.09
   1  -4   3 2125.89   63.69
   1  -4   3 2274.07   64.69
   1  -4   3 2299.57   65.49
   1  -4   3 2072.99   63.79
   1   4   3 2132.29   64.69
  -1   4  -3 2111.39   63.99
   1   4   3 2120.29   64.29
  -1   4  -3 2241.38   64.09
  -1   4  -3 2255.87   63.39
   1   4   3 2201.48   63.49
  -1   4  -3 2151.08   64.79
   1   4   3 2283.67   64.79
  -1   4  -3 2218.88   63.89
   1   4   3 2184.88   63.39
   1   4   3 2122.89   62.09
   2  -4   3 1209.28   39.30
   2  -4   3 1270.77   39.20
  -2  -4  -3 1311.47   40.10
  -2  -4  -3 1304.77   39.80
   2  -4   3 1325.97   41.10
  -2  -4  -3 1243.08   38.50
  -2  -4  -3 1263.67   39.90
   2  -4   3 1296.97   40.70
   2  -4   3 1258.17   39.00
   2   4   3 1227.78   37.70
  -2   4  -3 1312.57   39.30
   2   4   3 1265.67   39.00
  -2   4  -3 1352.16   38.70
   2   4   3 1302.77   37.70
   2   4   3 1307.57   36.90
  -2   4  -3 1340.47   39.00
   2   4   3 1281.77   38.90
  -2   4  -3 1335.97   39.50
  -2   4  -3 1250.77   40.40
  -2   4  -3 1241.18   40.10
  -3  -4  -3 3372.66   96.99
   3  -4   3 3387.36   97.29
  -3  -4  -3 3290.17   94.59
   3  -4   3 3614.74  100.19
  -3  -4  -3 3456.75   97.69
  -3  -4  -3 3403.56   95.59
   3  -4   3 3621.54   98.39
   3  -4   3 3339.27   98.09
  -3  -4  -3 2952.90  100.19
   3  -4   3 3297.87   97.39
  -3  -4  -3 3409.96   97.89
  -3   4  -3 3391.56   97.39
   3   4   3 3533.65   97.79
  -3   4  -3 2906.51  100.99
   3   4   3 3373.76   95.19
  -3   4  -3 3415.46   97.39
  -3   4  -3 3457.35   97.69
   3   4   3 3341.67   96.49
  -3   4  -3 3378.56   99.09
  -3   4  -3 3546.05   97.49
  -4  -4  -3   60.29    4.70
   4  -4   3   74.49    8.50
   4  -4   3   64.69    7.20
  -4  -4  -3   65.09    3.70
  -4  -4  -3   55.79    6.80
  -4  -4  -3   77.29    5.80
   4  -4   3   65.99    5.40
  -4  -4  -3   53.19    7.00
  -4  -4  -3   57.09    6.20
  -4  -4  -3   59.99    5.80
   4  -4   3   76.19    6.80
   4  -4   3   68.99    6.90
  -4   4  -3   72.99    6.40
   4   4   3   72.29    5.70
  -4   4  -3   65.69    6.90
  -4   4  -3   57.69    6.20
  -4   4  -3   42.80    7.20
  -4   4  -3   64.39    8.00
  -4   4  -3   73.59    6.20
   4   4   3   71.49    7.00
  -5  -4  -3  450.95   16.90
  -5  -4  -3  440.86   15.60
  -5  -4  -3  433.66   18.90
  -5  -4  -3  416.46   17.50
   5  -4   3  424.96   15.30
  -5  -4  -3  421.06   14.40
  -5  -4  -3  419.26   14.30
   5  -4   3  405.56   18.40
   5  -4   3  417.86   16.00
   5  -4   3  455.45   16.10
  -5  -4  -3  424.66   16.20
   5  -4   3  454.15   20.90
  -5   4  -3  416.66   16.70
  -5   4  -3  458.75   19.10
  -5   4  -3  429.06   20.20
  -5   4  -3  412.46   16.70
   5   4   3  451.95   17.60
  -6  -4  -3  474.05   18.50
   6  -4   3  499.05   21.70
   6  -4   3  503.15   17.80
  -6  -4  -3  503.75   18.30
   6  -4   3  532.15   16.50
  -6  -4  -3  490.35   16.70
  -6  -4  -3  484.85   18.40
  -6  -4  -3  485.15   17.50
  -6  -4  -3  465.35   21.40
  -6  -4  -3  481.25   19.80
  -6  -4  -3  496.85   17.10
   6  -4   3  495.45   15.60
  -6   4  -3  502.15   22.10
  -6   4  -3  509.95   19.20
  -6   4  -3  505.45   23.20
   7  -4   3 1056.09   33.20
  -7  -4  -3 1074.19   39.30
  -7  -4  -3 1092.39   34.90
  -7  -4  -3 1067.89   34.50
  -7  -4  -3 1073.39   33.60
  -7  -4  -3 1073.39   34.60
  -7  -4  -3 1138.29   37.40
  -7  -4  -3 1091.99   34.80
   7  -4   3 1078.19   39.90
  -7   4  -3 1103.99   41.20
  -7   4  -3 1063.79   36.10
  -7   4  -3 1144.79   40.40
   7   4   3 1151.98   39.00
  -8  -4  -3  141.79    9.20
  -8  -4  -3  156.68   10.50
  -8  -4  -3  151.58   10.90
  -8  -4  -3  135.49   15.00
   8  -4   3  166.58   15.70
  -8  -4  -3  126.09   13.00
  -8   4  -3  162.98   11.70
  -8   4  -3  127.49   14.80
  -8   4  -3  139.69   15.80
  -9  -4  -3   -3.00    5.70
   9  -4   3    0.90    8.80
  -9  -4  -3   -0.50    3.80
  -9  -4  -3   -7.20    7.40
  -9  -4  -3   -2.80    7.80
  -9  -4  -3    1.50    5.90
  -9   4  -3    9.50    9.40
  -9   4  -3    1.80    6.20
  -9   4  -3    5.20    8.80
  -9  -5   3   15.70    6.50
  -9  -5   3   10.50    5.40
  -9  -5   3   16.30    7.10
   9  -5  -3   16.20   10.70
  -9   5   3    4.10   11.20
   9   5  -3   -6.40   10.60
  -9   5   3    9.30    9.90
  -8  -5   3   21.70    5.00
   8  -5  -3   17.50    8.80
  -8  -5   3   22.10    3.90
  -8  -5   3   22.80    3.80
  -8  -5   3   24.10    6.20
  -8  -5   3   13.60    4.60
   8   5  -3   12.00    9.60
  -8   5   3   13.70    9.20
  -8   5   3   31.00    8.40
  -7  -5   3   43.50    4.80
   7  -5  -3   48.30    5.40
   7  -5  -3   58.59    9.90
  -7  -5   3   50.09    5.50
  -7  -5   3   57.89    7.10
  -7  -5   3   41.30    4.50
  -7  -5   3   49.99    5.50
  -7   5   3   37.10    9.50
   7   5  -3   57.49   10.30
  -7   5   3   31.80    5.60
  -7   5   3   52.39    7.80
   6  -5  -3  961.40   29.50
  -6  -5   3  979.80   29.50
  -6  -5   3  954.70   31.60
  -6  -5   3  958.80   30.10
   6  -5  -3  920.21   30.70
  -6  -5   3  934.11   32.40
   6  -5  -3  928.71   28.90
  -6  -5   3  921.61   28.80
  -6  -5   3  944.41   29.70
   6  -5  -3  993.50   35.50
  -6   5   3  994.70   34.40
   6   5  -3  983.70   36.40
  -6   5   3  982.30   37.80
  -6   5   3  968.40   30.20
  -6   5   3  935.21   34.50
   5  -5  -3  569.74   23.10
   5  -5  -3  575.44   20.40
  -5  -5   3  565.34   19.40
  -5  -5   3  550.24   22.00
  -5  -5   3  565.44   20.20
  -5  -5   3  555.64   17.50
   5  -5  -3  583.04   20.70
   5  -5  -3  536.95   19.30
  -5  -5   3  558.64   19.00
  -5  -5   3  587.74   18.10
  -5  -5   3  588.94   20.70
  -5   5   3  583.04   23.30
  -5   5   3  562.94   22.90
  -5   5   3  567.64   25.30
   5   5  -3  573.94   24.30
  -5   5   3  590.44   19.20
   4  -5  -3   -1.30    3.60
  -4  -5   3   -1.00    3.00
  -4  -5   3   11.00    3.10
  -4  -5   3    1.30    2.00
   4  -5  -3    5.20    2.50
   4  -5  -3    5.90    3.70
  -4  -5   3    6.00    4.20
   4  -5  -3    3.60    3.00
   4  -5  -3    3.50    2.60
  -4  -5   3    5.30    2.60
  -4  -5   3    5.90    1.60
  -4   5   3    7.90    5.10
   4   5  -3    4.20    4.00
   4   5  -3   16.10    5.00
  -4   5   3   -1.80    4.10
  -4   5   3    5.20    2.50
   3  -5  -3   -1.70    2.50
  -3  -5   3    2.40    1.90
   3  -5  -3    2.30    5.40
   3  -5  -3   -3.10    2.40
  -3  -5   3   -0.70    1.00
  -3  -5   3    2.40    1.70
  -3  -5   3   -2.90    1.80
  -3  -5   3   -1.10    2.00
   3  -5  -3    1.60    2.20
  -3  -5   3    2.50    2.30
  -3  -5   3    0.50    3.30
   3  -5  -3   -2.20    3.90
   3  -5  -3   -0.80    2.00
   3  -5  -3    4.30    3.70
  -3   5   3    1.30    3.90
   3   5  -3   -2.20    3.10
  -3   5   3   -0.40    2.00
  -3   5   3   -1.10    3.10
   3   5  -3    1.70    1.50
  -3   5   3    2.60    2.80
  -3   5   3   -1.30    3.20
   3   5  -3    2.50    3.10
  -2  -5   3  118.39    7.90
  -2  -5   3  115.19    6.40
  -2  -5   3  124.79    6.80
  -2  -5   3  112.89    6.00
  -2  -5   3   97.29    7.50
   2  -5  -3  132.49    9.70
   2  -5  -3  112.49    7.20
   2  -5  -3  149.49    9.00
   2  -5  -3  137.39    6.40
   2  -5  -3  120.79    7.20
   2  -5  -3  125.99    8.70
  -2   5   3  127.99    6.80
   2   5  -3  145.99    7.60
  -2   5   3  124.39    9.10
   2   5  -3  117.49    7.40
  -2   5   3  123.09    6.40
  -2   5   3  116.09    8.80
   2   5  -3  118.69    5.20
   2   5  -3  107.39    5.00
   2   5  -3  116.19    6.90
  -2   5   3  122.89    8.40
  -1  -5   3 2193.38   66.19
  -1  -5   3 2200.48   66.49
  -1  -5   3 2362.36   67.69
   1  -5  -3 2343.67   68.49
   1  -5  -3 2190.58   66.09
  -1  -5   3 2340.27   65.39
   1  -5  -3 2254.67   67.99
   1  -5  -3 2357.66   68.49
  -1  -5   3 2189.88   65.79
   1  -5  -3 2146.89   65.39
  -1   5   3 2168.18   67.89
   1   5  -3 2251.77   66.29
  -1   5   3 2132.79   67.69
  -1   5   3 2300.67   66.09
  -1   5   3 2352.86   66.09
   1   5  -3 2270.77   67.59
   1   5  -3 2249.47   64.19
   1   5  -3 2181.28   64.69
  -1   5   3 2272.07   68.49
   1   5  -3 2291.07   66.09
   1   5  -3 2396.06   66.29
   0  -5  -3   20.90    4.50
   0  -5   3   15.30    3.80
   0  -5  -3   19.40    2.70
   0  -5   3   25.20    3.40
   0  -5   3   14.00    3.10
   0  -5   3   21.20    3.50
   0  -5   3   20.70    2.40
   0  -5   3   14.30    2.80
   0  -5  -3   21.90    4.10
   0  -5  -3   26.80    3.50
   0  -5  -3   23.40    4.00
   0   5  -3   18.50    3.70
   0   5   3   22.50    3.50
   0   5  -3   20.20    3.20
   0   5   3   18.60    4.30
   0   5   3   22.60    3.20
   0   5   3   14.50    3.00
   0   5  -3   23.00    3.00
   0   5  -3   22.40    3.30
   0   5   3   13.10    3.30
   0   5  -3   24.70    2.80
   0   5  -3   28.40    4.10
  -1  -5  -3  111.79    5.70
  -1  -5  -3   83.19    7.30
  -1  -5  -3   85.99    5.80
   1  -5   3  104.69    7.80
   1  -5   3   86.49    5.80
   1  -5   3   95.19    6.50
  -1  -5  -3  104.19    6.70
   1  -5   3   89.99    5.10
   1  -5   3   77.29    5.80
  -1  -5  -3   95.49    7.40
   1  -5   3   95.39    6.80
  -1   5  -3   91.39    6.20
  -1   5  -3   97.59    6.50
  -1   5  -3   92.39    6.20
   1   5   3   86.59    7.00
   1   5   3   85.89    6.60
  -1   5  -3   88.09    6.70
   1   5   3   87.19    4.50
   1   5   3   80.39    6.80
  -1   5  -3  105.49    5.70
   1   5   3   90.89    5.80
   1   5   3   96.29    5.90
   2  -5   3  530.45   20.40
   2  -5   3  516.25   18.10
  -2  -5  -3  486.25   19.00
   2  -5   3  478.45   18.40
  -2  -5  -3  492.85   18.70
  -2  -5  -3  494.35   17.00
   2  -5   3  512.85   18.40
   2  -5   3  485.45   17.50
  -2  -5  -3  516.65   17.30
   2   5   3  498.95   16.90
  -2   5  -3  470.55   19.50
   2   5   3  497.35   16.30
  -2   5  -3  484.25   18.70
  -2   5  -3  557.34   18.30
  -2   5  -3  491.55   18.30
   2   5   3  495.45   15.00
  -2   5  -3  513.15   17.50
   2   5   3  515.65   17.80
   2   5   3  484.25   18.40
   3  -5   3   78.09    6.60
   3  -5   3   74.79    6.50
   3  -5   3   84.19    7.70
  -3  -5  -3   86.99    7.20
  -3  -5  -3   84.79    6.90
   3  -5   3   71.09    9.00
   3  -5   3   64.29    8.20
  -3  -5  -3   86.39    7.30
  -3  -5  -3   86.89    5.70
  -3  -5  -3   86.89    5.40
   3  -5   3   87.49    7.50
  -3   5  -3   76.49    6.50
   3   5   3   91.89    5.60
  -3   5  -3   74.19    6.80
  -3   5  -3   85.99    7.20
  -3   5  -3   74.89    8.20
  -3   5  -3   91.59    6.10
  -3   5  -3   75.69    7.20
   3   5   3   67.89    6.60
  -4  -5  -3   33.10    4.40
   4  -5   3   40.80    5.00
  -4  -5  -3   19.90    4.90
  -4  -5  -3   26.40    5.10
   4  -5   3   51.19    6.50
   4  -5   3   46.00    5.90
  -4  -5  -3   40.90    5.40
  -4  -5  -3   38.90    5.10
  -4  -5  -3   35.80    2.30
   4  -5   3   30.80    5.50
   4   5   3   35.70    5.50
  -4   5  -3   17.70    5.80
   4   5   3   33.80    4.90
  -4   5  -3   35.50    5.80
  -4   5  -3   29.70    6.10
  -5  -5  -3  264.77   10.50
  -5  -5  -3  279.57   12.90
   5  -5   3  210.88   15.10
  -5  -5  -3  280.67   12.50
   5  -5   3  253.37   12.60
  -5  -5  -3  300.47   13.50
  -5  -5  -3  281.17   14.70
   5  -5   3  267.87   14.50
   5  -5   3  269.57   13.40
   5   5   3  275.47   13.40
  -5   5  -3  277.97   13.30
  -5   5  -3  287.77   16.20
  -5   5  -3  274.67   15.70
  -6  -5  -3   77.99    8.60
  -6  -5  -3   68.79    7.60
  -6  -5  -3   85.79   10.30
  -6  -5  -3   73.09    6.20
   6  -5   3   82.19    8.20
   6  -5   3   80.09   11.10
  -6  -5  -3   82.19    5.10
   6  -5   3   93.29   11.00
  -6  -5  -3   69.99    8.20
   6  -5   3   81.09    6.60
   6   5   3   66.29    8.60
  -6   5  -3   85.99    9.10
  -6   5  -3   55.79    8.90
  -6   5  -3   79.79   10.20
  -7  -5  -3  348.87   16.70
   7  -5   3  342.37   15.00
  -7  -5  -3  332.07   12.80
  -7  -5  -3  352.16   13.70
  -7  -5  -3  316.97   15.00
   7  -5   3  362.76   19.50
  -7  -5  -3  336.07   14.20
  -7  -5  -3  366.26   18.90
  -7  -5  -3  354.06   16.40
  -7   5  -3  357.56   17.00
  -7   5  -3  349.96   19.90
  -7   5  -3  378.46   21.30
   7   5   3  325.87   18.50
  -8  -5  -3    3.80    7.20
  -8  -5  -3    4.10    6.30
   8  -5   3   -8.30    7.40
  -8  -5  -3    4.60    4.70
  -8  -5  -3   -1.30    3.70
  -8   5  -3   -0.80    7.80
  -8   5  -3   -1.60    7.90
   8   5   3    3.80    7.80
  -8   5  -3   -0.80    6.30
  -9  -5  -3    7.30    7.40
  -9  -5  -3   20.40    6.40
  -9  -5  -3    8.30    5.40
  -9  -5  -3   17.80    4.10
   9  -5   3   12.50   11.60
  -9  -5  -3   -6.60    8.50
  -9  -5  -3   13.30    6.60
  -9   5  -3   24.70   10.80
  -9   5  -3   24.80   10.90
  -9  -6   3   -5.90    5.30
  -9  -6   3    4.80    4.10
   9  -6  -3   18.00   11.90
  -9  -6   3    8.00    6.10
  -9   6   3    4.50   12.40
   9   6  -3    1.90   11.50
  -9   6   3   -4.60   11.50
  -8  -6   3    1.00    5.60
  -8  -6   3    5.50    3.80
  -8  -6   3    6.20    4.40
   8  -6  -3   15.40    8.70
  -8  -6   3    0.30    4.60
  -8  -6   3   -5.70    5.30
  -8  -6   3    5.60    3.50
   8   6  -3   -3.50    9.90
  -8   6   3   -8.00    9.00
  -7  -6   3   10.20    4.90
  -7  -6   3   14.50    3.40
  -7  -6   3   11.50    3.70
  -7  -6   3   15.40    3.20
  -7  -6   3   13.50    5.00
   7  -6  -3   28.50    7.90
  -7  -6   3   19.70    4.50
  -7  -6   3   14.40    4.10
   7  -6  -3    4.60    5.60
  -7   6   3    5.10    8.00
  -7   6   3   12.60    7.10
   7   6  -3   24.90    9.50
  -6  -6   3   92.69    7.30
   6  -6  -3   91.69   11.00
  -6  -6   3   82.19    6.20
  -6  -6   3   93.89    7.60
  -6  -6   3   92.69    5.30
   6  -6  -3   76.59    8.00
  -6  -6   3   91.49    8.70
  -6  -6   3   70.49    8.00
   6  -6  -3   72.79    7.70
  -6  -6   3   91.69    5.00
  -6   6   3   76.79    9.40
  -6   6   3  102.29   13.50
  -6   6   3   88.59    7.80
   6   6  -3  104.19   12.40
  -5  -6   3 1099.79   33.70
   5  -6  -3 1093.39   35.60
  -5  -6   3 1025.60   33.80
   5  -6  -3 1090.79   33.70
  -5  -6   3 1022.50   30.70
  -5  -6   3  907.11   31.30
  -5  -6   3 1069.69   34.20
  -5  -6   3 1041.40   33.10
   5  -6  -3 1059.79   37.30
   5   6  -3 1047.50   38.10
  -5   6   3 1043.50   39.50
  -5   6   3 1091.19   38.00
  -5   6   3 1081.69   37.60
  -5   6   3 1031.50   33.00
  -4  -6   3  240.78   10.90
  -4  -6   3  236.38   11.10
  -4  -6   3  206.68   12.70
  -4  -6   3  231.08    8.00
   4  -6  -3  230.28   13.00
   4  -6  -3  233.18   11.20
  -4  -6   3  232.48   10.30
   4  -6  -3  215.28   10.80
  -4  -6   3  232.18   10.50
   4  -6  -3  249.58   13.10
   4  -6  -3  236.28   11.80
  -4  -6   3  243.68    8.10
   4   6  -3  230.38   13.60
  -4   6   3  235.98   15.00
  -4   6   3  236.18   14.00
  -4   6   3  236.28   10.40
  -4   6   3  236.48   13.60
  -3  -6   3  113.29    4.80
   3  -6  -3  112.59    8.10
   3  -6  -3  103.59    7.90
   3  -6  -3  123.79    7.80
  -3  -6   3  105.99    7.30
  -3  -6   3  111.79    7.10
  -3  -6   3   84.79    8.80
  -3  -6   3  119.39    6.10
   3  -6  -3   97.89    6.60
  -3  -6   3  103.09    6.80
  -3  -6   3  116.09    5.00
   3  -6  -3  124.09   10.10
  -3   6   3  100.89    6.80
  -3   6   3   98.99    9.60
   3   6  -3  106.29    8.70
   3   6  -3   99.29    8.40
  -3   6   3  113.29    9.80
   3   6  -3  105.19    5.40
  -3   6   3  103.89    9.10
  -2  -6   3  777.52   26.80
  -2  -6   3  770.12   23.30
  -2  -6   3  758.02   25.10
  -2  -6   3  742.73   24.60
  -2  -6   3  761.92   25.50
   2  -6  -3  740.73   27.70
   2  -6  -3  769.62   26.00
   2  -6  -3  726.73   24.30
   2  -6  -3  729.23   28.50
   2  -6  -3  762.62   25.60
   2  -6  -3  765.22   27.40
  -2   6   3  727.93   28.00
   2   6  -3  758.92   25.70
   2   6  -3  727.13   25.60
   2   6  -3  759.32   22.90
  -2   6   3  793.32   25.30
  -2   6   3  728.83   27.10
   2   6  -3  728.53   22.60
  -2   6   3  737.43   27.70
  -2   6   3  746.13   24.60
  -1  -6   3  234.18   11.10
   1  -6  -3  255.37   11.00
   1  -6  -3  254.27   11.50
  -1  -6   3  260.37   10.80
   1  -6  -3  225.98   13.20
   1  -6  -3  232.68   10.10
   1  -6  -3  254.37   13.00
  -1  -6   3  250.87   10.20
   1  -6  -3  224.58   11.50
  -1  -6   3  277.87   12.90
   1  -6  -3  246.98   13.50
  -1   6   3  250.47   11.10
   1   6  -3  225.28   13.50
  -1   6   3  249.18   10.80
  -1   6   3  237.18   12.60
   1   6  -3  265.87    9.30
   1   6  -3  255.37   11.20
   1   6  -3  259.77   11.60
  -1   6   3  254.07   12.80
   1   6  -3  248.28    9.40
   1   6  -3  233.58   10.90
  -1   6   3  248.78   13.20
   0  -6   3   18.10    2.60
   0  -6  -3   25.80    4.20
   0  -6  -3   23.50    5.30
   0  -6  -3   28.40    5.70
   0  -6  -3   23.30    4.10
   0  -6   3   14.80    5.10
   0  -6   3   20.50    3.40
   0  -6   3   14.00    4.10
   0  -6   3   20.60    3.50
   0  -6  -3   18.40    4.60
   0  -6   3   22.80    4.00
   0   6  -3   22.60    3.30
   0   6   3   25.30    5.00
   0   6   3   19.10    4.00
   0   6  -3   27.20    3.20
   0   6  -3   16.60    3.70
   0   6   3   22.50    3.30
   0   6  -3   18.20    4.20
   0   6  -3   18.80    3.50
   0   6  -3   22.80    4.40
   0   6   3   25.00    4.40
   0   6   3   22.70    4.80
  -1  -6  -3  143.39    7.10
  -1  -6  -3  131.49    7.60
   1  -6   3  137.89    7.90
  -1  -6  -3  141.29    9.50
   1  -6   3  140.19    8.10
  -1  -6  -3  143.79   10.00
   1  -6   3  137.59    8.50
   1  -6   3  160.98   10.10
   1  -6   3  137.19    6.90
  -1  -6  -3  140.59    9.00
  -1   6  -3  147.89    7.80
   1   6   3  144.39    6.20
  -1   6  -3  148.69    7.40
   1   6   3  126.49    7.80
  -1   6  -3  143.39    9.50
   1   6   3  150.08    7.80
   1   6   3  142.19    9.30
  -1   6  -3  138.39    8.10
   1   6   3  141.89    9.30
  -1   6  -3  145.99    8.90
  -1   6  -3  146.39    8.80
   2  -6   3  457.75   17.80
   2  -6   3  474.35   19.20
   2  -6   3  468.15   17.60
  -2  -6  -3  451.35   18.80
  -2  -6  -3  451.05   16.30
  -2  -6  -3  467.05   17.20
   2  -6   3  463.25   17.70
   2  -6   3  431.96   19.90
  -2  -6  -3  470.55   17.60
   2  -6   3  458.45   17.10
   2   6   3  474.55   16.80
  -2   6  -3  461.55   19.00
  -2   6  -3  462.45   18.10
   2   6   3  463.45   13.90
   2   6   3  487.25   17.20
  -2   6  -3  423.76   17.40
  -2   6  -3  456.85   17.00
   2   6   3  462.25   19.20
   3  -6   3 4322.17  127.79
  -3  -6  -3 4382.96  128.69
   3  -6   3 4649.13  129.29
   3  -6   3 4411.16  127.79
  -3  -6  -3 4385.46  128.39
  -3  -6  -3 3730.43  127.19
   3  -6   3 4406.36  128.19
   3  -6   3 4451.35  127.59
  -3  -6  -3 4489.65  128.29
  -3  -6  -3 4509.75  126.39
   3   6   3 4404.06  126.29
   3   6   3 4588.94  127.49
  -3   6  -3 4458.05  129.39
  -3   6  -3 4422.36  129.89
  -3   6  -3 4626.44  128.29
   4  -6   3  384.16   17.10
   4  -6   3  351.76   16.50
  -4  -6  -3  369.56   16.70
  -4  -6  -3  353.56   13.80
  -4  -6  -3  361.36   16.40
   4  -6   3  360.46   15.40
  -4  -6  -3  359.66   14.30
   4  -6   3  356.36   15.70
  -4  -6  -3  332.17   16.10
  -4   6  -3  353.96   17.30
   4   6   3  351.96   14.90
  -4   6  -3  342.17   18.00
  -4   6  -3  383.06   16.40
   4   6   3  338.67   15.50
   5  -6   3  793.92   27.60
  -5  -6  -3  805.92   29.90
  -5  -6  -3  815.92   28.90
  -5  -6  -3  820.02   27.30
  -5  -6  -3  784.02   28.90
   5  -6   3  795.52   29.10
   5  -6   3  811.82   30.00
  -5  -6  -3  794.92   25.90
  -5   6  -3  810.92   31.30
  -5   6  -3  778.52   28.90
   5   6   3  758.82   28.20
  -5   6  -3  796.12   31.60
  -6  -6  -3  149.59   12.20
   6  -6   3  163.98   11.10
  -6  -6  -3  163.38   11.40
  -6  -6  -3  165.48    9.20
   6  -6   3  155.18   12.80
  -6  -6  -3  171.28   10.80
   6  -6   3  150.18    9.50
   6  -6   3  138.19   12.60
  -6   6  -3  164.38   14.70
  -6   6  -3  163.68   14.40
   6   6   3  183.88   12.80
  -6   6  -3  181.88   12.50
  -7  -6  -3   13.50    6.50
   7  -6   3   18.20    4.80
  -7  -6  -3   14.70    5.30
  -7  -6  -3    7.30    4.70
  -7  -6  -3    9.70    4.90
   7  -6   3    9.30    6.10
   7  -6   3    8.60    3.50
   7  -6   3    3.60    7.40
   7   6   3   15.40    7.90
  -7   6  -3   19.80    6.80
  -7   6  -3    7.50    7.20
  -7   6  -3   12.40    7.60
  -8  -6  -3   81.19    8.40
  -8  -6  -3   90.39    9.50
  -8  -6  -3   83.99   10.90
  -8  -6  -3   85.59    5.90
   8  -6   3   90.09   13.20
  -8  -6  -3  106.89   11.90
  -8  -6  -3   91.39   10.60
  -8   6  -3  112.29   14.80
  -8   6  -3   88.89   13.50
   8   6   3   96.89   11.80
  -9  -6  -3   11.30    7.20
  -9  -6  -3   23.30   10.20
   9  -6   3   14.90    9.90
  -9  -6  -3    6.50    4.60
  -9  -6  -3   19.90    7.80
  -9   6  -3    7.10   10.80
   9   6   3   15.20   10.20
  -9   6  -3    6.70   11.20
  -8  -7   3  163.58   11.30
  -8  -7   3  128.89   18.30
  -8  -7   3  153.88   13.30
  -8  -7   3  165.98   11.30
  -8  -7   3  157.48    8.00
   8  -7  -3  165.28   19.20
  -8   7   3  150.58   19.70
  -8   7   3  189.58   21.60
   8   7  -3  208.78   20.70
   7  -7  -3   44.70    8.10
  -7  -7   3   44.20    6.10
  -7  -7   3   48.50    8.00
   7  -7  -3   44.40   10.50
  -7  -7   3   41.40    6.20
  -7  -7   3   53.49    7.70
  -7  -7   3   40.20    4.60
  -7   7   3   28.40    9.20
   7   7  -3   56.39   10.90
  -6  -7   3   18.80    4.80
  -6  -7   3   33.60    7.60
   6  -7  -3   15.20    6.70
   6  -7  -3   13.80    4.40
  -6  -7   3   12.20    4.50
   6  -7  -3   -0.50    6.80
  -6  -7   3   14.30    2.40
  -6  -7   3   12.40    4.20
   6  -7  -3    9.00    5.80
  -6  -7   3    9.10    5.50
   6   7  -3   16.20    7.70
  -6   7   3    1.40    7.30
  -6   7   3   20.90    6.70
   5  -7  -3  107.79    9.90
   5  -7  -3  123.59   11.90
  -5  -7   3  122.09    5.60
  -5  -7   3  135.09    8.90
  -5  -7   3  130.99    9.60
   5  -7  -3  129.89   13.00
   5  -7  -3  125.59    9.40
  -5  -7   3  122.29    8.90
   5  -7  -3  131.09    9.70
  -5  -7   3  126.49    9.30
   5   7  -3  133.99   12.70
  -5   7   3  111.79   12.90
  -5   7   3  138.49   13.00
   4  -7  -3   19.80    5.50
   4  -7  -3   20.40    5.20
  -4  -7   3   31.40    4.60
  -4  -7   3   20.80    4.20
  -4  -7   3   22.30    2.60
   4  -7  -3   25.60    4.60
   4  -7  -3   26.00    4.90
   4  -7  -3   38.50    7.80
  -4  -7   3   20.30    4.30
  -4   7   3   19.40    6.30
  -4   7   3   21.90    6.60
  -4   7   3   27.80    6.50
  -4   7   3   26.20    4.60
   4   7  -3   22.10    6.00
   3  -7  -3  648.24   24.30
   3  -7  -3  669.33   23.00
   3  -7  -3  655.33   24.30
  -3  -7   3  656.63   23.70
  -3  -7   3  670.93   23.70
   3  -7  -3  658.63   24.00
  -3  -7   3  687.63   23.40
   3  -7  -3  653.23   28.60
  -3   7   3  645.24   26.80
  -3   7   3  645.34   27.10
  -3   7   3  675.63   26.30
  -3   7   3  654.63   22.80
   3   7  -3  678.53   21.00
   3   7  -3  626.84   24.80
   2  -7  -3   -3.60    3.10
   2  -7  -3   -0.70    3.20
   2  -7  -3    1.90    7.00
  -2  -7   3    3.60    2.80
  -2  -7   3    0.80    2.90
  -2  -7   3   -0.50    3.20
   2  -7  -3    1.70    2.40
  -2   7   3   -1.70    3.20
   2   7  -3    4.30    3.50
   2   7  -3    2.90    1.70
  -2   7   3   -0.70    4.00
  -2   7   3    1.50    4.70
   2   7  -3    1.60    2.10
  -2   7   3    2.80    4.10
  -1  -7   3 1146.59   36.20
  -1  -7   3 1145.19   36.80
  -1  -7   3 1157.48   37.20
  -1  -7   3 1177.98   41.00
   1  -7  -3 1160.98   39.50
   1  -7  -3 1135.79   39.40
   1  -7  -3 1109.19   35.50
   1  -7  -3 1104.89   37.00
   1  -7  -3 1177.68   36.60
   1  -7  -3 1144.09   37.40
  -1   7   3 1089.09   36.50
   1   7  -3 1134.09   38.00
  -1   7   3 1136.89   38.60
   1   7  -3 1104.49   34.20
  -1   7   3 1082.49   38.90
   1   7  -3 1186.88   34.40
  -1   7   3 1122.69   38.50
   0  -7   3   91.09    5.30
   0  -7  -3   94.69    6.70
   0  -7   3   82.09    7.00
   0  -7  -3   86.89    7.40
   0  -7  -3   87.39    9.80
   0  -7  -3   75.09    9.00
   0  -7  -3   87.59    6.40
   0  -7   3   86.89    9.20
   0  -7   3   95.09    6.80
   0   7   3   84.69    8.50
   0   7  -3   85.59    6.10
   0   7  -3   78.09    8.40
   0   7  -3   80.69    5.80
   0   7   3  108.49    9.20
   0   7  -3   83.99    8.10
   0   7   3  104.89    7.20
   0   7  -3   80.69    7.90
   0   7   3   82.59    9.60
  -1  -7  -3  171.58    8.50
  -1  -7  -3  169.18   10.00
   1  -7   3  175.78    9.50
   1  -7   3  160.98    9.90
  -1  -7  -3  169.58   11.30
  -1  -7  -3  167.68   12.40
   1  -7   3  177.48   10.10
  -1  -7  -3  184.88    9.60
   1  -7   3  164.38    8.40
  -1   7  -3  168.28    9.50
   1   7   3  165.78    9.80
  -1   7  -3  180.98   11.30
   1   7   3  167.78    9.40
  -1   7  -3  153.08   10.70
  -1   7  -3  180.38    8.90
  -2  -7  -3   58.29    7.90
   2  -7   3   54.79    6.90
   2  -7   3   53.69    8.70
   2  -7   3   55.19    7.10
  -2  -7  -3   61.59    6.70
  -2  -7  -3   50.79    6.50
   2  -7   3   58.79    7.40
  -2  -7  -3   52.89    5.30
   2   7   3   47.70    5.90
  -2   7  -3   62.29    6.90
  -2   7  -3   47.50    7.40
  -2   7  -3   65.89    7.90
   2   7   3   52.79    3.00
   2   7   3   64.69    6.50
  -2   7  -3   50.99    6.60
  -3  -7  -3   -2.40    4.10
   3  -7   3    2.20    3.50
  -3  -7  -3   11.10    5.10
  -3  -7  -3   -3.60    2.70
   3  -7   3   -0.50    3.70
   3  -7   3   -0.40    4.20
  -3  -7  -3   -0.60    3.70
   3  -7   3    0.50    3.30
   3   7   3    1.00    4.30
   3   7   3   -0.90    3.00
  -3   7  -3    3.60    4.20
   3   7   3   -2.80    2.90
  -3   7  -3    2.10    4.60
  -3   7  -3    8.20    5.10
   4  -7   3   77.39    8.60
   4  -7   3   75.99    8.90
   4  -7   3   73.99    8.20
  -4  -7  -3   55.99    6.60
  -4  -7  -3   79.49   10.20
  -4  -7  -3   67.29    6.90
   4  -7   3   76.19    9.30
   4  -7   3   55.09    9.40
  -4  -7  -3   69.59    8.90
  -4   7  -3   86.69   10.10
   4   7   3   61.79    7.20
  -4   7  -3   50.99    8.30
  -4   7  -3   58.99    8.40
  -5  -7  -3  200.98   13.50
   5  -7   3  210.78   12.60
  -5  -7  -3  205.58   11.10
  -5  -7  -3  206.18   12.90
   5  -7   3  206.38   12.40
   5  -7   3  204.78   13.70
   5  -7   3  205.78   15.40
  -5  -7  -3  212.08   11.20
  -5   7  -3  199.18   13.60
  -5   7  -3  178.18   13.90
   5   7   3  211.88   12.80
  -5   7  -3  186.08   15.40
   6  -7   3  269.67   16.50
  -6  -7  -3  235.08   14.40
   6  -7   3  232.58   15.70
   6  -7   3  238.08   13.10
   6  -7   3  226.88   17.90
  -6  -7  -3  234.68   14.70
  -6  -7  -3  241.48   12.40
  -6  -7  -3  222.18   12.50
  -6   7  -3  235.58   17.00
  -6   7  -3  244.78   17.90
   6   7   3  233.78   15.40
  -6   7  -3  248.08   16.30
   7  -7   3    9.80    7.60
  -7  -7  -3   14.70    6.30
   7  -7   3    5.10    4.80
  -7  -7  -3    8.60    4.50
  -7  -7  -3   11.20    5.50
  -7  -7  -3    8.50    6.30
  -7   7  -3   19.80    8.50
   7   7   3    5.10    7.30
  -7   7  -3   21.00    9.00
  -8  -7  -3   10.00    7.40
  -8  -7  -3    8.00    5.40
   8  -7   3   23.80    9.60
  -8  -7  -3    5.90    6.10
  -8  -7  -3    3.80    4.70
  -8  -7  -3    3.90    7.50
  -8   7  -3   12.30   10.10
   8   7   3    6.50    9.30
  -8   7  -3   27.00   10.10
  -8  -8   3   13.10    8.50
   8  -8  -3    3.50   10.80
  -8  -8   3   17.20    7.30
  -8  -8   3    9.20    5.30
  -8  -8   3   21.40    7.20
  -8   8   3   25.70   12.40
  -8   8   3    8.40   11.90
   8   8  -3   13.80   12.20
  -7  -8   3   40.70    8.30
  -7  -8   3   33.20    7.20
  -7  -8   3   26.60    6.30
  -7  -8   3   36.50    7.10
   7  -8  -3   32.30   10.50
  -7  -8   3   26.50    3.40
   7  -8  -3   37.00    6.40
  -7   8   3   33.20   11.20
   7   8  -3   28.00   11.70
  -7   8   3   35.20   10.50
  -6  -8   3   -0.20    5.30
  -6  -8   3    1.10    2.20
   6  -8  -3    3.60    4.70
   6  -8  -3   -3.60    7.20
   6  -8  -3   14.80    9.90
  -6  -8   3    3.50    6.20
  -6  -8   3   10.10    4.40
  -6  -8   3   -3.00    4.00
  -6   8   3   -0.40    7.90
   6   8  -3    0.10    7.60
   5  -8  -3   57.99    7.90
   5  -8  -3   63.99    8.60
  -5  -8   3   73.29    8.80
  -5  -8   3   75.59    9.40
   5  -8  -3   52.69    8.40
  -5  -8   3   54.59    8.50
   5  -8  -3   71.69    9.20
  -5  -8   3   59.49    7.30
  -5  -8   3   57.19    4.40
  -5  -8   3   57.69    6.90
  -5   8   3   61.99   10.10
   5   8  -3   64.09    9.40
  -5   8   3   50.59    8.40
   4  -8  -3  219.48   13.10
   4  -8  -3  211.28   12.10
   4  -8  -3  217.78   12.30
  -4  -8   3  219.58   12.40
  -4  -8   3  216.08   12.10
   4  -8  -3  211.98   13.40
  -4  -8   3  216.28   12.10
  -4  -8   3  191.88   14.20
  -4  -8   3  218.48   11.30
  -4   8   3  219.18   15.30
   4   8  -3  213.68   10.00
   4   8  -3  209.58   14.30
  -4   8   3  205.78   15.50
  -3  -8   3  220.48   12.10
   3  -8  -3  229.68   11.60
  -3  -8   3  238.38   11.60
  -3  -8   3  209.08   12.10
   3  -8  -3  215.18   12.80
   3  -8  -3  210.38   12.50
   3  -8  -3  197.58   11.90
   3   8  -3  227.68    9.80
  -3   8   3  215.28   15.30
   3   8  -3  224.58   13.40
  -3   8   3  230.78   14.90
  -2  -8   3  315.37   13.90
  -2  -8   3  322.27   14.70
  -2  -8   3  302.27   14.90
   2  -8  -3  311.47   14.90
   2  -8  -3  329.97   15.80
   2  -8  -3  303.07   13.60
   2   8  -3  305.57   10.90
   2   8  -3  315.27   14.90
  -2   8   3  313.97   17.20
  -2   8   3  309.87   16.60
   2   8  -3  328.47   12.20
   2   8  -3  311.37   16.10
   1  -8  -3   47.90    9.30
   1  -8  -3   50.49    6.10
  -1  -8   3   36.10    6.40
   1  -8  -3   46.20    5.60
   1  -8  -3   37.70    5.80
  -1  -8   3   40.70    5.90
  -1  -8   3   45.40    5.70
  -1   8   3   32.90    6.60
   1   8  -3   33.50    6.00
   1   8  -3   46.30    5.30
   1   8  -3   47.60    4.60
   0  -8  -3  589.14   22.30
   0  -8  -3  565.24   20.70
   0  -8   3  567.94   19.10
   0  -8   3  578.64   22.40
   0  -8  -3  558.14   24.50
   0  -8  -3  567.74   21.90
   0  -8   3  557.54   21.60
   0  -8   3  566.74   24.50
   0  -8  -3  554.54   20.50
   0  -8   3  534.65   20.80
   0   8  -3  544.05   19.70
   0   8  -3  564.14   19.40
   0   8   3  565.04   22.80
   0   8  -3  522.45   22.50
   1  -8   3  609.44   27.10
  -1  -8  -3  636.74   23.10
   1  -8   3  636.64   22.20
  -1  -8  -3  654.13   22.60
   1  -8   3  644.34   24.10
  -1  -8  -3  637.64   26.90
  -1  -8  -3  654.63   24.50
   1  -8   3  666.03   23.80
  -1  -8  -3  611.64   25.40
   1  -8   3  647.24   24.70
  -1  -8  -3  635.24   24.10
  -1   8  -3  631.24   22.20
  -1   8  -3  659.33   25.90
   1   8   3  618.54   23.90
  -1   8  -3  651.53   23.30
  -1   8  -3  595.24   26.60
   2  -8   3   39.00    6.20
  -2  -8  -3   30.50    7.70
  -2  -8  -3   30.30    6.60
  -2  -8  -3   23.40    5.60
   2  -8   3   23.60    5.90
  -2  -8  -3   17.50    4.60
   2  -8   3   28.50    4.80
   2  -8   3   39.10    6.40
  -2  -8  -3   20.90    4.40
   2   8   3   26.20    3.00
  -2   8  -3   26.30    7.00
   2   8   3   26.10    6.20
  -2   8  -3   32.00    6.90
  -2   8  -3   35.20    5.70
   2   8   3   21.70    2.60
   3  -8   3 1110.89   36.60
   3  -8   3 1092.39   36.20
  -3  -8  -3 1077.49   38.50
  -3  -8  -3 1058.59   35.70
   3  -8   3 1073.69   36.80
  -3  -8  -3 1080.59   36.10
  -3  -8  -3 1047.20   36.00
  -3  -8  -3 1076.59   34.20
   3  -8   3 1038.10   36.80
  -3   8  -3 1028.40   37.00
   3   8   3 1090.49   34.90
   3   8   3 1029.80   34.80
  -3   8  -3 1056.29   37.60
  -3   8  -3  991.80   38.10
   4  -8   3  105.89   10.70
   4  -8   3  104.99    9.50
  -4  -8  -3   69.69    9.70
  -4  -8  -3   82.69    7.70
   4  -8   3   76.89    9.50
  -4  -8  -3   82.29    8.80
  -4  -8  -3   93.59    9.80
   4  -8   3   80.79    9.80
  -4  -8  -3   88.69    9.40
  -4   8  -3  106.29   11.30
  -4   8  -3  112.39   11.90
  -4   8  -3   94.39   12.10
   4   8   3   73.39    8.50
  -5  -8  -3  190.28   12.70
  -5  -8  -3  195.48   14.80
  -5  -8  -3  179.68   12.80
   5  -8   3  223.58   16.00
   5  -8   3  201.48   14.50
  -5  -8  -3  190.58   11.00
   5  -8   3  210.08   12.70
  -5  -8  -3  168.48   11.50
  -5   8  -3  208.18   15.30
   5   8   3  200.58   13.20
  -5   8  -3  204.08   15.50
  -5   8  -3  186.48   15.40
  -6  -8  -3   53.09    8.80
   6  -8   3   63.29    7.80
  -6  -8  -3   63.29    7.30
   6  -8   3   47.90    8.40
   6  -8   3   42.90    9.00
  -6  -8  -3   74.89   10.40
   6  -8   3   40.20   13.00
  -6  -8  -3   59.59    7.10
  -6  -8  -3   61.69    8.60
  -6   8  -3   54.49   10.00
  -6   8  -3   51.49   10.00
  -6   8  -3   56.29   11.90
   6   8   3   55.59    9.40
  -7  -8  -3   32.20    6.50
  -7  -8  -3   35.40    6.50
  -7  -8  -3   31.90    8.50
  -7  -8  -3   41.70    9.40
   7  -8   3   33.20    6.90
   7  -8   3   40.50   10.10
   7   8   3   20.50    8.80
  -7   8  -3   38.20   10.20
  -7   8  -3   15.90    9.90
  -8  -8  -3    7.70    5.60
  -8  -8  -3   28.90    9.40
   8  -8   3  -13.80    9.10
  -8  -8  -3   14.90    6.50
   8   8   3   32.60   11.50
  -8   8  -3   22.60   12.10
  -8   8  -3    8.30   11.50
   7  -9  -3   14.40    5.80
  -7  -9   3   17.10    7.30
  -7  -9   3   12.60    5.90
   7  -9  -3   24.40   11.70
  -7  -9   3    9.80    6.60
  -7   9   3   19.10   12.30
  -7   9   3   20.50   12.40
   7   9  -3   -1.00   11.00
  -6  -9   3   73.99    8.90
  -6  -9   3   62.19    8.30
   6  -9  -3   46.90    9.30
  -6  -9   3   51.69    8.20
  -6  -9   3   62.79   10.20
  -6  -9   3   47.70    5.00
   6  -9  -3   45.10    7.20
   6  -9  -3   69.69   12.10
  -6   9   3   53.49   10.20
   6   9  -3   35.20    9.90
  -6   9   3   43.20   11.20
  -5  -9   3   17.40    8.20
  -5  -9   3   17.40    6.00
   5  -9  -3   20.50    6.60
  -5  -9   3   23.70    6.90
   5  -9  -3   16.10    8.00
   5  -9  -3   10.50    5.40
  -5  -9   3   17.80    6.40
  -5  -9   3   29.20    6.20
   5  -9  -3   23.20    5.50
  -5   9   3   34.70   10.40
   5   9  -3    9.10    7.50
  -4  -9   3   55.29    7.40
  -4  -9   3   42.00    9.10
  -4  -9   3   66.49    7.60
   4  -9  -3   62.59    8.20
   4  -9  -3   40.10    7.10
  -4  -9   3   40.40    6.30
  -4  -9   3   39.60    6.60
   4  -9  -3   43.80    6.60
   4  -9  -3   51.39    7.40
   4   9  -3   45.90    8.60
   4   9  -3   43.90    5.50
  -4   9   3   47.00    9.20
   3  -9  -3  172.38   13.50
  -3  -9   3  189.48   11.50
   3  -9  -3  190.18   12.30
   3  -9  -3  172.28   11.00
   3  -9  -3  184.98   12.40
  -3  -9   3  195.78   16.00
  -3  -9   3  192.68   12.30
  -3  -9   3  189.78   12.70
  -3   9   3  221.98   16.20
   3   9  -3  198.58   13.40
   3   9  -3  181.68   10.00
  -2  -9   3   91.69    9.80
  -2  -9   3  114.19   14.30
  -2  -9   3  127.09   10.40
   2  -9  -3  116.89    9.20
   2  -9  -3  102.19   11.00
  -2  -9   3  119.39    9.50
   2  -9  -3   92.79    9.90
   2   9  -3  123.99    7.90
   2   9  -3  117.09    9.80
   2   9  -3  107.89    5.70
  -2   9   3  103.59   11.60
   2   9  -3  127.29   11.20
   1  -9  -3   73.99    9.10
   1  -9  -3   66.39    8.70
  -1  -9   3   73.09    7.90
   1  -9  -3   67.89    7.40
  -1  -9   3   77.29    9.40
  -1  -9   3   84.79    9.00
  -1  -9   3   67.99   10.20
   1   9  -3   75.99    7.10
   1   9  -3   79.19    5.80
  -1   9   3   55.59    8.60
   1   9  -3   73.49    9.80
   0  -9   3  153.18   16.00
   0  -9   3   94.39   10.20
   0  -9   3   89.79    8.80
   0  -9  -3  101.99    8.90
   0  -9  -3  103.49    8.20
   0  -9  -3  113.69   10.60
   0  -9  -3  118.19   13.50
   0  -9   3  113.99    9.10
   0  -9   3   99.59    9.30
   0  -9  -3  105.59    9.60
   0   9  -3  107.39   10.50
   0   9   3   88.49   10.30
   0   9  -3   95.49    7.30
   0   9  -3  111.29    8.20
   1  -9   3  165.98   11.90
   1  -9   3  155.58   12.30
  -1  -9  -3  153.08   10.10
   1  -9   3  160.08   10.90
  -1  -9  -3  163.58   11.20
   1  -9   3  178.78    9.80
  -1  -9  -3  168.48   11.90
  -1  -9  -3  168.58   15.80
  -1  -9  -3  147.39   10.30
   1   9   3  168.78   12.20
  -1   9  -3  181.58   10.90
   1   9   3  162.58    8.50
  -1   9  -3  163.18   12.60
  -2  -9  -3  331.97   16.50
   2  -9   3  323.77   16.80
  -2  -9  -3  316.17   20.10
  -2  -9  -3  335.37   16.50
  -2  -9  -3  335.17   14.80
   2  -9   3  364.16   16.90
  -2  -9  -3  359.46   15.90
   2  -9   3  366.96   16.10
   2  -9   3  326.37   17.50
  -2   9  -3  331.47   16.60
   2   9   3  328.57   16.30
   2   9   3  316.87   10.50
   2   9   3  329.97   10.80
  -2   9  -3  360.46   18.80
  -3  -9  -3   -0.10    7.60
  -3  -9  -3    4.20    4.50
   3  -9   3   -6.70    4.90
  -3  -9  -3   -4.80    6.70
   3  -9   3   -3.60    4.90
   3  -9   3   -2.60    4.40
   3  -9   3   -1.20    5.00
  -3  -9  -3    3.20    4.30
  -3  -9  -3    4.10    4.90
  -3  -9  -3    1.40    3.80
  -3   9  -3    0.90    6.50
   3   9   3   -4.40    4.20
   3   9   3    2.30    4.30
  -3   9  -3    0.60    4.80
  -4  -9  -3  257.27   14.70
   4  -9   3  250.97   15.70
  -4  -9  -3  254.67   12.60
  -4  -9  -3  269.27   14.60
   4  -9   3  257.17   16.00
   4  -9   3  286.17   15.60
  -4  -9  -3  251.67   15.50
   4  -9   3  296.07   16.80
   4   9   3  265.27   15.30
  -4   9  -3  250.27   17.50
  -4   9  -3  294.37   19.10
  -4   9  -3  290.77   17.50
   5  -9   3    9.40    5.70
   5  -9   3    3.90    7.20
  -5  -9  -3   15.30    5.60
   5  -9   3    8.20    6.70
  -5  -9  -3   12.50    8.30
  -5  -9  -3    8.70    7.70
  -5  -9  -3    0.40    4.70
  -5  -9  -3   13.50    4.60
  -5   9  -3   14.40   10.00
   5   9   3    8.40    6.70
  -5   9  -3   11.60    6.60
  -5   9  -3   -4.40    7.00
  -6  -9  -3   42.80   11.00
  -6  -9  -3   47.10    6.70
   6  -9   3   63.79   10.70
  -6  -9  -3   52.79    7.90
   6  -9   3   50.69    9.80
  -6  -9  -3   48.50    8.90
   6  -9   3   59.39    8.20
  -6   9  -3   53.49   11.00
   6   9   3   55.59   10.20
  -6   9  -3   42.30   10.70
  -7  -9  -3   31.70    6.90
  -7  -9  -3   37.70    8.60
   7  -9   3   13.00    9.80
  -7  -9  -3   39.20    7.70
   7  -9   3   39.60    7.70
  -7   9  -3   46.80   12.40
   7   9   3   19.10   10.10
  -7   9  -3   23.00   12.30
  -7 -10   3    0.20    7.70
   7 -10  -3  -17.50   10.60
  -7 -10   3   -1.60    7.00
  -7 -10   3    0.60    7.50
   7 -10  -3   -8.40    6.30
  -7  10   3    9.90   11.10
   7  10  -3    7.10   12.00
  -7  10   3   12.40   12.80
  -6 -10   3   31.50    8.10
   6 -10  -3   22.50   10.10
  -6 -10   3   18.50    7.10
  -6 -10   3   12.00    7.40
   6 -10  -3   15.60    8.20
   6 -10  -3    9.10    6.90
  -6  10   3    5.20    9.90
  -6  10   3    8.10   10.20
   6  10  -3    9.00   10.40
  -5 -10   3   -2.70    6.10
  -5 -10   3    9.70    6.00
   5 -10  -3    2.10    5.60
   5 -10  -3    7.30    8.50
   5 -10  -3   14.50    6.60
  -5 -10   3   21.70    6.70
   5 -10  -3    5.50    7.10
  -5  10   3   12.40    9.80
  -5  10   3    0.80    8.50
   5  10  -3   14.60    8.90
  -4 -10   3    1.00    5.60
  -4 -10   3   -4.00    6.20
  -4 -10   3    2.90    5.10
   4 -10  -3   -3.10    5.80
  -4 -10   3   -9.10    5.30
   4 -10  -3   -2.40    5.50
   4 -10  -3    6.30    5.70
   4 -10  -3   16.20    7.60
  -4 -10   3   -5.00   10.40
  -4  10   3   -0.70    7.50
   4  10  -3    0.90    5.80
   4  10  -3    2.60    6.10
  -4  10   3   -3.80    6.50
   3 -10  -3   21.10    7.80
   3 -10  -3   37.00    7.00
  -3 -10   3   28.00    6.90
  -3 -10   3   21.30    6.30
   3 -10  -3   22.60    6.70
  -3 -10   3   22.50    5.90
  -3 -10   3   32.70   10.70
   3 -10  -3   24.20    6.00
   3  10  -3   19.60    7.10
   3  10  -3   22.20    5.70
  -3  10   3   24.60    7.80
  -3  10   3   20.20    6.90
  -2 -10   3  103.29   13.80
   2 -10  -3  124.19   10.40
  -2 -10   3  117.39   11.60
   2 -10  -3  105.19    9.30
   2 -10  -3  112.29   12.40
  -2 -10   3  116.49   11.60
   2 -10  -3  131.19   11.60
  -2 -10   3  105.99   10.30
   2  10  -3  118.69    9.40
  -2  10   3  124.59   14.10
   2  10  -3  100.19   12.20
  -2  10   3  115.99   11.40
   2  10  -3  110.29    6.00
   2  10  -3  124.99   10.90
   1 -10  -3  133.09   11.10
   1 -10  -3  107.29   12.10
   1 -10  -3  111.29    9.90
  -1 -10   3  119.19   10.30
  -1 -10   3  132.89   16.90
  -1 -10   3  104.19   11.80
  -1 -10   3  109.29   11.10
   1  10  -3  107.69   12.20
  -1  10   3  127.79   13.10
   1  10  -3  109.69    7.80
  -1  10   3  126.29   11.20
   0 -10   3  608.04   23.50
   0 -10   3  591.34   24.60
   0 -10  -3  587.84   22.90
   0 -10   3  586.34   21.20
   0 -10  -3  560.44   22.70
   0 -10   3  570.84   24.20
   0 -10  -3  574.14   24.50
   0 -10  -3  569.04   24.10
   0  10   3  572.84   21.90
   0  10   3  591.04   25.30
   0  10  -3  593.34   25.90
   0  10  -3  567.24   21.20
   1 -10   3  830.72   29.90
  -1 -10  -3  813.72   30.40
   1 -10   3  780.12   27.90
  -1 -10  -3  741.73   34.50
   1 -10   3  800.52   30.40
   1 -10   3  829.72   31.20
  -1 -10  -3  795.62   28.30
  -1 -10  -3  800.82   28.90
  -1 -10  -3  788.22   30.20
  -1  10  -3  796.02   32.10
   1  10   3  789.82   30.60
   1  10   3  782.02   25.70
  -1  10  -3  779.12   28.60
   1  10   3  772.32   26.00
  -2 -10  -3  111.59   11.40
   2 -10   3  115.39   11.00
  -2 -10  -3  101.99   10.70
  -2 -10  -3   92.79    8.80
  -2 -10  -3   98.09   13.40
   2 -10   3  119.29   13.20
  -2 -10  -3  110.49    9.80
   2 -10   3   99.89    9.80
   2 -10   3  100.69   11.60
  -2  10  -3   74.59   10.20
  -2  10  -3   82.39   10.90
   2  10   3  109.19   11.30
   3 -10   3  102.19   12.80
  -3 -10  -3  141.49   18.00
  -3 -10  -3  114.09   11.00
   3 -10   3   87.99   11.00
   3 -10   3  106.19   11.30
  -3 -10  -3  111.19   10.10
  -3 -10  -3  108.99    9.30
  -3 -10  -3  109.69   11.60
   3 -10   3  102.89   11.00
   3  10   3  112.79   10.20
  -3  10  -3  111.49   13.60
  -3  10  -3  114.39   11.80
   3  10   3   94.79   11.40
  -4 -10  -3   12.80    5.70
   4 -10   3   -4.80    5.40
   4 -10   3   20.80    7.10
  -4 -10  -3   -2.80   10.30
  -4 -10  -3    6.70    6.30
   4 -10   3    7.30    7.10
   4 -10   3    9.60    6.80
  -4 -10  -3   13.50    5.80
  -4 -10  -3   16.40    4.90
  -4  10  -3   20.10    8.80
   4  10   3   13.90    6.20
  -4  10  -3   10.80    6.50
   5 -10   3   80.99    9.80
   5 -10   3   60.19   10.20
  -5 -10  -3   60.69    8.60
  -5 -10  -3   69.19    7.90
   5 -10   3   73.69   11.60
  -5 -10  -3   90.19   10.80
   5 -10   3   85.09   11.70
  -5 -10  -3   75.39    9.50
   5  10   3   76.59   10.30
  -5  10  -3   54.79   10.90
  -5  10  -3   59.69   10.50
  -6 -10  -3   47.40    8.10
  -6 -10  -3   25.80    7.60
   6 -10   3   23.30    8.10
  -6 -10  -3   28.40    8.40
   6 -10   3   28.30    9.60
  -6 -10  -3   40.20    7.10
   6  10   3   33.80    9.80
  -6  10  -3   63.59   12.20
  -6  10  -3   26.10   11.00
  -7 -10  -3   -0.70    8.00
   7 -10   3    2.20   10.10
  -7 -10  -3   17.00    7.70
  -7 -10  -3   -2.80    7.40
  -7 -10  -3   11.30    6.60
   7 -10   3    9.90    7.60
  -7  10  -3   -0.80   11.20
   7  10   3    4.10   10.70
  -7  10  -3  -16.30   13.00
   6 -11  -3   -8.50    7.30
  -6 -11   3    1.20    7.80
   6 -11  -3   13.80   11.70
   6 -11  -3   -0.60    8.60
  -6 -11   3    8.00    6.90
  -6 -11   3    7.60    7.90
  -6  11   3   -4.00   12.20
   6  11  -3   17.50   12.70
  -6  11   3   12.30   11.40
   5 -11  -3   -0.20    8.90
  -5 -11   3    3.90    7.40
  -5 -11   3   -3.10    7.30
   5 -11  -3    9.70   10.70
   5 -11  -3   -6.50    7.30
  -5 -11   3   -5.40    5.90
   5 -11  -3   -7.00    6.20
  -5  11   3    3.80   10.10
  -5  11   3  -15.80    8.90
   5  11  -3   -5.60    9.70
   4 -11  -3  164.38   16.10
  -4 -11   3  184.08   15.90
   4 -11  -3  204.18   20.50
   4 -11  -3  192.18   14.60
  -4 -11   3  182.08   13.70
  -4 -11   3  180.38   14.90
   4 -11  -3  206.88   15.60
  -4  11   3  176.18   18.70
   4  11  -3  171.58   16.80
  -4  11   3  163.68   17.70
   3 -11  -3  419.16   21.10
   3 -11  -3  447.96   21.40
   3 -11  -3  428.86   20.30
  -3 -11   3  438.86   21.80
  -3 -11   3  447.16   20.50
   3 -11  -3  416.86   22.80
  -3 -11   3  451.25   21.70
  -3  11   3  415.36   22.90
  -3  11   3  414.56   25.00
   3  11  -3  411.46   22.40
  -2 -11   3  134.89   13.40
   2 -11  -3  132.19   12.80
  -2 -11   3  140.59   13.60
   2 -11  -3  122.49   11.00
   2 -11  -3  151.58   12.60
  -2 -11   3  147.49   11.60
   2 -11  -3  134.99   14.90
  -2 -11   3  127.39   19.50
   2  11  -3  143.09   14.20
   2  11  -3  139.59    6.80
  -2  11   3  135.89   13.60
  -2  11   3  135.19   15.70
   2  11  -3  126.69   12.70
  -1 -11   3   56.69    8.70
   1 -11  -3   52.09    7.50
   1 -11  -3   68.29    9.60
  -1 -11   3   71.29    7.90
  -1 -11   3   59.19    9.30
   1 -11  -3   74.89    9.90
  -1 -11   3   66.49    8.70
  -1  11   3   75.49   11.80
  -1  11   3   69.69    8.80
   1  11  -3   80.29   11.50
   1  11  -3   59.69    6.80
   0 -11   3    2.60    4.60
   0 -11   3    1.40    4.90
   0 -11   3    3.70    5.90
   0 -11   3    1.20    6.30
   0 -11  -3    4.20    4.50
   0 -11  -3    9.00    6.90
   0 -11  -3   -0.30    5.40
   0  11  -3    5.50    4.20
   0  11   3   -4.20    4.50
   0  11   3    1.40    6.30
   0  11  -3   11.80    7.00
  -1 -11  -3  158.68   11.40
   1 -11   3  169.98   11.70
   1 -11   3  158.18   13.70
   1 -11   3  163.78   13.00
  -1 -11  -3  137.59   13.40
  -1 -11  -3  163.98   11.70
  -1 -11  -3  138.09   14.10
   1 -11   3  168.48   14.90
   1  11   3  165.48    9.80
   1  11   3  159.98   13.60
  -1  11  -3  156.58   12.00
  -1  11  -3  147.89   15.20
   1  11   3  162.28    9.50
  -2 -11  -3  445.26   20.90
   2 -11   3  465.35   22.70
  -2 -11  -3  459.35   22.30
  -2 -11  -3  467.35   33.20
  -2 -11  -3  461.45   21.80
   2 -11   3  463.25   21.90
  -2 -11  -3  469.15   19.90
   2 -11   3  485.35   21.00
   2 -11   3  485.05   24.00
  -2  11  -3  491.45   24.70
  -2  11  -3  466.65   21.20
   2  11   3  483.55   22.20
   3 -11   3    6.70    8.40
  -3 -11  -3    7.10    6.10
  -3 -11  -3   -1.50    5.10
   3 -11   3   -3.30    6.40
   3 -11   3   -0.50    6.30
   3 -11   3    2.70    6.60
  -3 -11  -3    4.80    5.30
  -3 -11  -3   -3.60    6.20
  -3  11  -3   -3.10    6.30
   3  11   3    6.90    6.00
   3  11   3    2.10    6.20
  -3  11  -3   18.70    8.60
  -4 -11  -3  378.96   20.50
  -4 -11  -3  408.66   20.30
  -4 -11  -3  410.96   21.30
  -4 -11  -3  377.36   18.00
   4 -11   3  406.26   21.30
   4 -11   3  401.56   23.10
   4 -11   3  398.26   22.10
   4 -11   3  398.46   21.60
   4  11   3  393.76   20.20
  -4  11  -3  386.96   24.90
  -4  11  -3  415.06   22.40
  -5 -11  -3  131.79   14.80
  -5 -11  -3  148.19   15.70
   5 -11   3  138.59   16.60
   5 -11   3  136.99   16.40
  -5 -11  -3  124.99   11.70
   5 -11   3  146.09   15.70
   5 -11   3  108.69   13.70
  -5 -11  -3  123.69   13.90
   5  11   3  180.88   15.50
  -5  11  -3  146.19   16.70
  -5  11  -3  164.18   19.90
  -6 -11  -3   13.00    9.40
   6 -11   3   13.70    8.50
  -6 -11  -3   25.10    7.00
  -6 -11  -3   29.40   10.00
   6 -11   3   20.40   10.30
  -6 -11  -3   32.20    9.10
   6  11   3   45.00   12.00
  -6  11  -3   21.90   10.20
  -6  11  -3   53.39   13.70
  -5 -12   3    8.50    8.40
   5 -12  -3    7.60    8.10
   5 -12  -3   -1.50   10.50
  -5 -12   3    0.70    7.20
  -5 -12   3    4.80   11.50
   5 -12  -3   -6.30    8.50
  -5  12   3  -19.30   13.90
  -5  12   3    5.40   10.70
   5  12  -3    0.60   11.10
   4 -12  -3    5.20    9.60
  -4 -12   3   10.70    8.00
  -4 -12   3   11.10    7.80
   4 -12  -3   35.50    9.70
  -4 -12   3   16.60    8.80
   4 -12  -3   -0.50    7.70
   4 -12  -3   14.60    7.90
  -4  12   3    5.60    9.40
  -4  12   3   27.30   13.70
   4  12  -3    5.70    9.80
  -3 -12   3  200.18   16.50
   3 -12  -3  161.98   15.00
   3 -12  -3  170.88   15.90
   3 -12  -3  150.38   15.50
  -3 -12   3  174.98   16.00
   3 -12  -3  155.78   14.50
  -3 -12   3  145.89   13.60
  -3  12   3  145.39   19.90
  -3  12   3  170.68   17.00
   3  12  -3  181.58   17.50
  -2 -12   3   -1.80    6.30
   2 -12  -3   14.30    7.70
  -2 -12   3   15.20    8.20
   2 -12  -3   23.60    8.30
   2 -12  -3   -1.90    6.10
   2 -12  -3    1.70    6.70
  -2 -12   3    8.20    6.40
  -2  12   3    9.20    7.20
   2  12  -3   14.00    7.60
   2  12  -3    6.20    3.00
  -2  12   3   10.80   10.00
  -1 -12   3  344.07   20.60
  -1 -12   3  334.37   15.50
   1 -12  -3  356.96   21.50
  -1 -12   3  347.77   18.50
   1 -12  -3  379.06   18.50
   1 -12  -3  343.67   19.90
  -1 -12   3  355.46   20.30
  -1  12   3  316.17   18.10
   1  12  -3  334.07   21.80
  -1  12   3  350.56   23.10
   1  12  -3  339.17   14.40
   0 -12  -3  158.88   14.60
   0 -12  -3  165.38   13.20
   0 -12   3  160.48   11.20
   0 -12   3  125.59   14.40
   0 -12   3  128.99   13.30
   0 -12  -3  158.48   15.30
   0 -12   3  137.29   15.00
   0  12  -3  147.09   11.20
   0  12  -3  128.49   16.30
   0  12   3  146.79   16.50
   0  12   3  138.19   11.10
  -1 -12  -3  109.49   13.40
   1 -12   3  142.89   14.20
  -1 -12  -3  113.89   12.60
   1 -12   3  120.09   15.60
   1 -12   3  126.29   11.50
  -1 -12  -3  133.29   15.00
   1 -12   3  148.69   14.40
  -1  12  -3  106.29   11.90
   1  12   3  112.09   14.70
  -1  12  -3  123.29   15.10
   1  12   3  115.39    8.80
  -2 -12  -3   98.09   12.30
   2 -12   3   83.49   11.50
  -2 -12  -3   90.89   11.60
   2 -12   3   76.99    9.80
   2 -12   3   69.29   10.80
   2 -12   3   66.99   10.20
  -2 -12  -3   63.79    8.50
  -2 -12  -3   73.39    9.90
   2  12   3   73.09   10.50
  -2  12  -3   61.39    9.30
  -2  12  -3   98.99   14.00
  -3 -12  -3    7.40    7.90
  -3 -12  -3    1.50    6.50
   3 -12   3   -1.10    7.50
  -3 -12  -3   -1.90    6.00
   3 -12   3    8.60    9.40
   3 -12   3    4.20    7.10
  -3 -12  -3   -2.70    6.70
   3 -12   3    6.70    7.20
  -3  12  -3   -0.80    9.60
  -3  12  -3   14.40    7.20
   3  12   3    7.10    6.90
   3  12   3    3.30    7.30
   4 -12   3   79.49   12.00
   4 -12   3   67.99   12.00
  -4 -12  -3   52.09    9.10
  -4 -12  -3   45.30    9.00
   4 -12   3   41.50   10.20
  -4 -12  -3   61.99   10.30
  -4 -12  -3   54.99    8.30
   4 -12   3   58.29   13.40
  -4  12  -3   57.39   10.90
   4  12   3   70.99   10.60
  -4  12  -3   67.89   14.40
  -5 -12  -3   36.70   15.10
   5 -12   3   54.59   10.40
  -5 -12  -3   30.60    9.20
   5 -12   3   39.70   11.20
  -5 -12  -3   42.20   11.40
   5 -12   3   45.10   12.00
  -5 -12  -3   39.70    7.50
   5  12   3   57.99   11.00
  -5  12  -3   27.10   11.40
  -3 -13   3   43.90    9.60
  -3 -13   3   25.90    9.90
   3 -13  -3   52.09   11.60
  -3 -13   3   34.80   10.90
   3 -13  -3   39.30    9.90
   3 -13  -3   42.60   10.00
   3 -13  -3   58.59   13.30
  -3  13   3   30.10   13.30
  -3  13   3   26.50   10.00
   3  13  -3   50.69   12.80
   2 -13  -3   14.30    9.60
   2 -13  -3   -7.50    6.90
   2 -13  -3   -7.80    7.70
  -2 -13   3   -0.50    6.30
  -2 -13   3   -9.70    8.00
  -2 -13   3   -8.50    8.60
  -2 -13   3   -1.50    7.00
   2 -13  -3   -4.30    7.00
   2  13  -3   10.90    8.90
  -2  13   3    5.70    7.90
  -2  13   3   -7.80   11.30
  -1 -13   3  245.58   20.20
   1 -13  -3  216.28   16.20
   1 -13  -3  250.57   19.30
  -1 -13   3  245.08   19.20
   1 -13  -3  226.18   19.30
  -1 -13   3  222.48   14.10
   1 -13  -3  214.58   15.90
  -1 -13   3  230.28   17.30
  -1  13   3  240.08   15.90
   1  13  -3  223.08   12.70
  -1  13   3  240.18   21.00
   1  13  -3  194.08   18.50
   0 -13  -3  129.09   13.80
   0 -13   3  177.38   13.50
   0 -13   3  179.88   15.40
   0 -13   3  147.79   18.10
   0 -13  -3  176.88   18.60
   0 -13   3  182.98   17.00
   0 -13  -3  188.38   17.20
   0  13  -3  173.78   17.90
   0  13   3  176.58   13.00
   0  13  -3  178.68   12.50
   0  13   3  136.79   17.20
  -1 -13  -3    1.90    8.90
   1 -13   3   15.60    9.20
   1 -13   3   25.30    7.60
   1 -13   3   14.90    9.70
  -1 -13  -3   19.40    9.30
  -1 -13  -3   13.20    7.90
   1 -13   3   17.60    8.60
  -1  13  -3    6.00   10.50
   1  13   3   20.00    9.30
  -1  13  -3   22.20    7.20
   2 -13   3   99.69   13.20
  -2 -13  -3   95.69   12.20
   2 -13   3  163.48   17.30
   2 -13   3  108.79   14.40
   2 -13   3  120.09   15.40
  -2 -13  -3   96.79   11.80
  -2 -13  -3   96.99   13.00
  -2  13  -3   78.19   15.30
   2  13   3  143.99   14.00
   2  13   3   93.39   12.80
  -2  13  -3  120.09   14.20
   3 -13   3    5.70   11.30
  -3 -13  -3   -4.10    8.40
  -3 -13  -3    9.90    7.00
   3 -13   3   -5.30    9.00
  -3 -13  -3  -11.70    7.10
  -3 -13  -3   -6.70    7.90
   3 -13   3   13.00    9.60
   3 -13   3    2.60    8.10
  -3  13  -3   -2.70    8.00
  -3  13  -3    3.80   11.80
   3  13   3   13.50    8.50
  10   0  -4   24.50   10.20
 -10   0   4   26.80    7.00
 -10   0   4   27.40   11.30
 -10   0   4   37.50   12.40
   9   0  -4   59.39   10.20
  -9   0   4   58.69    6.70
  -9   0   4   49.50   11.50
  -9   0   4   67.89    7.80
  -8   0   4   15.40    7.90
  -8   0   4   23.10    5.20
  -8   0   4   15.30    3.80
  -8   0   4   25.20    4.60
  -8   0   4    8.70    6.80
   8   0  -4   15.50    6.30
   7   0  -4 1227.18   41.20
  -7   0   4 1205.28   37.10
  -7   0   4 1167.38   44.00
  -7   0   4 1193.48   37.20
   7   0  -4 1244.38   44.50
  -7   0   4 1205.18   38.00
  -6   0   4  526.85   17.70
  -6   0   4  504.65   17.10
  -6   0   4  505.95   17.20
   6   0  -4  522.55   20.40
   6   0  -4  501.75   23.00
  -5   0   4  603.44   20.40
  -5   0   4  573.54   18.30
  -5   0   4  578.24   18.10
  -5   0   4  592.74   18.90
   5   0  -4  504.95   22.10
   5   0  -4  562.44   23.30
  -4   0   4  293.97   10.40
   4   0  -4  290.87   11.80
   4   0  -4  252.57   13.60
  -4   0   4  296.57   13.50
  -4   0   4  305.97   11.40
  -4   0   4  295.57   10.60
  -4   0   4  292.47    9.50
  -4   0   4  290.37   10.80
  -3   0   4 2808.72   78.99
  -3   0   4 2712.83   77.69
   3   0  -4 2776.12   80.19
   3   0  -4 2814.82   82.59
  -3   0   4 2740.93   79.49
   3   0  -4 2769.52   77.89
  -3   0   4 2726.73   79.79
  -3   0   4 2792.72   79.59
   3   0  -4 2828.62   78.79
  -3   0   4 2934.41   82.09
   2   0  -4 2095.69   57.79
  -2   0   4 1893.01   59.19
  -2   0   4 2077.39   59.69
   2   0  -4 2038.80   58.09
   2   0  -4 2075.99   58.09
  -2   0   4 1996.80   58.59
  -2   0   4 1987.70   57.49
   2   0  -4 2060.79   60.09
   0   0  -4 5719.73  150.58
   0   0  -4 5031.90  151.38
   0   0   4 5578.34  150.78
   0   0   4 5502.95  151.88
   0   0  -4 4941.71  150.08
   1   0   4 5813.22  165.48
  -1   0  -4 6062.19  165.68
  -1   0  -4 5109.49  165.18
   1   0   4 6606.34  165.88
  -2   0  -4 1826.82   52.09
  -2   0  -4 1701.33   50.39
   2   0   4 1798.12   52.29
  -2   0  -4 1834.92   51.69
  -2   0  -4 1777.12   51.79
   2   0   4 1748.63   50.69
   2   0   4 1786.72   51.59
  -2   0  -4 1704.23   51.79
  -2   0  -4 1778.92   52.39
  -3   0  -4 5397.76  156.48
   3   0   4 5766.22  158.98
   3   0   4 5460.25  156.68
   3   0   4 5587.24  157.18
  -3   0  -4 5207.48  158.08
  -3   0  -4 5833.92  158.68
  -3   0  -4 5738.43  157.48
   3   0   4 5485.85  158.28
  -3   0  -4 5784.12  157.58
   3   0   4 5439.76  156.78
  -3   0  -4 5852.21  157.38
  -3   0  -4 5469.85  158.68
  -4   0  -4 5330.47  150.68
  -4   0  -4 5189.48  148.19
  -4   0  -4 5117.89  150.08
   4   0   4 5146.88  148.09
  -4   0  -4 5400.16  148.49
  -4   0  -4 5364.46  149.79
   4   0   4 5244.88  150.98
  -4   0  -4 5265.17  148.49
  -5   0  -4 2706.23   77.89
  -5   0  -4 2501.85   75.29
   5   0   4 2614.64   78.29
  -5   0  -4 2661.53   75.39
  -5   0  -4 2577.64   75.89
  -6   0  -4  591.14   20.10
   6   0   4  605.64   23.60
  -6   0  -4  626.74   24.10
  -6   0  -4  603.34   21.40
  -6   0  -4  612.94   23.70
  -6   0  -4  608.54   20.20
  -6   0  -4  612.54   23.30
   7   0   4   51.59    7.50
  -7   0  -4   98.49   10.80
  -7   0  -4   75.39    6.10
  -7   0  -4   78.69    7.90
  -7   0  -4   62.39    6.90
  -7   0  -4   61.79    8.00
  -8   0  -4   14.70    6.60
  -8   0  -4   24.80    7.40
  -8   0  -4   17.40    6.70
  -8   0  -4   20.20    5.00
   8   0   4   11.20    5.30
  -8   0  -4   17.20    4.10
   9   0   4  160.18   15.60
  -9   0  -4  155.58   16.70
  -9   0  -4  161.58   15.00
  -9   0  -4  153.28   16.30
  -9   0  -4  148.39    9.90
 -10   0  -4    9.30    9.90
 -10   0  -4   20.40    6.00
 -10   0  -4   45.20   10.90
 -10   0  -4   12.10   10.80
  10  -1  -4   -5.20   10.30
 -10  -1   4    3.00    8.10
 -10  -1   4    3.00    6.40
 -10  -1   4    2.50   11.50
 -10  -1   4   -0.60   10.50
 -10   1   4    5.50   11.00
 -10   1   4  -13.80   11.90
 -10   1   4   -0.80    6.50
  10   1  -4   -4.60    8.20
  -9  -1   4   10.90    5.60
  -9  -1   4   10.70   10.10
   9  -1  -4    2.10    6.70
  -9  -1   4   -1.10    4.40
  -9   1   4   11.10    5.60
   9   1  -4    4.30    6.90
  -9   1   4    0.60    9.90
  -8  -1   4   20.80    3.60
  -8  -1   4   29.90    9.40
   8  -1  -4   14.90    6.30
  -8  -1   4   14.70    3.30
  -8  -1   4   15.90    4.20
   8   1  -4   18.10    8.30
  -8   1   4   11.90    4.30
  -8   1   4   13.40    4.50
  -8   1   4   13.10    8.70
  -8   1   4   14.00    4.40
   8   1  -4   14.80    5.90
  -7  -1   4    8.80    2.60
  -7  -1   4    5.80    3.00
   7  -1  -4   12.80    5.20
  -7  -1   4    7.60    3.20
  -7   1   4    7.80    3.90
  -7   1   4   10.30    4.20
   7   1  -4    6.60    6.60
   7   1  -4   18.40    5.40
  -7   1   4    9.40    6.60
  -7   1   4    8.20    3.40
  -6  -1   4   46.90    4.60
  -6  -1   4   39.10    4.50
  -6  -1   4   44.20    6.30
  -6  -1   4   36.90    3.70
   6  -1  -4   42.70    6.80
  -6   1   4   42.10    4.40
   6   1  -4   30.50    6.60
   6   1  -4   40.30    6.10
  -6   1   4   41.20    5.10
  -6   1   4   47.00    5.30
  -6   1   4   47.40    8.60
  -5  -1   4   35.60    3.70
  -5  -1   4   39.30    3.20
  -5  -1   4   29.90    4.30
  -5  -1   4   30.70    3.50
   5  -1  -4   35.80    5.20
   5  -1  -4   34.30    6.70
  -5   1   4   27.00    5.90
   5   1  -4   32.90    4.50
  -5   1   4   39.30    5.00
  -5   1   4   30.40    3.00
   5   1  -4   24.50    5.70
  -5   1   4   29.60    3.80
  -5   1   4   30.20    3.80
  -5   1   4   27.70    4.20
  -4  -1   4  826.42   24.30
  -4  -1   4  838.72   25.80
  -4  -1   4  797.52   24.40
  -4  -1   4  815.62   24.90
  -4  -1   4  855.71   28.40
   4  -1  -4  805.02   26.90
   4  -1  -4  815.82   24.20
   4  -1  -4  830.52   24.10
   4   1  -4  706.43   30.40
  -4   1   4  822.72   26.00
  -4   1   4  800.82   28.60
  -4   1   4  817.82   25.50
   4   1  -4  838.72   26.30
  -4   1   4  836.52   23.70
  -4   1   4  826.22   25.70
  -4   1   4  835.12   26.20
   3  -1  -4  162.88    6.10
   3  -1  -4  159.08    7.40
  -3  -1   4  165.28    6.40
  -3  -1   4  151.18    5.50
  -3  -1   4  170.48    5.90
   3  -1  -4  168.18    6.80
   3  -1  -4  160.68    6.00
   3  -1  -4  155.68    8.90
  -3  -1   4  162.38    6.70
  -3  -1   4  165.38    8.40
  -3  -1   4  165.38    6.70
  -3   1   4  173.58    9.20
   3   1  -4  158.28    6.90
   3   1  -4  168.78    9.00
  -3   1   4  155.18    7.20
  -3   1   4  159.68    7.60
  -3   1   4  170.58    6.80
   3   1  -4  167.68    5.90
  -2  -1   4 2423.86   71.29
   2  -1  -4 2433.26   72.39
  -2  -1   4 2608.54   71.29
   2  -1  -4 2477.95   74.39
  -2  -1   4 2514.25   72.69
   2  -1  -4 2629.24   73.09
  -2  -1   4 2666.53   73.19
   2  -1  -4 2414.66   72.59
  -2  -1   4 2638.14   73.89
  -2   1   4 2531.25   73.59
   2   1  -4 2508.75   71.49
   2   1  -4 2513.45   74.39
   2   1  -4 2568.64   72.29
  -2   1   4 2596.34   73.39
  -2   1   4 2570.74   72.29
   2   1  -4 2528.65   71.99
   2   1  -4 2520.75   72.09
  -2   1   4 2703.93   74.49
  -1  -1   4  685.83   19.90
  -1  -1   4  683.03   20.20
  -1  -1   4  724.03   21.00
   1  -1  -4  666.93   20.00
  -1  -1   4  650.83   21.10
   1  -1  -4  688.33   21.60
  -1  -1   4  690.43   21.10
  -1  -1   4  732.63   21.30
   1  -1  -4  665.73   20.50
   1  -1  -4  687.83   21.40
   1  -1  -4  680.33   21.50
   1   1  -4  677.33   21.50
   1   1  -4  697.43   21.20
   1   1  -4  694.23   21.00
  -1   1   4  686.13   21.80
  -1   1   4  682.93   20.60
  -1   1   4  706.63   21.50
   1   1  -4  671.53   19.70
   1   1  -4  587.34   21.70
  -1   1   4  724.73   21.50
  -1   1   4  681.13   21.60
   1   1  -4  686.33   20.00
   0  -1   4 3417.96   94.59
   0  -1  -4 3314.77   93.49
   0  -1  -4 3043.90   93.69
   0  -1  -4 3473.25   94.69
   0  -1   4 3440.16   94.19
   0  -1   4 3291.57   94.29
   0   1   4 3058.79   93.79
   0   1  -4 3212.98   93.99
   0   1  -4 3471.45   94.29
   0   1   4 3402.46   93.29
   0   1  -4 3314.97   94.49
   0   1  -4 3287.07   93.69
   0   1  -4 3241.38   93.59
   0   1   4 3166.58   93.79
   0   1   4 3463.45   95.89
   0   1  -4 3483.55   94.49
   0   1   4 3415.06   94.89
   1  -1   4  435.56   14.10
  -1  -1  -4  407.36   14.00
  -1  -1  -4  404.36   14.10
   1  -1   4  404.46   14.40
  -1  -1  -4  405.96   13.30
  -1  -1  -4  400.16   13.70
   1  -1   4  404.26   13.80
   1  -1   4  409.66   13.90
  -1   1  -4  406.46   13.70
  -1   1  -4  404.66   13.40
  -1   1  -4  404.36   13.30
  -1   1  -4  430.36   13.90
  -1   1  -4  397.66   13.70
   1   1   4  435.56   13.50
   1   1   4  427.46   13.90
   1   1   4  422.76   14.10
  -2  -1  -4  689.83   20.20
   2  -1   4  673.93   21.60
  -2  -1  -4  659.53   21.30
   2  -1   4  709.43   21.70
   2  -1   4  720.83   22.00
  -2  -1  -4  729.23   22.20
  -2  -1  -4  703.83   22.00
  -2  -1  -4  729.23   22.00
  -2  -1  -4  658.43   22.10
   2   1   4  695.03   21.70
  -2   1  -4  690.53   21.70
  -2   1  -4  694.63   22.00
   2   1   4  703.13   22.40
   2   1   4  708.53   21.90
  -2   1  -4  644.64   22.10
  -2   1  -4  705.13   21.80
  -2   1  -4  652.63   21.30
  -3  -1  -4   29.90    3.30
   3  -1   4   43.00    4.00
  -3  -1  -4   33.20    4.10
   3  -1   4   40.30    3.30
  -3  -1  -4   40.70    3.80
   3  -1   4   34.30    4.20
  -3  -1  -4   34.10    4.20
  -3  -1  -4   36.60    2.00
   3  -1   4   34.60    3.60
  -3  -1  -4   33.40    3.50
  -3  -1  -4   32.10    3.50
   3  -1   4   36.60    4.70
  -3   1  -4   38.00    3.70
  -3   1  -4   32.50    3.30
   3   1   4   37.30    4.40
   3   1   4   37.20    2.90
  -3   1  -4   34.70    3.90
   3   1   4   36.30    3.60
  -3   1  -4   37.90    4.40
  -3   1  -4   36.70    3.50
   4  -1   4 4077.29  116.39
  -4  -1  -4 4231.78  119.69
  -4  -1  -4 4178.38  119.69
  -4  -1  -4 4104.19  117.69
   4  -1   4 4197.98  120.69
   4  -1   4 4075.69  118.59
  -4  -1  -4 4019.50  116.39
   4  -1   4 4300.27  117.49
  -4  -1  -4 4197.88  117.59
  -4  -1  -4 4257.17  118.19
  -4  -1  -4 3959.50  118.39
   4  -1   4 4103.89  116.29
  -4   1  -4 4351.86  119.89
   4   1   4 4179.38  119.49
  -4   1  -4 3985.80  118.09
   4   1   4 4093.09  116.49
  -4   1  -4 4054.49  117.69
  -4   1  -4 3966.90  119.59
  -4   1  -4 4251.17  119.39
  -4   1  -4 4207.28  117.59
  -5  -1  -4    3.00    3.40
  -5  -1  -4    7.20    2.80
   5  -1   4    7.70    3.80
  -5  -1  -4    7.00    2.20
   5  -1   4    2.70    2.40
   5  -1   4   -2.20    2.10
  -5  -1  -4   12.80    3.80
   5  -1   4    1.90    3.30
  -5  -1  -4    5.40    2.80
  -5   1  -4    3.40    4.10
  -5   1  -4    4.00    2.90
  -5   1  -4    0.00    2.30
  -5   1  -4   -1.40    2.90
  -5   1  -4    5.90    2.90
   6  -1   4 1022.50   36.50
  -6  -1  -4 1062.09   32.80
  -6  -1  -4 1085.29   32.90
  -6  -1  -4 1037.40   33.20
  -6  -1  -4 1072.29   36.70
  -6  -1  -4 1080.69   35.50
  -6  -1  -4 1105.59   35.90
  -6   1  -4 1036.00   37.10
  -6   1  -4 1096.59   37.10
  -6   1  -4 1064.79   33.20
  -6   1  -4 1070.59   35.00
  -7  -1  -4   17.40    5.80
  -7  -1  -4   31.00    3.90
  -7  -1  -4   23.10    6.70
   7  -1   4   20.80    5.60
  -7  -1  -4   28.70    4.60
  -7  -1  -4   34.30    5.00
  -7   1  -4   18.00    6.20
  -7   1  -4   28.90    4.20
  -7   1  -4   32.70    5.00
  -8  -1  -4   33.80    7.10
  -8  -1  -4   24.90    4.20
  -8  -1  -4   48.40    9.00
  -8  -1  -4   38.10    6.40
   8  -1   4   27.80    7.20
  -8  -1  -4   28.70    5.40
  -8   1  -4   38.20    7.70
  -8   1  -4   38.00    5.20
  -8   1  -4   28.60    7.50
   9  -1   4   10.90    7.70
  -9  -1  -4    0.50    6.70
  -9  -1  -4   -1.10    7.30
  -9  -1  -4   -9.40    6.50
  -9  -1  -4    6.00    4.50
  -9   1  -4   10.00    8.10
  -9   1  -4    2.40    8.30
  -9   1  -4   12.50    8.00
  -9   1  -4    2.60    4.50
 -10  -1  -4   32.20    9.80
  10  -1   4   21.80    9.50
 -10  -1  -4   20.70   10.10
 -10  -1  -4   16.10    4.70
 -10  -1  -4   25.00   10.70
 -10   1  -4   36.70   11.80
 -10   1  -4   20.10    7.20
 -10   1  -4    7.80   10.50
 -10   1  -4   16.60   10.40
 -10  -2   4   21.40    7.60
 -10  -2   4   34.30   13.00
  10  -2  -4   24.00   11.60
 -10  -2   4   31.10    9.30
 -10  -2   4   20.10   11.20
 -10   2   4   33.40    7.30
  10   2  -4   18.20    8.80
 -10   2   4   -3.50   11.70
 -10   2   4   25.90   12.20
   9  -2  -4  365.66   22.30
  -9  -2   4  362.76   16.50
  -9  -2   4  355.16   18.20
  -9  -2   4  383.66   24.50
  -9   2   4  355.56   17.70
   9   2  -4  385.16   20.40
   9   2  -4  346.07   25.00
  -9   2   4  367.66   26.00
   8  -2  -4   16.00    6.70
  -8  -2   4   12.20    2.70
  -8  -2   4   23.30    5.70
  -8  -2   4   10.60    3.20
  -8  -2   4   13.50    4.80
   8   2  -4   12.60    8.40
   8   2  -4   11.90    5.50
  -8   2   4    2.90    7.50
  -8   2   4   18.00    4.60
  -8   2   4   14.00    5.30
  -8   2   4    5.60    4.20
  -7  -2   4  109.09    5.70
  -7  -2   4  110.29    7.50
   7  -2  -4  125.39   11.70
  -7  -2   4  115.29    6.30
  -7   2   4  123.99    9.10
   7   2  -4  104.69   12.80
   7   2  -4  122.89   10.10
  -7   2   4  114.99    9.00
  -7   2   4  117.59   13.70
  -7   2   4  122.79    7.10
  -6  -2   4   63.69    7.90
   6  -2  -4   64.19    8.50
  -6  -2   4   47.40    5.10
  -6  -2   4   64.19    4.10
  -6  -2   4   65.59    4.80
   6   2  -4   82.09   10.80
  -6   2   4   60.49    6.80
   6   2  -4   50.89    6.40
  -6   2   4   59.29    4.70
  -6   2   4   73.39    9.80
  -6   2   4   68.29    6.50
   5  -2  -4  559.14   17.50
   5  -2  -4  564.04   21.40
  -5  -2   4  561.84   19.80
   5  -2  -4  584.64   17.40
  -5  -2   4  546.05   18.30
  -5  -2   4  557.14   17.50
  -5  -2   4  550.64   17.90
  -5   2   4  567.24   17.40
  -5   2   4  581.24   24.20
  -5   2   4  575.84   19.90
   5   2  -4  583.44   23.50
  -5   2   4  562.84   20.40
  -5   2   4  551.44   19.80
   5   2  -4  555.44   19.80
  -4  -2   4  941.51   28.60
  -4  -2   4  915.81   27.40
   4  -2  -4  959.90   27.90
   4  -2  -4  925.81   30.20
  -4  -2   4  909.81   27.80
   4  -2  -4  943.31   28.40
   4  -2  -4  942.01   27.10
  -4  -2   4  926.31   27.60
   4  -2  -4  921.31   26.90
  -4  -2   4  939.21   30.80
  -4   2   4  937.31   26.70
   4   2  -4  925.61   33.20
  -4   2   4  869.81   30.20
  -4   2   4  908.11   29.40
   4   2  -4  910.21   28.60
  -4   2   4  972.40   32.40
  -4   2   4  764.12   34.00
  -4   2   4  950.00   29.00
  -3  -2   4   81.79    4.20
  -3  -2   4   83.99    5.00
  -3  -2   4   76.59    4.30
   3  -2  -4   81.19    4.30
  -3  -2   4   81.39    3.80
  -3  -2   4   79.49    3.00
  -3  -2   4   84.39    5.90
   3  -2  -4   82.99    5.30
   3  -2  -4   70.59    6.60
   3  -2  -4   80.49    5.30
  -3   2   4   80.69    3.20
   3   2  -4   74.09    4.10
  -3   2   4   67.79    5.10
  -3   2   4   81.89    5.70
   3   2  -4   81.99    4.50
  -3   2   4   81.89    6.90
   3   2  -4   73.59    6.40
   3   2  -4   80.39    3.70
  -3   2   4   91.49    7.20
  -3   2   4   81.39    4.70
  -2  -2   4  194.38    7.00
   2  -2  -4  181.48    7.80
   2  -2  -4  194.78    8.70
  -2  -2   4  194.38    6.50
   2  -2  -4  202.68    8.40
  -2  -2   4  200.68    7.70
  -2  -2   4  202.48    8.50
  -2  -2   4  194.78    7.60
   2  -2  -4  192.08    6.40
  -2  -2   4  189.28    7.80
  -2   2   4  196.48    7.70
  -2   2   4  195.88    6.70
   2   2  -4  189.48    6.60
  -2   2   4  196.98    9.30
  -2   2   4  189.18    8.90
  -2   2   4  190.68    8.70
   2   2  -4  186.08    8.90
  -2   2   4  180.78    9.60
   2   2  -4  190.18    7.10
   2   2  -4  204.68    7.50
   2   2  -4  198.88    7.20
   1  -2  -4 8263.07  224.28
   1  -2  -4 8279.97  224.08
  -1  -2   4 7444.85  223.08
  -1  -2   4 7852.31  223.38
  -1   2   4 8464.45  223.88
  -1   2   4 8246.98  224.68
  -1   2   4 7991.50  224.58
  -1   2   4 7243.38  222.68
   0  -2   4 1060.59   33.10
   0  -2   4 1114.49   33.40
   0  -2  -4 1083.39   33.90
   0  -2  -4 1173.08   34.00
   0  -2  -4 1063.19   32.60
   0  -2   4 1116.89   32.80
   0  -2   4 1152.28   33.00
   0  -2   4 1089.59   33.10
   0  -2  -4 1091.69   32.80
   0   2  -4 1079.39   32.80
   0   2  -4 1081.49   31.50
   0   2  -4 1135.09   33.20
   0   2   4 1116.49   32.70
   0   2   4 1122.09   32.30
   0   2   4 1068.59   33.30
   0   2  -4 1104.79   32.90
   0   2   4 1089.79   33.80
   0   2   4 1099.69   32.80
   0   2  -4 1121.59   32.50
   0   2   4 1107.99   35.50
   1  -2   4 7155.18  192.58
   1  -2   4 6680.53  192.78
  -1  -2  -4 7510.15  193.38
  -1  -2  -4 7433.16  193.18
  -1  -2  -4 6719.63  192.18
   1  -2   4 6297.47  192.48
   1   2   4 6944.41  192.88
   1   2   4 7070.29  193.18
   1   2   4 6834.42  191.48
  -1   2  -4 6053.69  192.28
  -1   2  -4 5954.20  192.18
  -1   2  -4 7246.77  192.38
  -1   2  -4 7004.80  191.68
   1   2   4 7010.60  192.48
  -2  -2  -4 2622.14   75.99
   2  -2   4 2606.74   76.99
  -2  -2  -4 2679.23   77.39
   2  -2   4 2649.83   76.89
   2  -2   4 2646.74   76.99
   2  -2   4 2726.03   77.69
   2  -2   4 2749.43   78.39
  -2  -2  -4 2752.32   77.39
  -2  -2  -4 2601.64   77.19
   2   2   4 2790.42   77.59
  -2   2  -4 2756.42   76.99
  -2   2  -4 2739.23   77.29
   2   2   4 2671.93   76.29
  -2   2  -4 2739.53   77.09
   2   2   4 2585.14   76.79
  -2   2  -4 2580.34   77.09
  -2   2  -4 2676.23   76.99
  -2   2  -4 2571.04   77.69
   3  -2   4  267.57   12.20
  -3  -2  -4  251.57   10.90
   3  -2   4  271.47   11.20
  -3  -2  -4  260.97    8.80
  -3  -2  -4  259.07    9.50
  -3  -2  -4  267.97   10.30
  -3  -2  -4  233.58   10.50
  -3  -2  -4  242.08   10.20
   3  -2   4  246.88   10.70
   3  -2   4  249.68    9.80
   3   2   4  249.18    9.00
   3   2   4  251.07    9.10
   3   2   4  252.07   11.00
  -3   2  -4  261.17   10.90
  -3   2  -4  253.87   10.50
  -3   2  -4  242.08   11.10
   3   2   4  259.97    9.90
  -3   2  -4  256.47   10.90
  -3   2  -4  250.77   10.20
   3   2   4  276.27   10.30
  -3   2  -4  252.47   10.10
   4  -2   4  783.62   24.80
  -4  -2  -4  789.22   26.60
  -4  -2  -4  789.02   25.00
  -4  -2  -4  807.62   25.00
  -4  -2  -4  803.82   24.60
   4  -2   4  790.32   26.70
  -4  -2  -4  763.82   26.20
  -4  -2  -4  770.82   24.80
  -4  -2  -4  779.12   22.50
   4  -2   4  695.43   27.90
   4  -2   4  779.92   24.30
  -4   2  -4  794.32   25.10
  -4   2  -4  790.32   25.00
  -4   2  -4  698.43   28.60
   4   2   4  825.22   26.00
  -4   2  -4  764.72   25.90
  -4   2  -4  802.52   26.60
   4   2   4  785.02   23.50
   5  -2   4   -2.80    3.20
   5  -2   4   -4.10    3.00
  -5  -2  -4   -1.50    3.10
   5  -2   4    2.20    2.40
  -5  -2  -4   -0.90    2.20
   5  -2   4   -1.20    4.40
  -5  -2  -4    3.50    3.50
  -5  -2  -4    1.30    2.50
  -5  -2  -4    4.60    2.70
  -5  -2  -4    2.90    1.60
  -5   2  -4    2.10    2.80
  -5   2  -4   -1.30    3.60
  -5   2  -4   -3.40    2.40
  -5   2  -4    0.40    2.40
  -5   2  -4    0.60    4.60
  -6  -2  -4  272.57   10.90
   6  -2   4  284.77   14.80
  -6  -2  -4  278.27   11.40
   6  -2   4  292.17   10.30
  -6  -2  -4  300.47   11.90
  -6  -2  -4  269.87   13.60
  -6  -2  -4  276.27   14.60
  -6   2  -4  306.47   12.70
  -6   2  -4  285.47   15.70
  -6   2  -4  282.37   19.60
  -6   2  -4  268.57   12.00
  -7  -2  -4  679.03   24.80
  -7  -2  -4  641.24   22.30
  -7  -2  -4  620.34   25.50
  -7  -2  -4  706.63   22.70
  -7  -2  -4  712.83   26.50
  -7  -2  -4  640.94   21.80
   7  -2   4  660.63   27.00
  -7   2  -4  636.34   23.00
  -7   2  -4  701.93   26.10
  -7   2  -4  636.54   27.40
  -7   2  -4  646.34   23.50
   8  -2   4   29.30    8.50
  -8  -2  -4   24.10    6.80
  -8  -2  -4   19.40    3.90
  -8  -2  -4   29.40    5.30
  -8  -2  -4   16.30    5.00
  -8  -2  -4   11.30    6.50
  -8   2  -4   29.50    8.20
  -8   2  -4   30.00    5.30
  -8   2  -4   27.40    7.70
  -9  -2  -4  109.99   11.80
  -9  -2  -4  130.39   15.30
  -9  -2  -4  138.39   10.80
   9  -2   4  121.19   15.40
  -9  -2  -4  115.49    8.50
  -9   2  -4   98.09   10.50
  -9   2  -4  115.89   15.30
  -9   2  -4  107.49   14.10
 -10  -2  -4   63.19   11.80
 -10  -2  -4   60.19    7.00
  10  -2   4   65.29   13.90
 -10  -2  -4   65.39   10.80
 -10   2  -4   79.69   13.50
 -10   2  -4   43.90   12.80
 -10   2  -4   64.99   13.80
 -10   2  -4   50.19    8.60
 -10  -3   4   -4.30    7.90
 -10  -3   4  -17.40   10.20
  10  -3  -4  -19.40   11.40
 -10  -3   4    5.30    6.70
 -10  -3   4   -3.00    9.60
  10   3  -4   -3.60   12.90
 -10   3   4    3.70   11.90
 -10   3   4    3.00   12.00
  -9  -3   4  -11.00    8.60
  -9  -3   4    6.30    5.80
   9  -3  -4    2.30    8.10
  -9  -3   4    7.80    6.20
  -9   3   4   -7.10   10.30
   9   3  -4   14.80   10.60
  -8  -3   4   90.79    6.00
   8  -3  -4   80.09   10.20
  -8  -3   4   92.69    5.80
  -8  -3   4  105.09    8.70
  -8  -3   4   87.49   10.30
  -8   3   4   99.99    7.70
   8   3  -4   97.79   13.60
   8   3  -4   99.59   10.10
  -8   3   4   81.19   12.20
  -8   3   4   86.59   10.00
  -8   3   4   89.99   10.70
  -7  -3   4   21.80    3.30
  -7  -3   4   17.40    4.40
   7  -3  -4   17.90    5.80
  -7  -3   4   16.30    3.90
  -7  -3   4   22.00    2.90
  -7   3   4   16.90    5.30
   7   3  -4   16.30    7.20
   7   3  -4   16.00    5.00
  -7   3   4   19.30    7.70
  -7   3   4   18.40    5.40
  -7   3   4   26.70    3.80
  -6  -3   4   35.70    3.70
  -6  -3   4   31.20    5.20
   6  -3  -4   35.30    3.90
  -6  -3   4   35.40    4.40
  -6  -3   4   38.40    4.80
  -6  -3   4   31.10    3.70
   6  -3  -4   30.50    5.90
  -6   3   4   32.60    5.40
   6   3  -4   39.10    7.10
  -6   3   4   33.00    8.00
  -6   3   4   33.10    5.40
   6   3  -4   36.40    5.20
  -6   3   4   33.00    4.20
   5  -3  -4  103.99    4.20
   5  -3  -4  103.69    5.90
  -5  -3   4  107.99    5.10
  -5  -3   4  102.09    6.00
   5  -3  -4  110.69    9.20
  -5  -3   4   98.89    7.30
  -5  -3   4   99.29    5.60
   5  -3  -4  105.79    4.50
  -5  -3   4  105.99    7.10
  -5  -3   4   93.99    7.20
  -5   3   4   93.79   10.80
  -5   3   4  101.19    8.20
   5   3  -4   92.19    6.40
  -5   3   4   96.59    7.60
   5   3  -4   95.59    9.80
  -5   3   4   88.29    8.20
  -5   3   4  107.39    5.20
  -4  -3   4    1.50    1.70
   4  -3  -4   -1.00    2.20
  -4  -3   4    4.80    2.00
  -4  -3   4    2.20    2.20
  -4  -3   4    0.20    3.50
  -4  -3   4    3.60    2.00
   4  -3  -4    2.00    2.70
   4  -3  -4    0.20    3.00
   4  -3  -4    0.00    1.70
   4  -3  -4    3.00    2.30
  -4  -3   4    3.20    1.20
  -4  -3   4    3.90    2.30
  -4   3   4   -2.30    2.60
  -4   3   4    2.40    2.80
  -4   3   4   -0.20    4.40
   4   3  -4    6.20    3.80
   4   3  -4    2.50    1.90
  -4   3   4    2.80    2.80
  -4   3   4    5.40    4.00
  -4   3   4    1.80    1.40
  -3  -3   4  209.98    7.60
   3  -3  -4  199.58    7.30
  -3  -3   4  200.48    8.30
  -3  -3   4  194.38    9.20
  -3  -3   4  199.48    7.70
  -3  -3   4  214.58    8.10
   3  -3  -4  186.98    9.20
   3  -3  -4  217.48    9.70
  -3  -3   4  205.48    8.00
   3  -3  -4  203.48    9.20
   3  -3  -4  199.28    8.40
  -3   3   4  202.38   10.30
  -3   3   4  201.58   11.10
  -3   3   4  214.08    7.30
   3   3  -4  214.78    8.80
  -3   3   4  214.08   11.30
  -3   3   4  191.68    9.70
   3   3  -4  197.58   10.40
   3   3  -4  196.08    7.60
  -3   3   4  207.78    8.80
  -2  -3   4  525.45   17.10
  -2  -3   4  544.55   16.60
  -2  -3   4  511.35   17.20
  -2  -3   4  513.95   16.50
   2  -3  -4  507.25   16.00
   2  -3  -4  543.75   18.40
   2  -3  -4  508.05   18.40
  -2  -3   4  519.35   15.30
   2  -3  -4  486.25   17.30
  -2   3   4  507.65   18.50
  -2   3   4  534.65   19.00
   2   3  -4  535.35   16.90
   2   3  -4  549.95   16.90
  -2   3   4  523.65   19.60
   2   3  -4  511.85   16.90
  -2   3   4  543.55   16.40
  -2   3   4  547.35   17.40
   2   3  -4  503.45   18.40
   2   3  -4  522.95   16.90
  -2   3   4  531.45   19.00
  -1  -3   4  607.34   18.40
   1  -3  -4  549.65   18.60
  -1  -3   4  580.24   19.60
  -1  -3   4  561.74   19.00
   1  -3  -4  587.34   20.20
   1  -3  -4  583.44   19.90
  -1  -3   4  561.44   18.20
  -1  -3   4  568.64   18.80
   1  -3  -4  552.84   17.90
  -1   3   4  565.54   20.30
   1   3  -4  553.74   18.70
   1   3  -4  569.94   18.30
  -1   3   4  571.04   18.60
   1   3  -4  601.24   18.30
  -1   3   4  559.44   20.10
  -1   3   4  551.74   20.00
   1   3  -4  592.04   18.60
  -1   3   4  584.24   18.40
   1   3  -4  576.04   19.20
   0  -3  -4 5870.31  176.68
   0  -3  -4 6484.65  177.68
   0  -3   4 6149.18  177.38
   0  -3   4 5904.21  176.78
   0  -3   4 6121.49  177.28
   0  -3   4 6529.25  177.28
   0  -3  -4 6033.90  176.88
   0  -3   4 6770.62  178.18
   0  -3  -4 6463.75  178.28
   0  -3  -4 6616.64  178.68
   0   3   4 6309.97  177.58
   0   3  -4 6394.36  177.18
   0   3  -4 6591.74  177.48
   0   3  -4 6082.69  177.88
   0   3   4 6482.75  178.68
   0   3  -4 6289.27  176.58
   0   3   4 6453.55  178.48
   0   3   4 6052.39  176.68
   0   3  -4 6026.90  176.88
   1  -3   4  106.29    6.40
   1  -3   4  102.79    6.10
   1  -3   4  101.09    5.50
  -1  -3  -4   90.59    6.00
   1  -3   4   97.69    4.70
   1  -3   4   97.09    5.70
  -1  -3  -4   97.89    5.10
  -1  -3  -4   96.89    5.70
  -1  -3  -4   95.19    6.20
   1  -3   4  101.79    5.60
  -1  -3  -4  102.79    4.90
  -1   3  -4  101.89    4.60
  -1   3  -4   90.89    5.30
   1   3   4  101.49    5.50
   1   3   4   93.39    5.80
  -1   3  -4  102.89    5.70
  -1   3  -4   96.99    5.30
   1   3   4   98.69    6.10
   1   3   4  100.69    4.50
  -1   3  -4   96.09    5.80
  -1   3  -4  100.39    5.50
   1   3   4   91.49    4.60
   2  -3   4 3626.34  104.69
  -2  -3  -4 3569.24  102.49
  -2  -3  -4 3727.33  105.39
  -2  -3  -4 3602.34  104.49
  -2  -3  -4 3614.94  103.09
  -2  -3  -4 3732.03  105.09
   2  -3   4 3712.53  104.99
   2  -3   4 3502.65  104.39
   2  -3   4 3791.82  106.29
   2  -3   4 3851.81  106.19
   2   3   4 3752.42  105.09
   2   3   4 3549.04  102.49
  -2   3  -4 3505.65  105.29
   2   3   4 3531.15  102.29
   2   3   4 3689.23  103.29
  -2   3  -4 3759.32  104.39
  -2   3  -4 3724.93  104.69
   2   3   4 3630.74  104.59
  -2   3  -4 3795.82  104.69
  -2   3  -4 3508.95  105.39
   3  -3   4 1034.90   32.20
  -3  -3  -4 1023.50   30.50
   3  -3   4 1041.60   34.40
   3  -3   4 1056.89   33.80
  -3  -3  -4 1051.09   32.20
   3  -3   4 1000.00   31.80
   3  -3   4 1000.70   32.60
  -3  -3  -4 1052.99   32.50
  -3  -3  -4 1004.20   32.20
   3   3   4 1038.60   31.20
  -3   3  -4 1045.60   32.20
   3   3   4 1058.59   32.90
  -3   3  -4 1004.70   32.40
  -3   3  -4  982.10   33.40
  -3   3  -4 1019.20   33.00
  -3   3  -4 1032.30   32.00
  -3   3  -4 1065.79   32.60
   3   3   4 1003.00   30.80
   3   3   4 1005.60   31.60
   4  -3   4   10.10    4.50
  -4  -3  -4   14.70    3.30
   4  -3   4   14.70    4.20
   4  -3   4   12.30    3.20
   4  -3   4   19.50    3.50
  -4  -3  -4   14.70    3.10
  -4  -3  -4   18.70    2.60
  -4  -3  -4   16.40    2.50
  -4  -3  -4   20.10    4.10
   4  -3   4   18.10    3.00
   4   3   4   22.00    2.90
   4   3   4   13.60    3.00
  -4   3  -4   30.70    4.90
  -4   3  -4   14.80    3.30
   4   3   4   12.60    3.00
  -4   3  -4   17.20    3.80
  -4   3  -4   15.70    3.90
  -4   3  -4   13.50    3.40
  -4   3  -4   17.40    3.40
   5  -3   4   34.60    4.70
   5  -3   4   31.00    6.60
   5  -3   4   29.80    3.90
  -5  -3  -4   35.30    2.80
  -5  -3  -4   33.50    4.40
  -5  -3  -4   29.60    2.90
   5  -3   4   38.50    5.00
   5  -3   4   28.30    5.50
  -5  -3  -4   28.70    4.50
  -5  -3  -4   37.70    4.90
  -5  -3  -4   27.50    4.80
  -5  -3  -4   32.60    4.80
   5   3   4   43.50    5.80
  -5   3  -4   38.30    4.80
  -5   3  -4   44.70    5.70
  -5   3  -4   31.10    6.10
  -6  -3  -4   14.10    5.20
  -6  -3  -4   14.40    3.70
  -6  -3  -4   20.30    5.20
  -6  -3  -4   12.30    3.50
   6  -3   4   32.90    7.30
   6  -3   4   19.50    3.90
   6  -3   4   15.60    5.40
  -6  -3  -4   18.70    4.50
  -6  -3  -4   17.40    4.30
  -6   3  -4   19.60    4.40
  -6   3  -4   28.40    6.00
  -6   3  -4   17.10    5.20
  -6   3  -4   13.30    5.50
  -7  -3  -4  129.09    8.40
  -7  -3  -4  150.68   12.00
  -7  -3  -4  148.89   12.20
  -7  -3  -4  132.69    7.70
  -7  -3  -4  118.99    9.80
   7  -3   4  128.19   12.70
  -7  -3  -4  144.49   10.00
  -7   3  -4  143.79    9.90
  -7   3  -4  123.09   13.80
  -7   3  -4  158.48   13.00
  -8  -3  -4    1.20    5.50
  -8  -3  -4    6.80    4.30
  -8  -3  -4    4.70    6.80
  -8  -3  -4    1.50    5.40
  -8  -3  -4    4.00    4.00
   8  -3   4    7.70    6.70
  -8   3  -4    9.10    5.20
  -8   3  -4   -9.30    7.40
  -8   3  -4   -1.20    6.80
  -9  -3  -4   57.89   10.70
  -9  -3  -4   72.89    9.50
  -9  -3  -4   77.29    8.90
  -9  -3  -4   62.99   11.50
  -9  -3  -4   75.79    7.70
   9  -3   4   80.09   13.60
  -9   3  -4   73.69    8.60
  -9   3  -4   78.69   11.70
  -9   3  -4   52.89   11.30
  -9  -4   4    5.70    8.30
   9  -4  -4   24.90   10.30
  -9  -4   4    5.30    5.40
  -9  -4   4    4.30    5.80
  -9   4   4   23.70    8.30
  -9   4   4  -15.40    9.70
   9   4  -4   -6.30   10.80
   8  -4  -4   52.99    9.90
  -8  -4   4   58.09    7.40
  -8  -4   4   48.10    5.50
  -8  -4   4   50.19    5.60
  -8  -4   4   49.10    6.60
  -8   4   4   48.00    8.30
   8   4  -4   39.90   10.10
  -8   4   4   51.49   11.50
  -7  -4   4  348.27   13.10
   7  -4  -4  358.26   19.20
  -7  -4   4  359.46   14.60
  -7  -4   4  354.76   15.10
  -7  -4   4  336.17   12.60
   7  -4  -4  313.87   11.60
  -7  -4   4  346.97   12.60
  -7   4   4  380.56   21.70
  -7   4   4  335.57   13.10
  -7   4   4  321.67   17.80
   7   4  -4  341.57   21.20
  -7   4   4  347.07   17.20
  -6  -4   4    1.90    2.50
  -6  -4   4    2.70    3.00
  -6  -4   4    1.00    3.50
   6  -4  -4    9.60    5.30
   6  -4  -4    1.30    3.30
  -6  -4   4   -0.70    2.00
  -6  -4   4   -0.30    2.20
  -6  -4   4   10.50    4.40
   6   4  -4    2.30    6.70
  -6   4   4   -0.60    4.10
  -6   4   4   -2.30    5.80
  -6   4   4   -6.70    4.10
  -6   4   4    1.00    2.50
   5  -4  -4   19.10    5.30
   5  -4  -4   12.60    3.40
   5  -4  -4    5.60    3.10
  -5  -4   4   14.50    3.80
  -5  -4   4   11.20    3.00
  -5  -4   4   16.50    3.10
  -5  -4   4   13.40    2.70
  -5  -4   4   17.00    3.20
   5  -4  -4    9.50    2.50
  -5   4   4    8.60    5.40
  -5   4   4    7.40    4.30
  -5   4   4   10.60    4.80
  -5   4   4   22.80    2.80
   5   4  -4   13.80    5.40
  -4  -4   4    8.10    2.30
   4  -4  -4    9.50    3.80
  -4  -4   4    5.40    2.40
  -4  -4   4    6.20    0.90
   4  -4  -4    2.60    2.20
  -4  -4   4    9.40    2.70
  -4  -4   4    7.30    2.00
   4  -4  -4    8.40    2.20
  -4  -4   4    5.60    3.30
   4  -4  -4   12.30    3.60
  -4  -4   4    8.80    2.30
   4   4  -4    0.10    3.30
  -4   4   4    3.60    1.70
   4   4  -4   10.80    3.60
  -4   4   4   -1.50    3.10
  -4   4   4    4.80    4.70
  -4   4   4    8.90    4.30
  -4   4   4    4.10    3.30
   3  -4  -4  222.18   11.60
   3  -4  -4  232.08   11.10
   3  -4  -4  234.18   10.30
  -3  -4   4  221.58   10.90
  -3  -4   4  219.18    8.70
   3  -4  -4  213.58    8.60
   3  -4  -4  211.78   10.60
  -3  -4   4  222.98    9.20
   3  -4  -4  223.08    9.80
  -3  -4   4  223.18    9.00
  -3  -4   4  218.48    9.70
  -3  -4   4  238.68    8.50
  -3   4   4  236.88   10.10
  -3   4   4  219.48   11.20
  -3   4   4  224.98   12.30
   3   4  -4  227.28    8.90
  -3   4   4  207.38   12.50
   3   4  -4  221.68    9.90
  -3   4   4  227.38    8.50
  -2  -4   4  896.31   29.30
  -2  -4   4  891.61   28.00
  -2  -4   4  895.91   27.60
   2  -4  -4  878.11   28.50
  -2  -4   4  924.51   26.00
   2  -4  -4  884.41   30.80
   2  -4  -4  906.51   30.00
   2  -4  -4  917.81   29.80
   2  -4  -4  883.81   27.10
  -2  -4   4  909.61   28.40
  -2  -4   4  910.31   27.10
   2   4  -4  922.71   28.10
  -2   4   4  898.51   27.40
  -2   4   4  933.61   28.30
   2   4  -4  935.41   28.00
   2   4  -4  871.21   29.40
  -2   4   4  890.01   30.70
   2   4  -4  945.51   27.70
  -2   4   4  889.31   30.00
  -2   4   4  870.31   30.20
   2   4  -4  874.71   25.40
   2   4  -4  874.01   27.30
  -1  -4   4   97.39    5.30
  -1  -4   4   97.19    5.70
   1  -4  -4  101.59    7.40
   1  -4  -4   95.79    5.60
   1  -4  -4  109.89    7.30
   1  -4  -4  100.59    4.90
  -1  -4   4   97.79    5.90
   1  -4  -4   99.99    7.20
  -1  -4   4  100.79    3.50
  -1  -4   4  103.09    6.50
  -1  -4   4  102.69    5.30
   1   4  -4  110.39    5.90
  -1   4   4   92.49    6.60
  -1   4   4   95.19    7.00
   1   4  -4   98.29    5.80
   1   4  -4  103.19    5.30
   1   4  -4  103.89    4.10
  -1   4   4  100.09    7.10
   1   4  -4   98.79    5.10
  -1   4   4  102.99    5.60
  -1   4   4  103.09    5.90
   0  -4   4   25.20    3.70
   0  -4  -4   27.20    4.50
   0  -4   4   24.40    3.30
   0  -4   4   27.00    2.30
   0  -4  -4   32.00    4.30
   0  -4   4   26.20    3.80
   0  -4   4   34.40    4.60
   0  -4   4   37.10    4.10
   0  -4  -4   25.70    3.30
   0  -4  -4   23.10    3.30
   0  -4  -4   30.00    4.30
   0   4   4   19.90    3.90
   0   4   4   26.50    3.30
   0   4  -4   31.60    3.30
   0   4  -4   32.70    3.90
   0   4  -4   28.90    3.90
   0   4  -4   24.20    3.20
   0   4   4   31.30    4.20
   0   4   4   21.50    3.40
   0   4  -4   29.60    4.20
   0   4   4   20.60    3.50
  -1  -4  -4 3524.45  100.59
   1  -4   4 3559.34  100.69
   1  -4   4 3336.57  100.19
   1  -4   4 3324.17   98.99
  -1  -4  -4 3470.85   99.79
  -1  -4  -4 3487.25   99.79
   1  -4   4 3470.95  100.49
   1  -4   4 3653.03  101.19
   1  -4   4 3607.54  101.89
  -1  -4  -4 3627.44  101.39
  -1   4  -4 3274.87  100.19
   1   4   4 3407.76   99.49
  -1   4  -4 3394.56   98.59
   1   4   4 3590.74  100.09
  -1   4  -4 3467.55  101.19
   1   4   4 3497.15  101.39
   1   4   4 3415.76   98.49
  -1   4  -4 3650.93  100.69
   1   4   4 3495.25  101.09
  -1   4  -4 3537.75   99.79
  -1   4  -4 3487.65  100.29
   2  -4   4 1521.25   47.70
   2  -4   4 1412.46   46.10
  -2  -4  -4 1541.85   44.40
  -2  -4  -4 1496.05   45.40
   2  -4   4 1564.94   47.60
   2  -4   4 1544.95   46.10
  -2  -4  -4 1582.04   46.70
  -2  -4  -4 1503.65   46.80
   2  -4   4 1492.25   45.40
   2  -4   4 1523.35   46.10
  -2  -4  -4 1501.95   46.70
  -2   4  -4 1610.44   45.80
  -2   4  -4 1524.85   45.90
   2   4   4 1396.66   46.10
   2   4   4 1532.25   46.00
  -2   4  -4 1519.65   47.00
   2   4   4 1501.85   44.20
   2   4   4 1451.25   44.30
  -2   4  -4 1570.74   46.30
   2   4   4 1486.75   45.80
  -2   4  -4 1591.74   45.20
  -3  -4  -4   54.19    3.20
  -3  -4  -4   43.70    5.60
  -3  -4  -4   53.99    4.90
   3  -4   4   63.19    5.30
   3  -4   4   55.59    7.20
   3  -4   4   54.79    6.80
   3  -4   4   52.89    5.30
  -3  -4  -4   49.60    5.80
  -3  -4  -4   50.99    5.80
   3  -4   4   48.50    5.20
  -3  -4  -4   49.20    3.40
   3   4   4   49.99    6.20
  -3   4  -4   53.09    5.60
   3   4   4   56.39    4.20
   3   4   4   55.49    4.10
  -3   4  -4   65.19    6.80
  -3   4  -4   42.50    5.60
  -3   4  -4   69.49    5.60
   3   4   4   48.10    5.50
  -3   4  -4   61.09    5.40
  -3   4  -4   66.49    6.50
  -4  -4  -4   49.90    5.60
  -4  -4  -4   58.29    3.20
   4  -4   4   51.09    5.70
   4  -4   4   76.29    9.00
  -4  -4  -4   57.59    7.40
   4  -4   4   60.09    5.70
  -4  -4  -4   69.29    6.50
  -4  -4  -4   55.69    7.30
  -4  -4  -4   62.89    3.80
  -4  -4  -4   62.49    6.90
   4  -4   4   66.29    6.80
  -4   4  -4   58.29    7.60
  -4   4  -4   51.39    6.40
   4   4   4   58.89    7.60
  -4   4  -4   61.79    6.20
  -4   4  -4   64.49    6.90
  -4   4  -4   61.59    6.50
   4   4   4   60.89    5.20
  -4   4  -4   54.09    6.90
   5  -4   4    0.10    3.80
   5  -4   4    0.60    2.50
   5  -4   4   -0.90    3.40
  -5  -4  -4    1.10    2.50
  -5  -4  -4   -0.50    1.90
  -5  -4  -4   14.10    4.00
  -5  -4  -4    2.40    4.40
   5  -4   4    8.10    3.40
   5  -4   4   -9.50    6.10
  -5  -4  -4    1.80    3.10
  -5  -4  -4    5.70    1.80
  -5  -4  -4    0.30    1.70
  -5  -4  -4    4.40    3.60
   5   4   4    1.30    3.00
  -5   4  -4    2.70    4.90
  -5   4  -4    1.00    3.90
  -5   4  -4    0.30    3.30
  -6  -4  -4  205.78    9.40
   6  -4   4  198.68   10.60
  -6  -4  -4  188.58    7.70
  -6  -4  -4  196.88   10.40
  -6  -4  -4  197.58   11.30
   6  -4   4  204.58    8.50
  -6  -4  -4  182.58   13.40
   6  -4   4  202.28   13.80
  -6  -4  -4  227.08   12.40
  -6  -4  -4  185.48    8.60
  -6  -4  -4  196.88   10.60
   6  -4   4  208.98    9.10
  -6   4  -4  224.48   11.90
  -6   4  -4  212.68   14.50
   6   4   4  204.28   12.40
  -6   4  -4  228.38   15.10
  -7  -4  -4  444.46   17.20
   7  -4   4  450.15   21.90
  -7  -4  -4  467.95   18.80
  -7  -4  -4  439.66   17.60
  -7  -4  -4  465.55   20.20
  -7  -4  -4  477.85   22.50
  -7  -4  -4  439.96   18.80
   7  -4   4  446.56   17.00
  -7  -4  -4  443.76   15.50
  -7   4  -4  457.35   19.00
  -7   4  -4  441.96   22.20
  -7   4  -4  443.46   23.40
  -8  -4  -4    7.60    5.40
  -8  -4  -4   -2.40    3.40
   8  -4   4   -4.60    7.10
  -8  -4  -4    4.60    6.70
  -8  -4  -4    3.30    7.00
  -8  -4  -4   -0.70    4.20
  -8  -4  -4    3.60    4.70
  -8   4  -4    2.10    8.50
  -8   4  -4   -7.20    7.20
  -8   4  -4    4.20    5.60
  -9  -4  -4   46.10    6.20
  -9  -4  -4   63.29    8.40
  -9  -4  -4   61.29   10.80
   9  -4   4   46.80   10.50
  -9  -4  -4   50.99   11.40
  -9   4  -4   53.99   11.40
  -9   4  -4   69.09   12.30
  -9  -5   4   -3.00    8.00
  -9  -5   4    4.70    3.80
  -9  -5   4    4.40    4.50
  -9  -5   4    6.60    5.60
  -9  -5   4   -2.10    4.00
   9  -5  -4    7.20    9.90
  -9   5   4    1.80   11.30
  -9   5   4   -3.60    9.20
   9   5  -4    7.60   10.20
  -8  -5   4    4.40    3.60
  -8  -5   4   10.10    3.50
  -8  -5   4   -1.00    4.20
   8  -5  -4   -4.70    7.40
  -8  -5   4    6.40    4.80
  -8  -5   4    2.90    3.90
   8   5  -4   12.50    8.70
  -8   5   4   21.10   10.10
  -8   5   4    0.70    6.90
  -7  -5   4   87.79    7.70
  -7  -5   4   72.99    6.30
  -7  -5   4   72.89    8.40
  -7  -5   4   73.49    5.20
  -7  -5   4   62.99    6.60
   7  -5  -4   75.79   10.50
   7  -5  -4   65.19    7.90
   7   5  -4   71.59   11.70
  -7   5   4   62.79    7.00
  -7   5   4   64.39    9.00
  -7   5   4   47.20    9.30
  -7   5   4   58.19    8.60
   6  -5  -4  609.54   23.80
  -6  -5   4  638.74   21.70
   6  -5  -4  664.83   22.90
  -6  -5   4  661.23   21.70
  -6  -5   4  655.93   19.90
  -6  -5   4  652.23   23.70
  -6  -5   4  651.03   22.10
  -6  -5   4  682.43   23.10
   6  -5  -4  658.13   26.90
   6  -5  -4  639.54   20.90
  -6   5   4  661.83   21.70
  -6   5   4  664.13   26.70
  -6   5   4  685.13   26.90
  -6   5   4  673.83   29.80
   6   5  -4  662.83   28.40
  -5  -5   4   68.59    3.10
   5  -5  -4   63.49    6.60
  -5  -5   4   64.49    5.30
  -5  -5   4   70.99    5.90
  -5  -5   4   70.39    6.00
   5  -5  -4   72.49    7.00
   5  -5  -4   51.49    7.20
  -5  -5   4   72.39    5.00
   5  -5  -4   62.39    6.00
  -5  -5   4   67.49    6.70
  -5   5   4   72.89    5.30
   5   5  -4   66.59    9.20
  -5   5   4   73.39    9.10
  -5   5   4   65.49    8.60
  -5   5   4   79.19   10.90
   4  -5  -4   -0.70    3.40
   4  -5  -4    1.70    3.90
   4  -5  -4   -1.90    2.90
  -4  -5   4    2.10    1.80
  -4  -5   4   -0.70    2.60
  -4  -5   4   -1.00    2.10
   4  -5  -4    0.30    2.30
  -4  -5   4   -0.50    2.30
  -4  -5   4    2.30    4.10
  -4   5   4   -5.30    4.30
  -4   5   4    2.50    2.10
   4   5  -4   -1.20    3.80
   4   5  -4   10.50    4.50
  -4   5   4   -3.00    3.80
  -4   5   4    2.90    3.90
  -3  -5   4  373.66   12.20
   3  -5  -4  363.46   15.80
   3  -5  -4  346.67   18.00
  -3  -5   4  361.56   14.00
   3  -5  -4  365.76   16.40
  -3  -5   4  371.06   15.40
  -3  -5   4  376.16   12.30
  -3  -5   4  364.76   13.50
  -3  -5   4  366.16   13.60
   3  -5  -4  356.26   14.50
   3  -5  -4  361.76   13.00
   3  -5  -4  296.67   15.90
   3  -5  -4  378.26   15.10
   3   5  -4  362.36   15.90
  -3   5   4  356.86   16.30
  -3   5   4  380.06   13.10
  -3   5   4  366.36   17.20
  -3   5   4  362.06   14.20
   3   5  -4  368.06   13.40
   3   5  -4  343.67   14.40
   2  -5  -4 7649.93  213.58
   2  -5  -4 8117.39  216.28
   2  -5  -4 6903.61  211.38
  -2  -5   4 7757.82  211.18
   2  -5  -4 7210.08  212.98
   2  -5  -4 8087.09  215.38
  -2  -5   4 7842.52  214.18
  -2  -5   4 7307.07  213.18
  -2  -5   4 7313.57  211.98
  -2  -5   4 7520.35  212.58
   2  -5  -4 7968.50  214.78
  -2  -5   4 7676.23  210.08
  -2   5   4 7793.42  215.58
   2   5  -4 6411.56  215.08
   2   5  -4 7675.33  212.08
  -2   5   4 7633.74  211.98
   2   5  -4 7343.57  211.08
  -2   5   4 7382.66  215.28
  -2   5   4 7649.93  212.68
   2   5  -4 7635.84  212.38
   2   5  -4 7405.46  212.58
  -1  -5   4  130.29    4.80
  -1  -5   4  128.79    8.40
   1  -5  -4  134.79    9.20
  -1  -5   4  118.59    7.30
  -1  -5   4  134.39    6.80
   1  -5  -4  126.29    6.40
   1  -5  -4  120.89    6.90
  -1  -5   4  135.29    6.90
  -1  -5   4  124.49    7.10
   1  -5  -4  135.99    8.90
   1  -5  -4  114.19    9.20
   1   5  -4  145.59    8.60
   1   5  -4  131.69    7.00
   1   5  -4  126.59    7.40
   1   5  -4  125.99    6.10
  -1   5   4  125.19    8.60
  -1   5   4  145.39    7.40
  -1   5   4  131.79    7.20
   1   5  -4  135.59    5.30
   1   5  -4  128.79    7.20
  -1   5   4  130.09    8.80
   0  -5   4 1298.87   38.30
   0  -5  -4 1261.47   39.70
   0  -5  -4 1325.47   41.30
   0  -5   4 1337.67   40.40
   0  -5   4 1231.68   40.30
   0  -5   4 1291.77   40.80
   0  -5   4 1278.97   40.00
   0  -5  -4 1342.57   42.40
   0  -5   4 1395.96   42.10
   0  -5  -4 1287.77   39.70
   0  -5  -4 1353.86   42.00
   0   5  -4 1280.27   39.60
   0   5   4 1368.26   40.90
   0   5   4 1295.27   42.10
   0   5  -4 1356.86   39.80
   0   5   4 1286.17   40.90
   0   5   4 1326.77   40.00
   0   5  -4 1333.37   40.40
   0   5  -4 1255.27   41.30
   0   5   4 1304.77   41.80
   0   5  -4 1357.66   40.70
   1  -5   4  297.07   12.70
  -1  -5  -4  328.97   12.20
  -1  -5  -4  314.57   12.80
   1  -5   4  308.87   12.80
   1  -5   4  337.77   13.40
   1  -5   4  305.57   13.40
  -1  -5  -4  333.77   14.70
  -1  -5  -4  321.17   12.80
  -1  -5  -4  293.97   14.10
   1  -5   4  313.97   11.50
  -1   5  -4  305.47   13.60
  -1   5  -4  293.67   12.60
   1   5   4  329.67   13.80
   1   5   4  324.07   11.00
   1   5   4  332.97   13.60
   1   5   4  314.37   14.20
  -1   5  -4  315.87   12.80
   1   5   4  307.67   12.30
  -1   5  -4  342.07   13.40
   1   5   4  333.07   12.50
  -2  -5  -4  808.32   28.30
   2  -5   4  823.22   27.60
   2  -5   4  786.12   26.30
  -2  -5  -4  811.62   26.30
   2  -5   4  787.02   27.30
  -2  -5  -4  817.92   28.10
   2  -5   4  848.62   29.60
  -2  -5  -4  824.52   26.10
   2  -5   4  844.72   28.70
  -2  -5  -4  835.02   27.80
  -2   5  -4  877.11   27.70
   2   5   4  813.72   26.90
   2   5   4  817.32   27.80
  -2   5  -4  811.12   25.80
   2   5   4  791.92   27.00
  -2   5  -4  787.92   27.70
  -2   5  -4  835.62   27.20
   2   5   4  814.92   25.60
   2   5   4  814.92   24.90
  -2   5  -4  811.72   26.50
   3  -5   4  359.06   17.10
   3  -5   4  352.86   14.70
  -3  -5  -4  349.07   12.50
   3  -5   4  365.86   15.60
  -3  -5  -4  356.16   15.30
   3  -5   4  334.47   14.30
  -3  -5  -4  353.56   15.30
   3  -5   4  337.17   14.50
  -3   5  -4  361.16   14.90
   3   5   4  356.46   12.80
  -3   5  -4  356.86   15.90
  -3   5  -4  362.66   14.40
  -3   5  -4  351.06   15.50
   3   5   4  360.96   11.80
   3   5   4  355.06   14.90
   3   5   4  344.97   14.30
  -3   5  -4  361.66   14.10
  -3   5  -4  341.77   14.70
  -4  -5  -4    0.90    3.60
   4  -5   4    3.30    3.40
  -4  -5  -4    3.70    2.70
  -4  -5  -4    7.30    4.40
   4  -5   4    7.40    4.60
   4  -5   4    3.90    3.20
  -4  -5  -4    4.10    2.40
   4  -5   4    5.30    3.20
  -4  -5  -4   -1.10    4.10
  -4   5  -4    1.40    4.00
   4   5   4    5.00    2.80
  -4   5  -4    8.90    4.90
   4   5   4    2.30    4.30
  -4   5  -4    3.40    4.70
   5  -5   4 1731.73   56.59
  -5  -5  -4 1760.52   57.09
   5  -5   4 1868.81   55.29
   5  -5   4 1804.32   53.99
  -5  -5  -4 1784.42   54.79
  -5  -5  -4 1763.52   55.19
  -5  -5  -4 1772.02   51.39
  -5  -5  -4 1735.33   54.99
  -5  -5  -4 1751.92   51.19
  -5   5  -4 1786.62   55.29
  -5   5  -4 1816.52   57.69
   5   5   4 1805.92   54.79
  -5   5  -4 1773.42   58.29
   6  -5   4  309.57   14.40
   6  -5   4  310.87   16.60
   6  -5   4  313.97   12.90
   6  -5   4  326.77   14.00
  -6  -5  -4  300.77   17.00
  -6  -5  -4  314.87   11.20
  -6  -5  -4  311.17   14.90
  -6  -5  -4  312.77   11.40
  -6  -5  -4  296.87   15.30
  -6  -5  -4  314.37   15.10
  -6   5  -4  303.87   15.30
   6   5   4  280.67   14.70
  -6   5  -4  302.37   17.60
  -6   5  -4  316.37   18.50
  -7  -5  -4  146.89   11.60
   7  -5   4  130.99   11.00
   7  -5   4  148.89   14.00
  -7  -5  -4  153.78   13.50
  -7  -5  -4  155.28    8.00
  -7  -5  -4  141.09   10.20
  -7   5  -4  147.79   11.90
  -7   5  -4  154.68   15.70
   7   5   4  171.38   13.60
  -7   5  -4  136.59   14.00
  -8  -5  -4   98.69    9.70
  -8  -5  -4   72.29    7.60
  -8  -5  -4   82.19    9.80
   8  -5   4   73.39   10.80
  -8  -5  -4   92.39   11.90
  -8   5  -4   71.89   12.70
  -8   5  -4   89.49   10.40
  -8   5  -4   92.99   12.30
  -9  -5  -4   39.20   10.80
  -9  -5  -4   17.10    6.50
   9  -5   4   12.30   10.80
  -9  -5  -4   25.50    6.10
  -9  -5  -4   24.80    8.60
  -9   5  -4   29.00   11.60
  -9   5  -4   13.90   10.30
  -9  -6   4    9.20    6.30
  -9  -6   4   -1.10    4.20
  -9  -6   4    7.80    5.90
   9  -6  -4   -7.90   11.70
  -9   6   4    2.00   12.90
   9   6  -4   12.60   12.90
  -9   6   4  -11.60   10.50
  -8  -6   4  162.58   11.60
  -8  -6   4  143.09    7.10
  -8  -6   4  137.29   11.80
  -8  -6   4  142.49   10.90
  -8  -6   4  158.48    9.60
   8  -6  -4  143.99   17.30
  -8  -6   4  139.39    9.90
   8   6  -4  159.98   20.80
  -8   6   4  144.09   16.50
  -8   6   4  150.58   19.00
  -7  -6   4    8.70    4.00
   7  -6  -4    8.60    5.60
  -7  -6   4    3.30    4.20
  -7  -6   4    5.40    4.00
   7  -6  -4    6.50    7.60
  -7  -6   4    7.30    3.80
  -7  -6   4    9.00    2.20
  -7   6   4    5.30    5.00
   7   6  -4    1.10    7.20
  -7   6   4    9.80    7.80
  -7   6   4   -1.10    7.00
  -6  -6   4  102.29    8.50
   6  -6  -4   98.79   10.00
   6  -6  -4   92.59    9.70
  -6  -6   4   89.99    9.60
  -6  -6   4   94.59    6.20
  -6  -6   4  103.59    8.00
   6  -6  -4  117.59   12.30
  -6  -6   4  103.79    7.70
   6  -6  -4   92.89    8.70
  -6   6   4  114.49   14.70
  -6   6   4   90.79   10.60
   6   6  -4   89.89   11.40
  -6   6   4   95.59   11.70
  -6   6   4  108.59    7.80
  -5  -6   4  189.68   10.10
  -5  -6   4  189.68   10.30
   5  -6  -4  195.98   10.20
   5  -6  -4  201.08   10.70
   5  -6  -4  200.88   13.00
  -5  -6   4  197.38    7.80
   5  -6  -4  174.88   12.40
  -5  -6   4  177.58    6.10
  -5  -6   4  185.78    9.90
  -5  -6   4  182.28    9.60
  -5   6   4  183.58    9.40
  -5   6   4  198.98   15.50
   5   6  -4  183.88   13.70
  -5   6   4  182.88   14.00
  -5   6   4  157.98   13.30
  -4  -6   4    2.30    3.10
   4  -6  -4    2.00    3.60
  -4  -6   4    2.40    1.90
   4  -6  -4   -0.60    2.90
   4  -6  -4    3.00    4.60
   4  -6  -4    1.90    2.70
   4  -6  -4    5.90    4.00
  -4  -6   4    2.50    3.00
  -4  -6   4    0.70    2.80
  -4  -6   4    1.20    2.90
  -4   6   4   -2.00    2.90
  -4   6   4   11.90    4.80
  -4   6   4    0.40    4.80
   4   6  -4   -3.40    4.30
   4   6  -4    3.50    5.80
  -4   6   4   -5.20    5.10
  -3  -6   4    1.00    2.30
  -3  -6   4   -0.30    2.90
   3  -6  -4    4.30    3.50
  -3  -6   4    6.80    2.50
  -3  -6   4    3.10    2.60
   3  -6  -4    3.30    3.20
   3  -6  -4    9.40    4.80
   3  -6  -4   -0.60    2.30
  -3  -6   4    1.40    1.80
   3  -6  -4    6.20    3.90
  -3  -6   4    2.20    4.30
   3   6  -4    5.90    4.20
  -3   6   4    1.00    4.20
   3   6  -4    4.40    1.50
   3   6  -4   -1.70    4.10
  -3   6   4    0.70    4.20
  -3   6   4   -3.50    2.50
  -3   6   4   -5.50    4.40
   2  -6  -4   33.70    6.30
  -2  -6   4   20.40    3.70
   2  -6  -4   29.70    4.30
  -2  -6   4   32.00    4.00
   2  -6  -4   37.90    4.30
   2  -6  -4   28.80    4.50
  -2  -6   4   37.50    5.10
   2  -6  -4   27.70    6.20
  -2  -6   4   31.10    5.60
   2  -6  -4   30.90    4.80
  -2  -6   4   35.70    3.90
   2  -6  -4   35.30    7.00
   2   6  -4   33.40    2.90
   2   6  -4   26.10    4.30
   2   6  -4   36.10    5.00
  -2   6   4   37.40    6.10
  -2   6   4   30.80    5.20
  -2   6   4   30.10    4.20
   2   6  -4   34.20    3.40
   1  -6  -4  437.16   15.50
   1  -6  -4  423.46   18.60
  -1  -6   4  419.76   18.10
   1  -6  -4  422.86   18.40
   1  -6  -4  435.06   18.90
  -1  -6   4  418.56   15.90
  -1  -6   4  438.86   17.00
  -1  -6   4  432.46   15.70
  -1   6   4  397.36   20.10
   1   6  -4  422.36   17.60
  -1   6   4  446.96   18.40
   1   6  -4  426.06   14.90
  -1   6   4  421.06   16.10
   1   6  -4  447.06   16.80
   1   6  -4  440.06   16.40
  -1   6   4  421.46   18.70
   1   6  -4  451.85   16.50
  -1   6   4  441.76   16.60
   1   6  -4  452.05   14.20
   0  -6  -4   20.50    3.50
   0  -6   4   28.60    5.60
   0  -6   4   17.00    3.60
   0  -6   4   16.90    4.10
   0  -6   4   17.10    2.60
   0  -6  -4   18.90    5.30
   0  -6   4   16.40    3.50
   0  -6   4   19.00    3.40
   0  -6  -4   22.00    5.30
   0  -6  -4   29.40    5.30
   0   6  -4   15.90    3.30
   0   6   4   24.00    4.80
   0   6  -4   15.80    3.80
   0   6  -4   18.60    3.10
   0   6   4   23.90    5.20
   0   6   4   29.20    4.30
   0   6  -4   20.60    3.00
   0   6  -4   25.50    4.50
   0   6  -4   28.60    4.70
   0   6   4   20.30    4.30
   0   6   4   16.00    4.10
   1  -6   4   37.20    4.20
   1  -6   4   25.50    4.00
  -1  -6  -4   39.00    6.10
   1  -6   4   33.00    4.80
   1  -6   4   33.50    4.70
  -1  -6  -4   26.20    3.90
  -1  -6  -4   31.00    5.80
  -1  -6  -4   35.50    5.00
  -1  -6  -4   33.90    4.30
   1  -6   4   41.30    5.40
   1  -6   4   41.90    6.90
   1   6   4   37.20    4.70
  -1   6  -4   43.40    5.00
  -1   6  -4   32.10    4.80
   1   6   4   35.40    3.60
  -1   6  -4   28.90    4.10
   1   6   4   34.40    5.60
   1   6   4   26.40    4.80
  -1   6  -4   29.60    4.50
   1   6   4   38.20    4.60
  -1   6  -4   30.70    4.80
   1   6   4   30.80    5.10
  -2  -6  -4   85.89    6.30
  -2  -6  -4   91.69    6.80
   2  -6   4   77.69    7.20
   2  -6   4   88.39    7.00
   2  -6   4   82.49   10.80
   2  -6   4   90.09    6.60
  -2  -6  -4   89.29    8.90
  -2  -6  -4   89.29    7.40
   2  -6   4   84.39    7.30
  -2  -6  -4   80.39    8.60
   2   6   4   85.19    6.00
  -2   6  -4   88.29    7.90
   2   6   4   86.19    7.80
  -2   6  -4   94.89    7.60
   2   6   4   90.19    7.50
  -2   6  -4   88.29    8.10
  -3  -6  -4    8.90    3.00
  -3  -6  -4    4.60    4.60
   3  -6   4    3.30    4.30
   3  -6   4    2.40    3.90
  -3  -6  -4    6.40    3.80
  -3  -6  -4    5.70    4.90
   3  -6   4   -0.30    4.80
  -3  -6  -4    4.20    2.70
   3  -6   4    2.90    3.10
   3   6   4    3.20    4.10
  -3   6  -4    3.20    3.30
  -3   6  -4   -2.10    3.50
   3   6   4    2.20    1.50
   3   6   4    4.70    2.50
  -3   6  -4   -0.60    3.60
   3   6   4    0.40    2.40
  -3   6  -4    3.00    4.10
  -4  -6  -4   53.99    5.60
   4  -6   4   57.59    7.50
   4  -6   4   67.09    7.60
  -4  -6  -4   50.29    8.20
  -4  -6  -4   70.99    8.60
   4  -6   4   75.59    9.70
  -4  -6  -4   69.29    7.10
  -4  -6  -4   94.19    9.10
   4  -6   4   70.99    8.40
   4   6   4   50.99    6.20
  -4   6  -4   51.89    7.80
  -4   6  -4   75.39    8.80
  -4   6  -4   50.29    7.50
   5  -6   4 2702.23   83.39
  -5  -6  -4 2715.23   83.59
   5  -6   4 2647.73   81.59
  -5  -6  -4 2705.13   82.49
  -5  -6  -4 2692.33   78.29
   5  -6   4 2772.22   82.49
  -5  -6  -4 2781.22   81.09
   5  -6   4 2743.43   80.99
  -5   6  -4 2786.92   82.39
   5   6   4 2623.84   80.99
  -5   6  -4 2789.22   85.39
  -5   6  -4 2733.43   84.79
  -6  -6  -4    4.90    1.60
  -6  -6  -4    8.70    3.80
   6  -6   4    7.30    4.30
  -6  -6  -4   -2.40    4.90
  -6  -6  -4   10.40    4.60
   6  -6   4   -2.20    4.90
   6  -6   4   -5.60    5.90
   6  -6   4    5.00    6.30
   6   6   4   13.70    6.30
  -6   6  -4    3.70    6.50
  -6   6  -4    7.40    6.90
   7  -6   4    1.80    6.50
   7  -6   4    7.20    6.00
  -7  -6  -4   -6.40    4.90
  -7  -6  -4    5.00    6.50
  -7  -6  -4   -2.50    2.00
   7  -6   4    1.70    4.00
  -7  -6  -4   -1.00    5.20
  -7   6  -4   -2.70    7.00
   7   6   4   -2.40    6.70
  -7   6  -4   -1.30    7.30
  -7   6  -4    2.20    7.90
  -8  -6  -4    5.00    3.10
   8  -6   4  -10.10    7.50
  -8  -6  -4   11.60    6.50
  -8  -6  -4   12.30    6.80
  -8  -6  -4   13.10    7.80
  -8   6  -4    9.60    9.70
   8   6   4    0.60    8.40
  -8   6  -4   -5.10    9.80
  -9  -6  -4    3.30    7.80
  -9  -6  -4    1.70    4.80
  -9  -6  -4    7.60    9.00
  -9  -6  -4   13.10    7.80
   9  -6   4  -23.10   11.20
  -9   6  -4    0.00   10.60
  -9   6  -4    7.60   12.20
  -8  -7   4  344.57   16.50
  -8  -7   4  351.36   17.50
  -8  -7   4  349.77   15.80
   8  -7  -4  365.56   24.30
   8   7  -4  343.07   25.50
  -8   7   4  349.96   22.70
  -8   7   4  332.47   26.10
  -7  -7   4   65.49    8.70
  -7  -7   4   73.19    9.00
  -7  -7   4   88.19   10.20
  -7  -7   4   71.19    9.10
   7  -7  -4   62.59   11.50
  -7  -7   4   78.19    7.10
  -7   7   4   78.09   11.70
   7   7  -4   70.29   12.40
  -7   7   4   85.39   14.70
   6  -7  -4   64.39    7.90
  -6  -7   4   62.09    5.70
  -6  -7   4   83.09    8.40
  -6  -7   4   56.69    7.50
  -6  -7   4   81.59   10.00
   6  -7  -4   49.40    8.00
  -6  -7   4   71.89    8.00
   6  -7  -4   69.09   10.70
   6  -7  -4   61.39    8.70
  -6   7   4   55.49    9.60
   6   7  -4   60.49   10.90
  -6   7   4   57.19    9.20
  -6   7   4   66.29   12.00
   5  -7  -4   96.19    8.40
  -5  -7   4   85.79    8.10
   5  -7  -4   93.09    9.60
  -5  -7   4   93.19    8.30
   5  -7  -4   99.69   10.60
  -5  -7   4   87.79    4.80
   5  -7  -4  108.99   13.40
   5  -7  -4   92.09    8.50
  -5  -7   4  117.59    8.40
  -5   7   4  111.19   12.20
   5   7  -4  101.69   12.00
  -5   7   4  104.69   12.70
  -5   7   4   69.19    8.50
  -5   7   4   64.99   10.20
  -4  -7   4   58.09    7.30
   4  -7  -4   60.59    7.90
  -4  -7   4   64.49    7.80
  -4  -7   4   78.09    7.90
  -4  -7   4   60.29    6.50
   4  -7  -4   33.70    8.30
   4  -7  -4   75.19    7.20
   4  -7  -4   72.09    8.60
  -4  -7   4   61.19    6.40
   4  -7  -4   69.09    7.90
  -4   7   4   53.79    9.00
   4   7  -4   69.99    9.50
  -4   7   4   68.59    7.30
  -4   7   4   68.09    9.10
  -4   7   4   46.70    7.70
   3  -7  -4  516.85   20.20
  -3  -7   4  505.25   18.70
  -3  -7   4  497.35   19.40
   3  -7  -4  484.05   19.40
  -3  -7   4  514.75   16.60
  -3  -7   4  490.65   16.40
   3  -7  -4  492.35   18.30
   3  -7  -4  522.05   20.20
  -3  -7   4  503.75   19.10
  -3   7   4  464.75   21.80
  -3   7   4  471.55   22.30
   3   7  -4  496.15   21.10
  -3   7   4  495.15   22.70
   3   7  -4  499.95   16.00
  -3   7   4  484.95   18.40
  -2  -7   4   32.20    5.60
   2  -7  -4   51.89    5.50
   2  -7  -4   38.60    5.80
  -2  -7   4   42.30    5.20
   2  -7  -4   53.89    6.90
  -2  -7   4   48.20    5.70
  -2  -7   4   40.10    5.00
   2   7  -4   47.40    4.10
   2   7  -4   47.80    4.10
  -2   7   4   45.20    7.50
  -2   7   4   29.80    6.00
  -2   7   4   37.30    5.50
  -2   7   4   36.30    6.30
   2   7  -4   41.50    6.10
  -1  -7   4  525.45   19.80
   1  -7  -4  513.15   22.40
  -1  -7   4  536.35   19.30
   1  -7  -4  530.55   18.60
  -1  -7   4  523.15   16.50
   1  -7  -4  515.85   20.40
  -1  -7   4  535.55   18.80
   1  -7  -4  491.65   19.10
   1  -7  -4  479.65   19.90
   1  -7  -4  561.64   23.00
  -1  -7   4  489.75   19.90
  -1   7   4  541.15   21.80
   1   7  -4  513.45   17.60
   1   7  -4  511.15   21.10
  -1   7   4  516.25   22.20
   1   7  -4  522.15   19.80
  -1   7   4  501.65   19.90
  -1   7   4  519.65   21.70
   1   7  -4  545.95   17.10
   0  -7  -4 1365.36   43.50
   0  -7   4 1438.46   45.20
   0  -7   4 1469.55   44.50
   0  -7  -4 1433.56   47.30
   0  -7  -4 1400.16   43.50
   0  -7   4 1453.45   44.80
   0  -7   4 1376.36   41.80
   0  -7  -4 1423.56   46.20
   0   7  -4 1412.26   46.00
   0   7   4 1388.46   46.70
   0   7   4 1391.66   46.10
   0   7   4 1393.56   47.60
   0   7  -4 1457.15   42.30
   0   7  -4 1363.96   44.70
   0   7  -4 1385.06   43.10
   0   7  -4 1393.96   44.60
  -1  -7  -4    7.80    4.50
   1  -7   4   21.40    4.60
   1  -7   4   16.20    4.40
  -1  -7  -4   15.20    3.90
  -1  -7  -4   11.00    3.10
   1  -7   4   16.50    4.40
  -1  -7  -4   16.00    6.50
   1  -7   4   17.10    3.30
  -1   7  -4   20.10    3.80
   1   7   4   20.80    4.40
  -1   7  -4   14.50    4.80
   1   7   4    8.30    4.40
   1   7   4   20.80    2.80
   1   7   4   23.40    4.80
  -1   7  -4   17.40    5.30
   2  -7   4  106.89    7.60
  -2  -7  -4  122.69    7.60
  -2  -7  -4  113.79    8.70
   2  -7   4  111.89    9.20
   2  -7   4  105.79    8.70
  -2  -7  -4   84.89   10.90
  -2  -7  -4  105.69    8.30
   2  -7   4  109.69    8.70
  -2   7  -4  110.39   10.30
   2   7   4   95.69    7.30
  -2   7  -4  110.59   10.00
  -2   7  -4  117.69    9.00
  -3  -7  -4 2975.20   87.69
   3  -7   4 3023.20   89.39
  -3  -7  -4 3047.50   89.69
   3  -7   4 2903.51   89.89
   3  -7   4 3034.00   88.99
  -3  -7  -4 3051.39   87.99
   3  -7   4 2990.90   89.69
  -3  -7  -4 3178.08   93.19
  -3   7  -4 3030.00   89.89
  -3   7  -4 2956.90   91.29
  -3   7  -4 2892.61   90.29
   3   7   4 2904.81   87.09
   3   7   4 2971.90   87.29
  -4  -7  -4   32.00    5.60
   4  -7   4   26.30    6.80
  -4  -7  -4   32.70    6.10
  -4  -7  -4   39.20    7.50
   4  -7   4   31.80    6.70
  -4  -7  -4   28.60    5.20
   4  -7   4   35.50    5.70
   4  -7   4   27.70    6.10
  -4   7  -4   18.40    6.60
   4   7   4   29.70    5.10
  -4   7  -4   23.10    6.40
  -4   7  -4   28.70    7.30
  -5  -7  -4    5.70    3.80
  -5  -7  -4    9.30    5.30
   5  -7   4    0.70    5.00
   5  -7   4    6.40    5.50
   5  -7   4   -2.20    7.40
   5  -7   4   10.90    4.50
  -5  -7  -4    2.90    4.40
  -5  -7  -4    2.10    5.70
  -5   7  -4    1.80    5.90
  -5   7  -4   -4.70    6.20
  -5   7  -4   11.20    6.10
   5   7   4    8.70    4.90
  -6  -7  -4  322.17   17.30
  -6  -7  -4  303.67   13.20
   6  -7   4  295.77   18.70
   6  -7   4  318.87   18.50
  -6  -7  -4  314.07   15.10
   6  -7   4  322.77   15.50
  -6  -7  -4  332.47   18.10
  -6   7  -4  321.87   18.60
  -6   7  -4  323.77   19.80
  -6   7  -4  316.97   19.20
   6   7   4  336.57   16.60
  -7  -7  -4   10.00    6.80
   7  -7   4    4.60    6.50
  -7  -7  -4    9.50    7.20
  -7  -7  -4   12.30    5.70
   7  -7   4   12.30    5.20
  -7   7  -4   22.50    8.80
   7   7   4   22.20    8.70
  -7   7  -4   25.40    9.60
   8  -7   4   49.40   12.10
  -8  -7  -4   68.39   11.00
  -8  -7  -4   43.30    7.00
  -8  -7  -4   46.80    9.10
  -8  -7  -4   53.09    8.30
  -8   7  -4   78.69   13.80
  -8   7  -4   36.80   13.10
   8   7   4   57.59   11.10
   8  -8  -4   20.80   11.00
  -8  -8   4    3.40    7.70
  -8  -8   4    2.20    5.30
  -8  -8   4    0.70    6.30
  -8   8   4    8.20   12.20
   8   8  -4    4.90   12.50
  -8   8   4   -1.20   11.30
  -7  -8   4   35.40    8.50
   7  -8  -4   43.90    6.50
  -7  -8   4   54.09    7.10
   7  -8  -4   68.79   11.70
  -7  -8   4   45.90    7.40
  -7  -8   4   54.29    8.20
  -7   8   4   55.59   10.50
   7   8  -4   61.49   14.10
  -7   8   4   64.39   13.20
  -6  -8   4  233.78   13.80
  -6  -8   4  250.17   13.70
   6  -8  -4  230.88   13.10
  -6  -8   4  222.68   16.40
   6  -8  -4  236.28   17.80
  -6  -8   4  230.28   13.60
   6   8  -4  241.18   19.20
  -6   8   4  254.97   18.30
  -6   8   4  248.98   20.60
  -5  -8   4   38.30    6.30
   5  -8  -4   48.00    6.50
  -5  -8   4   42.10    6.60
  -5  -8   4   41.60    6.50
   5  -8  -4   45.20    7.70
   5  -8  -4   49.80    8.20
  -5  -8   4   45.50    6.70
   5  -8  -4   35.90    6.40
  -5   8   4   38.50    9.40
   5   8  -4   38.30    7.80
  -5   8   4   52.59    9.30
  -4  -8   4   72.29    7.70
  -4  -8   4   75.99    9.00
  -4  -8   4   95.59    9.10
   4  -8  -4   70.49    8.60
  -4  -8   4   73.99    7.60
   4  -8  -4   75.69    9.80
   4  -8  -4   75.39    9.20
   4  -8  -4   93.09    8.70
  -4   8   4   99.79   13.50
  -4   8   4   97.39   11.90
   4   8  -4   94.19   11.60
  -4   8   4   55.39    9.30
  -3  -8   4  183.98   10.60
  -3  -8   4  185.68   11.50
   3  -8  -4  194.48   11.70
  -3  -8   4  185.58    8.70
   3  -8  -4  177.88   12.50
  -3  -8   4  196.98   11.90
   3  -8  -4  196.68   11.90
   3  -8  -4  181.28   10.60
   3   8  -4  186.18    8.40
  -3   8   4  205.18   14.30
  -3   8   4  179.58   14.10
   3   8  -4  190.98   12.70
  -3   8   4  195.98   15.10
  -2  -8   4   -3.30    3.60
  -2  -8   4   -2.90    3.80
   2  -8  -4    3.00    4.40
  -2  -8   4   -1.10    3.30
   2  -8  -4   -3.60    3.50
   2  -8  -4   -4.70    3.10
   2   8  -4    0.10    2.00
   2   8  -4   -4.80    2.50
  -2   8   4   -1.50    4.40
  -2   8   4    0.20    5.40
  -2   8   4   -2.80    4.90
   2   8  -4    2.70    3.90
   1  -8  -4   45.90   10.20
  -1  -8   4   36.70    4.00
  -1  -8   4   44.40    6.50
   1  -8  -4   38.80    6.30
   1  -8  -4   35.40    4.80
  -1  -8   4   30.10    4.80
  -1  -8   4   39.10    6.40
   1  -8  -4   24.40    5.30
   1  -8  -4   59.29    6.90
  -1   8   4   46.50    7.90
  -1   8   4   26.80    6.30
   1   8  -4   49.99    5.00
  -1   8   4   39.80    9.50
   1   8  -4   40.90    4.60
   1   8  -4   31.70    6.30
   0  -8   4   40.80    4.60
   0  -8  -4   37.50    8.20
   0  -8   4   34.80    6.60
   0  -8  -4   30.70    6.00
   0  -8  -4   31.60    5.90
   0  -8   4   39.60    5.90
   0  -8  -4   34.40    5.10
   0  -8  -4   40.20    5.80
   0   8   4   30.70    6.30
   0   8  -4   35.30    4.30
   0   8   4   35.90    6.70
   0   8  -4   33.10    4.70
   0   8   4   23.60    6.50
   0   8  -4   43.50    7.30
   1  -8   4 2805.72   80.19
  -1  -8  -4 2638.24   82.99
  -1  -8  -4 2748.23   82.69
  -1  -8  -4 2675.13   81.09
   1  -8   4 2805.72   82.99
  -1  -8  -4 2774.32   80.79
  -1  -8  -4 2714.83   84.99
   1  -8   4 2671.53   81.89
   1  -8   4 2742.83   82.49
  -1   8  -4 2665.73   83.89
  -1   8  -4 2693.73   80.09
   1   8   4 2764.22   82.19
   1   8   4 2821.02   78.79
  -1   8  -4 2706.93   81.29
   2  -8   4  300.07   14.70
  -2  -8  -4  280.27   14.60
  -2  -8  -4  288.57   17.30
  -2  -8  -4  270.47   12.80
   2  -8   4  297.47   13.30
   2  -8   4  262.47   14.70
  -2  -8  -4  271.37   13.50
   2  -8   4  288.07   14.40
  -2   8  -4  257.27   15.20
   2   8   4  224.18   14.40
  -2   8  -4  273.37   14.40
  -2   8  -4  282.77   16.10
  -3  -8  -4 2674.13   79.69
   3  -8   4 2638.64   80.79
  -3  -8  -4 2650.63   80.59
  -3  -8  -4 2647.34   82.99
   3  -8   4 2665.23   81.29
   3  -8   4 2684.63   80.29
   3  -8   4 2639.04   81.39
  -3  -8  -4 2685.23   78.69
  -3   8  -4 2700.13   81.49
  -3   8  -4 2697.63   83.39
   3   8   4 2557.44   78.59
   3   8   4 2558.14   79.39
  -3   8  -4 2732.33   81.89
   4  -8   4   85.49   10.20
  -4  -8  -4   73.79    9.40
  -4  -8  -4   94.99    9.40
   4  -8   4   65.59    8.50
   4  -8   4   75.99    9.20
   4  -8   4   93.69    9.60
  -4  -8  -4   83.09   10.40
  -4  -8  -4   81.79    8.20
   4   8   4   78.69    9.70
  -4   8  -4   86.39   11.10
  -4   8  -4   80.99   10.20
  -4   8  -4  109.39   15.50
   5  -8   4   13.30    5.40
  -5  -8  -4    8.00    5.70
   5  -8   4    8.30    6.10
   5  -8   4    3.80    6.20
  -5  -8  -4    5.10    4.20
  -5  -8  -4   21.90    7.90
  -5  -8  -4    6.60    5.30
  -5   8  -4   14.00    8.00
  -5   8  -4   10.30    6.70
   5   8   4    9.30    5.50
  -5   8  -4   14.00    7.50
   6  -8   4  154.48   14.80
  -6  -8  -4  138.39   10.90
   6  -8   4  151.28   11.90
  -6  -8  -4  132.39   15.40
  -6  -8  -4  156.58   13.50
   6  -8   4  142.69   13.70
  -6   8  -4  171.98   16.00
  -6   8  -4  137.19   16.10
   6   8   4  156.28   14.00
  -7  -8  -4  298.27   19.00
  -7  -8  -4  278.07   19.60
   7  -8   4  312.47   20.90
  -7  -8  -4  258.17   14.80
  -7  -8  -4  296.07   15.60
   7  -8   4  271.97   15.40
  -7   8  -4  310.17   23.00
  -7   8  -4  271.77   21.90
   7   8   4  300.87   19.30
  -8  -8  -4   -7.30    8.10
  -8  -8  -4    3.50    5.60
  -8  -8  -4    2.40    6.40
   8  -8   4   -2.80   10.40
  -8   8  -4    9.10   11.30
  -8   8  -4   -2.50   10.40
   8   8   4   11.80   10.30
  -7  -9   4    0.70    7.50
  -7  -9   4    7.70    6.30
   7  -9  -4  -18.00    9.50
  -7  -9   4   -7.70    7.20
   7  -9  -4   -4.40    5.80
  -7   9   4   -4.80   11.00
   7   9  -4   15.40   12.10
  -7   9   4   -9.30   10.00
   6  -9  -4    4.80    8.90
  -6  -9   4   -1.60    5.10
  -6  -9   4   -2.80    8.20
  -6  -9   4    8.00    5.60
   6  -9  -4    4.50    5.60
  -6  -9   4    7.60    6.10
   6  -9  -4   -2.90    7.70
  -6   9   4    1.90    8.20
   6   9  -4    3.30    8.20
  -5  -9   4  189.78   14.20
  -5  -9   4  178.08   16.50
  -5  -9   4  205.78   13.40
  -5  -9   4  188.58   13.40
   5  -9  -4  193.38   15.20
   5  -9  -4  205.98   12.70
  -5  -9   4  201.68   12.50
   5  -9  -4  171.28   12.80
   5  -9  -4  173.98   14.80
   5   9  -4  175.88   17.00
  -5   9   4  187.58   17.80
  -5   9   4  176.18   16.30
  -4  -9   4  144.49   11.60
   4  -9  -4  138.99   10.50
   4  -9  -4  140.89   12.60
  -4  -9   4  120.09    9.10
   4  -9  -4  135.89   11.80
   4  -9  -4  133.79   11.10
  -4  -9   4  146.79   10.60
  -4  -9   4  138.59   11.40
   4   9  -4  125.29   13.20
   4   9  -4  128.49    8.20
  -4   9   4  138.69   15.10
  -4   9   4  125.39   14.40
   3  -9  -4   18.30    6.60
   3  -9  -4   17.50    5.50
  -3  -9   4   24.80    5.00
   3  -9  -4   20.60    6.00
   3  -9  -4   24.70    5.80
  -3  -9   4   27.70    6.20
  -3  -9   4   24.60    5.90
   3   9  -4   30.40    4.50
  -3   9   4   24.10    6.20
  -3   9   4   22.00    7.90
   3   9  -4   29.50    7.20
   2  -9  -4   86.59   10.50
  -2  -9   4   85.99    8.50
  -2  -9   4   91.99    9.70
   2  -9  -4   90.89    8.30
  -2  -9   4   78.49    9.10
   2  -9  -4   94.89    9.90
  -2   9   4   97.49   11.50
   2   9  -4   90.09    9.60
   2   9  -4   96.09    5.90
   2   9  -4   95.99    7.10
  -2   9   4   91.59   11.50
   1  -9  -4  317.37   16.10
   1  -9  -4  317.07   15.00
   1  -9  -4  314.87   14.40
   1  -9  -4  339.17   17.20
  -1  -9   4  327.07   12.30
  -1  -9   4  321.07   16.30
  -1  -9   4  328.87   16.30
  -1  -9   4  286.87   14.80
   1   9  -4  321.17   12.80
  -1   9   4  335.67   17.90
   1   9  -4  303.67   16.80
   1   9  -4  340.57   13.30
   0  -9   4  666.03   26.30
   0  -9  -4  670.13   24.40
   0  -9   4  651.43   22.20
   0  -9   4  663.53   29.50
   0  -9  -4  670.23   24.30
   0  -9  -4  678.13   30.20
   0  -9  -4  656.13   25.90
   0  -9   4  665.93   25.50
   0  -9   4  627.84   24.70
   0  -9  -4  636.44   25.40
   0   9  -4  627.74   24.90
   0   9  -4  644.34   26.70
   0   9   4  685.53   26.80
   0   9  -4  652.73   22.80
  -1  -9  -4 2676.13   80.49
  -1  -9  -4 2689.03   82.09
   1  -9   4 2697.03   81.59
  -1  -9  -4 2680.93   81.89
  -1  -9  -4 2582.44   84.69
   1  -9   4 2637.94   81.89
   1  -9   4 2741.63   79.39
  -1  -9  -4 2667.83   79.99
   1  -9   4 2684.33   82.49
   1   9   4 2746.93   77.69
  -1   9  -4 2679.13   83.69
  -1   9  -4 2678.23   80.39
   1   9   4 2674.53   81.89
   2  -9   4  109.69   11.60
   2  -9   4  110.39   10.60
   2  -9   4  120.39    9.60
  -2  -9  -4  128.49    9.00
   2  -9   4  129.89   11.00
  -2  -9  -4  113.09   10.80
  -2  -9  -4  131.59   13.50
  -2  -9  -4  141.09   16.30
  -2  -9  -4  118.39   10.00
  -2   9  -4  121.89   12.60
  -2   9  -4  125.59   10.80
   2   9   4  123.59   10.30
  -3  -9  -4   12.00    7.20
  -3  -9  -4   12.50    4.20
   3  -9   4   19.90    6.10
  -3  -9  -4   18.20    4.70
  -3  -9  -4   19.70    6.30
   3  -9   4   18.70    5.90
   3  -9   4    9.70    5.50
   3  -9   4   12.90    5.00
  -3  -9  -4   16.40    9.20
   3   9   4   17.10    5.30
  -3   9  -4   27.40    7.60
   3   9   4   19.40    5.30
  -3   9  -4   10.00    5.50
  -4  -9  -4   88.19    8.40
  -4  -9  -4  103.39   10.30
   4  -9   4  105.69   10.50
  -4  -9  -4   97.59   12.20
  -4  -9  -4   99.59   11.80
  -4  -9  -4   80.19    9.70
   4  -9   4   97.49   12.50
   4  -9   4   94.09   11.50
   4  -9   4  100.79   11.20
  -4   9  -4  100.49   13.40
  -4   9  -4   87.59   11.70
   4   9   4   86.69    9.30
  -4   9  -4   68.49    9.40
  -5  -9  -4   10.10   10.40
  -5  -9  -4   -2.70    4.20
   5  -9   4   -2.00    6.30
   5  -9   4    0.30    6.30
  -5  -9  -4    3.70   10.00
  -5  -9  -4   10.50    5.30
  -5  -9  -4   -4.20    4.80
   5  -9   4   -0.20    5.10
  -5   9  -4    6.00    6.50
  -5   9  -4   -2.10    7.40
   5   9   4   -1.20    6.10
   6  -9   4   48.20   10.40
  -6  -9  -4   50.89    8.10
   6  -9   4   69.89   11.00
  -6  -9  -4   53.59    7.90
  -6  -9  -4   59.59    9.20
   6  -9   4   93.69   12.20
  -6   9  -4   45.30   10.80
   6   9   4   59.79   10.00
  -6   9  -4   47.80   11.20
   7  -9   4   -1.20    6.50
  -7  -9  -4  -10.00    5.60
   7  -9   4   -6.60    8.80
  -7  -9  -4   -8.20    7.10
  -7   9  -4  -16.40   10.20
  -7   9  -4   -3.30    8.80
   7   9   4    0.60    9.00
   7 -10  -4   21.60    7.80
  -7 -10   4   19.90    9.00
  -7 -10   4   23.10    9.30
  -7 -10   4   18.00    7.90
   7  10  -4   15.80   13.20
  -7  10   4    6.90   13.00
   6 -10  -4   48.10    9.60
  -6 -10   4   63.79    9.30
  -6 -10   4   56.69    9.20
  -6 -10   4   50.99    8.70
   6 -10  -4   50.29   12.60
   6 -10  -4   53.99    8.50
  -6  10   4   59.19   14.50
   6  10  -4   76.09   14.50
  -6  10   4   46.50   11.80
  -5 -10   4   25.40    6.90
   5 -10  -4   22.40    8.70
   5 -10  -4   28.00    7.30
   5 -10  -4   12.30    6.40
  -5 -10   4   39.70    8.00
  -5 -10   4   25.60    7.30
   5 -10  -4   22.20    8.20
  -5  10   4   24.80   10.20
   5  10  -4   37.50   10.20
   4 -10  -4  207.38   13.40
  -4 -10   4  182.88   14.50
   4 -10  -4  200.28   15.90
  -4 -10   4  179.48   13.80
   4 -10  -4  192.28   13.90
  -4 -10   4  191.58   19.80
   4 -10  -4  191.98   14.20
  -4 -10   4  188.28   12.70
   4  10  -4  204.98   13.60
   4  10  -4  186.18   16.20
  -4  10   4  187.68   17.40
  -3 -10   4  122.39   11.10
   3 -10  -4  122.39   12.80
  -3 -10   4   72.79   12.50
  -3 -10   4  117.49   10.70
   3 -10  -4  108.19   10.00
   3 -10  -4   95.39   11.20
   3 -10  -4   96.59   11.00
  -3 -10   4  108.89   11.60
   3  10  -4  104.69    9.10
   3  10  -4  100.29   12.00
  -3  10   4   87.59   12.60
  -2 -10   4   15.20    6.20
  -2 -10   4   12.00    6.10
  -2 -10   4   13.40   10.80
  -2 -10   4   20.00    5.30
   2 -10  -4   31.70    7.80
   2 -10  -4   13.60    5.10
   2 -10  -4   11.30    5.60
   2  10  -4   14.90    3.30
   2  10  -4   17.80    4.80
  -2  10   4   10.00    6.50
   2  10  -4   16.00    5.60
  -1 -10   4 1296.07   50.49
  -1 -10   4 1401.46   47.10
  -1 -10   4 1351.96   42.10
   1 -10  -4 1392.36   44.90
  -1 -10   4 1368.16   45.40
   1 -10  -4 1407.26   46.80
  -1 -10   4 1428.56   46.70
   1 -10  -4 1405.46   47.50
   1  10  -4 1379.06   42.40
   1  10  -4 1331.97   42.80
  -1  10   4 1405.86   48.70
   1  10  -4 1383.66   48.20
   0 -10  -4   89.49    9.80
   0 -10   4   85.29    9.80
   0 -10   4   96.59    8.40
   0 -10   4   91.79   10.30
   0 -10  -4  100.39   11.50
   0 -10  -4  109.29    9.30
   0 -10  -4  104.69   10.80
   0 -10   4  113.29   11.90
   0  10  -4   97.19   12.20
   0  10  -4  104.99    8.50
   0  10   4  110.89   11.20
   1 -10   4  529.65   20.60
  -1 -10  -4  536.15   22.90
  -1 -10  -4  528.85   28.90
  -1 -10  -4  520.15   21.40
  -1 -10  -4  525.45   23.30
   1 -10   4  541.65   23.50
   1 -10   4  523.35   23.60
  -1 -10  -4  519.05   21.00
   1 -10   4  525.45   22.70
  -1  10  -4  528.55   21.60
  -1  10  -4  510.65   24.40
   1  10   4  519.95   23.10
   1  10   4  533.05   18.50
   1  10   4  508.65   19.20
   2 -10   4    0.20    6.60
  -2 -10  -4   -2.60    4.20
  -2 -10  -4   15.50   11.10
   2 -10   4    4.50    5.50
   2 -10   4    1.40    5.50
   2 -10   4   -4.70    4.40
  -2 -10  -4    1.70    5.00
  -2 -10  -4    1.90    4.90
  -2 -10  -4    1.30    5.00
  -2  10  -4    7.40    5.90
   2  10   4   -3.10    5.40
  -2  10  -4   -6.10    4.90
   2  10   4    1.60    3.00
   2  10   4    3.90    2.70
  -3 -10  -4   64.29    8.50
   3 -10   4   68.09   10.60
  -3 -10  -4   59.49    8.90
   3 -10   4   69.49   10.10
  -3 -10  -4   48.40    8.30
   3 -10   4   79.19    9.50
  -3 -10  -4   63.49    7.40
   3 -10   4   89.39   10.00
  -3 -10  -4   55.09   12.20
  -3  10  -4   80.39   11.80
  -3  10  -4   69.49    8.90
   3  10   4   71.09    8.60
   3  10   4   75.79    9.70
  -4 -10  -4  112.29   10.30
  -4 -10  -4  147.19   12.40
  -4 -10  -4  110.89   18.30
   4 -10   4  109.69   12.40
  -4 -10  -4  112.39   11.70
   4 -10   4  143.69   15.10
   4 -10   4  120.99   12.80
   4 -10   4  120.89   13.50
  -4 -10  -4  108.39   11.90
  -4  10  -4  116.99   13.70
  -4  10  -4  105.49   14.70
   4  10   4  105.99   12.50
  -5 -10  -4  187.78   12.00
   5 -10   4  196.48   16.10
  -5 -10  -4  172.68   13.70
   5 -10   4  193.78   15.30
  -5 -10  -4  185.48   14.10
   5 -10   4  183.18   16.90
   5  10   4  144.19   15.00
  -5  10  -4  180.18   17.10
  -5  10  -4  195.28   18.60
  -6 -10  -4   19.80    6.30
   6 -10   4   27.40    7.70
   6 -10   4   15.00    9.10
  -6 -10  -4   22.70    7.60
  -6 -10  -4   18.10    8.00
  -6  10  -4   41.00   11.50
  -6  10  -4   18.10    9.50
   6  10   4   17.40    8.90
  -7 -10  -4   27.00   10.00
  -7 -10  -4   31.00    8.90
   7 -10   4   27.50    9.00
   6 -11  -4   49.90   10.40
   6 -11  -4   30.60   11.70
  -6 -11   4   35.90   10.10
   6 -11  -4   52.89    9.40
  -6 -11   4   44.30   14.30
  -6 -11   4   39.20    8.90
  -6  11   4   38.90   13.50
   6  11  -4   42.40   15.40
  -6  11   4   16.90   14.40
  -5 -11   4    3.90    7.50
   5 -11  -4   -4.50    7.40
  -5 -11   4    3.20    7.20
   5 -11  -4   -4.00    7.60
   5 -11  -4   -3.40    7.60
   5 -11  -4   22.90   10.00
  -5 -11   4   -7.50    5.70
   5  11  -4    6.40   10.30
  -5  11   4   -0.80    9.20
  -5  11   4   -9.70    9.70
   4 -11  -4   -2.50    8.30
   4 -11  -4    2.00    6.60
   4 -11  -4    1.70    7.00
  -4 -11   4    5.60    7.60
   4 -11  -4    1.30    7.30
  -4 -11   4   -1.50    5.50
  -4 -11   4   -7.00    6.50
  -4  11   4   -1.00    7.90
   4  11  -4   -3.00    8.20
  -4  11   4   -3.50    8.80
   3 -11  -4   85.39   11.90
   3 -11  -4   97.19   12.50
   3 -11  -4   96.09   12.00
  -3 -11   4   80.69   10.80
  -3 -11   4   71.89   10.30
   3 -11  -4   90.69   10.50
  -3 -11   4   96.89   10.80
  -3  11   4   70.89   13.00
  -3  11   4   78.99   10.80
   3  11  -4   96.69   12.10
   2 -11  -4   73.39    8.80
   2 -11  -4   71.09   10.10
   2 -11  -4  107.49   13.30
  -2 -11   4   81.29   10.60
  -2 -11   4   75.49   10.10
  -2 -11   4   61.89    9.20
   2 -11  -4   54.79    7.90
  -2 -11   4   61.29    9.90
  -2  11   4   58.19    9.10
   2  11  -4   75.29    5.90
  -2  11   4   57.19   11.10
   2  11  -4   93.99   12.50
   1 -11  -4  426.86   20.20
  -1 -11   4  478.55   22.40
  -1 -11   4  450.45   20.70
  -1 -11   4  474.15   17.80
   1 -11  -4  478.45   22.20
   1 -11  -4  480.05   23.00
  -1 -11   4  431.76   22.80
   1  11  -4  430.26   22.70
   1  11  -4  438.36   17.40
  -1  11   4  444.86   21.30
  -1  11   4  446.36   24.50
   0 -11  -4   91.99   11.30
   0 -11   4   81.49   10.70
   0 -11  -4   81.99   10.10
   0 -11  -4  106.39   10.70
   0 -11   4   86.19   10.40
   0 -11  -4  100.09   11.00
   0 -11   4  110.69   13.10
   0 -11   4  110.59    9.10
   0  11   4  105.59   11.90
   0  11  -4   83.69   11.20
   0  11  -4   91.59    9.60
   0  11   4   71.09    9.90
   1 -11   4   28.90    7.10
   1 -11   4   15.60    6.10
  -1 -11  -4   19.50    6.10
   1 -11   4   17.40    6.40
  -1 -11  -4    7.70    6.10
  -1 -11  -4   36.20    7.50
  -1 -11  -4    9.70    6.70
   1 -11   4   19.70    7.00
  -1  11  -4   17.80    7.70
   1  11   4   13.60    6.80
  -1  11  -4   15.10    5.30
   1  11   4   21.40    5.00
   1  11   4   24.60    4.90
   2 -11   4   10.00    6.00
   2 -11   4    0.50    7.30
  -2 -11  -4    8.10    5.80
  -2 -11  -4   13.20    7.40
  -2 -11  -4    9.40    5.60
   2 -11   4    4.20    6.80
   2 -11   4   -3.90    6.80
  -2 -11  -4   10.30    5.40
  -2  11  -4   13.20    8.10
  -2  11  -4   12.70    5.70
   2  11   4    3.30    6.70
   3 -11   4   19.90    7.90
  -3 -11  -4   -5.70    6.70
   3 -11   4   -3.30    6.70
  -3 -11  -4   -5.00    5.30
  -3 -11  -4    0.30    5.90
   3 -11   4   -1.90    9.00
  -3 -11  -4    0.80    5.50
   3 -11   4    2.80    7.20
  -3  11  -4    8.20    6.60
   3  11   4   -4.70    5.50
   3  11   4    0.10    6.10
  -3  11  -4  -13.30    7.90
   4 -11   4   -4.20    9.00
   4 -11   4   12.50    7.80
  -4 -11  -4    4.70    6.10
   4 -11   4   -0.30    6.90
   4 -11   4   18.30    8.60
  -4 -11  -4   -6.20    5.30
  -4 -11  -4    6.70    7.10
  -4 -11  -4   -3.80    7.00
  -4  11  -4  -11.40    7.00
   4  11   4  -10.60    6.30
  -4  11  -4    2.10    9.30
  -5 -11  -4    8.90    7.40
  -5 -11  -4   14.20    6.20
   5 -11   4    3.30    7.90
  -5 -11  -4   17.00    7.80
   5 -11   4   12.70    8.00
  -5 -11  -4   18.70    8.60
   5 -11   4    1.30   10.30
  -5  11  -4    1.00    8.70
  -5  11  -4   -6.60    9.90
   5  11   4   16.40    8.40
  -6 -11  -4    1.70    6.50
   6 -11   4   10.90    9.70
   6 -11   4    8.80    8.50
  -6 -11  -4    1.10    8.20
  -6 -11  -4    8.10    7.70
  -6  11  -4    0.80   10.70
   6  11   4   14.10    9.80
  -6  11  -4    1.60   12.00
   5 -12  -4   22.80   10.20
  -5 -12   4   42.10   10.60
   5 -12  -4   58.19   10.50
  -5 -12   4   39.30    9.60
   5  12  -4   49.50   14.90
   4 -12  -4   72.09   13.00
   4 -12  -4   71.79   11.50
   4 -12  -4  112.49   15.00
  -4 -12   4   77.19   12.00
  -4 -12   4   77.99   11.10
   4 -12  -4   88.29   11.60
  -4 -12   4   84.69   11.90
  -4  12   4   80.29   14.50
   4  12  -4   89.29   13.70
  -4  12   4   82.39   13.60
  -3 -12   4  217.08   18.50
   3 -12  -4  203.98   17.60
   3 -12  -4  232.88   15.70
  -3 -12   4  210.48   15.50
   3 -12  -4  229.28   17.40
   3 -12  -4  253.57   19.80
  -3 -12   4  232.78   18.30
  -3  12   4  209.08   18.80
   3  12  -4  168.58   18.40
  -3  12   4  226.08   22.60
  -2 -12   4   25.60    8.70
  -2 -12   4   15.10    6.70
   2 -12  -4   19.30    6.70
   2 -12  -4   27.30    7.80
  -2 -12   4   18.70    8.90
  -2 -12   4   21.60    5.40
   2 -12  -4   29.20    9.50
   2 -12  -4   34.70    7.70
   2  12  -4   25.90    8.50
  -2  12   4   30.10    8.10
   2  12  -4   18.70    4.00
  -2  12   4   26.10   11.80
   1 -12  -4   13.20    8.50
   1 -12  -4   15.40    6.30
  -1 -12   4   15.20    8.20
  -1 -12   4    8.20    5.20
   1 -12  -4    2.70    6.60
  -1 -12   4   14.10    7.40
  -1 -12   4   14.50    7.30
  -1  12   4   13.60    8.70
   1  12  -4   16.80    8.20
  -1  12   4   17.60    7.20
   1  12  -4    7.30    6.20
   0 -12   4    6.90    7.40
   0 -12   4    6.60    7.20
   0 -12   4   10.60    5.00
   0 -12  -4    3.80    6.50
   0 -12   4    1.80    6.40
   0 -12  -4    4.00    7.90
   0 -12  -4    2.50    5.80
   0  12  -4    1.50    5.20
   0  12  -4    5.90    8.80
   0  12   4    2.40    7.60
   0  12   4    3.50    5.40
  -1 -12  -4   15.90    6.00
   1 -12   4    4.80    6.50
   1 -12   4   19.20    7.20
   1 -12   4   17.70    6.30
  -1 -12  -4   13.40    6.30
  -1 -12  -4   11.00    8.10
   1 -12   4   20.40    8.60
  -1 -12  -4   11.30    7.40
   1  12   4   22.90    5.20
  -1  12  -4   14.80    5.60
   1  12   4   23.90    8.40
  -1  12  -4   27.90    9.50
  -2 -12  -4   15.70    6.90
   2 -12   4   20.40    8.50
   2 -12   4   21.00    8.50
  -2 -12  -4   -1.00    8.10
   2 -12   4   25.10    9.10
  -2 -12  -4   20.10    7.50
   2 -12   4   24.20    7.40
  -2 -12  -4    8.80    6.30
  -2  12  -4   11.80   10.10
  -2  12  -4   24.80    7.00
   2  12   4   23.10    8.40
   3 -12   4    3.00    8.60
   3 -12   4    3.90   10.00
  -3 -12  -4    8.60    7.60
   3 -12   4   -2.20    7.00
  -3 -12  -4    5.40    7.60
  -3 -12  -4   -6.40    6.10
   3 -12   4    6.00    7.80
  -3 -12  -4    1.30    7.40
  -3  12  -4   -8.60    6.70
  -3  12  -4    8.60    9.30
   3  12   4    5.40    7.50
   3  12   4    6.80    7.50
   4 -12   4  207.78   18.10
  -4 -12  -4  184.58   17.70
  -4 -12  -4  211.98   18.10
   4 -12   4  193.38   19.80
   4 -12   4  183.68   18.30
  -4 -12  -4  213.68   17.00
  -4 -12  -4  219.88   14.50
   4 -12   4  206.58   23.20
   4  12   4  199.68   17.20
  -4  12  -4  212.68   22.70
  -4  12  -4  221.48   19.00
  -3 -13   4   73.69   10.90
   3 -13  -4   54.69   10.80
   3 -13  -4   88.19   14.50
  -3 -13   4   68.39   11.60
  -3 -13   4   90.49   11.10
   3 -13  -4   79.09   13.00
  -3 -13   4   87.69   12.90
   3 -13  -4   78.99   11.80
  -3  13   4   81.39   16.90
   3  13  -4   73.19   13.30
  -3  13   4   58.79   11.90
  -2 -13   4   -7.10    9.10
   2 -13  -4    6.30    9.70
   2 -13  -4    4.40   10.40
  -2 -13   4    4.00    7.20
  -2 -13   4   15.60    8.40
   2 -13  -4   -3.90    7.80
  -2 -13   4   -2.50    6.60
   2 -13  -4    9.80    7.50
   2  13  -4   -3.60    8.90
  -2  13   4    9.50    8.20
  -2  13   4   22.60   11.20
  -1 -13   4   45.80   11.20
   1 -13  -4   30.60    9.30
   1 -13  -4   35.00    8.80
  -1 -13   4   33.70    9.40
   1 -13  -4   32.80   11.50
  -1 -13   4   33.70    9.20
  -1 -13   4   46.10    7.90
  -1  13   4   23.40   11.50
  -1  13   4   33.20    8.70
   1  13  -4   47.10   12.80
   1  13  -4   31.80    6.00
   0 -13   4   17.90    9.70
   0 -13   4   17.30    7.20
   0 -13  -4   11.20    9.60
   0 -13  -4   -2.90    7.40
   0 -13   4   14.40    8.70
   0 -13  -4   12.00    8.80
   0 -13   4   19.80    9.50
   0  13   4    3.80    6.70
   0  13  -4   25.70   10.80
   0  13   4   17.60    9.90
   0  13  -4    8.10    6.10
  -1 -13  -4   20.60    8.70
  -1 -13  -4   30.90   10.30
   1 -13   4   31.30    7.90
   1 -13   4   29.70    9.10
   1 -13   4   23.80    8.60
  -1 -13  -4   25.80    8.10
   1 -13   4   32.20   11.20
   1  13   4   27.30    9.80
[truncated: 5,253,292 more chars]
