# Supplementary material for: Thermomechanical effect in molecular crystals: the role of halogen-bonding interactions
Source: IUCrJ. 2017 Oct 27;4(Pt 6):812–23. doi: 10.1107/S2052252517014658 (PMC5668866; doi:10.1107/S2052252517014658)
Supplement: Supplementary file 2 [file m-04-00812-Compound-A-Form-Isup2.hkl]

data_Compound-A-Form-I                                                          
_shelx_title ' AN13VR_a_a.res in P2(1)/c   New: P21/c'                          
_shelx_refln_list_code          4                                               
_shelx_F_calc_maximum      101.23                                               
_exptl_crystal_F_000       632.00                                               
_reflns_d_resolution_high  0.7676                                               
                                                                                
loop_                                                                           
 _space_group_symop_operation_xyz                                               
 'x, y, z'                                                                      
 '-x, y+1/2, -z+1/2'                                                            
 '-x, -y, -z'                                                                   
 'x, -y-1/2, z-1/2'                                                             
                                                                                
_cell_length_a     8.0683                                                       
_cell_length_b    10.7464                                                       
_cell_length_c    15.6155                                                       
_cell_angle_alpha  90.000                                                       
_cell_angle_beta   90.890                                                       
_cell_angle_gamma  90.000                                                       
                                                                                
_shelx_F_squared_multiplier     1.000                                           
                                                                                
loop_                                                                           
 _refln_index_h                                                                 
 _refln_index_k                                                                 
 _refln_index_l                                                                 
 _refln_F_squared_calc                                                          
 _refln_F_squared_meas                                                          
 _refln_F_squared_sigma                                                         
 _refln_observed_status                                                         
   1   0   0       1382.55       1367.33        27.32 o                         
   3   0   0        473.19        500.38         6.33 o                         
   4   0   0         57.17         54.19         1.91 o                         
   5   0   0        771.15        728.66         8.38 o                         
   6   0   0        146.40        152.88         2.87 o                         
   7   0   0        342.93        329.03         5.33 o                         
   8   0   0        201.76        210.51         5.22 o                         
   9   0   0         31.94         29.90         3.24 o                         
  10   0   0         18.66         21.24         3.15 o                         
   1   1   0        294.22        292.84         2.01 o                         
   2   1   0       1286.65       1258.77         8.74 o                         
   3   1   0        243.69        269.66         2.36 o                         
   4   1   0       1025.46       1010.66         9.54 o                         
   5   1   0         58.77         68.32         1.31 o                         
   6   1   0        108.45        105.16         1.82 o                         
   7   1   0         61.54         60.50         1.75 o                         
   8   1   0         16.75         18.74         1.39 o                         
   9   1   0         22.17         20.22         2.01 o                         
  10   1   0         12.99         13.54         2.08 o                         
   0   2   0        281.74        317.88         2.91 o                         
   1   2   0        261.09        257.43         1.99 o                         
   3   2   0        195.64        170.68         1.48 o                         
   4   2   0       1255.81       1342.50        10.03 o                         
   5   2   0        910.10        925.96         7.57 o                         
   6   2   0        218.60        213.41         2.75 o                         
   7   2   0         45.61         40.40         1.72 o                         
   8   2   0         43.22         44.01         2.82 o                         
   9   2   0          8.56          9.04         1.82 o                         
  10   2   0          4.13          7.41         2.05 o                         
   1   3   0        646.28        648.36         5.34 o                         
   2   3   0         93.58         93.59         0.94 o                         
   3   3   0       3572.62       3758.62        25.03 o                         
   4   3   0         86.72         88.12         1.07 o                         
   5   3   0        286.76        277.97         2.71 o                         
   6   3   0         29.41         32.85         0.91 o                         
   7   3   0         53.65         53.45         1.52 o                         
   8   3   0          5.19          5.94         1.35 o                         
   9   3   0          5.97          3.61         1.69 o                         
  10   3   0          1.27         -1.91         2.02 o                         
   0   4   0         54.56         69.07         1.13 o                         
   1   4   0       1734.10       1844.31        11.76 o                         
   2   4   0        791.09        707.64         4.84 o                         
   3   4   0       1217.39       1208.08         8.10 o                         
   4   4   0       2374.72       2548.66        16.38 o                         
   5   4   0         73.55         71.43         1.08 o                         
   6   4   0        440.56        407.09         3.80 o                         
   7   4   0          8.78          8.70         0.74 o                         
   8   4   0          0.04          0.81         0.72 o                         
   9   4   0         15.37         14.84         1.79 o                         
  10   4   0          0.83          2.24         2.57 o                         
   1   5   0       2307.76       2393.03        14.64 o                         
   2   5   0       1211.54       1297.92         8.00 o                         
   3   5   0        450.01        469.15         3.67 o                         
   4   5   0         43.26         34.71         0.85 o                         
   5   5   0         61.54         60.43         1.14 o                         
   6   5   0         27.32         28.66         1.12 o                         
   7   5   0        114.08        113.34         1.93 o                         
   8   5   0          0.28          1.79         0.96 o                         
   9   5   0         13.43         15.44         1.85 o                         
   0   6   0        148.51        133.46         1.86 o                         
   1   6   0       1084.43       1149.65         9.06 o                         
   2   6   0         46.23         42.11         0.80 o                         
   3   6   0          3.20          1.80         0.39 o                         
   4   6   0         34.15         35.44         0.92 o                         
   5   6   0         55.52         57.30         1.38 o                         
   6   6   0        754.33        748.02         7.79 o                         
   7   6   0         40.12         32.54         1.40 o                         
   8   6   0         75.37         62.51         3.02 o                         
   9   6   0          6.25          8.14         1.37 o                         
   1   7   0       1082.27       1138.81         7.98 o                         
   2   7   0        513.95        486.48         4.09 o                         
   3   7   0         11.93         15.21         0.73 o                         
   4   7   0        127.81        117.52         1.70 o                         
   5   7   0         20.10         18.10         0.91 o                         
   6   7   0         31.67         27.74         1.16 o                         
   7   7   0         29.91         32.69         1.39 o                         
   8   7   0         18.14         12.34         1.66 o                         
   9   7   0         54.76         54.82         2.71 o                         
   0   8   0         41.09         36.90         1.95 o                         
   1   8   0        185.55        195.38         2.50 o                         
   2   8   0        100.97         99.13         1.66 o                         
   3   8   0          0.28         -0.07         0.62 o                         
   4   8   0        174.46        165.81         2.31 o                         
   5   8   0        158.66        159.66         2.40 o                         
   6   8   0         11.55         13.22         1.17 o                         
   7   8   0         66.06         66.08         2.14 o                         
   8   8   0        149.61        145.32         3.40 o                         
   1   9   0          4.73          4.49         0.68 o                         
   2   9   0          3.76          5.32         1.05 o                         
   3   9   0        460.34        473.19         4.82 o                         
   4   9   0        242.58        236.82         3.05 o                         
   5   9   0        135.74        135.98         2.49 o                         
   6   9   0          2.77          3.73         1.08 o                         
   7   9   0         31.61         29.52         1.70 o                         
   8   9   0          4.48          1.48         1.72 o                         
   0  10   0        306.56        300.81         5.61 o                         
   1  10   0         35.18         33.19         1.29 o                         
   2  10   0         21.51         19.09         1.29 o                         
   3  10   0         31.03         28.50         1.32 o                         
   4  10   0          0.61         -0.56         0.94 o                         
   5  10   0         25.38         25.99         1.44 o                         
   6  10   0         50.66         53.65         2.24 o                         
   7  10   0         31.98         31.02         2.11 o                         
   1  11   0          4.70          3.38         0.90 o                         
   2  11   0          3.72          3.43         1.13 o                         
   3  11   0         12.54          8.88         1.26 o                         
   4  11   0         15.53         13.11         1.33 o                         
   5  11   0         10.19          4.31         1.41 o                         
   6  11   0          0.26         -0.22         1.56 o                         
   0  12   0         17.17         14.37         2.32 o                         
   1  12   0         84.88         85.36         2.31 o                         
   2  12   0         15.21         12.99         1.47 o                         
   3  12   0         33.07         34.48         1.85 o                         
   4  12   0          6.84          8.72         1.57 o                         
   5  12   0         24.86         27.98         1.91 o                         
   1  13   0          8.23          5.89         1.28 o                         
   2  13   0         32.52         31.40         2.28 o                         
   3  13   0         28.37         29.59         1.97 o                         
 -10   1   1          5.77          4.78         1.93 o                         
  -9   1   1        100.37        105.78         3.34 o                         
  -8   1   1         61.21         59.17         2.46 o                         
  -7   1   1          1.50          0.88         0.83 o                         
  -6   1   1        350.89        345.58         5.58 o                         
  -5   1   1       1736.81       1804.72        18.71 o                         
  -4   1   1          1.18          1.79         0.33 o                         
  -3   1   1        151.12        156.94         1.51 o                         
  -1   1   1        878.08        860.22         5.36 o                         
   0   1   1       1104.76       1174.04        21.67 o                         
   1   1   1        377.02        366.78         2.37 o                         
   3   1   1         92.55         86.55         1.03 o                         
   4   1   1         35.52         35.60         0.79 o                         
   5   1   1          2.10          2.59         0.47 o                         
   6   1   1         10.70         11.32         0.79 o                         
   7   1   1        251.27        249.77         3.08 o                         
   8   1   1        168.53        168.32         2.41 o                         
   9   1   1          1.32         -1.02         1.54 o                         
  10   1   1          3.85          6.57         2.10 o                         
 -10   2   1         25.28         26.03         2.72 o                         
  -9   2   1          9.43          8.82         1.61 o                         
  -8   2   1         10.04          9.12         1.15 o                         
  -7   2   1         49.93         49.03         2.07 o                         
  -6   2   1          1.90          1.34         0.65 o                         
  -5   2   1        258.05        288.53         4.03 o                         
  -4   2   1         70.17         91.12         1.03 o                         
  -3   2   1         38.14         36.52         0.51 o                         
   0   2   1        164.66        158.78         1.18 o                         
   1   2   1       2980.27       2813.44        22.73 o                         
   2   2   1       5523.60       5611.99        64.23 o                         
   3   2   1       1115.63       1078.95         7.43 o                         
   4   2   1        347.70        330.73         2.64 o                         
   5   2   1          6.55          6.86         0.41 o                         
   6   2   1        113.51        114.27         1.72 o                         
   7   2   1          1.76          1.89         0.66 o                         
   8   2   1         17.55         17.88         1.15 o                         
   9   2   1         94.70        104.87         3.56 o                         
  10   2   1          8.90          9.80         2.16 o                         
 -10   3   1          2.05          0.92         2.08 o                         
  -9   3   1         11.31          9.54         1.72 o                         
  -8   3   1         58.49         59.09         2.52 o                         
  -7   3   1         13.95         12.62         1.31 o                         
  -6   3   1          0.39          0.50         0.48 o                         
  -5   3   1         63.79         69.74         1.09 o                         
  -4   3   1       5952.65       6291.11        45.71 o                         
  -3   3   1       6217.08       6661.89        51.87 o                         
  -2   3   1        538.40        507.86         3.32 o                         
  -1   3   1        301.89        294.65         1.96 o                         
   0   3   1        166.99        166.72         1.35 o                         
   1   3   1        318.94        297.10         2.21 o                         
   2   3   1       2429.00       2548.21        18.39 o                         
   3   3   1         79.55         76.22         0.82 o                         
   4   3   1       2275.37       2261.28        15.29 o                         
   5   3   1        496.47        496.19         3.89 o                         
   6   3   1        372.36        367.94         3.50 o                         
   7   3   1         15.67         16.69         1.01 o                         
   8   3   1          9.02          7.12         1.02 o                         
   9   3   1        112.78        119.71         3.75 o                         
  10   3   1         11.20         11.15         2.83 o                         
 -10   4   1          2.96          3.82         2.23 o                         
  -9   4   1         59.54         64.04         3.34 o                         
  -8   4   1         16.42         19.81         1.20 o                         
  -7   4   1        154.41        161.52         2.92 o                         
  -6   4   1         13.63         13.96         0.71 o                         
  -5   4   1        225.00        219.30         2.12 o                         
  -4   4   1       3690.37       3801.60        23.57 o                         
  -3   4   1        663.95        715.43         4.57 o                         
  -2   4   1        372.94        354.30         2.60 o                         
  -1   4   1        325.58        330.09         2.43 o                         
   0   4   1        656.82        680.02         4.50 o                         
   1   4   1       1567.50       1569.46        10.44 o                         
   2   4   1        101.66         82.16         0.96 o                         
   3   4   1          0.97          2.61         0.31 o                         
   4   4   1       5067.88       5276.74        33.31 o                         
   5   4   1        203.97        194.27         1.94 o                         
   6   4   1         89.58         88.02         2.01 o                         
   7   4   1        151.70        147.47         2.26 o                         
   8   4   1          8.16          7.80         0.89 o                         
   9   4   1         60.93         68.20         4.03 o                         
  10   4   1          0.01         -0.67         2.68 o                         
  -9   5   1          9.01          6.40         1.71 o                         
  -8   5   1          6.14          3.90         0.92 o                         
  -7   5   1         23.14         21.30         0.97 o                         
  -6   5   1        766.25        736.55         5.99 o                         
  -5   5   1         69.23         68.64         1.11 o                         
  -4   5   1        173.44        165.53         1.79 o                         
  -3   5   1          4.79          9.15         0.42 o                         
  -2   5   1         16.53          9.93         0.46 o                         
  -1   5   1       3706.30       3892.35        25.28 o                         
   0   5   1        149.79        179.37         1.87 o                         
   1   5   1        218.41        259.02         1.95 o                         
   2   5   1          1.07         -0.28         0.28 o                         
   3   5   1         14.33         16.53         0.60 o                         
   4   5   1        389.34        431.41         3.59 o                         
   5   5   1         42.94         33.39         1.18 o                         
   6   5   1         48.49         45.28         1.18 o                         
   7   5   1        163.04        169.53         2.32 o                         
   8   5   1          2.60          0.41         0.91 o                         
   9   5   1          1.50          2.50         1.02 o                         
  -9   6   1         18.88         20.67         1.52 o                         
  -8   6   1         76.13         72.81         2.29 o                         
  -7   6   1        288.45        287.36         3.42 o                         
  -6   6   1        547.29        553.15         5.31 o                         
  -5   6   1          1.04          0.59         0.57 o                         
  -4   6   1         98.22         94.00         1.34 o                         
  -3   6   1        246.84        247.31         2.42 o                         
  -2   6   1        173.25        147.07         1.42 o                         
  -1   6   1        208.87        243.11         2.43 o                         
   0   6   1       1351.62       1361.89         9.38 o                         
   1   6   1       2036.03       2008.01        18.63 o                         
   2   6   1       1875.62       1882.62        11.77 o                         
   3   6   1        100.66        111.96         1.40 o                         
   4   6   1        210.08        186.37         2.08 o                         
   5   6   1         38.07         35.36         1.59 o                         
   6   6   1        512.26        488.17         4.86 o                         
   7   6   1         24.27         26.14         1.46 o                         
   8   6   1          1.33         -0.54         0.94 o                         
   9   6   1         66.19         66.32         2.49 o                         
  -9   7   1          5.21          7.15         2.88 o                         
  -8   7   1         43.92         31.86         2.19 o                         
  -7   7   1          9.26          9.71         1.06 o                         
  -6   7   1         18.17         18.57         0.99 o                         
  -5   7   1          0.15         -0.49         0.59 o                         
  -4   7   1          4.70          5.44         0.59 o                         
  -3   7   1        401.32        421.59         3.90 o                         
  -2   7   1        381.49        377.38         3.18 o                         
  -1   7   1         19.85         26.89         0.74 o                         
   0   7   1         39.40         58.03         1.01 o                         
   1   7   1       1984.32       2156.35        15.96 o                         
   2   7   1        279.71        304.99         2.83 o                         
   3   7   1         27.75         27.36         0.92 o                         
   4   7   1        276.82        273.34         2.94 o                         
   5   7   1         40.91         33.39         1.16 o                         
   6   7   1         23.73         27.24         1.18 o                         
   7   7   1          3.01          1.37         1.05 o                         
   8   7   1         15.79         13.65         1.49 o                         
   9   7   1          3.46          5.69         2.05 o                         
  -8   8   1         58.94         53.62         2.64 o                         
  -7   8   1          6.61          5.96         1.12 o                         
  -6   8   1          3.30          3.46         1.03 o                         
  -5   8   1          4.20          4.51         0.79 o                         
  -4   8   1         49.44         58.20         1.42 o                         
  -3   8   1        168.16        172.62         2.31 o                         
  -2   8   1        251.19        234.80         2.58 o                         
  -1   8   1        620.08        591.95         5.76 o                         
   0   8   1        121.05        123.60         1.74 o                         
   1   8   1          0.28         -0.48         0.48 o                         
   2   8   1          9.98          8.90         0.69 o                         
   3   8   1         78.19         76.40         1.71 o                         
   4   8   1        144.15        130.32         1.98 o                         
   5   8   1         19.40         15.92         0.96 o                         
   6   8   1         21.70         20.79         1.21 o                         
   7   8   1         53.80         52.26         1.99 o                         
   8   8   1         22.04         16.03         1.66 o                         
  -8   9   1         15.66         13.77         4.34 o                         
  -7   9   1          0.51         -1.26         1.26 o                         
  -6   9   1          7.48         10.12         1.18 o                         
  -5   9   1         76.29         80.43         2.12 o                         
  -4   9   1          0.62          2.04         0.86 o                         
  -3   9   1        474.33        464.65         5.00 o                         
  -2   9   1        130.18        132.25         2.06 o                         
  -1   9   1          0.74          0.83         0.63 o                         
   0   9   1        474.42        478.04         5.02 o                         
   1   9   1        102.97         98.74         1.75 o                         
   2   9   1        628.08        616.90         6.19 o                         
   3   9   1        130.55        131.92         2.20 o                         
   4   9   1          1.03          0.67         0.82 o                         
   5   9   1          6.14          8.20         1.03 o                         
   6   9   1          5.01          5.30         1.13 o                         
   7   9   1         16.54         18.21         1.55 o                         
   8   9   1         29.69         43.87         6.97 o                         
  -7  10   1          6.61          7.09         2.26 o                         
  -6  10   1          0.29         -0.57         1.31 o                         
  -5  10   1        141.00        141.33         2.80 o                         
  -4  10   1         21.10         16.93         1.18 o                         
  -3  10   1          6.17          3.54         0.86 o                         
  -2  10   1          0.24          1.11         1.13 o                         
  -1  10   1         18.79         15.31         1.05 o                         
   0  10   1        159.42        166.89         2.78 o                         
   1  10   1          1.31          1.10         0.72 o                         
   2  10   1         19.62         20.90         1.15 o                         
   3  10   1          0.05          0.13         0.81 o                         
   4  10   1         13.54         13.02         1.12 o                         
   5  10   1         33.52         30.98         1.72 o                         
   6  10   1          0.49         -1.29         1.29 o                         
   7  10   1         13.98         14.21         1.71 o                         
  -6  11   1         68.09         64.60         2.59 o                         
  -5  11   1        196.07        200.51         3.56 o                         
  -4  11   1         11.33         11.52         1.76 o                         
  -3  11   1         37.99         35.93         1.91 o                         
  -2  11   1         37.36         33.87         2.14 o                         
  -1  11   1         57.79         52.76         1.77 o                         
   0  11   1        697.96        697.01         7.66 o                         
   1  11   1         11.52          7.34         0.98 o                         
   2  11   1        131.13        137.52         2.61 o                         
   3  11   1        113.38        118.57         2.62 o                         
   4  11   1         13.14         11.49         1.31 o                         
   5  11   1        169.46        174.17         3.37 o                         
   6  11   1         31.73         31.40         1.95 o                         
  -5  12   1          4.78          7.97         1.79 o                         
  -4  12   1          1.29          4.84         1.61 o                         
  -3  12   1         23.84         23.09         1.70 o                         
  -2  12   1         38.97         40.90         1.82 o                         
  -1  12   1          2.63          3.03         1.05 o                         
   0  12   1          2.38          1.92         1.03 o                         
   1  12   1          4.99          3.71         1.06 o                         
   2  12   1         12.35         11.92         1.45 o                         
   3  12   1         24.42         23.89         1.60 o                         
   4  12   1         19.38         20.24         1.62 o                         
   5  12   1         31.13         33.45         2.00 o                         
  -3  13   1         12.92         16.54         1.79 o                         
  -2  13   1        140.78        140.66         3.24 o                         
  -1  13   1         72.64         73.22         2.27 o                         
   0  13   1         81.06         81.22         2.54 o                         
   1  13   1          6.52          4.74         1.25 o                         
   2  13   1         82.69         91.14         2.79 o                         
   3  13   1         60.72         67.32         2.65 o                         
 -10   0   2          0.00          0.92         2.60 o                         
  -9   0   2          0.46          0.96         1.69 o                         
  -8   0   2         77.52         83.77         3.47 o                         
  -7   0   2        919.38        953.54        14.76 o                         
  -6   0   2        218.36        203.67         3.20 o                         
  -5   0   2        997.19       1001.31        13.48 o                         
  -4   0   2          7.22          7.42         0.44 o                         
  -3   0   2       1575.87       1677.92        20.73 o                         
  -2   0   2       4018.57       4177.76       117.84 o                         
  -1   0   2       1093.05        984.72         9.34 o                         
   0   0   2       1997.45       1822.95        32.75 o                         
   1   0   2         66.19         70.91         0.88 o                         
   3   0   2       4050.56       4009.62        72.06 o                         
   4   0   2         55.26         61.23         1.48 o                         
   5   0   2         79.22         68.00         1.51 o                         
   6   0   2         84.13         90.67         2.07 o                         
   7   0   2         32.00         27.75         1.61 o                         
   8   0   2         89.10         82.60         4.18 o                         
   9   0   2         63.90         63.17         2.87 o                         
  10   0   2        198.59        229.98         7.08 o                         
 -10   1   2          5.55          9.38         1.97 o                         
  -9   1   2          4.41          2.44         1.34 o                         
  -8   1   2          1.64          3.76         1.11 o                         
  -7   1   2        318.76        324.80         4.96 o                         
  -6   1   2         82.38         85.81         1.65 o                         
  -5   1   2        607.89        679.38         6.43 o                         
  -4   1   2         31.93         22.40         0.92 o                         
  -3   1   2       1365.96       1460.05        10.52 o                         
  -2   1   2       3579.25       3854.96        38.39 o                         
  -1   1   2       1665.58       1648.16        11.63 o                         
   1   1   2        982.77       1035.27         7.53 o                         
   2   1   2        172.15        176.75         1.40 o                         
   3   1   2       1208.94       1216.83         8.08 o                         
   4   1   2         82.44         79.50         0.91 o                         
   5   1   2        200.61        193.30         2.11 o                         
   6   1   2         56.08         60.95         1.18 o                         
   7   1   2          9.70         10.06         0.70 o                         
   8   1   2          1.29          1.63         0.78 o                         
   9   1   2          6.52          5.65         1.09 o                         
  10   1   2          0.85          4.05         2.07 o                         
 -10   2   2          0.61         -0.30         1.99 o                         
  -9   2   2         90.15         88.36         3.53 o                         
  -8   2   2         17.98         19.15         1.29 o                         
  -7   2   2         20.44         20.18         1.24 o                         
  -6   2   2        137.43        131.36         1.81 o                         
  -5   2   2        241.34        276.05         2.73 o                         
  -4   2   2         73.66         84.21         1.09 o                         
  -3   2   2       2343.06       2356.14        15.35 o                         
  -2   2   2       2468.11       2527.23        16.72 o                         
  -1   2   2        166.98        167.05         1.22 o                         
   0   2   2       1760.44       1571.92        12.27 o                         
   1   2   2        218.01        232.34         1.65 o                         
   2   2   2       1238.14       1236.70         8.17 o                         
   3   2   2        498.35        493.50         3.52 o                         
   4   2   2        708.84        710.61         5.13 o                         
   5   2   2        167.07        156.24         1.56 o                         
   6   2   2         57.52         56.60         1.28 o                         
   7   2   2         78.48         75.95         1.61 o                         
   8   2   2        111.53        119.50         2.34 o                         
   9   2   2         65.76         67.17         2.86 o                         
  10   2   2          3.66          4.71         2.15 o                         
 -10   3   2         11.04          9.34         2.18 o                         
  -9   3   2         22.62         21.46         1.89 o                         
  -8   3   2          1.57          2.53         1.23 o                         
  -7   3   2         57.61         58.58         1.46 o                         
  -6   3   2        267.71        270.66         3.27 o                         
  -5   3   2        321.93        357.72         3.16 o                         
  -4   3   2       2042.58       2158.66        15.04 o                         
  -3   3   2          0.23          3.27         0.37 o                         
  -2   3   2       2227.43       2200.35        13.04 o                         
  -1   3   2       3162.41       3093.41        27.51 o                         
   0   3   2        555.01        530.04         3.61 o                         
   1   3   2        965.19       1044.80         6.50 o                         
   2   3   2       2692.50       2836.73        17.54 o                         
   3   3   2         82.60         75.68         0.83 o                         
   4   3   2        384.94        397.76         3.16 o                         
   5   3   2         10.55         11.78         0.49 o                         
   6   3   2        513.76        518.96         4.65 o                         
   7   3   2         72.46         77.86         1.86 o                         
   8   3   2          3.09          6.23         0.91 o                         
   9   3   2         61.25         61.59         2.84 o                         
  10   3   2          5.41          6.37         2.21 o                         
 -10   4   2          0.01         -3.35         3.35 o                         
  -9   4   2         11.17          9.82         1.74 o                         
  -8   4   2          0.42         -0.07         0.74 o                         
  -7   4   2          2.17          2.17         0.63 o                         
  -6   4   2         37.87         35.92         1.53 o                         
  -5   4   2         39.15         40.94         0.99 o                         
  -4   4   2        337.22        373.35         2.92 o                         
  -3   4   2       1375.95       1645.44        10.44 o                         
  -2   4   2         59.13         59.40         0.71 o                         
  -1   4   2        893.33        894.34         5.85 o                         
   0   4   2       2792.34       2609.47        17.68 o                         
   1   4   2       1272.59       1231.17         7.86 o                         
   2   4   2        288.67        310.52         2.29 o                         
   3   4   2        268.80        255.65         2.02 o                         
   4   4   2        413.06        405.26         3.26 o                         
   5   4   2        258.02        237.79         2.26 o                         
   6   4   2        112.66        121.52         1.81 o                         
   7   4   2        134.29        130.48         2.01 o                         
   8   4   2          8.29          7.19         1.07 o                         
   9   4   2          4.31          4.88         0.95 o                         
  -9   5   2          7.51          8.15         1.81 o                         
  -8   5   2          4.27          1.74         0.84 o                         
  -7   5   2         49.52         51.59         1.34 o                         
  -6   5   2        459.62        441.77         3.67 o                         
  -5   5   2       1121.31       1135.39         8.61 o                         
  -4   5   2       1423.83       1482.39        10.94 o                         
  -3   5   2        119.57         98.86         1.04 o                         
  -2   5   2          8.65          8.11         0.38 o                         
  -1   5   2       1411.76       1645.70        10.23 o                         
   0   5   2       1662.75       1632.90        12.28 o                         
   1   5   2        984.76        965.92         6.82 o                         
   2   5   2        281.77        271.92         2.17 o                         
   3   5   2        962.61       1021.62         7.15 o                         
   4   5   2         82.27         67.98         1.16 o                         
   5   5   2        606.96        609.13         5.35 o                         
   6   5   2        617.82        607.01         5.44 o                         
   7   5   2        239.73        237.55         3.05 o                         
   8   5   2         28.98         31.94         1.43 o                         
   9   5   2         65.01         64.62         3.05 o                         
  -9   6   2          1.68         -1.02         2.10 o                         
  -8   6   2         10.32         11.07         1.07 o                         
  -7   6   2          2.48          1.11         1.15 o                         
  -6   6   2        490.51        472.91         4.60 o                         
  -5   6   2         42.05         37.93         1.11 o                         
  -4   6   2          0.39          0.92         0.45 o                         
  -3   6   2        141.21        156.27         1.70 o                         
  -2   6   2         70.95         76.81         0.98 o                         
  -1   6   2       1886.18       2022.06        13.53 o                         
   0   6   2         19.38         22.27         0.76 o                         
   1   6   2        205.36        205.07         1.86 o                         
   2   6   2        109.60         90.27         1.15 o                         
   3   6   2         98.44         87.39         1.37 o                         
   4   6   2        533.75        540.29         4.94 o                         
   5   6   2        601.53        603.04         5.92 o                         
   6   6   2         17.81         20.01         1.05 o                         
   7   6   2          8.77         10.78         0.86 o                         
   8   6   2          8.08          8.06         1.07 o                         
   9   6   2          2.94          1.22         1.45 o                         
  -9   7   2          0.03          1.15         1.83 o                         
  -8   7   2        197.34        180.36         4.32 o                         
  -7   7   2        267.80        255.87         5.51 o                         
  -6   7   2         16.74         14.55         0.94 o                         
  -5   7   2        129.59        121.84         1.88 o                         
  -4   7   2        327.12        326.28         3.21 o                         
  -3   7   2          0.02          0.42         0.49 o                         
  -2   7   2        508.03        535.97         4.36 o                         
  -1   7   2         46.97         42.40         1.02 o                         
   0   7   2        547.82        531.16         4.50 o                         
   1   7   2       2353.17       2427.27        16.62 o                         
   2   7   2         20.05         18.66         0.78 o                         
   3   7   2          0.36          0.04         0.56 o                         
   4   7   2        562.99        557.66         4.99 o                         
   5   7   2        516.93        527.32         5.21 o                         
   6   7   2          2.36          2.70         0.91 o                         
   7   7   2        117.77        108.82         2.51 o                         
   8   7   2         96.58         95.12         3.11 o                         
   9   7   2         19.61         20.64         7.00 o                         
  -8   8   2        157.71        161.08         3.84 o                         
  -7   8   2         41.66         35.96         1.60 o                         
  -6   8   2         11.95         14.02         1.05 o                         
  -5   8   2          4.24          3.89         0.78 o                         
  -4   8   2        185.02        165.09         2.25 o                         
  -3   8   2        160.20        160.27         2.28 o                         
  -2   8   2         74.17         76.21         1.57 o                         
  -1   8   2        728.46        724.61         7.14 o                         
   0   8   2        189.80        181.71         2.32 o                         
   1   8   2        196.95        216.08         2.34 o                         
   2   8   2         33.19         37.04         1.12 o                         
   3   8   2        512.44        494.56         4.59 o                         
   4   8   2        157.43        162.26         2.42 o                         
   5   8   2         64.42         70.94         1.97 o                         
   6   8   2          1.78          1.89         1.25 o                         
   7   8   2         51.46         52.70         2.39 o                         
   8   8   2         57.46         56.56         2.47 o                         
  -7   9   2         12.60         11.16         1.34 o                         
  -6   9   2          5.63          6.18         1.07 o                         
  -5   9   2         24.35         17.92         1.13 o                         
  -4   9   2          1.77          1.79         0.73 o                         
  -3   9   2         79.29         75.68         1.83 o                         
  -2   9   2        896.64        886.14         7.95 o                         
  -1   9   2        272.91        268.44         3.25 o                         
   0   9   2         40.15         37.03         1.19 o                         
   1   9   2         28.64         29.98         1.14 o                         
   2   9   2        191.17        184.21         2.68 o                         
   3   9   2       1197.91       1189.55        10.03 o                         
   4   9   2          3.22          2.89         0.99 o                         
   5   9   2          8.22         11.53         1.10 o                         
   6   9   2         99.09        103.06         2.54 o                         
   7   9   2         18.54         20.52         1.64 o                         
  -7  10   2          7.29          6.89         2.20 o                         
  -6  10   2         43.49         45.64         2.02 o                         
  -5  10   2         36.98         39.89         1.65 o                         
  -4  10   2        119.27        116.63         2.48 o                         
  -3  10   2         92.23         90.71         2.18 o                         
  -2  10   2         24.33         22.45         1.37 o                         
  -1  10   2        359.32        363.09         4.39 o                         
   0  10   2          9.41         10.34         1.00 o                         
   1  10   2         16.52         16.56         1.38 o                         
   2  10   2        345.14        344.57         4.12 o                         
   3  10   2          0.68          0.33         0.87 o                         
   4  10   2          8.24          7.37         1.06 o                         
   5  10   2        110.62        104.36         2.54 o                         
   6  10   2          8.67          8.39         1.46 o                         
   7  10   2         37.87         44.17         2.13 o                         
  -6  11   2          5.99          5.37         1.69 o                         
  -5  11   2          3.82          2.66         1.43 o                         
  -4  11   2         16.50         17.28         1.52 o                         
  -3  11   2          3.91          2.72         1.18 o                         
  -2  11   2         47.69         44.45         1.69 o                         
  -1  11   2        113.81        101.66         2.40 o                         
   0  11   2          5.42          5.78         1.05 o                         
   1  11   2        173.01        168.76         2.68 o                         
   2  11   2          0.42         -0.40         1.20 o                         
   3  11   2         15.26         15.61         1.20 o                         
   4  11   2          9.00          8.46         1.25 o                         
   5  11   2         42.50         38.55         2.47 o                         
   6  11   2         60.18         72.73         2.82 o                         
  -5  12   2          7.13          7.86         1.87 o                         
  -4  12   2         18.68         14.43         1.70 o                         
  -3  12   2        234.63        244.22         4.20 o                         
  -2  12   2         15.99         14.35         1.43 o                         
  -1  12   2         62.20         59.20         1.89 o                         
   0  12   2          0.51          1.53         1.05 o                         
   1  12   2        128.57        134.73         2.71 o                         
   2  12   2        133.36        144.44         2.98 o                         
   3  12   2         37.32         39.21         1.76 o                         
   4  12   2          0.02          0.68         1.36 o                         
   5  12   2         14.79         16.73         1.75 o                         
  -3  13   2          2.94         -0.40         1.63 o                         
  -2  13   2         70.44         73.69         2.68 o                         
  -1  13   2         11.99         12.37         1.35 o                         
   0  13   2          5.74          4.81         1.32 o                         
   1  13   2          4.27          3.69         1.31 o                         
   2  13   2          3.73          6.64         1.47 o                         
   3  13   2          2.10         -0.17         1.61 o                         
 -10   1   3          0.33          1.74         1.76 o                         
  -9   1   3         19.31         22.05         1.48 o                         
  -8   1   3         76.51         76.41         2.03 o                         
  -7   1   3          0.56          1.11         0.60 o                         
  -6   1   3        302.68        289.54         3.23 o                         
  -5   1   3         71.80         63.65         1.12 o                         
  -4   1   3       1161.44       1083.61         8.02 o                         
  -3   1   3       3242.23       3185.44        21.81 o                         
  -2   1   3        431.74        446.91         3.00 o                         
  -1   1   3       1905.32       1895.52        23.60 o                         
   0   1   3        441.32        433.22         3.98 o                         
   1   1   3        245.09        252.71         2.01 o                         
   2   1   3       3622.84       3477.63        29.38 o                         
   3   1   3       1125.46       1160.85         7.77 o                         
   4   1   3       1042.43       1007.52         7.53 o                         
   5   1   3       1273.95       1290.93        10.28 o                         
   6   1   3        106.35        101.33         1.56 o                         
   7   1   3         58.71         55.34         1.40 o                         
   8   1   3          0.35          2.59         1.00 o                         
   9   1   3         36.55         34.92         2.04 o                         
  10   1   3         48.60         50.46         2.08 o                         
 -10   2   3         18.82         21.07         2.15 o                         
  -9   2   3         24.33         18.93         1.64 o                         
  -8   2   3        115.25        113.16         2.60 o                         
  -7   2   3         71.36         67.71         1.53 o                         
  -6   2   3        137.52        134.71         1.87 o                         
  -5   2   3        815.22        880.93         7.45 o                         
  -4   2   3        315.20        364.03         2.82 o                         
  -3   2   3         46.71         42.78         0.60 o                         
  -2   2   3         92.18         91.62         0.85 o                         
  -1   2   3       1674.46       1616.41        13.45 o                         
   0   2   3       1024.79       1012.93         6.43 o                         
   1   2   3      10247.23       8122.87       227.50 o                         
   2   2   3       1232.08       1303.28        10.77 o                         
   3   2   3         83.41         91.96         0.88 o                         
   4   2   3        786.15        798.46         5.83 o                         
   5   2   3         67.87         62.21         1.00 o                         
   6   2   3        174.10        174.98         2.34 o                         
   7   2   3          3.17          2.71         0.73 o                         
   8   2   3        237.63        238.32         3.50 o                         
   9   2   3        217.54        229.00         3.96 o                         
  10   2   3          0.81          5.39         1.89 o                         
 -10   3   3         12.09          9.06         2.31 o                         
  -9   3   3         15.30         15.49         1.70 o                         
  -8   3   3          8.19          8.89         1.20 o                         
  -7   3   3         13.15         11.77         0.71 o                         
  -6   3   3        271.55        272.07         2.81 o                         
  -5   3   3        220.14        241.78         2.32 o                         
  -4   3   3       1301.11       1397.17         9.94 o                         
  -3   3   3        848.63        903.22         6.03 o                         
  -2   3   3        500.68        473.77         3.23 o                         
  -1   3   3       3005.73       2859.73        24.64 o                         
   0   3   3       3117.28       2930.37        21.80 o                         
   1   3   3          8.31          8.43         0.28 o                         
   2   3   3          0.90          6.45         0.30 o                         
   3   3   3        889.80        898.88         6.16 o                         
   4   3   3         97.69         91.93         1.04 o                         
   5   3   3        256.69        240.81         2.28 o                         
   6   3   3        468.05        462.95         4.29 o                         
   7   3   3        337.03        328.00         4.23 o                         
   8   3   3        376.51        374.39         4.63 o                         
   9   3   3         14.66         16.17         1.36 o                         
  10   3   3          1.41         -1.93         2.31 o                         
  -9   4   3         11.51         10.77         1.69 o                         
  -8   4   3        101.32        101.26         1.94 o                         
  -7   4   3        101.29         95.86         1.92 o                         
  -6   4   3          5.74          6.68         0.62 o                         
  -5   4   3        126.03        121.44         1.52 o                         
  -4   4   3       1007.46       1070.34         7.21 o                         
  -3   4   3       3873.30       4155.33        29.31 o                         
  -2   4   3        414.03        421.21         2.97 o                         
  -1   4   3        652.74        671.59         4.81 o                         
   0   4   3        162.40        191.66         1.56 o                         
   1   4   3       1348.53       1340.45         8.37 o                         
   2   4   3        795.63        767.87         5.23 o                         
   3   4   3       2013.79       2095.79        15.73 o                         
   4   4   3         40.14         38.19         0.92 o                         
   5   4   3        246.65        250.76         2.37 o                         
   6   4   3        283.94        288.94         2.79 o                         
   7   4   3        627.36        639.54         5.94 o                         
   8   4   3         85.59         85.45         2.61 o                         
   9   4   3          0.57          0.11         1.21 o                         
  -9   5   3          4.21          5.98         1.71 o                         
  -8   5   3         13.92         12.16         1.06 o                         
  -7   5   3         28.52         27.37         1.32 o                         
  -6   5   3        560.81        559.75         4.78 o                         
  -5   5   3        340.41        332.32         3.01 o                         
  -4   5   3          1.44          2.70         0.47 o                         
  -3   5   3          0.03          0.12         0.27 o                         
  -2   5   3         69.92         70.54         1.13 o                         
  -1   5   3       1406.82       1378.11         9.02 o                         
   0   5   3         11.68         12.20         0.42 o                         
   1   5   3         57.08         53.83         0.87 o                         
   2   5   3        302.51        293.24         2.39 o                         
   3   5   3         55.20         47.67         0.96 o                         
   4   5   3         34.33         20.76         1.02 o                         
   5   5   3        168.87        158.20         2.24 o                         
   6   5   3         42.89         45.08         1.23 o                         
   7   5   3        207.62        200.78         2.62 o                         
   8   5   3          0.06          0.29         1.14 o                         
   9   5   3         10.03          8.00         1.52 o                         
  -9   6   3          1.67          1.86         1.49 o                         
  -8   6   3          2.70          1.42         1.16 o                         
  -7   6   3          8.83          8.42         0.88 o                         
  -6   6   3         56.20         50.92         1.36 o                         
  -5   6   3        641.75        616.00         5.44 o                         
  -4   6   3        146.38        135.71         1.57 o                         
  -3   6   3         73.45         63.25         1.09 o                         
  -2   6   3        430.95        440.34         3.35 o                         
  -1   6   3         89.31        144.19         1.41 o                         
   0   6   3         12.86         12.57         0.48 o                         
   1   6   3         73.76         82.46         1.03 o                         
   2   6   3        269.60        268.84         2.40 o                         
   3   6   3       2818.90       2763.99        20.65 o                         
   4   6   3        203.83        207.67         2.47 o                         
   5   6   3        498.71        466.47         4.87 o                         
   6   6   3         92.07         94.49         1.95 o                         
   7   6   3          6.81          6.76         0.92 o                         
   8   6   3         54.30         52.38         1.82 o                         
   9   6   3          5.73          7.24         1.61 o                         
  -8   7   3        103.62         94.34         3.17 o                         
  -7   7   3         28.00         25.71         1.37 o                         
  -6   7   3          5.65          8.18         0.97 o                         
  -5   7   3         74.31         72.86         1.53 o                         
  -4   7   3         10.61         14.11         0.73 o                         
  -3   7   3        418.42        386.08         3.80 o                         
  -2   7   3          0.19          0.63         0.45 o                         
  -1   7   3        666.95        670.17         5.33 o                         
   0   7   3         55.23         51.26         1.00 o                         
   1   7   3        108.03         99.17         1.47 o                         
   2   7   3         32.40         32.02         0.90 o                         
   3   7   3          0.02          0.39         0.57 o                         
   4   7   3         36.64         39.59         1.55 o                         
   5   7   3        130.13        118.16         2.18 o                         
   6   7   3        127.76        138.08         2.50 o                         
   7   7   3         10.39          6.22         1.18 o                         
   8   7   3          1.18          5.69         1.35 o                         
  -8   8   3          4.61          8.05         1.69 o                         
  -7   8   3         16.42         18.32         1.22 o                         
  -6   8   3          1.23          1.25         0.83 o                         
  -5   8   3         37.33         35.30         1.23 o                         
  -4   8   3        143.88        124.10         2.04 o                         
  -3   8   3        129.27        128.09         2.15 o                         
  -2   8   3        194.53        182.49         2.40 o                         
  -1   8   3         26.78         25.11         1.03 o                         
   0   8   3        332.85        326.55         3.34 o                         
   1   8   3        429.42        373.17         3.55 o                         
   2   8   3         18.34         15.69         0.78 o                         
   3   8   3        638.52        623.62         5.70 o                         
   4   8   3         54.27         52.05         1.97 o                         
   5   8   3        113.42        113.32         2.26 o                         
   6   8   3         33.38         33.45         1.44 o                         
   7   8   3         16.41         19.16         1.57 o                         
   8   8   3          7.55          7.67         2.82 o                         
  -7   9   3         11.11          8.14         1.61 o                         
  -6   9   3         31.86         31.42         1.80 o                         
  -5   9   3         13.38         11.76         1.16 o                         
  -4   9   3         38.16         28.23         1.28 o                         
  -3   9   3        101.75        109.22         2.18 o                         
  -2   9   3         67.23         65.40         1.77 o                         
  -1   9   3         41.09         42.62         1.42 o                         
   0   9   3         59.87         60.83         1.72 o                         
   1   9   3        109.76         95.46         1.78 o                         
   2   9   3        184.85        195.19         2.36 o                         
   3   9   3          0.04         -0.21         0.74 o                         
   4   9   3        151.74        155.34         2.70 o                         
   5   9   3          4.90          4.84         1.05 o                         
   6   9   3         30.02         30.22         1.67 o                         
   7   9   3         18.07         19.33         2.09 o                         
  -7  10   3          1.08         -0.42         1.74 o                         
  -6  10   3         13.84          8.91         1.62 o                         
  -5  10   3          5.18          4.86         1.29 o                         
  -4  10   3          0.20          0.02         0.98 o                         
  -3  10   3         12.39         14.43         1.14 o                         
  -2  10   3         79.44         66.52         1.60 o                         
  -1  10   3         65.12         67.43         1.93 o                         
   0  10   3        331.81        338.19         3.93 o                         
   1  10   3        462.76        463.17         4.58 o                         
   2  10   3         57.88         58.98         1.80 o                         
   3  10   3         56.73         62.79         1.83 o                         
   4  10   3          9.93          6.10         1.06 o                         
   5  10   3         41.55         41.87         1.75 o                         
   6  10   3         22.60         21.55         2.21 o                         
   7  10   3          4.27          2.26         1.65 o                         
  -6  11   3          3.44          2.55         1.71 o                         
  -5  11   3          1.23         -1.42         1.42 o                         
  -4  11   3        103.85        106.34         2.95 o                         
  -3  11   3        256.03        250.15         4.02 o                         
  -2  11   3         88.59         79.61         1.95 o                         
  -1  11   3         39.36         38.14         1.53 o                         
   0  11   3          0.65          1.72         0.91 o                         
   1  11   3         88.79         92.39         1.97 o                         
   2  11   3        278.03        273.22         3.77 o                         
   3  11   3          3.48          1.52         1.04 o                         
   4  11   3        213.42        230.68         3.71 o                         
   5  11   3         78.72         81.31         2.68 o                         
   6  11   3         13.92         16.05         2.13 o                         
  -5  12   3          0.87          0.46         1.82 o                         
  -4  12   3         12.83          7.44         1.63 o                         
  -3  12   3         97.38         96.38         2.91 o                         
  -2  12   3          1.95          4.67         1.11 o                         
  -1  12   3        195.19        200.20         3.28 o                         
   0  12   3         87.98         85.14         2.34 o                         
   1  12   3         74.78         70.92         2.24 o                         
   2  12   3         42.76         44.48         1.95 o                         
   3  12   3          3.29          2.16         1.21 o                         
   4  12   3         35.15         34.58         1.83 o                         
   5  12   3         21.77         24.89         2.02 o                         
  -3  13   3         22.70         23.92         1.99 o                         
  -2  13   3          1.58         -1.02         1.36 o                         
  -1  13   3        137.81        132.27         2.83 o                         
   0  13   3        108.38         98.74         2.80 o                         
   1  13   3          8.36          9.34         1.58 o                         
   2  13   3         58.79         64.83         3.56 o                         
   3  13   3          1.19          0.72         1.48 o                         
 -10   0   4         14.70         16.39         2.75 o                         
  -9   0   4         34.00         35.19         2.45 o                         
  -8   0   4          8.62         10.90         1.34 o                         
  -7   0   4        697.45        709.00         9.59 o                         
  -6   0   4        272.63        298.53         4.87 o                         
  -5   0   4        351.22        335.19         5.81 o                         
  -4   0   4        200.35        169.91         2.31 o                         
  -3   0   4       1823.19       1741.89        15.73 o                         
  -2   0   4       1350.59       1261.40        12.87 o                         
   0   0   4       4446.98       4053.48       109.78 o                         
   1   0   4       5221.93       4533.38       192.15 o                         
   2   0   4       1155.08       1090.10        10.58 o                         
   3   0   4       3783.10       3741.83        35.48 o                         
   4   0   4       3334.89       3391.32        34.05 o                         
   5   0   4       1570.41       1581.82        20.72 o                         
   6   0   4        358.29        354.64         4.89 o                         
   7   0   4         40.34         41.38         3.31 o                         
   8   0   4         11.15         10.16         1.30 o                         
   9   0   4         85.08         89.37         3.58 o                         
  10   0   4         16.37         13.22         4.10 o                         
 -10   1   4          0.35         -0.49         1.67 o                         
  -9   1   4          7.84          3.07         1.37 o                         
  -8   1   4         11.04          9.48         0.84 o                         
  -7   1   4          3.18          5.33         0.70 o                         
  -6   1   4         26.61         24.14         0.91 o                         
  -5   1   4         16.42         18.94         0.64 o                         
  -4   1   4        508.77        482.58         3.80 o                         
  -3   1   4         86.22         94.73         0.94 o                         
  -2   1   4       1632.57       1601.60        10.78 o                         
  -1   1   4        375.67        406.07         2.65 o                         
   0   1   4       2408.73       2242.23        19.45 o                         
   1   1   4        213.71        242.04         2.02 o                         
   2   1   4        354.13        408.19         3.11 o                         
   3   1   4         15.61         20.93         0.45 o                         
   4   1   4       2459.38       2598.45        16.59 o                         
   5   1   4          1.38          2.21         0.49 o                         
   6   1   4        621.44        626.89         6.19 o                         
   7   1   4         17.62         16.52         1.08 o                         
   8   1   4         23.24         19.40         1.20 o                         
   9   1   4          1.57          2.04         1.22 o                         
  10   1   4          9.37         12.17         1.60 o                         
 -10   2   4         14.04         13.91         1.87 o                         
  -9   2   4        191.76        211.56         4.20 o                         
  -8   2   4          8.19          7.51         0.79 o                         
  -7   2   4         64.42         67.19         1.51 o                         
  -6   2   4         36.84         36.04         1.27 o                         
  -5   2   4        302.26        328.74         3.01 o                         
  -4   2   4        555.43        544.54         4.03 o                         
  -3   2   4         48.29         46.35         0.59 o                         
  -2   2   4         97.18        112.69         0.97 o                         
  -1   2   4       6088.53       6078.64        97.83 o                         
   0   2   4        716.62        666.88         4.47 o                         
   1   2   4       5426.92       5103.11        74.56 o                         
   2   2   4       1649.66       1670.51        11.35 o                         
   3   2   4        143.71        148.43         1.30 o                         
   4   2   4        449.36        458.68         3.51 o                         
   5   2   4          0.03          0.19         0.40 o                         
   6   2   4        164.70        164.97         2.24 o                         
   7   2   4        395.74        386.39         5.12 o                         
   8   2   4         14.78         14.01         1.14 o                         
   9   2   4         67.75         68.11         2.44 o                         
  10   2   4         37.60         35.49         2.16 o                         
 -10   3   4          1.38         -1.97         1.97 o                         
  -9   3   4          0.57          1.55         1.93 o                         
  -8   3   4         51.75         53.91         1.51 o                         
  -7   3   4         12.42         11.89         0.76 o                         
  -6   3   4         19.79         19.86         0.77 o                         
  -5   3   4         81.29         59.23         0.88 o                         
  -4   3   4          0.91          1.22         0.28 o                         
  -3   3   4        125.29        118.51         1.13 o                         
  -2   3   4        289.57        306.93         2.27 o                         
  -1   3   4        362.71        337.36         2.56 o                         
   0   3   4       4508.22       4440.98        37.24 o                         
   1   3   4         63.31         57.14         0.67 o                         
   2   3   4       2194.31       2315.34        14.77 o                         
   3   3   4        603.89        607.66         4.38 o                         
   4   3   4          7.71          9.95         0.45 o                         
   5   3   4         18.68         19.70         0.64 o                         
   6   3   4         10.13         10.76         0.75 o                         
   7   3   4         81.14         79.55         2.21 o                         
   8   3   4          0.86          1.87         1.05 o                         
   9   3   4         43.70         41.69         1.92 o                         
  -9   4   4          2.79          3.57         2.48 o                         
  -8   4   4         27.17         29.05         1.50 o                         
  -7   4   4        195.82        198.98         2.49 o                         
  -6   4   4          0.13          0.68         0.50 o                         
  -5   4   4          7.33          8.36         0.63 o                         
  -4   4   4          4.70          3.68         0.41 o                         
  -3   4   4        107.20        130.07         1.31 o                         
  -2   4   4        491.01        530.95         3.56 o                         
  -1   4   4         62.22         58.51         0.70 o                         
   0   4   4         17.97         16.00         0.49 o                         
   1   4   4       2319.40       2212.85        13.87 o                         
   2   4   4        880.08        908.24         6.00 o                         
   3   4   4         21.60         31.65         0.71 o                         
   4   4   4         33.29         34.74         0.77 o                         
   5   4   4          0.01          1.24         0.45 o                         
   6   4   4        120.08        117.34         1.57 o                         
   7   4   4        256.31        262.04         3.20 o                         
   8   4   4          0.97          0.58         0.98 o                         
   9   4   4         36.49         31.95         2.05 o                         
  -9   5   4          0.28          1.50         1.12 o                         
  -8   5   4          3.97          2.94         1.20 o                         
  -7   5   4         36.95         40.43         1.36 o                         
  -6   5   4        391.24        382.90         3.54 o                         
  -5   5   4         42.60         39.63         0.88 o                         
  -4   5   4          0.02          0.27         0.42 o                         
  -3   5   4        260.52        211.71         1.88 o                         
  -2   5   4       5036.16       5084.78        43.17 o                         
  -1   5   4         80.04         75.64         0.90 o                         
   0   5   4        708.03        779.70         5.27 o                         
   1   5   4        177.61        185.16         1.68 o                         
   2   5   4        471.37        480.62         3.56 o                         
   3   5   4        214.00        205.73         1.98 o                         
   4   5   4          2.64          2.26         0.54 o                         
   5   5   4       1056.13       1057.39         9.05 o                         
   6   5   4        180.40        179.61         2.24 o                         
   7   5   4         93.57         86.35         2.14 o                         
   8   5   4         50.65         48.84         2.10 o                         
   9   5   4         15.95         13.51         1.85 o                         
  -9   6   4          0.23          1.20         1.69 o                         
  -8   6   4         93.21         85.37         2.10 o                         
  -7   6   4          3.09          3.76         0.74 o                         
  -6   6   4         58.81         57.69         1.41 o                         
  -5   6   4        111.93        108.41         1.52 o                         
  -4   6   4          0.14          0.90         0.47 o                         
  -3   6   4          0.63          1.21         0.41 o                         
  -2   6   4         13.37         18.73         0.59 o                         
  -1   6   4        215.81        251.99         2.25 o                         
   0   6   4          7.66         12.05         0.51 o                         
   1   6   4         17.93         19.63         0.58 o                         
   2   6   4         52.59         50.59         1.07 o                         
   3   6   4          0.40          1.75         0.43 o                         
   4   6   4         35.61         37.25         1.85 o                         
   5   6   4       1500.42       1631.13        14.21 o                         
   6   6   4          1.63          2.75         0.82 o                         
   7   6   4          0.23         -0.19         0.78 o                         
   8   6   4          3.72          2.91         1.53 o                         
   9   6   4          1.48          1.28         1.73 o                         
  -8   7   4        212.53        202.31         4.38 o                         
  -7   7   4         42.62         43.46         1.90 o                         
  -6   7   4         53.50         37.75         1.36 o                         
  -5   7   4         50.21         54.43         1.76 o                         
  -4   7   4         25.66         37.29         1.31 o                         
  -3   7   4        312.97        289.85         2.87 o                         
  -2   7   4         34.71         25.32         0.96 o                         
  -1   7   4        266.87        303.16         2.63 o                         
   0   7   4        816.93        834.40         6.63 o                         
   1   7   4         12.68         10.05         0.61 o                         
   2   7   4         72.57         63.21         1.45 o                         
   3   7   4       1815.49       1814.00        15.00 o                         
   4   7   4         18.04         17.51         1.02 o                         
   5   7   4          3.49          2.74         0.86 o                         
   6   7   4        177.97        184.85         2.97 o                         
   7   7   4          9.56          8.00         1.40 o                         
   8   7   4         30.40         31.27         2.28 o                         
  -8   8   4          3.60          2.69         1.77 o                         
  -7   8   4         30.73         30.09         1.76 o                         
  -6   8   4        142.23        137.91         3.02 o                         
  -5   8   4         22.94         25.05         1.25 o                         
  -4   8   4         52.31         47.01         2.08 o                         
  -3   8   4        124.80        109.32         1.82 o                         
  -2   8   4          0.04         -0.56         0.56 o                         
  -1   8   4         20.98         23.10         1.07 o                         
   0   8   4         18.87         20.70         0.88 o                         
   1   8   4       1583.37       1644.16        13.16 o                         
   2   8   4        157.94        160.12         2.60 o                         
   3   8   4       1577.83       1593.20        13.44 o                         
   4   8   4         52.91         48.25         1.63 o                         
   5   8   4          5.40          5.66         1.03 o                         
   6   8   4         87.67         86.39         2.64 o                         
   7   8   4        153.80        166.15         3.51 o                         
   8   8   4          1.43          1.06         1.76 o                         
  -7   9   4          1.30         -1.47         1.72 o                         
  -6   9   4          0.06          1.58         1.28 o                         
  -5   9   4        113.81        109.83         2.41 o                         
  -4   9   4         93.14         77.95         1.86 o                         
  -3   9   4         13.65         14.48         1.02 o                         
  -2   9   4         63.57         53.16         1.52 o                         
  -1   9   4        182.30        186.84         2.51 o                         
   0   9   4        390.21        382.94         3.97 o                         
   1   9   4       1565.93       1607.22        13.52 o                         
   2   9   4         68.10         70.87         1.83 o                         
   3   9   4         13.00          9.49         0.90 o                         
   4   9   4         54.91         53.73         1.71 o                         
   5   9   4          2.87          0.62         1.03 o                         
   6   9   4         37.02         34.52         2.21 o                         
   7   9   4          0.02         -1.65         1.65 o                         
  -7  10   4          9.13         10.59         2.22 o                         
  -6  10   4         36.62         32.44         1.99 o                         
  -5  10   4         19.14         15.58         1.51 o                         
  -4  10   4        117.55        111.70         2.57 o                         
  -3  10   4         56.63         61.23         2.13 o                         
  -2  10   4         12.37          9.35         0.94 o                         
  -1  10   4        802.92        811.48         7.79 o                         
   0  10   4         60.20         58.27         1.76 o                         
   1  10   4        306.20        305.48         3.44 o                         
   2  10   4          1.52          0.63         0.70 o                         
   3  10   4         39.83         40.15         1.50 o                         
   4  10   4         67.32         68.78         2.16 o                         
   5  10   4        108.12        105.88         2.91 o                         
   6  10   4         12.99         12.91         1.68 o                         
   7  10   4         13.43         16.58         3.09 o                         
  -6  11   4         24.77         23.97         2.19 o                         
  -5  11   4          1.11         -0.05         1.43 o                         
  -4  11   4          0.69         -0.45         1.31 o                         
  -3  11   4         51.31         50.54         2.08 o                         
  -2  11   4         47.40         42.01         2.07 o                         
  -1  11   4        260.66        263.46         3.68 o                         
   0  11   4         61.17         54.75         1.96 o                         
   1  11   4         12.17         11.61         0.99 o                         
   2  11   4          6.39          4.34         1.11 o                         
   3  11   4          0.23         -0.21         1.08 o                         
   4  11   4          2.68          0.05         1.34 o                         
   5  11   4          2.95          5.37         1.48 o                         
   6  11   4          2.11          3.35         1.78 o                         
  -5  12   4         19.87         25.37         2.79 o                         
  -4  12   4         46.24         48.45         2.31 o                         
  -3  12   4        118.06        127.41         3.29 o                         
  -2  12   4         14.65         13.69         1.16 o                         
  -1  12   4          6.84          7.07         1.22 o                         
   0  12   4          3.77          2.61         1.11 o                         
   1  12   4          9.82          9.80         1.13 o                         
   2  12   4         15.49         10.25         1.36 o                         
   3  12   4          0.89          1.26         1.26 o                         
   4  12   4        107.74        119.50         3.19 o                         
  -3  13   4         52.64         44.29         2.15 o                         
  -2  13   4          4.20          2.62         1.45 o                         
  -1  13   4         17.93         20.94         1.58 o                         
   0  13   4          3.42          7.07         1.43 o                         
   1  13   4         11.69         13.71         1.58 o                         
   2  13   4         47.76         44.88         1.93 o                         
   3  13   4          8.03          6.01         1.59 o                         
 -10   1   5         14.98         14.36         2.44 o                         
  -9   1   5          0.56          2.88         0.94 o                         
  -8   1   5          1.64          2.27         0.72 o                         
  -7   1   5          2.86          2.23         0.58 o                         
  -6   1   5        181.77        178.94         1.98 o                         
  -5   1   5         19.46         20.61         0.53 o                         
  -4   1   5        161.73        162.68         1.55 o                         
  -3   1   5        336.38        341.63         2.62 o                         
  -2   1   5       1333.10       1383.33         9.15 o                         
  -1   1   5        622.76        621.28         4.18 o                         
   0   1   5        349.45        303.22         2.33 o                         
   1   1   5       1276.68       1303.35         9.16 o                         
   2   1   5        696.44        717.74         4.95 o                         
   3   1   5        263.28        231.79         1.99 o                         
   4   1   5        113.30        147.68         1.47 o                         
   5   1   5         12.28         15.97         0.66 o                         
   6   1   5          8.07          7.75         0.61 o                         
   7   1   5        297.44        284.79         3.45 o                         
   8   1   5          1.16          0.04         0.94 o                         
   9   1   5        114.09        123.51         2.92 o                         
  10   1   5          0.12          1.61         1.81 o                         
 -10   2   5          4.43          5.65         2.13 o                         
  -9   2   5          9.59         10.50         1.04 o                         
  -8   2   5         24.75         23.68         1.03 o                         
  -7   2   5          0.24         -0.37         0.63 o                         
  -6   2   5        110.49        107.86         1.69 o                         
  -5   2   5        864.47        856.66         6.72 o                         
  -4   2   5        470.38        514.56         3.54 o                         
  -3   2   5        470.84        491.16         3.28 o                         
  -2   2   5         43.57         45.41         0.74 o                         
  -1   2   5          6.83          5.33         0.28 o                         
   0   2   5        241.95        234.23         1.89 o                         
   1   2   5          0.75          1.97         0.26 o                         
   2   2   5       4824.11       4889.07        51.50 o                         
   3   2   5       1917.25       1918.68        12.42 o                         
   4   2   5        477.26        475.06         3.82 o                         
   5   2   5         16.06         21.69         0.82 o                         
   6   2   5        128.14        131.96         1.84 o                         
   7   2   5         46.52         45.74         1.49 o                         
   8   2   5          9.74         11.83         1.13 o                         
   9   2   5         14.44         16.12         1.64 o                         
  10   2   5         11.40          5.09         6.13 o                         
  -9   3   5          0.02          0.61         1.45 o                         
  -8   3   5          1.57          1.42         0.85 o                         
  -7   3   5         51.35         52.55         1.70 o                         
  -6   3   5         14.66         14.20         0.59 o                         
  -5   3   5          3.74          2.20         0.40 o                         
  -4   3   5        780.36        789.75         5.57 o                         
  -3   3   5        225.47        216.78         2.15 o                         
  -2   3   5          3.24          6.06         0.31 o                         
  -1   3   5       2109.64       2125.92        15.67 o                         
   0   3   5        120.63        138.44         1.23 o                         
   1   3   5       1910.76       1806.10        11.66 o                         
   2   3   5        397.66        549.16         3.85 o                         
   3   3   5        302.48        305.53         2.47 o                         
   4   3   5        178.61        181.02         1.79 o                         
   5   3   5        130.05        128.91         1.77 o                         
   6   3   5          0.07          0.31         0.67 o                         
   7   3   5        254.10        250.35         3.40 o                         
   8   3   5         11.93          7.91         1.52 o                         
   9   3   5          4.41          2.77         1.59 o                         
  -9   4   5          3.83          6.60         1.37 o                         
  -8   4   5         36.86         36.01         1.61 o                         
  -7   4   5         34.68         37.45         1.11 o                         
  -6   4   5          0.55          2.14         0.53 o                         
  -5   4   5        491.89        502.02         4.46 o                         
  -4   4   5         37.54         42.70         0.84 o                         
  -3   4   5       1496.95       1512.54         9.95 o                         
  -2   4   5        257.43        278.12         2.22 o                         
  -1   4   5        161.27        150.59         1.44 o                         
   0   4   5       2867.83       2886.38        19.55 o                         
   1   4   5        414.70        384.04         2.77 o                         
   2   4   5        571.68        600.43         3.87 o                         
   3   4   5        886.33        958.86         6.40 o                         
   4   4   5         29.41         30.97         0.81 o                         
   5   4   5        520.04        510.10         4.68 o                         
   6   4   5         66.36         66.90         1.76 o                         
   7   4   5          4.53          5.98         1.07 o                         
   8   4   5        141.01        154.58         3.36 o                         
   9   4   5         19.92         19.50         1.96 o                         
  -9   5   5          0.95          1.29         1.32 o                         
  -8   5   5         12.03         11.60         1.06 o                         
  -7   5   5          4.13          3.92         0.97 o                         
  -6   5   5          2.94          4.97         0.66 o                         
  -5   5   5         15.14         13.40         0.92 o                         
  -4   5   5         73.27         66.66         1.21 o                         
  -3   5   5          0.16         -0.02         0.34 o                         
  -2   5   5        452.46        471.28         3.41 o                         
  -1   5   5          6.45          6.58         0.37 o                         
   0   5   5       2218.16       2388.49        16.96 o                         
   1   5   5         19.19         19.89         0.60 o                         
   2   5   5        163.40        162.60         1.49 o                         
   3   5   5         57.28         71.88         1.16 o                         
   4   5   5          0.44          0.84         0.46 o                         
   5   5   5        927.31        911.45         8.73 o                         
   6   5   5          2.33          1.92         0.81 o                         
   7   5   5         22.94         23.45         1.24 o                         
   8   5   5          4.09          4.77         1.80 o                         
   9   5   5          0.72         -0.35         1.74 o                         
  -9   6   5         10.12         10.72         1.68 o                         
  -8   6   5         43.87         47.57         2.45 o                         
  -7   6   5         26.95         28.60         1.56 o                         
  -6   6   5          0.08          0.10         0.73 o                         
  -5   6   5        243.72        237.42         2.66 o                         
  -4   6   5        203.44        197.18         2.17 o                         
  -3   6   5        644.34        675.41         5.46 o                         
  -2   6   5       1183.11       1222.54         8.46 o                         
  -1   6   5        327.04        332.65         2.63 o                         
   0   6   5       1050.36       1044.49         6.83 o                         
   1   6   5        350.41        339.41         2.78 o                         
   2   6   5        118.61        113.95         1.47 o                         
   3   6   5        100.70         89.87         1.40 o                         
   4   6   5        415.02        425.92         4.74 o                         
   5   6   5        580.62        582.34         6.16 o                         
   6   6   5        175.25        178.61         2.62 o                         
   7   6   5          1.77         -0.17         1.18 o                         
   8   6   5         42.94         45.70         2.21 o                         
   9   6   5          0.69         -0.65         2.29 o                         
  -8   7   5          7.32          8.53         2.12 o                         
  -7   7   5         15.58         16.19         1.43 o                         
  -6   7   5         14.64         11.92         0.89 o                         
  -5   7   5         12.72         11.04         0.75 o                         
  -4   7   5        667.43        657.35         5.85 o                         
  -3   7   5         93.60         94.20         1.42 o                         
  -2   7   5        441.05        430.21         3.91 o                         
  -1   7   5         57.41         63.43         1.13 o                         
   0   7   5         75.85         70.22         1.30 o                         
   1   7   5        251.51        253.62         2.50 o                         
   2   7   5        439.44        427.22         4.11 o                         
   3   7   5       1103.77       1110.03         9.17 o                         
   4   7   5         50.11         51.89         1.61 o                         
   5   7   5          2.44          1.56         0.85 o                         
   6   7   5         15.79         17.87         1.47 o                         
   7   7   5          3.09          4.59         1.51 o                         
   8   7   5         16.76         15.52         2.75 o                         
  -8   8   5         14.47         19.01         2.20 o                         
  -7   8   5          8.16          8.13         1.42 o                         
  -6   8   5        265.09        265.73         4.30 o                         
  -5   8   5         20.33         28.90         1.15 o                         
  -4   8   5        346.00        331.63         3.66 o                         
  -3   8   5        254.66        243.90         2.75 o                         
  -2   8   5          3.38          2.05         0.65 o                         
  -1   8   5         81.74         79.31         1.45 o                         
   0   8   5         29.43         27.26         1.06 o                         
   1   8   5          0.82          1.41         0.60 o                         
   2   8   5        219.11        214.08         2.70 o                         
   3   8   5         51.77         41.46         1.35 o                         
   4   8   5         16.74         12.01         1.03 o                         
   5   8   5          9.32          6.66         1.16 o                         
   6   8   5          0.69          0.05         1.25 o                         
   7   8   5         98.20         92.45         3.42 o                         
   8   8   5         55.77         52.38         2.50 o                         
  -7   9   5         16.07         17.03         2.10 o                         
  -6   9   5         78.59         73.30         2.85 o                         
  -5   9   5         18.12         16.26         1.39 o                         
  -4   9   5          0.43         -0.55         0.88 o                         
  -3   9   5         20.95         20.31         1.01 o                         
  -2   9   5        237.44        220.57         2.74 o                         
  -1   9   5          5.76          4.03         0.67 o                         
   0   9   5          0.14         -0.65         0.65 o                         
   1   9   5       1585.38       1630.60        14.96 o                         
   2   9   5        693.60        709.30         6.91 o                         
   3   9   5         40.28         41.45         1.68 o                         
   4   9   5         28.54         27.57         1.35 o                         
   5   9   5         25.35         26.08         1.63 o                         
   6   9   5         15.17         14.57         1.59 o                         
   7   9   5          4.85          4.27         1.66 o                         
  -6  10   5          0.08         -1.18         1.51 o                         
  -5  10   5         32.99         32.00         1.83 o                         
  -4  10   5         33.06         23.66         1.51 o                         
  -3  10   5          0.48          0.85         0.91 o                         
  -2  10   5         63.75         60.23         2.48 o                         
  -1  10   5         40.80         43.92         1.61 o                         
   0  10   5          5.98          7.82         0.97 o                         
   1  10   5        172.36        172.80         2.60 o                         
   2  10   5         79.99         82.95         1.72 o                         
   3  10   5         86.45         91.64         2.22 o                         
   4  10   5         22.69         24.91         1.52 o                         
   5  10   5          0.02          0.27         1.34 o                         
   6  10   5          6.38          6.26         1.70 o                         
  -5  11   5          3.84          3.53         1.60 o                         
  -4  11   5         67.59         56.08         2.39 o                         
  -3  11   5         71.48         69.06         2.23 o                         
  -2  11   5         82.36         97.90         2.32 o                         
  -1  11   5       1261.63       1315.35        13.20 o                         
   0  11   5         76.00         77.66         1.99 o                         
   1  11   5         34.83         36.90         1.48 o                         
   2  11   5          0.46         -1.03         1.03 o                         
   3  11   5         53.83         55.90         2.01 o                         
   4  11   5        330.94        345.85         4.76 o                         
   5  11   5          7.87          8.19         1.62 o                         
  -4  12   5          3.90          5.31         1.65 o                         
  -3  12   5          2.94          6.00         1.32 o                         
  -2  12   5         21.28         12.56         1.35 o                         
  -1  12   5         55.87         53.36         2.04 o                         
   0  12   5         60.42         61.53         2.07 o                         
   1  12   5          0.06          0.44         1.11 o                         
   2  12   5         19.70         15.66         1.46 o                         
   3  12   5          5.83          4.43         1.33 o                         
   4  12   5          1.79          1.81         1.49 o                         
  -2  13   5          0.23         -0.26         1.45 o                         
  -1  13   5         25.95         29.43         1.74 o                         
   0  13   5          0.37         -0.24         1.37 o                         
   1  13   5         94.79         95.72         2.97 o                         
   2  13   5          4.78          2.41         1.43 o                         
 -10   0   6         26.58         22.93         2.90 o                         
  -9   0   6         26.64         25.32         1.83 o                         
  -8   0   6         37.48         32.51         1.98 o                         
  -7   0   6        477.63        497.26         6.59 o                         
  -6   0   6        349.14        340.32         4.42 o                         
  -5   0   6         27.83         31.82         1.34 o                         
  -4   0   6          3.12          4.63         0.43 o                         
  -3   0   6        236.51        255.20         3.24 o                         
  -2   0   6       2080.52       1922.30        19.04 o                         
   0   0   6          2.66          7.60         0.49 o                         
   1   0   6       4513.99       4091.29        93.93 o                         
   2   0   6       1509.02       1481.27        15.31 o                         
   3   0   6         36.18         34.90         1.07 o                         
   4   0   6       4454.65       4652.05        59.52 o                         
   5   0   6        338.03        298.10         3.91 o                         
   6   0   6        157.69        146.98         2.58 o                         
   7   0   6         81.48         78.49         2.72 o                         
   8   0   6          0.10         -0.36         1.47 o                         
   9   0   6         74.84         78.25         3.90 o                         
 -10   1   6          0.18          3.32         2.90 o                         
  -9   1   6         22.71         23.15         1.18 o                         
  -8   1   6         16.44         15.98         0.90 o                         
  -7   1   6         62.13         63.93         1.22 o                         
  -6   1   6         26.68         27.19         0.90 o                         
  -5   1   6          0.00          0.21         0.47 o                         
  -4   1   6         24.97         27.13         0.57 o                         
  -3   1   6         76.81         64.79         0.82 o                         
  -2   1   6        271.61        265.06         1.95 o                         
  -1   1   6         26.72         43.60         0.61 o                         
   0   1   6       1192.15       1204.03         8.45 o                         
   1   1   6         11.46          5.13         0.29 o                         
   2   1   6       1384.61       1388.86         9.32 o                         
   3   1   6         23.43         25.92         0.60 o                         
   4   1   6        179.83        197.17         1.78 o                         
   5   1   6         98.16         98.90         1.24 o                         
   6   1   6          4.68          4.28         0.61 o                         
   7   1   6          3.62          3.89         0.80 o                         
   8   1   6          0.12          0.97         1.00 o                         
   9   1   6         28.36         29.82         1.69 o                         
  -9   2   6         40.44         39.15         1.62 o                         
  -8   2   6          2.69          3.59         1.13 o                         
  -7   2   6         50.09         50.78         1.41 o                         
  -6   2   6         14.14         14.82         0.70 o                         
  -5   2   6        353.02        374.01         3.45 o                         
  -4   2   6        391.09        371.45         2.91 o                         
  -3   2   6       1288.26       1339.16         9.03 o                         
  -2   2   6         34.40         22.89         0.42 o                         
  -1   2   6       1545.70       1504.99         9.76 o                         
   0   2   6        537.90        557.45         4.18 o                         
   1   2   6       4193.24       4123.04        40.83 o                         
   2   2   6       4799.73       5038.63        50.98 o                         
   3   2   6        328.10        299.85         2.57 o                         
   4   2   6        469.39        428.29         3.65 o                         
   5   2   6          8.65          9.64         0.57 o                         
   6   2   6        522.52        526.43         5.46 o                         
   7   2   6         27.76         30.55         1.40 o                         
   8   2   6         24.40         21.90         1.58 o                         
   9   2   6         32.80         27.90         1.90 o                         
  -9   3   6         20.04         20.39         1.76 o                         
  -8   3   6         71.60         69.54         1.81 o                         
  -7   3   6          3.68          3.83         0.71 o                         
  -6   3   6         95.21         93.22         1.31 o                         
  -5   3   6         38.34         44.82         0.76 o                         
  -4   3   6          0.04          0.76         0.31 o                         
  -3   3   6        660.97        656.61         4.70 o                         
  -2   3   6        627.63        626.76         4.62 o                         
  -1   3   6         42.44         48.92         0.70 o                         
   0   3   6        166.91        185.12         1.59 o                         
   1   3   6       1489.37       1526.49         9.75 o                         
   2   3   6        311.24        268.73         2.18 o                         
   3   3   6        293.16        293.29         2.54 o                         
   4   3   6         56.23         54.00         1.08 o                         
   5   3   6         58.15         58.96         1.26 o                         
   6   3   6         43.48         41.10         1.21 o                         
   7   3   6        137.02        141.99         2.93 o                         
   8   3   6          6.46          3.15         1.35 o                         
   9   3   6          1.56          1.14         1.76 o                         
  -9   4   6          3.10          2.33         1.60 o                         
  -8   4   6          2.88          1.70         1.46 o                         
  -7   4   6         19.71         18.19         0.90 o                         
  -6   4   6         69.01         69.23         1.25 o                         
  -5   4   6         10.37          9.94         0.64 o                         
  -4   4   6        162.24        157.46         1.80 o                         
  -3   4   6        482.24        461.00         3.63 o                         
  -2   4   6        151.36        163.89         1.66 o                         
  -1   4   6        105.96        103.55         1.18 o                         
   0   4   6       3184.58       3410.37        22.53 o                         
   1   4   6         34.92         28.07         0.64 o                         
   2   4   6        208.49        225.57         2.35 o                         
   3   4   6       2671.26       2782.51        18.90 o                         
   4   4   6        763.85        758.03         6.24 o                         
   5   4   6        209.68        215.67         2.55 o                         
   6   4   6         15.23         18.84         1.05 o                         
   7   4   6          0.51          0.69         0.96 o                         
   8   4   6         37.30         37.63         1.93 o                         
   9   4   6          0.08         -1.71         1.71 o                         
  -9   5   6          1.24          0.92         1.84 o                         
  -8   5   6         79.98         84.73         3.14 o                         
  -7   5   6         37.49         36.23         1.31 o                         
  -6   5   6        146.46        139.60         1.94 o                         
  -5   5   6         33.10         30.79         1.18 o                         
  -4   5   6          4.00          4.56         0.48 o                         
  -3   5   6         53.11         43.89         0.97 o                         
  -2   5   6          0.13          0.97         0.49 o                         
  -1   5   6       1386.34       1359.61         9.55 o                         
   0   5   6       1728.30       1681.22        11.08 o                         
   1   5   6        130.30        111.66         1.22 o                         
   2   5   6         26.83         33.86         0.94 o                         
   3   5   6         51.26         58.30         1.14 o                         
   4   5   6        140.27        145.11         1.97 o                         
   5   5   6        681.29        685.25         6.87 o                         
   6   5   6          2.48          2.78         0.89 o                         
   7   5   6         47.25         50.72         1.70 o                         
   8   5   6         23.03         21.94         1.84 o                         
   9   5   6         17.24         15.97         2.07 o                         
  -9   6   6          0.61          0.15         6.16 o                         
  -8   6   6         62.08         55.36         2.51 o                         
  -7   6   6          6.98          4.80         0.99 o                         
  -6   6   6          2.72          3.37         0.74 o                         
  -5   6   6         78.95         78.69         1.49 o                         
  -4   6   6          4.50          4.93         0.66 o                         
  -3   6   6         33.42         35.63         1.09 o                         
  -2   6   6        840.48        873.47         6.83 o                         
  -1   6   6          1.92          2.43         0.47 o                         
   0   6   6         42.78         38.13         0.92 o                         
   1   6   6        122.57        115.86         1.55 o                         
   2   6   6        119.60        113.48         1.53 o                         
   3   6   6          0.03          0.11         0.46 o                         
   4   6   6        130.01        138.03         2.21 o                         
   5   6   6        124.57        119.96         2.16 o                         
   6   6   6          0.48         -0.34         0.80 o                         
   7   6   6         10.74          7.73         1.31 o                         
   8   6   6          0.88         -0.64         1.53 o                         
  -8   7   6         21.92         22.77         2.05 o                         
  -7   7   6          0.77          0.20         1.16 o                         
  -6   7   6        102.66        108.67         1.99 o                         
  -5   7   6         16.49         17.96         0.88 o                         
  -4   7   6         58.02         59.52         1.51 o                         
  -3   7   6         41.53         37.94         1.21 o                         
  -2   7   6          7.89          6.23         0.58 o                         
  -1   7   6        760.66        781.35         6.65 o                         
   0   7   6       1028.34       1053.37         8.47 o                         
   1   7   6          7.13          8.54         0.64 o                         
   2   7   6        286.30        277.43         2.91 o                         
   3   7   6        535.55        513.66         4.60 o                         
   4   7   6         36.62         35.04         1.56 o                         
   5   7   6         17.32         17.64         1.26 o                         
   6   7   6         18.45         16.45         1.36 o                         
   7   7   6         17.90         12.99         1.87 o                         
   8   7   6         20.83         21.08         2.77 o                         
  -8   8   6          3.71          3.48         2.05 o                         
  -7   8   6         12.53         13.90         1.87 o                         
  -6   8   6          0.36         -0.16         1.17 o                         
  -5   8   6         79.52         83.90         1.92 o                         
  -4   8   6        315.92        316.19         3.82 o                         
  -3   8   6         53.30         54.55         1.18 o                         
  -2   8   6         30.61         24.25         1.07 o                         
  -1   8   6          4.95          3.54         0.65 o                         
   0   8   6        127.51        133.14         1.88 o                         
   1   8   6         40.95         44.79         1.25 o                         
   2   8   6         76.88         73.22         1.64 o                         
   3   8   6        113.74        116.44         2.39 o                         
   4   8   6        240.71        246.36         4.19 o                         
   5   8   6         12.74         14.64         1.31 o                         
   6   8   6         11.85         13.44         1.48 o                         
   7   8   6         15.85         14.34         2.45 o                         
  -7   9   6          6.25         10.84         1.82 o                         
  -6   9   6         23.68         28.60         1.79 o                         
  -5   9   6          6.40          5.28         1.18 o                         
  -4   9   6        136.20        135.62         2.52 o                         
  -3   9   6        145.59        157.67         2.26 o                         
  -2   9   6         94.84         90.10         1.59 o                         
  -1   9   6         10.52          9.20         0.75 o                         
   0   9   6          1.90          0.85         0.71 o                         
   1   9   6          9.07          9.06         0.93 o                         
   2   9   6        362.28        393.76         4.41 o                         
   3   9   6        154.36        154.05         2.87 o                         
   4   9   6         23.10         23.42         1.45 o                         
   5   9   6         14.27         13.01         1.68 o                         
   6   9   6         25.61         24.24         2.00 o                         
   7   9   6          7.28          7.19         1.97 o                         
  -6  10   6         91.35         87.84         3.38 o                         
  -5  10   6          0.20         -0.72         1.29 o                         
  -4  10   6         68.13         56.93         2.11 o                         
  -3  10   6         39.26         38.89         1.71 o                         
  -2  10   6         24.75         25.76         1.13 o                         
  -1  10   6          5.82          3.75         0.80 o                         
   0  10   6         85.38         80.24         2.04 o                         
   1  10   6         23.74         20.18         1.15 o                         
   2  10   6          0.30          1.95         1.05 o                         
   3  10   6          4.25          6.28         1.06 o                         
   4  10   6          5.60          4.66         1.26 o                         
   5  10   6         32.86         29.96         1.88 o                         
   6  10   6         29.07         25.95         2.12 o                         
  -5  11   6          3.73          3.90         1.73 o                         
  -4  11   6          3.41          4.69         1.66 o                         
  -3  11   6         23.30         25.80         1.43 o                         
  -2  11   6          0.52          0.26         0.97 o                         
  -1  11   6        138.81        141.15         2.72 o                         
   0  11   6         28.94         27.09         1.53 o                         
   1  11   6          1.38          1.26         1.03 o                         
   2  11   6          3.13          4.64         1.02 o                         
   3  11   6         60.28         54.22         1.97 o                         
   4  11   6        126.54        136.41         3.27 o                         
   5  11   6         15.22         13.57         1.90 o                         
  -4  12   6          9.38          9.99         1.84 o                         
  -3  12   6         19.74         19.78         1.86 o                         
  -2  12   6        186.97        188.21         3.40 o                         
  -1  12   6         15.91         12.11         1.50 o                         
   0  12   6          2.66          2.37         1.17 o                         
   1  12   6         87.32         92.73         2.51 o                         
   2  12   6         11.69         12.99         1.48 o                         
   3  12   6          8.54         11.52         1.40 o                         
   4  12   6         30.60         37.70         2.03 o                         
  -2  13   6        113.13        106.42         4.04 o                         
  -1  13   6          5.98          4.87         1.49 o                         
   0  13   6          0.46          0.00         1.48 o                         
   1  13   6          1.03          0.99         1.46 o                         
   2  13   6         15.03         13.16         1.81 o                         
  -9   1   7          0.26          2.41         1.68 o                         
  -8   1   7         58.51         58.18         2.32 o                         
  -7   1   7         55.28         50.56         1.75 o                         
  -6   1   7        178.03        171.18         2.55 o                         
  -5   1   7        163.69        148.78         2.00 o                         
  -4   1   7        751.00        753.37         6.05 o                         
  -3   1   7       1286.75       1380.69         9.29 o                         
  -2   1   7        174.31        157.71         1.39 o                         
  -1   1   7       1840.05       1958.51        12.61 o                         
   0   1   7       3091.72       2926.29        23.10 o                         
   1   1   7       4725.18       4621.95        54.69 o                         
   2   1   7        125.57        144.98         1.43 o                         
   3   1   7         10.06          8.34         0.42 o                         
   4   1   7         11.58         10.19         0.55 o                         
   5   1   7          2.41          2.51         0.46 o                         
   6   1   7        166.72        153.88         2.09 o                         
   7   1   7          6.92          7.38         1.11 o                         
   8   1   7         61.64         58.90         2.22 o                         
   9   1   7         50.91         49.36         3.21 o                         
  -9   2   7          0.48          0.97         1.10 o                         
  -8   2   7         36.81         40.35         1.68 o                         
  -7   2   7         11.57         12.25         0.93 o                         
  -6   2   7         85.86         86.08         1.58 o                         
  -5   2   7         27.05         23.72         0.63 o                         
  -4   2   7        539.82        532.06         4.39 o                         
  -3   2   7       1359.15       1339.71         9.05 o                         
  -2   2   7       1279.67       1349.08         8.23 o                         
  -1   2   7         29.02         22.50         0.56 o                         
   0   2   7         75.57         75.60         1.03 o                         
   1   2   7        293.44        295.84         2.54 o                         
   2   2   7        194.34        231.13         2.01 o                         
   3   2   7         16.44         13.65         0.55 o                         
   4   2   7        739.35        750.14         6.08 o                         
   5   2   7        150.96        144.02         1.89 o                         
   6   2   7        405.93        427.80         4.04 o                         
   7   2   7         22.53         23.47         1.24 o                         
   8   2   7         21.98         21.56         1.57 o                         
   9   2   7         13.14         14.86         2.41 o                         
  -9   3   7          6.34          7.01         1.64 o                         
  -8   3   7          0.00         -0.88         0.88 o                         
  -7   3   7          0.57          0.37         0.64 o                         
  -6   3   7         28.05         24.72         0.85 o                         
  -5   3   7        773.48        779.88         7.09 o                         
  -4   3   7        511.21        505.36         4.29 o                         
  -3   3   7        268.74        259.87         2.31 o                         
  -2   3   7       2198.46       2259.98        18.81 o                         
  -1   3   7        637.40        633.72         4.46 o                         
   0   3   7         48.33         49.13         0.71 o                         
   1   3   7       1794.03       2018.29        13.41 o                         
   2   3   7        622.29        617.82         4.78 o                         
   3   3   7       1957.25       1976.80        14.03 o                         
   4   3   7         82.11         72.24         1.38 o                         
   5   3   7          0.61          0.81         0.70 o                         
   6   3   7        136.51        132.89         2.19 o                         
   7   3   7        113.70        106.91         2.46 o                         
   8   3   7         13.25         11.25         1.52 o                         
   9   3   7         17.89         17.95         2.00 o                         
  -9   4   7          4.15          6.27         1.90 o                         
  -8   4   7          3.50          3.47         1.27 o                         
  -7   4   7          3.31          3.87         1.01 o                         
  -6   4   7        247.97        249.23         2.64 o                         
  -5   4   7         88.05         93.52         1.57 o                         
  -4   4   7         71.06         58.50         1.17 o                         
  -3   4   7        278.74        279.78         2.72 o                         
  -2   4   7          7.03         10.80         0.59 o                         
  -1   4   7        648.10        643.40         4.48 o                         
   0   4   7       1923.30       2084.45        14.62 o                         
   1   4   7         93.00        113.60         1.27 o                         
   2   4   7        786.38        768.04         5.56 o                         
   3   4   7        100.91        101.22         1.54 o                         
   4   4   7          0.16          0.90         0.55 o                         
   5   4   7        103.87        105.01         1.97 o                         
   6   4   7         16.03         18.04         1.25 o                         
   7   4   7         72.37         74.54         2.23 o                         
   8   4   7        153.46        162.71         3.88 o                         
   9   4   7         27.15         25.26         3.68 o                         
  -9   5   7          1.94          0.88         1.80 o                         
  -8   5   7          0.24         -0.10         1.41 o                         
  -7   5   7         99.79        101.89         2.27 o                         
  -6   5   7          0.40         -0.18         0.70 o                         
  -5   5   7         11.39         13.64         0.74 o                         
  -4   5   7         12.78          9.61         0.74 o                         
  -3   5   7        209.16        203.77         2.29 o                         
  -2   5   7       2244.84       2314.23        16.88 o                         
  -1   5   7         84.26         76.33         1.19 o                         
   0   5   7         86.09         87.07         1.13 o                         
   1   5   7         26.82         29.77         0.74 o                         
   2   5   7         18.80         18.30         0.66 o                         
   3   5   7         74.25         89.47         1.79 o                         
   4   5   7         34.20         33.84         1.17 o                         
   5   5   7         72.00         75.55         1.67 o                         
   6   5   7         12.10         11.04         1.01 o                         
   7   5   7         39.50         34.96         1.70 o                         
   8   5   7          2.95          1.69         1.60 o                         
   9   5   7          4.79          2.27         2.36 o                         
  -8   6   7         22.61         20.07         1.98 o                         
  -7   6   7          0.82          1.64         1.35 o                         
  -6   6   7         40.14         43.31         1.49 o                         
  -5   6   7        278.28        278.15         2.92 o                         
  -4   6   7         24.83         27.56         1.01 o                         
  -3   6   7          1.77          1.79         0.56 o                         
  -2   6   7         30.69         23.22         0.79 o                         
  -1   6   7        174.41        161.41         1.97 o                         
   0   6   7        532.53        529.75         4.67 o                         
   1   6   7        399.61        407.17         3.80 o                         
   2   6   7        513.12        517.15         4.39 o                         
   3   6   7        447.76        438.02         4.18 o                         
   4   6   7         20.28         21.80         1.58 o                         
   5   6   7         36.28         34.06         1.22 o                         
   6   6   7          4.07          1.69         1.00 o                         
   7   6   7        113.46        112.17         3.08 o                         
   8   6   7         56.80         62.84         2.94 o                         
  -8   7   7          5.20         -0.76         1.67 o                         
  -7   7   7          4.83          3.99         1.28 o                         
  -6   7   7         15.42         12.90         1.16 o                         
  -5   7   7          1.27          1.81         0.82 o                         
  -4   7   7         10.85         11.94         0.91 o                         
  -3   7   7         97.77         93.73         1.74 o                         
  -2   7   7         39.37         34.62         1.16 o                         
  -1   7   7        819.17        814.72         7.63 o                         
   0   7   7       1208.14       1245.34         9.57 o                         
   1   7   7        138.96        136.88         1.98 o                         
   2   7   7        149.13        149.37         2.02 o                         
   3   7   7        258.02        260.65         2.81 o                         
   4   7   7          6.95          6.80         0.87 o                         
   5   7   7         83.69         87.05         2.28 o                         
   6   7   7         11.37         12.22         2.13 o                         
   7   7   7         82.88         81.85         3.62 o                         
   8   7   7          0.53          0.23         2.44 o                         
  -7   8   7          0.06         -0.51         1.47 o                         
  -6   8   7         54.14         54.03         2.33 o                         
  -5   8   7          0.51         -0.92         0.92 o                         
  -4   8   7          5.47          3.42         0.89 o                         
  -3   8   7         79.45         83.59         2.04 o                         
  -2   8   7         44.95         43.26         1.24 o                         
  -1   8   7          1.95          2.49         0.72 o                         
   0   8   7        166.58        171.09         2.52 o                         
   1   8   7         64.32         74.13         1.54 o                         
   2   8   7        153.86        153.93         2.27 o                         
   3   8   7          3.49          2.80         0.80 o                         
   4   8   7          4.31          4.89         1.02 o                         
   5   8   7        170.21        163.16         3.18 o                         
   6   8   7         41.75         41.94         2.08 o                         
   7   8   7         15.32         16.54         2.31 o                         
  -7   9   7         16.62         16.52         1.98 o                         
  -6   9   7          5.15          1.58         1.39 o                         
  -5   9   7          8.99         12.40         1.33 o                         
  -4   9   7         32.48         28.74         1.40 o                         
  -3   9   7          1.18          0.23         0.92 o                         
  -2   9   7        109.68        107.09         2.03 o                         
  -1   9   7          9.70          9.45         0.78 o                         
   0   9   7          0.77         -0.16         0.73 o                         
   1   9   7        706.52        686.06         6.57 o                         
   2   9   7        240.79        241.32         3.14 o                         
   3   9   7         18.43         20.33         1.38 o                         
   4   9   7          0.78         -0.16         1.11 o                         
   5   9   7          6.97          5.01         1.40 o                         
   6   9   7         17.31         15.95         1.92 o                         
   7   9   7         35.62         31.84         2.75 o                         
  -6  10   7         36.49         31.17         2.07 o                         
  -5  10   7         20.98         20.83         1.66 o                         
  -4  10   7         46.92         44.68         1.93 o                         
  -3  10   7         27.51         37.07         1.81 o                         
  -2  10   7          0.12         -0.85         0.85 o                         
  -1  10   7         44.40         49.72         1.84 o                         
   0  10   7         56.97         52.36         1.84 o                         
   1  10   7         36.33         37.10         1.81 o                         
   2  10   7        430.47        432.31         5.12 o                         
   3  10   7         26.46         29.17         1.51 o                         
   4  10   7         32.37         32.49         2.02 o                         
   5  10   7         44.70         49.92         2.59 o                         
   6  10   7          0.66          2.11         2.08 o                         
  -5  11   7         23.40         22.35         2.06 o                         
  -4  11   7         48.60         56.45         2.35 o                         
  -3  11   7          1.85          2.23         1.37 o                         
  -2  11   7         27.08         22.49         1.51 o                         
  -1  11   7        106.93        102.09         2.38 o                         
   0  11   7         80.27         84.70         2.33 o                         
   1  11   7        180.05        190.08         3.72 o                         
   2  11   7         59.95         69.11         2.41 o                         
   3  11   7         19.56         21.81         1.55 o                         
   4  11   7        193.27        190.15         3.98 o                         
   5  11   7         20.10         22.19         2.12 o                         
  -4  12   7          1.10         -1.05         1.95 o                         
  -3  12   7          1.51          3.68         1.75 o                         
  -2  12   7          3.03          2.38         1.44 o                         
  -1  12   7          1.59          3.89         1.72 o                         
   0  12   7         14.98         10.12         1.51 o                         
   1  12   7          0.10         -1.23         1.23 o                         
   2  12   7          0.11         -0.27         1.24 o                         
   3  12   7         62.67         67.54         2.54 o                         
  -1  13   7         15.97         15.21         1.92 o                         
   0  13   7         27.69         30.13         1.80 o                         
   1  13   7          0.26          0.67         1.81 o                         
  -9   0   8         32.03         33.33         2.73 o                         
  -8   0   8        664.13        702.87        11.37 o                         
  -7   0   8          4.93          2.11         1.31 o                         
  -6   0   8         28.64         24.74         1.67 o                         
  -5   0   8        637.07        643.11         9.46 o                         
  -4   0   8        321.36        317.11         4.65 o                         
  -3   0   8       2791.00       3023.31        30.93 o                         
  -2   0   8        330.39        385.71         4.11 o                         
  -1   0   8       2508.94       2779.90        28.25 o                         
   0   0   8          3.64          1.71         0.45 o                         
   1   0   8        713.32        694.77         7.24 o                         
   2   0   8          5.88          5.86         0.62 o                         
   3   0   8       2147.85       2183.74        21.31 o                         
   4   0   8        943.67       1003.12        10.93 o                         
   5   0   8         18.60         22.27         1.18 o                         
   6   0   8         22.45         23.45         1.56 o                         
   7   0   8        133.66        133.03         3.49 o                         
   8   0   8         72.54         75.57         5.15 o                         
   9   0   8         76.63         81.05         8.62 o                         
  -9   1   8         11.69         13.86         1.64 o                         
  -8   1   8          0.05         -0.12         1.41 o                         
  -7   1   8         55.11         57.75         1.87 o                         
  -6   1   8          8.32          8.68         0.76 o                         
  -5   1   8         21.13         18.30         0.74 o                         
  -4   1   8         14.00         12.25         0.60 o                         
  -3   1   8        594.52        683.35         4.66 o                         
  -2   1   8        475.63        493.18         3.91 o                         
  -1   1   8       4128.82       4394.16        27.78 o                         
   0   1   8       1096.93       1138.22         7.59 o                         
   1   1   8       1304.44       1414.26        11.04 o                         
   2   1   8        436.33        487.40         3.91 o                         
   3   1   8         82.39         74.71         1.08 o                         
   4   1   8        245.81        266.56         2.81 o                         
   5   1   8         12.32         12.62         0.72 o                         
   6   1   8          1.60          0.79         0.80 o                         
   7   1   8          0.22          0.55         0.95 o                         
   8   1   8          0.21         -0.40         1.27 o                         
   9   1   8          2.26          2.11         2.47 o                         
  -9   2   8          1.32          4.07         1.55 o                         
  -8   2   8          0.06         -1.01         1.28 o                         
  -7   2   8         71.61         74.80         2.10 o                         
  -6   2   8        573.29        582.40         6.63 o                         
  -5   2   8         72.65         81.09         1.67 o                         
  -4   2   8        239.57        243.35         2.45 o                         
  -3   2   8        480.04        501.43         3.69 o                         
  -2   2   8         28.52         30.65         0.74 o                         
  -1   2   8        913.58       1009.68         7.39 o                         
   0   2   8        152.39        157.51         1.43 o                         
   1   2   8          0.15          3.70         0.40 o                         
   2   2   8        226.80        263.15         2.46 o                         
   3   2   8        236.83        235.66         2.38 o                         
   4   2   8         95.64         93.23         1.61 o                         
   5   2   8        387.12        375.39         3.64 o                         
   6   2   8         93.86         92.75         1.62 o                         
   7   2   8          6.84          6.38         1.11 o                         
   8   2   8          0.69          0.23         1.41 o                         
   9   2   8          0.54          0.33         2.17 o                         
  -9   3   8          5.01          4.79         1.85 o                         
  -8   3   8         19.30         19.87         1.12 o                         
  -7   3   8          5.76          3.48         0.92 o                         
  -6   3   8          3.84          2.10         0.77 o                         
  -5   3   8         39.72         47.85         1.24 o                         
  -4   3   8        160.76        153.43         1.87 o                         
  -3   3   8          6.71          7.08         0.42 o                         
  -2   3   8         22.71         20.72         0.68 o                         
  -1   3   8        533.19        502.68         3.52 o                         
   0   3   8        394.17        347.65         2.96 o                         
   1   3   8        531.85        600.25         4.32 o                         
   2   3   8          4.83          6.21         0.59 o                         
   3   3   8        241.57        272.37         2.88 o                         
   4   3   8        404.19        392.65         3.96 o                         
   5   3   8         76.24         80.11         1.66 o                         
   6   3   8         50.97         51.92         1.45 o                         
   7   3   8          0.72          1.69         1.08 o                         
   8   3   8          5.90          6.68         1.57 o                         
   9   3   8          2.75          1.83         2.62 o                         
  -9   4   8          0.08          2.29         2.43 o                         
  -8   4   8          6.11          6.24         1.28 o                         
  -7   4   8          2.60         -0.47         1.06 o                         
  -6   4   8         71.69         63.31         1.73 o                         
  -5   4   8         20.36         19.33         0.96 o                         
  -4   4   8       2179.93       2218.63        18.83 o                         
  -3   4   8        169.50        170.14         2.05 o                         
  -2   4   8        734.87        725.49         5.30 o                         
  -1   4   8         76.33         74.43         1.04 o                         
   0   4   8        316.92        310.57         2.43 o                         
   1   4   8        193.22        220.58         2.10 o                         
   2   4   8         57.17         58.53         1.10 o                         
   3   4   8         59.00         68.08         1.36 o                         
   4   4   8        102.98        110.17         1.88 o                         
   5   4   8        178.09        181.52         3.02 o                         
   6   4   8         14.22         17.79         1.12 o                         
   7   4   8          0.58          1.75         0.98 o                         
   8   4   8          0.50          1.82         1.63 o                         
   9   4   8          0.91          2.17         2.09 o                         
  -8   5   8          0.01         -1.55         1.55 o                         
  -7   5   8        103.74        103.61         3.18 o                         
  -6   5   8        276.23        270.39         3.78 o                         
  -5   5   8         67.99         67.95         1.91 o                         
  -4   5   8         55.93         51.21         1.36 o                         
  -3   5   8        279.82        277.72         3.09 o                         
  -2   5   8         76.18         68.88         1.38 o                         
  -1   5   8         17.77         16.33         0.68 o                         
   0   5   8        143.07        139.15         1.85 o                         
   1   5   8        385.51        348.82         3.26 o                         
   2   5   8       1882.22       1866.16        14.75 o                         
   3   5   8          0.74          1.30         0.58 o                         
   4   5   8         31.90         30.41         1.38 o                         
   5   5   8        312.43        303.71         3.51 o                         
   6   5   8         55.51         54.05         2.17 o                         
   7   5   8         62.32         65.20         2.44 o                         
   8   5   8          5.26          9.40         1.98 o                         
  -8   6   8          0.31          0.66         1.63 o                         
  -7   6   8         18.22         17.98         1.92 o                         
  -6   6   8         10.87         12.74         1.07 o                         
  -5   6   8          4.35          5.53         0.78 o                         
  -4   6   8          2.11          1.43         0.74 o                         
  -3   6   8        120.89        118.70         2.01 o                         
  -2   6   8       3526.83       3551.15        32.01 o                         
  -1   6   8        129.85        136.35         1.94 o                         
   0   6   8        136.06        146.19         2.11 o                         
   1   6   8          0.39          0.76         0.57 o                         
   2   6   8         11.56         13.42         0.70 o                         
   3   6   8         13.13         14.26         0.92 o                         
   4   6   8         18.20         17.36         1.08 o                         
   5   6   8         66.50         64.90         1.87 o                         
   6   6   8         46.66         50.95         1.95 o                         
   7   6   8          9.78          9.31         1.35 o                         
   8   6   8         15.65         19.04         2.25 o                         
  -8   7   8         19.85         17.57         2.14 o                         
  -7   7   8         18.65         21.45         1.60 o                         
  -6   7   8         34.23         37.43         1.79 o                         
  -5   7   8          5.90          4.46         0.89 o                         
  -4   7   8        305.55        307.56         3.79 o                         
  -3   7   8        404.52        413.78         4.33 o                         
  -2   7   8          4.41          3.62         0.51 o                         
  -1   7   8         26.60         28.78         1.20 o                         
   0   7   8        407.54        416.59         4.43 o                         
   1   7   8        172.27        166.84         2.32 o                         
   2   7   8        260.58        276.66         3.35 o                         
   3   7   8        133.28        131.17         1.92 o                         
   4   7   8        244.24        230.95         3.37 o                         
   5   7   8         11.15          9.54         1.23 o                         
   6   7   8          1.12          0.27         1.37 o                         
   7   7   8         41.56         38.07         2.54 o                         
   8   7   8          8.72         11.17         3.24 o                         
  -7   8   8         49.62         44.23         2.26 o                         
  -6   8   8          2.02          2.42         1.42 o                         
  -5   8   8          0.93          0.20         1.05 o                         
  -4   8   8         97.78         91.49         2.14 o                         
  -3   8   8         17.81         16.13         1.29 o                         
  -2   8   8        292.95        281.74         3.42 o                         
  -1   8   8         20.40         22.67         1.10 o                         
   0   8   8       1068.99       1075.31         9.77 o                         
   1   8   8        105.69         96.29         1.91 o                         
   2   8   8        398.85        397.95         4.51 o                         
   3   8   8         14.11         10.81         0.89 o                         
   4   8   8          0.97          1.45         0.93 o                         
   5   8   8         52.85         58.02         2.28 o                         
   6   8   8        109.27        121.95         3.87 o                         
   7   8   8         17.97         24.21         2.29 o                         
  -6   9   8         45.17         50.05         3.06 o                         
  -5   9   8          0.67         -0.17         1.20 o                         
  -4   9   8         34.58         40.25         1.78 o                         
  -3   9   8          9.49         13.22         1.27 o                         
  -2   9   8         26.74         25.34         1.16 o                         
  -1   9   8        412.85        432.30         5.01 o                         
   0   9   8        397.00        413.33         4.58 o                         
   1   9   8        154.74        147.41         2.50 o                         
   2   9   8        108.67        110.37         2.12 o                         
   3   9   8          8.39         11.32         1.02 o                         
   4   9   8         84.23         88.48         2.71 o                         
   5   9   8          9.91          8.54         1.58 o                         
   6   9   8          2.94          2.18         1.93 o                         
  -6  10   8         10.37          5.26         1.93 o                         
  -5  10   8         52.49         56.37         2.45 o                         
  -4  10   8         54.02         62.06         2.27 o                         
  -3  10   8          0.09         -1.11         1.11 o                         
  -2  10   8         56.99         49.62         2.15 o                         
  -1  10   8         33.43         37.14         1.47 o                         
   0  10   8         70.41         77.23         2.03 o                         
   1  10   8          2.83          2.87         1.00 o                         
   2  10   8        294.83        302.31         4.38 o                         
   3  10   8        257.56        253.83         3.89 o                         
   4  10   8        319.54        332.41         5.30 o                         
   5  10   8         11.19          9.28         2.62 o                         
  -5  11   8          0.46          0.90         2.04 o                         
  -4  11   8          2.37         -1.53         1.53 o                         
  -3  11   8          0.07          3.60         1.38 o                         
  -2  11   8          8.32          9.20         1.39 o                         
  -1  11   8          2.89         -0.30         1.13 o                         
   0  11   8          1.99          1.59         1.08 o                         
   1  11   8          1.04         -0.03         1.23 o                         
   2  11   8        128.39        136.39         3.13 o                         
   3  11   8         12.13         17.18         1.67 o                         
   4  11   8          0.48         -0.29         1.64 o                         
  -3  12   8         74.63         73.05         3.05 o                         
  -2  12   8         33.49         38.65         2.10 o                         
  -1  12   8          4.21          5.36         1.46 o                         
   0  12   8         23.14         29.79         1.68 o                         
   1  12   8         39.16         41.70         1.89 o                         
   2  12   8          2.04          1.36         1.33 o                         
   3  12   8          2.71          3.63         1.47 o                         
  -9   1   9          2.02          3.05         1.78 o                         
  -8   1   9         22.88         22.41         1.92 o                         
  -7   1   9         34.44         38.84         2.61 o                         
  -6   1   9         88.16         89.88         1.87 o                         
  -5   1   9        145.80        131.91         1.95 o                         
  -4   1   9         66.94         53.95         1.25 o                         
  -3   1   9        291.12        281.02         2.56 o                         
  -2   1   9       1159.57       1179.09         8.58 o                         
  -1   1   9        407.00        405.81         3.15 o                         
   0   1   9        386.96        393.76         3.45 o                         
   1   1   9         28.14         30.52         0.78 o                         
   2   1   9        689.14        702.08         5.13 o                         
   3   1   9        470.42        460.17         4.03 o                         
   4   1   9        372.96        371.42         4.28 o                         
   5   1   9        115.14        123.89         1.96 o                         
   6   1   9         85.09         85.42         1.71 o                         
   7   1   9          0.53          2.27         1.11 o                         
   8   1   9         82.60         86.23         3.07 o                         
   9   1   9          5.19          8.57         2.85 o                         
  -9   2   9         34.40         31.07         2.32 o                         
  -8   2   9          9.56          6.15         1.54 o                         
  -7   2   9         44.62         42.27         1.75 o                         
  -6   2   9        623.79        631.88         8.43 o                         
  -5   2   9        774.12        773.54         6.94 o                         
  -4   2   9         77.43         81.97         1.59 o                         
  -3   2   9        345.36        349.30         3.21 o                         
  -2   2   9       1081.26       1081.63         7.12 o                         
  -1   2   9        129.66         86.36         1.16 o                         
   0   2   9        769.77        810.11         5.64 o                         
   1   2   9        663.76        722.59         5.42 o                         
   2   2   9        462.82        467.15         3.85 o                         
   3   2   9          4.85          5.89         0.69 o                         
   4   2   9         20.40         22.50         1.32 o                         
   5   2   9          0.06         -0.04         0.69 o                         
   6   2   9        105.59        109.20         1.93 o                         
   7   2   9        180.63        184.15         4.25 o                         
   8   2   9         73.77         78.31         3.52 o                         
   9   2   9          0.81          0.55         2.31 o                         
  -9   3   9          3.54          2.64         2.04 o                         
  -8   3   9         20.39         19.27         1.80 o                         
  -7   3   9         50.46         53.23         2.27 o                         
  -6   3   9        213.36        209.36         2.61 o                         
  -5   3   9        237.53        247.11         3.32 o                         
  -4   3   9          0.87         -0.49         0.55 o                         
  -3   3   9         59.98         57.94         1.00 o                         
  -2   3   9        366.91        344.15         3.12 o                         
  -1   3   9        285.99        276.84         2.27 o                         
   0   3   9       1408.14       1435.56         9.33 o                         
   1   3   9        823.64        801.28         6.15 o                         
   2   3   9        208.71        205.46         2.43 o                         
   3   3   9        177.56        181.32         2.35 o                         
   4   3   9         10.94          8.11         0.83 o                         
   5   3   9        259.59        249.48         3.27 o                         
   6   3   9        338.37        323.69         3.69 o                         
   7   3   9        150.83        151.46         3.19 o                         
   8   3   9         13.69         11.58         2.13 o                         
   9   3   9         10.06         11.64         2.60 o                         
  -8   4   9          0.97         -0.36         1.31 o                         
  -7   4   9          4.23          3.39         1.21 o                         
  -6   4   9          0.17          1.91         0.78 o                         
  -5   4   9         20.29         25.45         1.75 o                         
  -4   4   9       1872.32       1947.14        16.59 o                         
  -3   4   9        531.45        537.31         4.95 o                         
  -2   4   9         47.23         54.81         1.02 o                         
  -1   4   9         92.78         88.77         1.32 o                         
   0   4   9         42.24         41.20         0.97 o                         
   1   4   9         53.18         41.48         1.12 o                         
   2   4   9        485.44        487.42         4.53 o                         
   3   4   9        443.66        447.43         4.47 o                         
   4   4   9        208.73        202.10         2.86 o                         
   5   4   9        106.82        103.66         2.09 o                         
   6   4   9         22.94         20.31         1.25 o                         
   7   4   9        168.08        181.90         4.08 o                         
   8   4   9          0.17          3.13         1.77 o                         
  -8   5   9         11.22          8.94         2.08 o                         
  -7   5   9         29.71         28.15         1.88 o                         
  -6   5   9         17.07         14.58         1.52 o                         
  -5   5   9          0.41          1.49         0.94 o                         
  -4   5   9        646.91        651.32         6.11 o                         
  -3   5   9         55.75         64.47         1.76 o                         
  -2   5   9          8.06          3.56         0.50 o                         
  -1   5   9          5.71          6.51         0.58 o                         
   0   5   9        282.92        293.19         3.07 o                         
   1   5   9         15.11         13.45         0.79 o                         
   2   5   9        100.25        109.14         1.69 o                         
   3   5   9          2.02         -0.47         0.64 o                         
   4   5   9         72.61         64.15         1.83 o                         
   5   5   9          5.29          1.60         0.90 o                         
   6   5   9          5.17          4.10         1.07 o                         
   7   5   9          0.09         -0.05         1.34 o                         
   8   5   9         42.22         49.62         3.00 o                         
  -8   6   9          0.11          2.51         1.96 o                         
  -7   6   9         42.07         43.68         2.25 o                         
  -6   6   9          5.84          6.78         1.18 o                         
  -5   6   9          8.45          7.89         1.28 o                         
  -4   6   9        244.24        245.96         3.33 o                         
  -3   6   9        248.83        242.67         3.07 o                         
  -2   6   9        364.56        365.33         3.67 o                         
  -1   6   9         73.61         76.14         1.62 o                         
   0   6   9        101.66         98.49         1.97 o                         
   1   6   9        390.97        390.34         4.07 o                         
   2   6   9         75.87         61.25         1.44 o                         
   3   6   9         10.96          8.52         0.71 o                         
   4   6   9        122.33        144.07         2.60 o                         
   5   6   9         32.78         35.55         1.50 o                         
   6   6   9          2.02          1.08         1.39 o                         
   7   6   9         26.30         24.71         1.85 o                         
   8   6   9          2.69          2.58         2.04 o                         
  -7   7   9         42.43         45.25         2.31 o                         
  -6   7   9          0.79          3.01         1.30 o                         
  -5   7   9          0.12         -0.92         0.92 o                         
  -4   7   9        121.42        123.11         2.48 o                         
  -3   7   9          4.84          4.83         0.85 o                         
  -2   7   9        452.25        459.44         4.73 o                         
  -1   7   9          3.44          2.13         0.71 o                         
   0   7   9        945.54        943.13        10.12 o                         
   1   7   9         73.83         66.21         1.53 o                         
   2   7   9         33.89         40.49         1.36 o                         
   3   7   9         34.86         34.53         1.30 o                         
   4   7   9         45.81         48.67         1.84 o                         
   5   7   9        114.98        115.51         3.28 o                         
   6   7   9          4.98          3.69         1.80 o                         
   7   7   9          5.68          7.25         2.62 o                         
  -7   8   9          3.18          3.79         1.66 o                         
  -6   8   9         25.72         33.65         2.01 o                         
  -5   8   9         13.08         11.06         1.29 o                         
  -4   8   9          9.29          9.52         1.49 o                         
  -3   8   9          0.61          1.25         0.83 o                         
  -2   8   9        120.30        131.28         2.38 o                         
  -1   8   9        264.73        283.84         3.70 o                         
   0   8   9        287.19        311.66         4.10 o                         
   1   8   9         84.54         80.83         1.84 o                         
   2   8   9         98.26        110.99         2.04 o                         
   3   8   9          3.56          3.62         0.94 o                         
   4   8   9          1.03          0.87         1.22 o                         
   5   8   9         40.63         44.58         2.85 o                         
   6   8   9         20.70         19.00         2.14 o                         
   7   8   9         12.44         15.81         2.44 o                         
  -6   9   9         96.47        113.04         3.84 o                         
  -5   9   9         83.52         95.26         2.83 o                         
  -4   9   9          0.71          0.53         1.31 o                         
  -3   9   9          3.53          4.02         1.10 o                         
  -2   9   9         32.04         32.51         1.38 o                         
  -1   9   9          0.76          0.45         0.91 o                         
   0   9   9          1.95          1.41         0.97 o                         
   1   9   9         27.26         28.91         1.41 o                         
   2   9   9        146.48        143.62         2.36 o                         
   3   9   9        102.22         93.02         2.32 o                         
   4   9   9          0.46          0.26         1.60 o                         
   5   9   9         11.82         12.95         1.86 o                         
   6   9   9         30.57         33.52         2.57 o                         
  -5  10   9          0.11          0.42         1.50 o                         
  -4  10   9          2.03          3.24         1.46 o                         
  -3  10   9         19.79         13.94         1.43 o                         
  -2  10   9         12.83         16.74         1.50 o                         
  -1  10   9        113.31        127.18         2.68 o                         
   0  10   9         25.56         21.61         1.41 o                         
   1  10   9         11.29         13.01         1.60 o                         
   2  10   9        237.75        227.09         3.51 o                         
   3  10   9         39.38         48.49         2.17 o                         
   4  10   9         60.09         62.52         2.61 o                         
   5  10   9         80.23         92.51         3.74 o                         
  -4  11   9          0.02         -1.60         1.60 o                         
  -3  11   9         77.78         97.68         2.96 o                         
  -2  11   9         96.13        100.10         3.01 o                         
  -1  11   9         46.79         47.00         1.94 o                         
   0  11   9         11.00         11.55         1.17 o                         
   1  11   9         15.13         11.57         1.37 o                         
   2  11   9         19.87         26.20         1.61 o                         
   3  11   9         87.67         98.83         3.12 o                         
   4  11   9          0.95          4.25         1.95 o                         
  -2  12   9          0.04          0.80         1.56 o                         
  -1  12   9          3.92          2.38         1.52 o                         
   0  12   9         59.80         58.57         2.61 o                         
   1  12   9         13.57         12.60         1.76 o                         
   2  12   9          2.64          1.52         1.47 o                         
  -9   0  10         59.68         58.08         3.87 o                         
  -8   0  10        151.30        163.46         5.08 o                         
  -7   0  10        281.10        286.55         5.78 o                         
  -6   0  10         12.06         11.82         1.85 o                         
  -5   0  10         62.46         62.37         1.98 o                         
  -4   0  10        314.10        327.60         4.98 o                         
  -3   0  10        425.39        362.83         4.87 o                         
  -2   0  10       1229.27       1173.27        13.28 o                         
  -1   0  10         12.37         11.61         0.70 o                         
   0   0  10         68.15         82.34         1.70 o                         
   1   0  10          6.26          6.48         0.65 o                         
   2   0  10       1617.99       1533.60        16.12 o                         
   3   0  10       2110.48       2082.64        27.39 o                         
   4   0  10          3.79          5.35         1.03 o                         
   5   0  10        702.31        697.62         8.64 o                         
   6   0  10        232.00        234.52         4.32 o                         
   7   0  10          0.95         -2.02         2.02 o                         
   8   0  10         11.43         13.44         3.73 o                         
   9   0  10          0.87         -0.46         4.09 o                         
  -9   1  10          0.03          2.03         1.84 o                         
  -8   1  10        268.97        274.46         4.97 o                         
  -7   1  10         26.24         25.71         1.63 o                         
  -6   1  10        159.24        160.56         2.73 o                         
  -5   1  10          0.11         -0.57         0.57 o                         
  -4   1  10         31.71         35.69         1.36 o                         
  -3   1  10         54.11         53.63         1.06 o                         
  -2   1  10          0.11          0.90         0.37 o                         
  -1   1  10         54.24         67.18         1.04 o                         
   0   1  10        956.57        912.66         6.70 o                         
   1   1  10        413.76        416.65         3.76 o                         
   2   1  10       1027.36       1019.31         7.83 o                         
   3   1  10        911.46        922.92         8.10 o                         
   4   1  10         97.52         94.07         1.67 o                         
   5   1  10        350.99        346.24         4.06 o                         
   6   1  10         11.75         13.05         0.94 o                         
   7   1  10          0.12          2.67         1.57 o                         
   8   1  10         47.49         48.41         4.88 o                         
   9   1  10         20.52         18.11         3.30 o                         
  -9   2  10          3.04          1.89         1.98 o                         
  -8   2  10         42.73         41.88         2.24 o                         
  -7   2  10          3.61          4.32         1.34 o                         
  -6   2  10        138.18        147.84         2.68 o                         
  -5   2  10        230.43        231.59         3.17 o                         
  -4   2  10          6.36          4.89         0.60 o                         
  -3   2  10        374.05        376.97         3.43 o                         
  -2   2  10          5.98          6.08         0.46 o                         
  -1   2  10          0.26          0.92         0.56 o                         
   0   2  10       1274.13       1231.32         8.33 o                         
   1   2  10        384.97        369.86         3.47 o                         
   2   2  10        193.77        195.05         2.44 o                         
   3   2  10        221.56        230.55         2.82 o                         
   4   2  10         55.08         53.81         1.70 o                         
   5   2  10        706.99        720.05         7.63 o                         
   6   2  10         82.09         86.66         2.40 o                         
   7   2  10         26.51         22.61         1.94 o                         
   8   2  10          7.15          8.14         2.08 o                         
  -8   3  10          8.92          7.54         1.72 o                         
  -7   3  10        122.98        123.00         3.91 o                         
  -6   3  10        267.91        286.51         3.44 o                         
  -5   3  10          2.41          2.60         0.72 o                         
  -4   3  10        263.58        258.74         2.90 o                         
  -3   3  10         65.84         59.86         1.20 o                         
  -2   3  10         66.97         65.42         1.22 o                         
  -1   3  10         88.41         84.86         1.29 o                         
   0   3  10        469.49        497.58         4.48 o                         
   1   3  10          4.72          7.12         0.60 o                         
   2   3  10        413.82        412.02         3.99 o                         
   3   3  10         81.60         85.82         1.79 o                         
   4   3  10         50.38         47.77         1.67 o                         
   5   3  10         34.95         35.84         1.70 o                         
   6   3  10        128.57        124.43         2.63 o                         
   7   3  10         17.32         12.34         1.51 o                         
   8   3  10          5.46          3.87         2.11 o                         
  -8   4  10          2.20         -0.38         1.92 o                         
  -7   4  10         22.71         17.82         1.62 o                         
  -6   4  10        158.27        159.73         2.72 o                         
  -5   4  10         81.47         87.45         2.06 o                         
  -4   4  10          3.11          5.37         0.77 o                         
  -3   4  10          5.36          8.03         0.70 o                         
  -2   4  10         72.37         64.91         1.39 o                         
  -1   4  10        203.87        202.75         2.42 o                         
   0   4  10        467.92        459.26         4.58 o                         
   1   4  10        348.84        386.11         3.86 o                         
   2   4  10         87.79         98.41         1.72 o                         
   3   4  10        141.71        138.82         2.14 o                         
   4   4  10         14.43         15.56         1.07 o                         
   5   4  10         11.28         15.72         1.20 o                         
   6   4  10        170.01        168.88         3.02 o                         
   7   4  10        324.77        338.08         5.76 o                         
   8   4  10         56.59         54.61         3.37 o                         
  -8   5  10          3.09          3.78         2.16 o                         
  -7   5  10         15.76         12.76         1.55 o                         
  -6   5  10         11.78          6.93         1.26 o                         
  -5   5  10        111.18        115.96         2.97 o                         
  -4   5  10        189.10        192.57         2.95 o                         
  -3   5  10        291.73        298.16         3.48 o                         
  -2   5  10       1642.52       1643.01        13.18 o                         
  -1   5  10         92.98         81.82         1.65 o                         
   0   5  10        274.07        269.60         3.01 o                         
   1   5  10        142.77        144.27         2.02 o                         
   2   5  10         82.88         77.00         1.69 o                         
   3   5  10        255.47        246.20         3.07 o                         
   4   5  10       1191.35       1107.65        10.18 o                         
   5   5  10         44.00         49.12         2.52 o                         
   6   5  10          0.57          1.39         1.25 o                         
   7   5  10         24.73         25.81         1.94 o                         
   8   5  10          2.18          4.04         1.94 o                         
  -8   6  10         13.64         18.65         2.51 o                         
  -7   6  10          8.19         11.31         1.51 o                         
  -6   6  10          1.44         -0.37         1.17 o                         
  -5   6  10         21.70         20.31         1.38 o                         
  -4   6  10        110.35        117.28         2.36 o                         
  -3   6  10          4.48          2.36         0.79 o                         
  -2   6  10          8.12          5.53         0.93 o                         
  -1   6  10          4.18          3.18         0.71 o                         
   0   6  10         23.25         17.49         1.01 o                         
   1   6  10         20.72         20.23         1.01 o                         
   2   6  10         13.01         15.30         0.96 o                         
   3   6  10         26.81         27.97         1.24 o                         
   4   6  10         86.42         75.54         2.14 o                         
   5   6  10         15.78         10.78         1.17 o                         
   6   6  10          0.16          0.12         1.37 o                         
   7   6  10         32.54         34.87         2.13 o                         
  -7   7  10         46.02         58.06         2.51 o                         
  -6   7  10          2.88          4.28         1.41 o                         
  -5   7  10          3.14          3.20         1.10 o                         
  -4   7  10        305.29        308.06         4.31 o                         
  -3   7  10         25.65         21.30         1.23 o                         
  -2   7  10        264.85        264.65         3.79 o                         
  -1   7  10        156.62        157.85         2.30 o                         
   0   7  10        301.78        299.65         3.84 o                         
   1   7  10         29.65         32.67         1.41 o                         
   2   7  10        501.08        436.23         4.81 o                         
   3   7  10         22.66         24.26         1.18 o                         
   4   7  10         41.14         48.28         1.96 o                         
   5   7  10         35.19         33.78         2.06 o                         
   6   7  10         38.17         39.13         2.53 o                         
   7   7  10         37.33         42.02         2.76 o                         
  -6   8  10         10.76         13.45         1.77 o                         
  -5   8  10        211.01        214.30         3.69 o                         
  -4   8  10         29.96         22.60         1.44 o                         
  -3   8  10          4.64          3.89         1.03 o                         
  -2   8  10          0.10         -0.92         0.92 o                         
  -1   8  10         61.95         63.07         1.70 o                         
   0   8  10        308.63        304.45         4.03 o                         
   1   8  10         50.29         47.93         3.22 o                         
   2   8  10         11.82         11.12         0.88 o                         
   3   8  10          6.25          6.86         1.03 o                         
   4   8  10         54.74         54.36         3.03 o                         
   5   8  10          0.36          0.62         1.59 o                         
   6   8  10          1.71         -0.55         1.97 o                         
  -6   9  10         61.70         60.60         3.73 o                         
  -5   9  10         22.74         27.45         1.80 o                         
  -4   9  10          1.90          4.62         1.32 o                         
  -3   9  10          2.58          1.23         1.09 o                         
  -2   9  10         29.00         30.25         1.56 o                         
  -1   9  10          6.91          3.06         1.00 o                         
   0   9  10        444.01        417.69         5.08 o                         
   1   9  10        310.08        324.35         4.34 o                         
   2   9  10          6.44          4.78         0.96 o                         
   3   9  10         35.03         32.21         1.71 o                         
   4   9  10         11.27         10.71         2.26 o                         
   5   9  10         10.70         10.62         2.01 o                         
   6   9  10         12.05          8.83         2.59 o                         
  -5  10  10          1.94          2.02         1.74 o                         
  -4  10  10          0.00          0.71         1.49 o                         
  -3  10  10        162.97        178.29         3.53 o                         
  -2  10  10         68.74         65.99         2.22 o                         
  -1  10  10          5.65          5.45         1.27 o                         
   0  10  10          0.31         -1.20         1.20 o                         
   1  10  10         18.39         20.21         1.59 o                         
   2  10  10         48.68         50.69         1.86 o                         
   3  10  10         37.69         39.67         1.74 o                         
   4  10  10          0.73          1.60         1.80 o                         
   5  10  10          0.78         -0.64         2.15 o                         
  -4  11  10          4.82          6.08         3.47 o                         
  -3  11  10         48.02         51.29         2.32 o                         
  -2  11  10         55.30         50.38         2.11 o                         
  -1  11  10          0.15          1.55         1.41 o                         
   0  11  10          0.07         -1.32         1.32 o                         
   1  11  10          1.64          4.23         1.32 o                         
   2  11  10         82.68         94.43         2.82 o                         
   3  11  10          0.27          4.51         1.89 o                         
  -1  12  10         46.18         40.20         2.24 o                         
   0  12  10          1.48         -1.57         1.57 o                         
   1  12  10         12.26         14.95         2.04 o                         
  -8   1  11          2.99          3.85         1.97 o                         
  -7   1  11          4.96          4.65         1.42 o                         
  -6   1  11         29.26         29.93         1.57 o                         
  -5   1  11         41.57         40.80         1.64 o                         
  -4   1  11         56.60         57.51         1.38 o                         
  -3   1  11        329.88        328.88         3.38 o                         
  -2   1  11         35.68         44.18         1.03 o                         
  -1   1  11        257.50        250.23         2.62 o                         
   0   1  11        111.70        108.84         1.59 o                         
   1   1  11        152.31        156.73         1.95 o                         
   2   1  11          6.52          6.13         0.56 o                         
   3   1  11        798.30        792.51         7.47 o                         
   4   1  11        363.32        354.25         4.64 o                         
   5   1  11          5.28          4.52         0.86 o                         
   6   1  11         25.14         27.47         1.28 o                         
   7   1  11         19.79         19.74         2.71 o                         
   8   1  11         66.44         67.91         6.40 o                         
  -8   2  11         38.97         34.01         2.27 o                         
  -7   2  11         57.14         61.21         2.70 o                         
  -6   2  11          0.35          0.37         1.08 o                         
  -5   2  11         12.46         11.05         1.06 o                         
  -4   2  11        212.71        196.11         2.58 o                         
  -3   2  11        313.89        302.90         3.05 o                         
  -2   2  11        353.66        355.62         3.49 o                         
  -1   2  11        377.85        384.02         3.86 o                         
   0   2  11        575.71        542.74         4.75 o                         
   1   2  11       3429.86       3361.37        25.93 o                         
   2   2  11          5.35          5.90         0.65 o                         
   3   2  11          0.05          0.66         0.79 o                         
   4   2  11        608.30        615.55         6.79 o                         
   5   2  11        854.73        854.81         8.93 o                         
   6   2  11         53.57         50.49         2.26 o                         
   7   2  11         66.23         67.14         3.22 o                         
   8   2  11         33.67         28.86         3.06 o                         
  -8   3  11          4.03          3.23         1.81 o                         
  -7   3  11          3.39          1.41         1.54 o                         
  -6   3  11         42.85         36.73         1.83 o                         
  -5   3  11         13.50         16.39         1.02 o                         
  -4   3  11         53.90         54.05         1.43 o                         
  -3   3  11         96.56         97.34         1.79 o                         
  -2   3  11         13.75         13.27         0.60 o                         
  -1   3  11         12.96         15.90         0.77 o                         
   0   3  11          1.67          5.29         0.64 o                         
   1   3  11       1009.20        997.32         8.72 o                         
   2   3  11        515.51        487.34         4.83 o                         
   3   3  11        359.69        358.26         4.01 o                         
   4   3  11         44.12         47.47         1.74 o                         
   5   3  11         91.78         87.60         2.41 o                         
   6   3  11         23.06         23.29         1.32 o                         
   7   3  11          2.10          3.45         1.57 o                         
   8   3  11          3.26          4.32         2.22 o                         
  -8   4  11          0.63          0.23         2.09 o                         
  -7   4  11          2.08          2.04         1.74 o                         
  -6   4  11        164.12        156.55         3.80 o                         
  -5   4  11        160.95        161.09         2.46 o                         
  -4   4  11          0.22          1.57         0.78 o                         
  -3   4  11         19.33         21.52         1.07 o                         
  -2   4  11        106.65        110.04         1.81 o                         
  -1   4  11       2888.87       2905.44        24.40 o                         
   0   4  11         19.75         17.34         0.86 o                         
   1   4  11          5.36          7.00         0.94 o                         
   2   4  11         27.81         23.67         1.10 o                         
   3   4  11         37.58         42.16         1.69 o                         
   4   4  11         13.15         17.24         1.18 o                         
   5   4  11          8.70          5.45         1.11 o                         
   6   4  11        364.52        362.81         5.82 o                         
   7   4  11        327.72        333.48         6.07 o                         
   8   4  11         14.78          8.75         2.34 o                         
  -8   5  11          0.86          0.84         3.15 o                         
  -7   5  11          1.48          2.29         1.30 o                         
  -6   5  11         30.89         29.89         1.59 o                         
  -5   5  11          0.79          1.26         1.09 o                         
  -4   5  11        185.21        172.57         2.56 o                         
  -3   5  11          3.99          1.46         0.73 o                         
  -2   5  11         43.15         41.45         1.97 o                         
  -1   5  11        151.08        159.83         2.49 o                         
   0   5  11          9.73          7.26         0.72 o                         
   1   5  11        203.18        192.32         2.55 o                         
   2   5  11        144.28        133.80         2.35 o                         
   3   5  11         14.36         17.27         1.18 o                         
   4   5  11        289.87        263.30         3.58 o                         
   5   5  11          0.00         -0.66         1.02 o                         
   6   5  11          4.57          4.33         1.45 o                         
   7   5  11         15.32         13.55         2.07 o                         
  -7   6  11         62.20         67.59         2.67 o                         
  -6   6  11         20.87         19.83         1.68 o                         
  -5   6  11         33.71         38.63         1.86 o                         
  -4   6  11         29.28         29.00         1.37 o                         
  -3   6  11         12.87         15.64         1.09 o                         
  -2   6  11        317.77        314.48         3.58 o                         
  -1   6  11        578.30        585.59         5.93 o                         
   0   6  11         80.22         74.00         1.81 o                         
   1   6  11        106.55        106.04         2.46 o                         
   2   6  11         37.48         28.07         1.30 o                         
   3   6  11          4.01          5.26         1.14 o                         
   4   6  11         63.28         62.55         2.35 o                         
   5   6  11         10.94         12.08         1.35 o                         
   6   6  11         78.34         79.40         3.35 o                         
   7   6  11         14.63         15.75         2.08 o                         
  -7   7  11          3.57          0.92         1.85 o                         
  -6   7  11          8.52          9.54         1.63 o                         
  -5   7  11         39.04         33.61         1.66 o                         
  -4   7  11         30.89         30.16         1.63 o                         
  -3   7  11          8.26          5.11         1.06 o                         
  -2   7  11        238.31        248.85         3.74 o                         
  -1   7  11         77.87         80.74         1.95 o                         
   0   7  11          8.38          8.27         0.94 o                         
   1   7  11          4.40          5.18         0.95 o                         
   2   7  11        892.93        807.52         8.66 o                         
   3   7  11        282.31        266.50         4.41 o                         
   4   7  11        139.69        130.75         3.12 o                         
   5   7  11         20.18         21.36         1.94 o                         
   6   7  11          2.76          2.75         1.91 o                         
   7   7  11         22.85         36.36         6.24 o                         
  -6   8  11          8.06          5.17         1.76 o                         
  -5   8  11          1.15          0.05         1.39 o                         
  -4   8  11         82.10         99.11         2.66 o                         
  -3   8  11         27.85         29.02         1.62 o                         
  -2   8  11         22.94         22.22         1.43 o                         
  -1   8  11         28.39         28.13         1.25 o                         
   0   8  11        111.72        109.72         2.35 o                         
   1   8  11        147.96        163.41         3.31 o                         
   2   8  11         47.04         46.18         2.13 o                         
   3   8  11         48.12         44.11         1.81 o                         
   4   8  11         20.79         21.80         1.83 o                         
   5   8  11          4.83          2.73         1.74 o                         
   6   8  11          0.01          1.64         2.03 o                         
  -5   9  11         26.13         27.95         1.91 o                         
  -4   9  11          4.38          3.48         1.42 o                         
  -3   9  11         14.12          9.93         1.28 o                         
  -2   9  11         15.30         13.62         1.37 o                         
  -1   9  11         18.91         18.48         1.31 o                         
   0   9  11         27.03         23.26         1.54 o                         
   1   9  11         85.65         79.64         2.65 o                         
   2   9  11        174.98        193.08         3.32 o                         
   3   9  11         36.07         34.35         1.80 o                         
   4   9  11          8.62          6.36         1.79 o                         
   5   9  11         91.57        101.28         3.91 o                         
  -4  10  11          9.80         14.86         1.73 o                         
  -3  10  11          0.18          2.92         1.56 o                         
  -2  10  11         25.25         33.12         1.71 o                         
  -1  10  11         11.17          8.05         1.31 o                         
   0  10  11         32.53         34.42         1.84 o                         
   1  10  11          2.91          3.34         1.45 o                         
   2  10  11         15.58         16.29         1.36 o                         
   3  10  11         19.43         17.55         1.76 o                         
   4  10  11          1.82         -1.88         1.88 o                         
  -3  11  11         66.93         86.18         3.18 o                         
  -2  11  11         81.85         82.23         3.06 o                         
  -1  11  11          0.48          0.45         1.32 o                         
   0  11  11        132.87        131.88         3.51 o                         
   1  11  11         11.52          9.11         1.78 o                         
   2  11  11          9.74          9.88         3.08 o                         
   3  11  11         68.34         68.01         6.11 o                         
  -8   0  12         10.05         14.58         3.09 o                         
  -7   0  12         15.09         17.29         3.67 o                         
  -6   0  12         16.00         14.30         1.93 o                         
  -5   0  12        146.76        148.14         3.32 o                         
  -4   0  12          7.00          6.64         1.00 o                         
  -3   0  12         67.07         69.42         1.79 o                         
  -2   0  12          7.27          5.53         0.84 o                         
  -1   0  12       1403.10       1408.87        19.73 o                         
   0   0  12        837.72        795.40         9.82 o                         
   1   0  12         28.88         27.88         2.59 o                         
   2   0  12         12.51         17.66         1.34 o                         
   3   0  12       5873.46       5992.65        84.09 o                         
   4   0  12         63.63         63.36         2.25 o                         
   5   0  12        146.15        149.25         3.33 o                         
   6   0  12          4.04          5.87         1.87 o                         
   7   0  12         72.43         58.59         5.25 o                         
   8   0  12          6.54          5.94         3.91 o                         
  -8   1  12         45.28         40.60         2.46 o                         
  -7   1  12          7.22          6.88         1.62 o                         
  -6   1  12          0.15          0.38         0.86 o                         
  -5   1  12         45.48         48.01         1.85 o                         
  -4   1  12        194.75        196.00         2.55 o                         
  -3   1  12          4.49          7.38         0.46 o                         
  -2   1  12         74.79         66.25         1.32 o                         
  -1   1  12        145.28        132.02         1.93 o                         
   0   1  12         28.09         24.56         1.24 o                         
   1   1  12       1308.78       1294.86        10.63 o                         
   2   1  12        415.30        401.96         4.01 o                         
   3   1  12       1700.19       1699.80        14.24 o                         
   4   1  12        172.03        173.85         2.70 o                         
   5   1  12        170.52        167.85         3.05 o                         
   6   1  12         12.91         14.03         1.37 o                         
   7   1  12          5.79          6.36         1.82 o                         
   8   1  12         16.36         17.93         3.12 o                         
  -8   2  12         65.98         66.32         3.71 o                         
  -7   2  12          0.77          0.18         1.54 o                         
  -6   2  12         19.58         19.80         1.36 o                         
  -5   2  12         13.05         11.60         0.95 o                         
  -4   2  12         22.71         19.83         1.37 o                         
  -3   2  12        284.66        299.42         2.96 o                         
  -2   2  12         16.07         16.77         1.06 o                         
  -1   2  12        133.99        122.26         2.14 o                         
   0   2  12         17.03         20.60         0.95 o                         
   1   2  12       1307.87       1251.83        10.35 o                         
   2   2  12        123.42        115.85         1.88 o                         
   3   2  12          0.90         -0.33         0.74 o                         
   4   2  12         16.37         20.50         1.80 o                         
   5   2  12        986.50       1002.19         9.90 o                         
   6   2  12         15.02         11.03         1.44 o                         
   7   2  12         17.24         15.63         2.24 o                         
   8   2  12         47.64         43.37         3.54 o                         
  -8   3  12          3.06          3.90         1.98 o                         
  -7   3  12          0.07         -1.56         1.56 o                         
  -6   3  12         11.71          9.27         1.23 o                         
  -5   3  12        163.84        155.95         2.79 o                         
  -4   3  12        138.55        123.17         2.11 o                         
  -3   3  12         21.96         20.73         0.86 o                         
  -2   3  12         80.30         68.57         1.28 o                         
  -1   3  12        256.95        271.39         3.15 o                         
   0   3  12        173.32        152.60         2.44 o                         
   1   3  12        188.58        178.06         2.65 o                         
   2   3  12        418.62        408.86         4.29 o                         
   3   3  12         81.22         77.54         1.73 o                         
   4   3  12         18.34         20.96         1.33 o                         
   5   3  12         82.25         75.29         2.35 o                         
   6   3  12         91.48         82.04         3.32 o                         
   7   3  12         10.25          8.01         2.06 o                         
   8   3  12          1.65          0.51         2.90 o                         
  -8   4  12          1.21          0.27         6.70 o                         
  -7   4  12          3.58          5.82         2.05 o                         
  -6   4  12         38.65         43.66         2.16 o                         
  -5   4  12         11.45         12.79         1.43 o                         
  -4   4  12         19.43         18.58         1.41 o                         
  -3   4  12        285.15        303.44         3.96 o                         
  -2   4  12        295.32        281.48         3.37 o                         
  -1   4  12       1598.10       1554.27        14.31 o                         
   0   4  12        278.31        260.22         3.14 o                         
   1   4  12        183.07        186.34         2.67 o                         
   2   4  12         99.84        111.59         2.18 o                         
   3   4  12         69.60         72.10         2.16 o                         
   4   4  12        114.94         90.12         2.44 o                         
   5   4  12         19.03         18.96         1.51 o                         
   6   4  12         61.33         56.87         3.89 o                         
   7   4  12         93.76         94.08         3.78 o                         
  -7   5  12         39.84         45.16         2.86 o                         
  -6   5  12         12.17         13.42         1.46 o                         
  -5   5  12         10.02          9.19         1.40 o                         
  -4   5  12          0.39          0.35         0.86 o                         
  -3   5  12        852.53        899.08         8.97 o                         
  -2   5  12         74.95         78.28         1.81 o                         
  -1   5  12        163.20        162.05         2.61 o                         
   0   5  12        548.81        529.52         5.70 o                         
   1   5  12        403.94        387.16         4.36 o                         
   2   5  12        400.36        381.53         4.59 o                         
   3   5  12          0.54         -0.99         0.99 o                         
   4   5  12         16.90         20.18         1.39 o                         
   5   5  12         26.35         31.62         1.79 o                         
   6   5  12         44.60         42.24         2.34 o                         
   7   5  12          8.24          4.04         1.86 o                         
  -7   6  12          1.62         -1.69         1.69 o                         
  -6   6  12          1.06          1.38         1.50 o                         
  -5   6  12         56.95         63.86         2.86 o                         
  -4   6  12         50.09         47.38         2.43 o                         
  -3   6  12        817.65        815.16         8.84 o                         
  -2   6  12         22.57         22.28         1.11 o                         
  -1   6  12          4.69          1.36         0.84 o                         
   0   6  12         71.39         79.41         2.04 o                         
   1   6  12         42.45         40.01         1.90 o                         
   2   6  12          0.48          0.66         1.19 o                         
   3   6  12         15.28         12.62         1.50 o                         
   4   6  12         75.36         61.26         2.36 o                         
   5   6  12          2.76          0.47         1.33 o                         
   6   6  12          1.04          1.70         1.91 o                         
   7   6  12          0.23          2.13         2.28 o                         
  -6   7  12         18.23         16.71         2.06 o                         
  -5   7  12        226.87        263.18         4.09 o                         
  -4   7  12          1.93          4.83         1.13 o                         
  -3   7  12          3.23          3.16         1.06 o                         
  -2   7  12        109.76        117.08         2.67 o                         
  -1   7  12          2.82          1.28         0.86 o                         
   0   7  12         73.70         75.70         2.10 o                         
   1   7  12        277.76        290.66         3.99 o                         
   2   7  12         11.93          8.96         1.18 o                         
   3   7  12         20.40         22.93         1.87 o                         
   4   7  12        112.45        113.97         3.43 o                         
   5   7  12          2.76          4.50         1.75 o                         
   6   7  12          5.35          8.14         2.46 o                         
  -6   8  12          2.66          5.15         2.76 o                         
  -5   8  12        106.82        110.29         3.17 o                         
  -4   8  12          0.28         -0.66         1.32 o                         
  -3   8  12        100.45         93.05         2.74 o                         
  -2   8  12        187.76        171.39         3.32 o                         
  -1   8  12         60.36         51.18         1.73 o                         
   0   8  12        312.98        303.22         3.97 o                         
   1   8  12         87.08         89.85         2.46 o                         
   2   8  12        108.70        100.22         3.06 o                         
   3   8  12         30.08         27.52         2.18 o                         
   4   8  12         68.01         64.91         2.91 o                         
   5   8  12         19.42         23.09         2.47 o                         
  -5   9  12         10.32         15.84         1.89 o                         
  -4   9  12         71.57         87.73         2.97 o                         
  -3   9  12          1.84          1.54         1.33 o                         
  -2   9  12         17.08         19.44         1.60 o                         
  -1   9  12         36.32         36.72         1.64 o                         
   0   9  12         11.55          6.29         1.25 o                         
   1   9  12         11.08          3.16         1.37 o                         
   2   9  12         36.25         32.09         1.99 o                         
   3   9  12        124.27        128.65         3.30 o                         
   4   9  12         44.56         53.84         3.05 o                         
   5   9  12          3.92         -2.32         9.91 o                         
  -4  10  12          0.03          0.98         2.04 o                         
  -3  10  12         36.16         34.39         1.89 o                         
  -2  10  12         85.55         91.70         3.02 o                         
  -1  10  12        105.93        111.14         2.85 o                         
   0  10  12        140.47        129.67         3.14 o                         
   1  10  12         17.29         17.37         1.92 o                         
   2  10  12          1.98         -1.66         1.66 o                         
   3  10  12          0.00         -0.86         1.91 o                         
  -2  11  12          0.01          2.66         5.66 o                         
  -1  11  12          6.01          1.84         1.66 o                         
   0  11  12          5.96          4.01         1.98 o                         
   1  11  12          0.34         -0.74         1.68 o                         
  -8   1  13          0.08          1.36         2.04 o                         
  -7   1  13          7.38         10.71         1.81 o                         
  -6   1  13        205.38        207.87         3.70 o                         
  -5   1  13         29.20         26.66         1.48 o                         
  -4   1  13          0.02          1.14         0.75 o                         
  -3   1  13         24.41         25.29         0.85 o                         
  -2   1  13          0.12          0.94         0.67 o                         
  -1   1  13        117.70        111.09         2.03 o                         
   0   1  13         40.74         38.21         1.47 o                         
   1   1  13       2500.63       2445.67        20.07 o                         
   2   1  13        287.03        290.46         3.23 o                         
   3   1  13          0.96          0.65         0.75 o                         
   4   1  13         10.78         10.59         0.93 o                         
   5   1  13        159.60        154.18         3.09 o                         
   6   1  13         34.21         32.86         2.19 o                         
   7   1  13         32.67         36.70         2.80 o                         
  -8   2  13         15.43         23.07         3.07 o                         
  -7   2  13          8.03          9.71         2.03 o                         
  -6   2  13         41.17         42.28         2.08 o                         
  -5   2  13          4.23          3.93         0.96 o                         
  -4   2  13          0.31          0.23         0.82 o                         
  -3   2  13        148.87        132.68         1.80 o                         
  -2   2  13        976.98        948.42         8.77 o                         
  -1   2  13        303.87        292.13         3.64 o                         
   0   2  13        458.93        464.31         5.11 o                         
   1   2  13         27.64         23.02         1.41 o                         
   2   2  13         18.91         18.29         1.14 o                         
   3   2  13        143.91        138.61         2.27 o                         
   4   2  13          0.31         -0.85         1.02 o                         
   5   2  13         46.09         43.13         1.91 o                         
   6   2  13         22.50         25.95         2.03 o                         
   7   2  13          7.27          4.63         2.20 o                         
  -7   3  13          1.38          2.67         1.97 o                         
  -6   3  13         12.19         10.89         1.39 o                         
  -5   3  13          1.40          3.49         1.02 o                         
  -4   3  13        348.26        374.29         4.45 o                         
  -3   3  13         19.42         21.92         0.99 o                         
  -2   3  13         64.77         66.25         1.41 o                         
  -1   3  13       2098.17       2109.60        18.05 o                         
   0   3  13        222.18        192.44         2.85 o                         
   1   3  13        121.69        120.04         2.24 o                         
   2   3  13         25.50         21.85         1.22 o                         
   3   3  13         69.22         67.90         1.71 o                         
   4   3  13        202.78        209.35         3.57 o                         
   5   3  13          4.79          5.00         1.45 o                         
   6   3  13          8.53          8.12         1.68 o                         
   7   3  13         79.09         88.12         5.52 o                         
  -7   4  13          0.42         -1.66         2.10 o                         
  -6   4  13         34.29         33.52         2.07 o                         
  -5   4  13         56.53         54.43         3.17 o                         
  -4   4  13         28.47         27.76         1.54 o                         
  -3   4  13         40.70         35.52         1.23 o                         
  -2   4  13         11.19          9.24         0.84 o                         
  -1   4  13         88.48         77.67         1.62 o                         
   0   4  13        178.41        164.79         2.43 o                         
   1   4  13        187.08        175.34         3.20 o                         
   2   4  13         57.04         56.81         1.71 o                         
   3   4  13         50.63         50.80         2.58 o                         
   4   4  13          1.25         -1.13         1.13 o                         
   5   4  13          8.22          9.57         1.55 o                         
   6   4  13         25.04         28.56         2.33 o                         
   7   4  13         53.70         46.33         3.07 o                         
  -7   5  13          0.64         -1.49         1.86 o                         
  -6   5  13          3.37          4.15         1.73 o                         
  -5   5  13         42.64         38.88         2.25 o                         
  -4   5  13          0.32          0.46         1.18 o                         
  -3   5  13       1179.64       1205.22        13.83 o                         
  -2   5  13         34.22         36.86         1.42 o                         
  -1   5  13         10.63          7.09         0.94 o                         
   0   5  13         20.66         23.43         1.10 o                         
   1   5  13          0.29          0.58         0.87 o                         
   2   5  13         71.76         73.95         1.93 o                         
   3   5  13         17.61         21.69         1.50 o                         
   4   5  13         23.66         27.60         1.71 o                         
   5   5  13         40.33         46.23         2.33 o                         
   6   5  13         21.86         22.21         2.01 o                         
   7   5  13         66.06         57.97         3.77 o                         
  -6   6  13          0.10         -0.94         1.72 o                         
  -5   6  13         19.71         22.25         1.81 o                         
  -4   6  13        120.72        115.85         2.92 o                         
  -3   6  13         35.77         27.90         1.60 o                         
  -2   6  13         68.51         63.65         2.27 o                         
  -1   6  13        223.21        210.78         3.22 o                         
   0   6  13        143.66        152.76         2.70 o                         
   1   6  13        341.04        355.66         4.41 o                         
   2   6  13         98.75         74.22         2.20 o                         
   3   6  13         32.69         27.36         1.79 o                         
   4   6  13         52.54         44.46         2.32 o                         
   5   6  13          0.23          0.54         1.56 o                         
   6   6  13         19.62         21.21         2.40 o                         
  -6   7  13          3.39          2.59         1.88 o                         
  -5   7  13        343.82        362.18         5.85 o                         
  -4   7  13         20.99         20.96         1.56 o                         
  -3   7  13         23.90         26.23         1.59 o                         
  -2   7  13         25.73         25.98         1.65 o                         
  -1   7  13         20.02         26.93         1.41 o                         
   0   7  13         44.41         36.92         1.76 o                         
   1   7  13          4.08          4.19         1.17 o                         
   2   7  13         75.76         83.94         2.64 o                         
   3   7  13         50.92         52.30         2.61 o                         
   4   7  13          0.06         -1.63         1.63 o                         
   5   7  13         90.78         97.67         3.76 o                         
   6   7  13          0.02          2.05         3.78 o                         
  -5   8  13          0.51          2.48         1.86 o                         
  -4   8  13         11.23          8.11         1.51 o                         
  -3   8  13         23.35         28.01         1.77 o                         
  -2   8  13         28.84         31.25         1.80 o                         
  -1   8  13          1.12          2.21         1.18 o                         
   0   8  13         41.45         38.79         2.13 o                         
   1   8  13         16.12         12.87         1.45 o                         
   2   8  13          0.33          1.95         1.39 o                         
   3   8  13         29.73         41.28         2.35 o                         
   4   8  13         10.76         10.63         2.06 o                         
   5   8  13          1.75          0.19         2.34 o                         
  -4   9  13         10.61         10.51         1.73 o                         
  -3   9  13          0.02         -0.59         1.46 o                         
  -2   9  13         14.48         12.45         1.56 o                         
  -1   9  13          5.71          4.43         1.29 o                         
   0   9  13         30.26         23.44         1.64 o                         
   1   9  13          0.35          0.55         1.38 o                         
   2   9  13          0.45          0.17         1.80 o                         
   3   9  13          6.76          4.27         1.95 o                         
   4   9  13          1.47         -2.20         2.20 o                         
  -3  10  13         28.23         31.00         2.54 o                         
  -2  10  13         97.37        107.08         4.42 o                         
  -1  10  13         26.99         26.20         1.91 o                         
   0  10  13         27.65         23.61         1.81 o                         
   1  10  13         61.21         45.81         2.19 o                         
   2  10  13         29.65         32.22         2.16 o                         
  -7   0  14         67.75         75.44         4.60 o                         
  -6   0  14          0.01          0.95         2.20 o                         
  -5   0  14         16.00          9.61         2.09 o                         
  -4   0  14       1137.61       1111.63        13.42 o                         
  -3   0  14          5.01          6.13         1.63 o                         
  -2   0  14        340.31        319.24         5.72 o                         
  -1   0  14         21.88         24.35         2.31 o                         
   0   0  14        344.31        329.97         6.11 o                         
   1   0  14         10.09         11.30         1.49 o                         
   2   0  14        982.03        981.09        12.62 o                         
   3   0  14          7.66          7.27         1.17 o                         
   4   0  14          2.16          1.74         1.16 o                         
   5   0  14         69.27         67.28         3.80 o                         
   6   0  14          0.00          1.74         2.39 o                         
   7   0  14          2.97          6.64         2.58 o                         
  -7   1  14          0.80          2.48         1.85 o                         
  -6   1  14         18.21         19.02         1.56 o                         
  -5   1  14          5.68          8.66         1.48 o                         
  -4   1  14         39.00         39.62         1.43 o                         
  -3   1  14         67.22         67.78         2.19 o                         
  -2   1  14         16.77         19.77         1.03 o                         
  -1   1  14        129.35        134.85         2.41 o                         
   0   1  14         76.76         67.84         1.98 o                         
   1   1  14        706.36        686.32         7.47 o                         
   2   1  14        106.45        105.11         2.04 o                         
   3   1  14        440.16        430.56         4.65 o                         
   4   1  14         34.93         35.35         1.43 o                         
   5   1  14         17.82         17.00         1.42 o                         
   6   1  14          9.73         10.24         1.86 o                         
   7   1  14         24.70         27.14         2.68 o                         
  -7   2  14          9.61         11.76         2.02 o                         
  -6   2  14         70.35         70.02         3.61 o                         
  -5   2  14         44.52         43.15         2.07 o                         
  -4   2  14          1.06         -0.43         0.93 o                         
  -3   2  14         41.74         35.52         1.31 o                         
  -2   2  14        568.38        536.50         5.80 o                         
  -1   2  14        100.38         94.85         2.15 o                         
   0   2  14        246.83        239.76         3.31 o                         
   1   2  14         84.36         89.84         2.20 o                         
   2   2  14          4.09          3.63         0.96 o                         
   3   2  14         10.83          8.75         1.08 o                         
   4   2  14         62.34         69.04         2.59 o                         
   5   2  14          0.02         -1.18         1.91 o                         
   6   2  14         17.70         15.44         2.02 o                         
   7   2  14         57.21         58.04         3.27 o                         
  -7   3  14          5.43          2.89         2.29 o                         
  -6   3  14          0.88          0.01         1.33 o                         
  -5   3  14         11.37          9.17         1.74 o                         
  -4   3  14          2.33          1.02         1.06 o                         
  -3   3  14          2.76          1.36         0.70 o                         
  -2   3  14        103.93         93.61         1.70 o                         
  -1   3  14        604.31        590.16         6.58 o                         
   0   3  14         34.72         43.66         1.72 o                         
   1   3  14        180.80        177.11         2.86 o                         
   2   3  14         56.32         58.24         1.80 o                         
   3   3  14          0.51          0.52         0.93 o                         
   4   3  14          4.03          1.65         1.30 o                         
   5   3  14        410.21        398.41         6.47 o                         
   6   3  14          0.32          1.12         1.74 o                         
   7   3  14         24.60         25.57         2.87 o                         
  -7   4  14          0.47         -1.54         3.02 o                         
  -6   4  14          0.70          0.27         1.75 o                         
  -5   4  14         19.11         18.99         2.14 o                         
  -4   4  14          3.02          4.79         1.45 o                         
  -3   4  14        432.75        421.76         5.15 o                         
  -2   4  14         44.46         43.30         1.61 o                         
  -1   4  14        307.60        334.52         3.91 o                         
   0   4  14         17.71         11.20         0.92 o                         
   1   4  14        143.27        142.90         2.76 o                         
   2   4  14         40.49         37.20         1.53 o                         
   3   4  14         81.31         80.83         2.52 o                         
   4   4  14         64.10         63.31         2.83 o                         
   5   4  14         19.48         20.86         1.86 o                         
   6   4  14         35.95         34.22         2.40 o                         
  -6   5  14         10.62          8.38         2.01 o                         
  -5   5  14          3.22          2.69         2.21 o                         
  -4   5  14         37.97         45.46         2.41 o                         
  -3   5  14        120.13        115.67         3.05 o                         
  -2   5  14         87.19         79.82         2.31 o                         
  -1   5  14          7.54          8.54         1.04 o                         
   0   5  14          0.17          0.30         0.77 o                         
   1   5  14          2.99          1.95         1.32 o                         
   2   5  14          4.26          4.68         1.06 o                         
   3   5  14        292.94        286.23         4.64 o                         
   4   5  14         48.37         53.14         2.53 o                         
   5   5  14          0.96          1.00         1.59 o                         
   6   5  14          2.29          0.92         1.88 o                         
  -6   6  14          0.03         -0.33         2.58 o                         
  -5   6  14         76.11         70.41         3.21 o                         
  -4   6  14          7.89          5.48         1.73 o                         
  -3   6  14         78.46         72.72         2.61 o                         
  -2   6  14          2.80         -0.13         0.90 o                         
  -1   6  14         41.02         34.32         1.57 o                         
   0   6  14        102.16        100.30         2.36 o                         
   1   6  14         30.39         36.03         1.57 o                         
   2   6  14         57.41         56.76         2.18 o                         
   3   6  14         16.90         18.82         1.80 o                         
   4   6  14          7.18          9.95         1.95 o                         
   5   6  14          0.33         -0.06         1.72 o                         
   6   6  14          0.74          5.00         3.14 o                         
  -5   7  14        198.39        190.91         5.00 o                         
  -4   7  14        127.71        118.82         3.36 o                         
  -3   7  14          1.74          0.13         1.39 o                         
  -2   7  14          0.18          3.62         1.35 o                         
  -1   7  14         16.44         13.61         1.33 o                         
   0   7  14         17.11         19.37         1.46 o                         
   1   7  14          2.10         -0.33         1.21 o                         
   2   7  14          4.15          4.55         1.30 o                         
   3   7  14        122.22        126.96         3.98 o                         
   4   7  14         46.86         52.70         2.77 o                         
   5   7  14         16.58         19.72         2.51 o                         
  -4   8  14          0.00          1.38         1.58 o                         
  -3   8  14          0.01          2.76         1.73 o                         
  -2   8  14         29.81         27.96         1.91 o                         
  -1   8  14        211.88        209.84         3.75 o                         
   0   8  14        133.10        140.84         3.21 o                         
   1   8  14          5.03          9.33         1.47 o                         
   2   8  14          0.73          2.49         1.42 o                         
   3   8  14         27.41         35.21         2.39 o                         
   4   8  14        147.16        149.19         4.63 o                         
  -3   9  14         22.74         28.40         2.13 o                         
  -2   9  14         58.50         70.93         2.81 o                         
  -1   9  14         20.41         20.64         1.68 o                         
   0   9  14          0.40          2.61         1.47 o                         
   1   9  14         84.74         85.92         2.94 o                         
   2   9  14          2.69          3.40         1.61 o                         
   3   9  14          0.33         -1.11         2.10 o                         
  -1  10  14          7.20          3.95         2.35 o                         
   0  10  14         10.30         16.03         1.98 o                         
   1  10  14        137.28        155.02         5.27 o                         
  -7   1  15          2.31          4.15         2.18 o                         
  -6   1  15         17.40         15.05         1.98 o                         
  -5   1  15          8.71         10.74         1.59 o                         
  -4   1  15         20.45         25.12         1.63 o                         
  -3   1  15        121.87        117.06         1.88 o                         
  -2   1  15          0.62          0.63         0.88 o                         
  -1   1  15          1.31          0.40         0.91 o                         
   0   1  15         14.48         13.62         1.18 o                         
   1   1  15        107.60        104.48         2.38 o                         
   2   1  15          4.10          2.88         0.88 o                         
   3   1  15        200.53        198.00         3.25 o                         
   4   1  15         49.92         53.32         2.09 o                         
   5   1  15         83.15         89.75         2.79 o                         
   6   1  15         32.55         30.50         2.04 o                         
  -7   2  15         36.19         33.01         3.33 o                         
  -6   2  15         17.24         14.97         2.42 o                         
  -5   2  15         14.82         13.06         1.65 o                         
  -4   2  15          0.37         -0.11         1.14 o                         
  -3   2  15          4.96          5.14         0.72 o                         
  -2   2  15         60.64         46.05         1.95 o                         
  -1   2  15          2.30          2.51         0.92 o                         
   0   2  15        355.17        357.25         4.45 o                         
   1   2  15        230.87        232.52         3.65 o                         
   2   2  15          6.73          6.35         1.16 o                         
   3   2  15        283.01        273.80         3.99 o                         
   4   2  15         15.00         13.21         1.45 o                         
   5   2  15        117.67        115.66         3.34 o                         
   6   2  15         18.61         20.52         2.21 o                         
  -6   3  15         20.14         24.65         2.13 o                         
  -5   3  15         12.62          9.20         1.47 o                         
  -4   3  15          8.20          4.60         1.54 o                         
  -3   3  15         47.17         53.36         1.56 o                         
  -2   3  15         20.96         29.71         1.17 o                         
  -1   3  15        483.71        483.74         5.43 o                         
   0   3  15         60.39         63.95         2.20 o                         
   1   3  15          8.05         10.53         1.14 o                         
   2   3  15         10.28         10.98         1.17 o                         
   3   3  15        106.71         99.85         2.37 o                         
   4   3  15         39.00         33.75         1.85 o                         
   5   3  15        144.24        145.12         5.72 o                         
   6   3  15          9.49         10.68         2.11 o                         
  -6   4  15          1.12          6.34         2.13 o                         
  -5   4  15        126.71        132.63         4.51 o                         
  -4   4  15          2.93          4.63         1.58 o                         
  -3   4  15         31.26         28.37         1.44 o                         
  -2   4  15          6.37          6.38         1.23 o                         
  -1   4  15          8.65          9.52         1.11 o                         
   0   4  15        667.58        607.29         6.65 o                         
   1   4  15         52.74         58.80         1.99 o                         
   2   4  15          1.57          2.84         1.10 o                         
   3   4  15         75.91         71.88         2.07 o                         
   4   4  15         10.05         10.09         1.68 o                         
   5   4  15          3.68          4.73         1.87 o                         
   6   4  15         46.34         46.49         3.16 o                         
  -6   5  15          6.54          6.57         2.28 o                         
  -5   5  15         45.13         40.74         2.91 o                         
  -4   5  15          4.95          4.67         1.77 o                         
  -3   5  15         56.90         59.60         2.84 o                         
  -2   5  15          5.41          3.68         1.02 o                         
  -1   5  15          0.14         -0.79         1.14 o                         
   0   5  15         22.67         18.81         1.22 o                         
   1   5  15          0.64          2.65         1.12 o                         
   2   5  15          5.06          5.57         1.31 o                         
   3   5  15          0.26          0.37         1.47 o                         
   4   5  15         27.06         21.16         1.87 o                         
   5   5  15          3.35          2.13         1.91 o                         
  -5   6  15         23.77         21.62         2.38 o                         
  -4   6  15          6.03          6.45         2.23 o                         
  -3   6  15        153.69        168.11         4.01 o                         
  -2   6  15        281.14        284.80         4.27 o                         
  -1   6  15         12.77          9.03         1.29 o                         
   0   6  15         38.72         30.95         1.68 o                         
   1   6  15         55.85         53.94         2.17 o                         
   2   6  15        546.46        531.13         6.88 o                         
   3   6  15         87.10        100.62         3.21 o                         
   4   6  15         49.87         46.68         2.68 o                         
   5   6  15         14.43         13.39         2.15 o                         
  -4   7  15          3.32          5.41         2.14 o                         
  -3   7  15         64.03         74.84         3.90 o                         
  -2   7  15         98.40        103.50         3.27 o                         
  -1   7  15         74.70         77.92         2.57 o                         
   0   7  15          5.50          4.27         1.34 o                         
   1   7  15          3.69          6.09         1.41 o                         
   2   7  15          6.68          5.42         1.47 o                         
   3   7  15          2.19          4.48         1.93 o                         
   4   7  15         13.53         19.88         2.40 o                         
  -3   8  15         11.74         12.27         2.72 o                         
  -2   8  15          0.05         -0.97         1.62 o                         
  -1   8  15        116.74        141.54         3.33 o                         
   0   8  15        122.02        134.10         3.38 o                         
   1   8  15         33.84         35.31         1.96 o                         
   2   8  15          4.11          1.23         1.59 o                         
   3   8  15          0.43          0.47         2.06 o                         
  -2   9  15          1.40          4.13         1.95 o                         
  -1   9  15         25.90         29.54         2.19 o                         
   0   9  15         11.64          8.01         1.84 o                         
   1   9  15         62.82         60.50         2.63 o                         
  -6   0  16          0.97         -2.81         2.81 o                         
  -5   0  16         31.70         34.98         3.12 o                         
  -4   0  16        333.91        321.92         6.53 o                         
  -3   0  16         25.53         17.01         1.78 o                         
  -2   0  16        107.24        108.87         3.88 o                         
  -1   0  16        220.31        227.20         5.32 o                         
   0   0  16        221.28        219.76         5.14 o                         
   1   0  16        190.30        166.57         4.43 o                         
   2   0  16         18.11         19.66         1.97 o                         
   3   0  16        155.44        151.26         4.05 o                         
   4   0  16        749.83        760.39        13.86 o                         
   5   0  16          8.05          3.88         2.68 o                         
   6   0  16         16.55         16.41         3.39 o                         
  -6   1  16         38.20         32.49         2.42 o                         
  -5   1  16         46.99         46.53         2.64 o                         
  -4   1  16         27.02         20.00         1.50 o                         
  -3   1  16         30.37         34.24         1.34 o                         
  -2   1  16         69.59         80.99         2.24 o                         
  -1   1  16         40.14         39.73         1.84 o                         
   0   1  16         54.58         57.06         2.20 o                         
   1   1  16          3.27          3.91         1.30 o                         
   2   1  16          7.44          5.30         1.05 o                         
   3   1  16         40.80         42.33         2.13 o                         
   4   1  16          4.18          2.91         1.34 o                         
   5   1  16          7.41          5.51         2.35 o                         
   6   1  16         14.22         16.63         2.33 o                         
  -6   2  16         63.55         64.28         3.55 o                         
  -5   2  16          1.89          3.18         1.64 o                         
  -4   2  16          5.91          6.16         1.36 o                         
  -3   2  16          0.93          2.61         1.17 o                         
  -2   2  16        140.15        134.36         2.56 o                         
  -1   2  16          1.40         -0.10         1.10 o                         
   0   2  16          2.96          5.02         1.39 o                         
   1   2  16         34.41         32.29         1.78 o                         
   2   2  16        259.58        254.75         4.05 o                         
   3   2  16         23.11         26.32         2.17 o                         
   4   2  16         82.60         92.71         2.97 o                         
   5   2  16         24.13         26.35         2.00 o                         
   6   2  16         32.96         30.07         2.71 o                         
  -6   3  16         36.16         34.51         2.56 o                         
  -5   3  16         31.55         29.83         2.64 o                         
  -4   3  16          8.10          1.55         1.63 o                         
  -3   3  16          1.35         -0.15         1.02 o                         
  -2   3  16        185.75        156.71         2.59 o                         
  -1   3  16        114.14        110.47         2.84 o                         
   0   3  16         21.30         16.52         1.45 o                         
   1   3  16         28.05         24.27         1.57 o                         
   2   3  16         70.70         67.74         2.55 o                         
   3   3  16         33.90         34.11         1.89 o                         
   4   3  16          4.52         -0.14         1.43 o                         
   5   3  16         55.72         60.05         3.82 o                         
  -5   4  16          1.08          1.97         2.44 o                         
  -4   4  16         24.50         28.88         2.24 o                         
  -3   4  16         60.18         56.29         1.94 o                         
  -2   4  16          3.39          2.34         1.21 o                         
  -1   4  16         25.84         24.05         1.55 o                         
   0   4  16        138.46        137.53         3.37 o                         
   1   4  16        419.34        429.74         5.71 o                         
   2   4  16        230.00        240.41         4.02 o                         
   3   4  16        158.98        164.47         3.31 o                         
   4   4  16          4.81          2.46         1.59 o                         
   5   4  16         10.88         13.28         1.95 o                         
  -5   5  16         32.91         43.32         3.13 o                         
  -4   5  16         67.45         69.27         3.19 o                         
  -3   5  16        386.81        412.79         6.46 o                         
  -2   5  16         56.15         55.16         2.08 o                         
  -1   5  16         43.17         42.52         1.95 o                         
   0   5  16         63.65         52.94         2.17 o                         
   1   5  16          6.60          8.87         1.51 o                         
   2   5  16         70.81         74.52         2.80 o                         
   3   5  16         29.29         41.52         2.24 o                         
   4   5  16         21.77         14.79         1.85 o                         
   5   5  16         53.39         56.07         3.54 o                         
  -4   6  16          6.39         13.03         2.24 o                         
  -3   6  16          1.46          0.49         1.70 o                         
  -2   6  16          0.10          2.07         1.20 o                         
  -1   6  16          4.96          8.65         1.58 o                         
   0   6  16         20.13         21.96         1.67 o                         
   1   6  16         56.87         55.02         2.54 o                         
   2   6  16         69.91         63.03         3.19 o                         
   3   6  16         31.93         30.47         2.16 o                         
   4   6  16         20.10         17.46         2.12 o                         
  -3   7  16         12.11         16.07         2.05 o                         
  -2   7  16          0.20          2.27         1.66 o                         
  -1   7  16         15.08         19.37         1.67 o                         
   0   7  16         42.66         56.06         2.40 o                         
   1   7  16          8.94         13.78         1.64 o                         
   2   7  16         18.39         12.40         1.78 o                         
   3   7  16         15.68         20.71         2.18 o                         
  -2   8  16          6.97          4.60         1.86 o                         
  -1   8  16          0.21         -1.76         1.76 o                         
   0   8  16         39.19         38.80         2.11 o                         
   1   8  16         38.82         33.86         2.13 o                         
   2   8  16         26.08         26.47         2.32 o                         
  -5   1  17          8.86          7.81         1.95 o                         
  -4   1  17         59.04         56.28         2.79 o                         
  -3   1  17         25.71         27.77         1.54 o                         
  -2   1  17        269.66        269.17         4.81 o                         
  -1   1  17        121.54        108.15         2.98 o                         
   0   1  17         24.57         25.21         2.10 o                         
   1   1  17          2.11          2.11         1.22 o                         
   2   1  17        134.22        127.66         4.08 o                         
   3   1  17         11.61         13.72         1.63 o                         
   4   1  17         24.26         25.38         1.84 o                         
   5   1  17         26.67         25.00         2.50 o                         
  -5   2  17         21.67         26.64         2.84 o                         
  -4   2  17         34.00         31.57         1.94 o                         
  -3   2  17         15.82         11.91         1.17 o                         
  -2   2  17         25.74         20.28         1.76 o                         
  -1   2  17         70.42         65.01         2.51 o                         
   0   2  17         16.64         14.14         1.64 o                         
   1   2  17        179.04        189.83         3.85 o                         
   2   2  17        280.91        278.97         4.74 o                         
   3   2  17        146.44        143.04         3.62 o                         
   4   2  17         96.89         96.14         3.62 o                         
   5   2  17          6.46          9.46         2.28 o                         
  -5   3  17          5.72          6.88         2.34 o                         
  -4   3  17        118.83        125.88         4.14 o                         
  -3   3  17          8.76          8.07         1.29 o                         
  -2   3  17        119.13        107.06         2.72 o                         
  -1   3  17         19.63         15.90         1.69 o                         
   0   3  17        374.97        385.36         5.39 o                         
   1   3  17        128.56        126.86         3.38 o                         
   2   3  17          9.14          9.19         1.50 o                         
   3   3  17          2.24          0.57         2.20 o                         
   4   3  17         11.68         15.67         1.98 o                         
   5   3  17          8.76         10.47         2.11 o                         
  -5   4  17          0.45         -2.30         3.17 o                         
  -4   4  17          9.94          9.01         2.14 o                         
  -3   4  17          0.01         -0.62         1.19 o                         
  -2   4  17         50.00         41.77         2.14 o                         
  -1   4  17         53.93         54.59         2.17 o                         
   0   4  17        103.31        105.21         2.97 o                         
   1   4  17          0.01         -1.32         1.32 o                         
   2   4  17          0.68          2.45         1.47 o                         
   3   4  17         51.45         61.49         2.74 o                         
   4   4  17         24.37         23.58         2.14 o                         
  -4   5  17          2.11          3.34         2.52 o                         
  -3   5  17         14.60          9.67         1.82 o                         
  -2   5  17         34.73         48.65         2.16 o                         
  -1   5  17         23.82         19.84         1.62 o                         
   0   5  17          0.19          1.47         1.48 o                         
   1   5  17          4.79          9.52         1.57 o                         
   2   5  17          3.26          2.59         1.61 o                         
   3   5  17        113.78        125.97         3.75 o                         
   4   5  17          0.79          3.73         2.02 o                         
  -3   6  17          0.08         -2.35         2.35 o                         
  -2   6  17          8.10          4.77         1.85 o                         
  -1   6  17        160.99        178.33         3.76 o                         
   0   6  17         74.13         72.32         2.81 o                         
   1   6  17        173.70        205.32         4.07 o                         
   2   6  17          1.42          0.12         1.67 o                         
   3   6  17         42.17         50.73         2.73 o                         
  -2   7  17         13.66         19.60         2.12 o                         
  -1   7  17          9.33          8.73         1.94 o                         
   0   7  17         14.10         14.34         1.84 o                         
   1   7  17          5.31          3.19         1.76 o                         
   2   7  17          0.11          0.24         2.17 o                         
  -5   0  18          0.10          2.14         4.87 o                         
  -4   0  18          0.52          2.25         2.11 o                         
  -3   0  18         85.92         92.94         5.77 o                         
  -2   0  18         16.49         16.93         2.58 o                         
  -1   0  18          9.36          5.24         2.26 o                         
   0   0  18        129.25        157.43         7.39 o                         
   1   0  18        124.08        121.54         4.51 o                         
   2   0  18        622.39        657.16        11.00 o                         
   3   0  18         92.98         88.27         5.03 o                         
   4   0  18         47.28         34.70         3.81 o                         
  -4   1  18         87.57         95.83         2.94 o                         
  -3   1  18        104.62         91.68         3.44 o                         
  -2   1  18         59.98         66.78         2.53 o                         
  -1   1  18        231.84        228.35         4.35 o                         
   0   1  18        147.43        156.25         3.47 o                         
   1   1  18        190.81        192.58         4.80 o                         
   2   1  18         85.00         87.54         3.67 o                         
   3   1  18         15.28         14.32         2.10 o                         
   4   1  18          0.46         -1.47         2.04 o                         
  -4   2  18          0.27         -1.87         1.87 o                         
  -3   2  18          0.81         -1.34         1.45 o                         
  -2   2  18         17.66         25.18         1.78 o                         
  -1   2  18         27.87         26.87         1.85 o                         
   0   2  18         75.08         77.06         3.10 o                         
   1   2  18          5.67          6.45         1.77 o                         
   2   2  18          0.04          1.00         1.64 o                         
   3   2  18         45.70         47.94         2.50 o                         
   4   2  18         36.30         41.26         2.53 o                         
  -4   3  18         11.01          7.33         2.19 o                         
  -3   3  18         32.17         28.63         2.55 o                         
  -2   3  18         11.47         12.08         1.49 o                         
  -1   3  18          2.64          2.77         1.46 o                         
   0   3  18         13.54          9.95         1.57 o                         
   1   3  18          0.22         -1.85         1.85 o                         
   2   3  18         10.33          7.66         1.60 o                         
   3   3  18         86.50         95.38         4.02 o                         
   4   3  18         98.81         99.84         4.00 o                         
  -4   4  18          8.21          9.55         4.87 o                         
  -3   4  18          4.18          4.97         2.35 o                         
  -2   4  18         11.86         16.68         1.62 o                         
  -1   4  18          1.71          0.43         1.52 o                         
   0   4  18         65.70         58.23         2.55 o                         
   1   4  18         45.02         36.87         2.09 o                         
   2   4  18        110.53        116.99         3.42 o                         
   3   4  18          1.74          0.47         1.81 o                         
  -3   5  18          7.78          8.30         2.63 o                         
  -2   5  18         79.06         84.56         4.24 o                         
  -1   5  18        106.97        125.94         3.50 o                         
   0   5  18         77.18         85.04         2.96 o                         
   1   5  18          1.28          2.03         1.62 o                         
   2   5  18          0.65          0.27         1.73 o                         
   3   5  18          7.95         13.01         6.65 o                         
  -2   6  18         18.32         16.53         3.88 o                         
  -1   6  18          9.99          8.00         1.72 o                         
   0   6  18          9.48         12.74         1.82 o                         
   1   6  18        148.76        160.07         4.06 o                         
  -3   1  19         39.33         36.57         2.18 o                         
  -2   1  19          7.58          7.35         2.07 o                         
  -1   1  19         34.27         33.69         2.25 o                         
   0   1  19        328.92        346.87         5.62 o                         
   1   1  19         70.99         71.53         2.70 o                         
   2   1  19         10.35         15.81         1.99 o                         
   3   1  19          6.76          7.46         2.22 o                         
  -3   2  19        116.65        128.57         4.44 o                         
  -2   2  19         21.00         22.04         2.74 o                         
  -1   2  19         34.16         25.73         2.02 o                         
   0   2  19         25.15         26.52         2.17 o                         
   1   2  19        165.38        163.48         4.18 o                         
   2   2  19         50.60         50.25         2.60 o                         
   3   2  19        139.23        148.88         5.26 o                         
  -3   3  19         29.39         35.93         3.31 o                         
  -2   3  19        248.76        281.75         5.04 o                         
  -1   3  19        220.16        231.82         4.44 o                         
   0   3  19         33.82         28.57         2.02 o                         
   1   3  19         41.27         40.99         2.41 o                         
   2   3  19         21.78         23.63         2.11 o                         
  -2   4  19         13.57         19.61         1.94 o                         
  -1   4  19         35.63         43.57         2.27 o                         
   0   4  19         25.06         27.49         2.07 o                         
   1   4  19         49.85         44.56         2.78 o                         
   2   4  19          5.52         12.38         3.90 o                         
  -2   0  20          0.20          7.17         5.54 o                         
  -1   0  20          0.12          5.12         3.68 o                         
   0   0  20        129.99        147.07         5.59 o                         
   1   0  20          8.12          7.58         2.78 o                         
  -1   1  20         33.26         33.49         2.52 o                         
   0   1  20         27.51         30.26         2.42 o                         
   1   1  20          4.15          4.99         2.20 o                         
  -1   2  20          0.05          0.33         3.08 o                         
   0   2  20         46.99         58.52         3.51 o                         
   1   2  20          1.55         -6.30         8.15 o                         
                                                                                
