# Supplementary material for: Thermomechanical effect in molecular crystals: the role of halogen-bonding interactions
Source: IUCrJ. 2017 Oct 27;4(Pt 6):812–23. doi: 10.1107/S2052252517014658 (PMC5668866; doi:10.1107/S2052252517014658)
Supplement: Supplementary file 3 [file m-04-00812-Compound-A-Form-IIsup3.hkl]

data_Compound-A-Form-II                                                         
_shelx_title ' an152a_a.res in Pca2(1)'                                         
_shelx_refln_list_code          4                                               
_shelx_F_calc_maximum       81.13                                               
_exptl_crystal_F_000       632.00                                               
_reflns_d_resolution_high  0.8398                                               
                                                                                
loop_                                                                           
 _space_group_symop_operation_xyz                                               
 'x, y, z'                                                                      
 '-x, -y, z+1/2'                                                                
 'x+1/2, -y, z'                                                                 
 '-x+1/2, y, z+1/2'                                                             
                                                                                
_cell_length_a    15.4412                                                       
_cell_length_b     8.3179                                                       
_cell_length_c    10.6014                                                       
_cell_angle_alpha  90.000                                                       
_cell_angle_beta   90.000                                                       
_cell_angle_gamma  90.000                                                       
                                                                                
_shelx_F_squared_multiplier     1.000                                           
                                                                                
loop_                                                                           
 _refln_index_h                                                                 
 _refln_index_k                                                                 
 _refln_index_l                                                                 
 _refln_F_squared_calc                                                          
 _refln_F_squared_meas                                                          
 _refln_F_squared_sigma                                                         
 _refln_observed_status                                                         
   0   0 -12         22.19         17.75         6.54 o                         
   2   0 -12          1.07         -0.36         3.74 o                         
   4   0 -12         52.60         42.67         5.19 o                         
   0   1 -12         25.56         26.21         3.98 o                         
   1   1 -12        191.15        191.83         6.02 o                         
   2   1 -12         38.17         44.52         3.46 o                         
   3   1 -12        284.04        280.56         7.08 o                         
   4   1 -12         15.97         13.81         3.86 o                         
   5   1 -12         29.10         26.16         3.17 o                         
   0   2 -12         33.23         31.01         4.87 o                         
   1   2 -12         35.63         38.16         3.66 o                         
   2   2 -12         10.83         10.38         2.87 o                         
   3   2 -12        121.14        126.48         5.65 o                         
   4   2 -12         52.87         57.63         6.52 o                         
   0   3 -12        157.90        147.90         8.02 o                         
   1   3 -12         11.85          9.91         3.34 o                         
   2   0 -11         69.01         65.46         5.08 o                         
   4   0 -11        344.62        348.15        10.32 o                         
   6   0 -11         75.47         69.23         5.50 o                         
   8   0 -11         19.05         18.93         6.35 o                         
   1   1 -11         34.67         36.35         3.01 o                         
   2   1 -11        156.87        155.41         5.17 o                         
   3   1 -11         59.55         61.17         3.79 o                         
   4   1 -11        121.17        125.51         4.92 o                         
   5   1 -11        313.49        317.73         7.19 o                         
   6   1 -11         45.47         44.37         3.88 o                         
   7   1 -11         85.81         90.44         4.30 o                         
   8   1 -11         30.54         29.04         6.73 o                         
   1   2 -11          1.79          3.76         2.26 o                         
   2   2 -11         43.38         40.33         3.08 o                         
   3   2 -11        184.37        196.67         6.31 o                         
   4   2 -11        133.34        131.08         6.53 o                         
   5   2 -11          2.74          2.84         2.39 o                         
   6   2 -11          5.09         10.11         2.17 o                         
   7   2 -11         44.66         50.60         3.29 o                         
   8   2 -11         16.94         22.09         3.23 o                         
   1   3 -11         27.64         28.98         2.90 o                         
   2   3 -11         38.15         37.95         3.03 o                         
   3   3 -11         25.11         22.78         2.68 o                         
   4   3 -11         32.86         35.08         2.99 o                         
   5   3 -11         28.74         25.75         2.46 o                         
   6   3 -11         56.87         59.95         3.44 o                         
   7   3 -11         76.54         80.66         4.85 o                         
   1   4 -11         28.99         27.19         3.32 o                         
   2   4 -11          1.14          1.23         2.83 o                         
   3   4 -11         81.18         87.64         4.77 o                         
   4   4 -11         77.83         74.68         6.06 o                         
   5   4 -11        133.68        132.49         7.15 o                         
   0   0 -10        299.34        313.95        12.45 o                         
   2   0 -10        161.30        153.01         6.49 o                         
   4   0 -10        824.99        832.64        17.13 o                         
   6   0 -10        147.05        150.88         8.72 o                         
   8   0 -10         69.51         72.78         8.22 o                         
  10   0 -10         63.27         65.11         4.81 o                         
   0   1 -10         95.85         98.02         5.74 o                         
   1   1 -10        371.82        367.56         6.97 o                         
   2   1 -10        325.83        326.10         6.55 o                         
   3   1 -10        177.12        168.23         4.89 o                         
   4   1 -10        489.24        487.25         8.35 o                         
   5   1 -10         62.30         61.62         2.89 o                         
   6   1 -10          4.03          2.45         2.33 o                         
   7   1 -10          7.60          8.60         2.29 o                         
   8   1 -10         53.04         52.05         3.71 o                         
   9   1 -10         51.16         50.86         2.74 o                         
  10   1 -10          1.84          2.17         1.91 o                         
  11   1 -10         18.13         24.73         2.62 o                         
   0   2 -10          1.23         -3.80         4.55 o                         
   1   2 -10         18.70         16.90         2.52 o                         
   2   2 -10        102.32        110.32         4.84 o                         
   3   2 -10         75.80         69.62         4.42 o                         
   4   2 -10          1.58          1.25         1.81 o                         
   5   2 -10         13.15         10.00         1.99 o                         
   6   2 -10         37.39         39.18         4.04 o                         
   7   2 -10        122.17        125.12         4.46 o                         
   8   2 -10        134.63        142.99         5.50 o                         
   9   2 -10        135.60        139.67         5.68 o                         
  10   2 -10         78.51         82.38         4.24 o                         
   0   3 -10        164.26        152.89         6.54 o                         
   1   3 -10          6.71          8.44         2.01 o                         
   2   3 -10         70.92         71.81         4.54 o                         
   3   3 -10        138.01        134.86         4.51 o                         
   4   3 -10         28.09         26.14         2.27 o                         
   5   3 -10         11.04          9.81         2.54 o                         
   6   3 -10         36.71         39.72         5.52 o                         
   7   3 -10         70.29         79.31         4.06 o                         
   8   3 -10         88.13         93.58         4.50 o                         
   9   3 -10         16.26         22.07         5.04 o                         
   0   4 -10        189.66        196.08         6.92 o                         
   1   4 -10        160.35        155.22         4.54 o                         
   2   4 -10        133.69        130.94         4.30 o                         
   3   4 -10        100.21        110.20         3.82 o                         
   4   4 -10         23.96         25.09         2.28 o                         
   5   4 -10         33.94         40.09         2.54 o                         
   6   4 -10         19.69         15.35         2.68 o                         
   7   4 -10         14.65         13.98         2.93 o                         
   8   4 -10         59.61         61.58         4.28 o                         
   0   5 -10         95.83         93.71         5.15 o                         
   1   5 -10         90.82         84.69         3.62 o                         
   2   5 -10        107.87        107.12         3.87 o                         
   3   5 -10         24.50         26.29         2.75 o                         
   4   5 -10         24.06         25.61         2.70 o                         
   5   5 -10          9.89         11.02         2.58 o                         
   6   5 -10          0.84         -0.82         4.01 o                         
   0   6 -10         68.63         81.01         9.84 o                         
   1   6 -10         31.66         29.07         7.03 o                         
   2   0  -9        685.49        642.62        21.01 o                         
   4   0  -9        445.44        461.86        10.94 o                         
   6   0  -9        196.51        183.94         5.20 o                         
   8   0  -9        169.09        138.66         6.30 o                         
  10   0  -9        734.78        708.33        14.52 o                         
  12   0  -9         63.87         62.02         7.35 o                         
   1   1  -9         58.30         53.76         2.94 o                         
   2   1  -9        121.32        124.42         3.83 o                         
   3   1  -9        134.55        126.41         4.61 o                         
   4   1  -9        392.19        415.82         6.71 o                         
   5   1  -9        406.36        410.40         7.56 o                         
   6   1  -9         66.39         62.59         2.37 o                         
   7   1  -9        200.86        195.33         8.90 o                         
   8   1  -9        149.47        147.76         3.77 o                         
   9   1  -9        183.80        179.51         4.32 o                         
  10   1  -9         25.68         23.57         2.28 o                         
  11   1  -9         78.89         69.36         6.14 o                         
  12   1  -9          2.13          6.56         2.75 o                         
   1   2  -9        214.19        204.80         4.80 o                         
   2   2  -9         75.99         71.93         3.29 o                         
   3   2  -9        332.18        325.92         5.32 o                         
   4   2  -9          5.54          5.22         1.66 o                         
   5   2  -9        557.85        562.60        10.40 o                         
   6   2  -9         51.92         60.77         3.61 o                         
   7   2  -9        366.28        374.33         5.90 o                         
   8   2  -9         77.98         76.01         3.34 o                         
   9   2  -9          6.77          8.44         1.78 o                         
  10   2  -9         78.35         72.33         6.39 o                         
  11   2  -9         10.54         10.73         2.45 o                         
  12   2  -9         13.48         13.73         2.95 o                         
   1   3  -9         13.07         12.55         1.81 o                         
   2   3  -9        491.39        485.53         7.84 o                         
   3   3  -9        160.75        154.08         4.27 o                         
   4   3  -9         39.39         40.97         2.54 o                         
   5   3  -9         35.10         32.72         3.13 o                         
   6   3  -9        153.76        153.30         4.31 o                         
   7   3  -9         22.24         21.14         2.75 o                         
   8   3  -9        332.89        334.84         5.46 o                         
   9   3  -9         21.20         31.38         2.11 o                         
  10   3  -9         73.42         76.41         4.02 o                         
  11   3  -9         24.62         25.73         2.81 o                         
   1   4  -9         14.70         16.32         2.26 o                         
   2   4  -9         22.37         24.05         1.90 o                         
   3   4  -9         64.84         70.71         2.96 o                         
   4   4  -9          6.90          6.90         1.78 o                         
   5   4  -9         12.78         13.51         1.93 o                         
   6   4  -9         19.93         19.23         2.49 o                         
   7   4  -9         36.83         32.83         2.25 o                         
   8   4  -9         30.35         29.50         2.14 o                         
   9   4  -9         17.77         19.36         4.25 o                         
  10   4  -9          9.96          4.54         2.14 o                         
   1   5  -9         17.83         21.53         1.91 o                         
   2   5  -9         15.94         15.31         2.26 o                         
   3   5  -9         22.03         24.55         2.65 o                         
   4   5  -9         71.92         78.91         3.72 o                         
   5   5  -9        197.08        180.81         5.35 o                         
   6   5  -9         11.99         11.54         2.42 o                         
   7   5  -9        214.18        206.44         5.94 o                         
   8   5  -9         20.94         20.09         1.68 o                         
   1   6  -9         13.36         11.09         4.33 o                         
   2   6  -9          9.13         14.90         3.31 o                         
   3   6  -9         10.60         14.53         3.37 o                         
   4   6  -9        179.23        179.56         4.48 o                         
   5   6  -9         14.63         12.93         2.27 o                         
   6   6  -9         36.66         39.38         2.02 o                         
   0   0  -8        864.58        838.36        22.67 o                         
   2   0  -8        350.07        337.79         8.41 o                         
   4   0  -8        329.41        334.03         6.98 o                         
   6   0  -8        296.15        295.64         6.80 o                         
   8   0  -8       1317.43       1353.94        23.47 o                         
  10   0  -8        539.36        560.88        11.89 o                         
  12   0  -8         12.59          6.23         3.92 o                         
  14   0  -8        171.52        184.74        10.21 o                         
   0   1  -8         23.38         19.58         2.58 o                         
   1   1  -8        466.58        474.45         7.35 o                         
   2   1  -8        236.55        223.12         4.64 o                         
   3   1  -8         67.95         62.98         2.42 o                         
   4   1  -8        137.88        141.61         4.39 o                         
   5   1  -8        181.42        181.28         3.31 o                         
   6   1  -8         39.39         38.15         2.64 o                         
   7   1  -8         80.19         83.53         2.67 o                         
   8   1  -8         52.13         53.84         2.92 o                         
   9   1  -8        305.49        290.55         5.35 o                         
  10   1  -8         24.35         23.49         2.14 o                         
  11   1  -8         76.81         79.92         4.19 o                         
  12   1  -8         31.41         36.11         3.12 o                         
  13   1  -8         11.87          8.83         3.03 o                         
  14   1  -8         18.01         19.87         3.63 o                         
   0   2  -8        371.18        398.84         9.34 o                         
   1   2  -8       1002.11        969.41        14.45 o                         
   2   2  -8         76.85         71.11         3.03 o                         
   3   2  -8        268.17        267.05         4.88 o                         
   4   2  -8        469.40        482.69         7.35 o                         
   5   2  -8        132.68        140.16         4.16 o                         
   6   2  -8         31.44         33.50         1.76 o                         
   7   2  -8        106.02        107.46         2.97 o                         
   8   2  -8         19.17         21.05         1.74 o                         
   9   2  -8         73.65         77.12         3.63 o                         
  10   2  -8         50.30         52.57         3.34 o                         
  11   2  -8        229.35        222.24         7.47 o                         
  12   2  -8        137.14        134.15         5.08 o                         
  13   2  -8         13.71         13.77         3.30 o                         
   0   3  -8         43.62         42.82         5.11 o                         
   1   3  -8         86.79         81.19         2.97 o                         
   2   3  -8        876.77        862.22        10.23 o                         
   3   3  -8        634.96        639.70         8.99 o                         
   4   3  -8        800.74        773.99        18.37 o                         
   5   3  -8         71.22         67.71         2.92 o                         
   6   3  -8         18.66         16.34         1.12 o                         
   7   3  -8         44.35         45.96         1.97 o                         
   8   3  -8         75.55         78.02         3.37 o                         
   9   3  -8          6.42          5.18         2.67 o                         
  10   3  -8         46.44         46.50         3.22 o                         
  11   3  -8          5.99          6.97         2.46 o                         
  12   3  -8        107.19        101.60         5.00 o                         
  13   3  -8          1.45          2.04         2.66 o                         
   0   4  -8        182.61        176.40         7.25 o                         
   1   4  -8        102.71        102.67         3.60 o                         
   2   4  -8         23.03         24.28         1.68 o                         
   3   4  -8         23.37         20.28         1.75 o                         
   4   4  -8        107.65        110.61         3.34 o                         
   5   4  -8        138.64        133.42         2.63 o                         
   6   4  -8         27.14         27.80         1.66 o                         
   7   4  -8         30.77         35.52         1.88 o                         
   8   4  -8         43.49         40.21         2.45 o                         
   9   4  -8         69.67         70.27         2.89 o                         
  10   4  -8         30.56         32.85         2.56 o                         
  11   4  -8         54.77         54.63         3.53 o                         
  12   4  -8         10.23          8.12         2.87 o                         
   0   5  -8        165.32        180.26        12.86 o                         
   1   5  -8        182.37        196.07         6.37 o                         
   2   5  -8         45.13         43.45         1.77 o                         
   3   5  -8         56.42         41.70         1.85 o                         
   4   5  -8        151.65        140.38         2.33 o                         
   5   5  -8         70.64         70.47         2.07 o                         
   6   5  -8         13.72         14.05         1.32 o                         
   7   5  -8         83.81         92.63         2.49 o                         
   8   5  -8         27.84         31.85         1.78 o                         
   9   5  -8         64.94         62.44         2.65 o                         
  10   5  -8         24.56         29.75         3.10 o                         
   0   6  -8        115.41        123.44         8.34 o                         
   1   6  -8         10.03         12.01         2.04 o                         
   2   6  -8         64.86         63.53         2.45 o                         
   3   6  -8          3.39          4.27         1.09 o                         
   4   6  -8          5.28          6.16         1.45 o                         
   5   6  -8         25.71         26.14         1.89 o                         
   6   6  -8          3.27          2.27         1.39 o                         
   7   6  -8         22.13         20.39         1.91 o                         
   8   6  -8         45.74         52.52         2.67 o                         
   0   7  -8         45.16         49.77         3.79 o                         
   1   7  -8        158.86        154.06         4.86 o                         
   2   7  -8          6.16          6.39         1.61 o                         
   3   7  -8         57.39         52.36         4.09 o                         
   4   7  -8          1.36          2.27         1.49 o                         
   5   7  -8          1.97          0.48         1.93 o                         
   2   0  -7        733.55        779.47        14.73 o                         
   4   0  -7       1671.14       1722.70        27.76 o                         
   6   0  -7        417.01        434.25         8.76 o                         
   8   0  -7       1294.78       1299.40        21.86 o                         
  10   0  -7        399.54        387.66         9.06 o                         
  12   0  -7        188.46        196.82         8.84 o                         
  14   0  -7         31.61         29.08         4.73 o                         
   1   1  -7        385.00        394.93         6.17 o                         
   2   1  -7        262.51        275.92         4.15 o                         
   3   1  -7        232.86        223.59         4.04 o                         
   4   1  -7        354.32        339.11         4.82 o                         
   5   1  -7        179.45        168.96         3.17 o                         
   6   1  -7         18.15         22.42         1.49 o                         
   7   1  -7         22.21         26.44         1.76 o                         
   8   1  -7       1379.29       1391.48        16.61 o                         
   9   1  -7         18.90         17.90         1.81 o                         
  10   1  -7         75.31         72.33         3.42 o                         
  11   1  -7         48.53         48.20         4.20 o                         
  12   1  -7         61.15         56.94         4.36 o                         
  13   1  -7         11.53         11.04         4.05 o                         
  14   1  -7         60.99         52.64         5.88 o                         
  15   1  -7         35.00         30.91         7.03 o                         
   1   2  -7         28.50         26.95         1.55 o                         
   2   2  -7        270.84        279.04         4.73 o                         
   3   2  -7        835.99        800.69        10.57 o                         
   4   2  -7        114.48        111.84         5.23 o                         
   5   2  -7        265.76        266.60         4.25 o                         
   6   2  -7        212.48        220.19         4.63 o                         
   7   2  -7         13.60         13.88         1.35 o                         
   8   2  -7        117.81        117.36         3.49 o                         
   9   2  -7        287.23        299.74         7.91 o                         
  10   2  -7        432.03        423.04         7.85 o                         
  11   2  -7        468.81        443.91         8.37 o                         
  12   2  -7          9.96         13.15         3.16 o                         
  13   2  -7         24.32         26.84         5.20 o                         
  14   2  -7         33.09         33.02         4.73 o                         
   1   3  -7         52.72         56.17         2.08 o                         
   2   3  -7        102.92        111.55         2.87 o                         
   3   3  -7         64.79         64.64         2.43 o                         
   4   3  -7        930.17        914.79         8.89 o                         
   5   3  -7        189.79        187.24         5.77 o                         
   6   3  -7        597.24        607.67         6.58 o                         
   7   3  -7         16.44         12.56         1.33 o                         
   8   3  -7        485.26        471.34         6.90 o                         
   9   3  -7        110.47        109.17         3.26 o                         
  10   3  -7         43.27         44.58         2.61 o                         
  11   3  -7         75.30         76.77         6.86 o                         
  12   3  -7          0.40          3.91         2.41 o                         
  13   3  -7        122.07        109.63         7.75 o                         
  14   3  -7         43.67         35.71         7.41 o                         
   1   4  -7         50.72         50.86         1.62 o                         
   2   4  -7         86.10         79.13         1.64 o                         
   3   4  -7         84.50         87.15         1.69 o                         
   4   4  -7        627.84        611.21         6.40 o                         
   5   4  -7        270.65        252.96         3.41 o                         
   6   4  -7         44.48         51.07         1.94 o                         
   7   4  -7         36.73         40.82         1.89 o                         
   8   4  -7         43.36         39.36         2.08 o                         
   9   4  -7         37.27         39.09         2.21 o                         
  10   4  -7        130.01        127.30         3.93 o                         
  11   4  -7         49.97         57.99         3.15 o                         
  12   4  -7          6.96          8.50         2.20 o                         
  13   4  -7         47.62         56.77         4.08 o                         
   1   5  -7         73.65         66.91         1.71 o                         
   2   5  -7        433.51        431.78         5.09 o                         
   3   5  -7        194.01        176.62         2.66 o                         
   4   5  -7         37.24         33.43         1.51 o                         
   5   5  -7         16.47         15.64         1.17 o                         
   6   5  -7        160.00        164.40         3.89 o                         
   7   5  -7        116.61        121.03         3.42 o                         
   8   5  -7         30.98         31.08         2.07 o                         
   9   5  -7         50.80         52.49         2.75 o                         
  10   5  -7         22.89         23.40         2.20 o                         
  11   5  -7         40.64         41.97         3.01 o                         
  12   5  -7         36.75         39.16         2.84 o                         
   1   6  -7         16.30         14.15         1.96 o                         
   2   6  -7         40.99         43.72         2.41 o                         
   3   6  -7         57.85         55.80         2.67 o                         
   4   6  -7         63.26         68.72         4.37 o                         
   5   6  -7        113.88        107.52         3.02 o                         
   6   6  -7        319.03        325.96         5.22 o                         
   7   6  -7         23.37         18.89         1.96 o                         
   8   6  -7         10.59         14.84         1.99 o                         
   9   6  -7         13.98         12.57         1.26 o                         
  10   6  -7          4.69          3.74         1.51 o                         
   1   7  -7         85.32         86.87         3.97 o                         
   2   7  -7         17.91         17.62         1.93 o                         
   3   7  -7         20.67         21.10         2.74 o                         
   4   7  -7         48.38         43.32         2.94 o                         
   5   7  -7        118.18        116.34         4.58 o                         
   6   7  -7         69.85         72.33         3.26 o                         
   7   7  -7        146.11        150.67         4.27 o                         
   8   7  -7          8.57          6.16         2.25 o                         
   1   8  -7        121.31        103.22         4.08 o                         
   2   8  -7         64.95         59.30         3.35 o                         
   3   8  -7        118.14        111.08         4.36 o                         
   0   0  -6       4753.80       4498.00        98.50 o                         
   2   0  -6       4105.65       4042.22        64.98 o                         
   4   0  -6        384.18        361.91         7.13 o                         
   6   0  -6        227.65        253.18         5.80 o                         
   8   0  -6        404.93        422.83         9.75 o                         
  10   0  -6        196.33        199.63         7.85 o                         
  12   0  -6        586.31        578.77        16.63 o                         
  14   0  -6        126.10        123.29         8.47 o                         
  16   0  -6         70.51         86.68         8.90 o                         
   0   1  -6       1406.97       1402.69        23.59 o                         
   1   1  -6        326.12        312.63         4.29 o                         
   2   1  -6       1117.27       1118.29        13.41 o                         
   3   1  -6         55.83         48.29         1.30 o                         
   4   1  -6        135.89        142.51         2.62 o                         
   5   1  -6         47.07         42.96         2.63 o                         
   6   1  -6         83.65         85.13         2.24 o                         
   7   1  -6        557.93        549.72         7.52 o                         
   8   1  -6        194.47        197.74         3.86 o                         
   9   1  -6        237.41        236.43         6.25 o                         
  10   1  -6        304.02        322.06         6.43 o                         
  11   1  -6        149.07        150.47         4.43 o                         
  12   1  -6         52.87         56.79         4.13 o                         
  13   1  -6         20.72         23.60         4.20 o                         
  14   1  -6         64.42         61.66         8.25 o                         
  15   1  -6         74.79         73.35         5.23 o                         
  16   1  -6          9.15          6.16         3.57 o                         
   0   2  -6        334.27        338.74         7.28 o                         
   1   2  -6        583.87        528.15         6.48 o                         
   2   2  -6         58.79         54.06         1.93 o                         
   3   2  -6        260.36        274.29         4.42 o                         
   4   2  -6         53.22         58.93         2.42 o                         
   5   2  -6        889.13        912.01        11.15 o                         
   6   2  -6        496.80        503.96         6.85 o                         
   7   2  -6         47.84         47.99         2.01 o                         
   8   2  -6        614.65        614.90        18.71 o                         
   9   2  -6        700.08        681.52        10.75 o                         
  10   2  -6         44.34         42.81         3.53 o                         
  11   2  -6         28.61         29.80         2.55 o                         
  12   2  -6         69.41         79.27         4.65 o                         
  13   2  -6          6.72          9.75         4.27 o                         
  14   2  -6         60.44         56.49         4.30 o                         
  15   2  -6        127.15        144.20        14.32 o                         
   0   3  -6        934.47        890.33        25.00 o                         
   1   3  -6        173.46        169.50         2.44 o                         
   2   3  -6        740.71        755.69         7.49 o                         
   3   3  -6        198.78        201.51         2.37 o                         
   4   3  -6        296.36        285.90         4.73 o                         
   5   3  -6        127.80        132.87         2.24 o                         
   6   3  -6         27.88         27.99         1.58 o                         
   7   3  -6        225.28        219.43         4.50 o                         
   8   3  -6        125.79        126.52         3.15 o                         
   9   3  -6        157.86        161.42         3.75 o                         
  10   3  -6        280.00        260.97         5.09 o                         
  11   3  -6        137.59        152.47         5.33 o                         
  12   3  -6        342.51        328.31         6.27 o                         
  13   3  -6         93.56         83.77         4.40 o                         
  14   3  -6        131.48        139.22         5.45 o                         
  15   3  -6        143.32        147.63         8.56 o                         
   0   4  -6         61.85         63.60         1.83 o                         
   1   4  -6        299.86        292.25         3.29 o                         
   2   4  -6        134.11        124.85         3.04 o                         
   3   4  -6        302.83        289.96         3.51 o                         
   4   4  -6        213.94        219.87         3.35 o                         
   5   4  -6          0.10          0.34         0.75 o                         
   6   4  -6        187.43        190.55         3.54 o                         
   7   4  -6        202.93        215.69         3.74 o                         
   8   4  -6         12.32         14.19         1.47 o                         
   9   4  -6         26.87         33.69         2.23 o                         
  10   4  -6        266.40        257.34         5.14 o                         
  11   4  -6        165.19        158.97         4.61 o                         
  12   4  -6        407.25        391.54         7.09 o                         
  13   4  -6          0.80          1.01         2.46 o                         
  14   4  -6         12.74         20.56         3.36 o                         
   0   5  -6        543.53        535.81         8.97 o                         
   1   5  -6         87.36         88.50         2.38 o                         
   2   5  -6        183.88        175.79         4.44 o                         
   3   5  -6       1213.44       1188.08        14.43 o                         
   4   5  -6        564.02        559.82         8.13 o                         
   5   5  -6        123.36        124.66         2.32 o                         
   6   5  -6         19.84         22.14         1.52 o                         
   7   5  -6          5.31          1.87         1.23 o                         
   8   5  -6        123.89        119.48         3.28 o                         
   9   5  -6         17.55         19.71         1.86 o                         
  10   5  -6         26.53         29.22         2.23 o                         
  11   5  -6         70.27         80.35         3.50 o                         
  12   5  -6         28.24         29.24         2.76 o                         
  13   5  -6         49.80         47.45         3.71 o                         
   0   6  -6       1033.47       1050.40        15.90 o                         
   1   6  -6        779.93        768.75         9.59 o                         
   2   6  -6        317.43        329.49         5.19 o                         
   3   6  -6        298.80        293.48         7.41 o                         
   4   6  -6         92.82         82.63         3.40 o                         
   5   6  -6          0.55          0.23         1.54 o                         
   6   6  -6         23.75         24.34         1.83 o                         
   7   6  -6         15.47         15.34         1.75 o                         
   8   6  -6         27.56         29.09         2.20 o                         
   9   6  -6          8.58         12.74         1.45 o                         
  10   6  -6        109.09        117.84         3.64 o                         
  11   6  -6          8.62         10.25         1.81 o                         
   0   7  -6        201.99        181.49         6.11 o                         
   1   7  -6         49.58         53.55         4.93 o                         
   2   7  -6         80.29         83.12         3.20 o                         
   3   7  -6         22.53         22.52         2.15 o                         
   4   7  -6         70.59         59.78         4.23 o                         
   5   7  -6          5.44          1.80         2.05 o                         
   6   7  -6         40.97         41.93         2.80 o                         
   7   7  -6         89.49         87.69         4.55 o                         
   8   7  -6         17.45         20.54         2.28 o                         
   9   7  -6         65.00         67.71         5.08 o                         
   0   8  -6         15.56         17.71         6.85 o                         
   1   8  -6        118.15        118.80         6.50 o                         
   2   8  -6         13.49         12.12         2.33 o                         
   3   8  -6         37.29         44.95         2.89 o                         
   4   8  -6          9.78         13.35         2.97 o                         
   5   8  -6         55.92         53.12         5.91 o                         
   6   8  -6         23.96         21.43         3.08 o                         
   2   0  -5       1644.18       1559.62        25.06 o                         
   4   0  -5       1096.07       1154.91        18.84 o                         
   6   0  -5       1701.60       1601.56        25.98 o                         
   8   0  -5        433.26        437.84         8.96 o                         
  10   0  -5         42.64         45.58         4.79 o                         
  12   0  -5         55.42         60.40         5.42 o                         
  14   0  -5        128.37        132.75         8.47 o                         
  16   0  -5        137.15        133.19         9.59 o                         
   1   1  -5       1500.79       1486.39        17.49 o                         
   2   1  -5        106.35        118.74         2.83 o                         
   3   1  -5         32.50         32.98         1.15 o                         
   4   1  -5        128.92        137.01         2.49 o                         
   5   1  -5       1177.49       1195.41        14.13 o                         
   6   1  -5       1041.31       1026.58        12.23 o                         
   7   1  -5       1097.72       1102.54        13.30 o                         
   8   1  -5         88.33         87.06         2.75 o                         
   9   1  -5        221.79        216.99         4.73 o                         
  10   1  -5         92.79         90.34         3.63 o                         
  11   1  -5        235.55        231.15         6.31 o                         
  12   1  -5        136.61        141.70         5.23 o                         
  13   1  -5         89.95         81.37         4.68 o                         
  14   1  -5         47.39         39.80         3.82 o                         
  15   1  -5        149.64        155.01         6.69 o                         
  16   1  -5        106.26         96.98         6.54 o                         
   1   2  -5        657.18        625.85         7.97 o                         
   2   2  -5        568.87        625.00         6.00 o                         
   3   2  -5        893.18       1006.21        10.44 o                         
   4   2  -5        759.41        751.95         8.19 o                         
   5   2  -5        973.03        972.65        10.30 o                         
   6   2  -5         11.89         11.30         0.88 o                         
   7   2  -5       1089.58       1065.09        12.93 o                         
   8   2  -5        464.01        457.67         6.51 o                         
   9   2  -5         50.02         46.16         2.25 o                         
  10   2  -5        430.91        418.95         6.85 o                         
  11   2  -5        603.43        617.57        10.02 o                         
  12   2  -5        276.15        281.22         6.17 o                         
  13   2  -5        270.70        262.39         6.66 o                         
  14   2  -5         15.51         16.76         2.68 o                         
  15   2  -5         10.21          6.25         3.23 o                         
  16   2  -5        129.36        122.98         7.18 o                         
   1   3  -5        705.34        710.60         7.02 o                         
   2   3  -5        145.54        159.47         2.46 o                         
   3   3  -5        367.20        362.19         5.90 o                         
   4   3  -5        167.23        151.18         2.23 o                         
   5   3  -5         88.84         89.09         1.98 o                         
   6   3  -5        101.30         94.68         2.42 o                         
   7   3  -5        218.81        221.20         3.93 o                         
   8   3  -5        598.05        619.06         9.42 o                         
   9   3  -5        234.23        235.00         5.20 o                         
  10   3  -5         52.07         51.38         2.59 o                         
  11   3  -5         96.96         92.47         3.30 o                         
  12   3  -5        167.94        164.87         4.92 o                         
  13   3  -5        178.51        193.74         6.83 o                         
  14   3  -5        334.94        321.16         7.42 o                         
  15   3  -5          4.81          7.88         2.79 o                         
   1   4  -5        270.93        280.15         3.49 o                         
   2   4  -5         46.51         41.32         1.36 o                         
   3   4  -5       1425.57       1410.93        22.95 o                         
   4   4  -5        125.68        134.67         2.49 o                         
   5   4  -5        622.50        622.57         7.31 o                         
   6   4  -5        579.55        575.21         7.08 o                         
   7   4  -5        177.58        184.74         3.42 o                         
   8   4  -5         53.97         52.66         2.68 o                         
   9   4  -5        563.07        565.07         8.16 o                         
  10   4  -5        321.48        322.42         5.81 o                         
  11   4  -5         72.45         64.77         3.23 o                         
  12   4  -5         75.54         75.25         4.15 o                         
  13   4  -5         35.24         45.07         3.28 o                         
  14   4  -5         26.17         25.95         3.96 o                         
  15   4  -5        110.77        114.72         7.52 o                         
   1   5  -5         96.66        100.16         2.32 o                         
   2   5  -5         35.05         35.11         2.01 o                         
   3   5  -5        179.80        184.42         4.07 o                         
   4   5  -5        522.38        527.63         8.79 o                         
   5   5  -5        419.89        424.69         6.58 o                         
   6   5  -5         69.73         67.58         2.37 o                         
   7   5  -5        341.02        334.74         4.39 o                         
   8   5  -5        318.55        327.11         4.81 o                         
   9   5  -5        204.18        191.69         3.85 o                         
  10   5  -5         31.80         29.28         1.79 o                         
  11   5  -5         24.55         29.17         1.97 o                         
  12   5  -5         44.05         45.56         2.83 o                         
  13   5  -5         50.89         49.32         3.85 o                         
  14   5  -5         11.82         13.25         2.63 o                         
   1   6  -5        289.27        269.62         4.26 o                         
   2   6  -5        107.24         95.19         3.09 o                         
   3   6  -5        640.02        661.46         9.24 o                         
   4   6  -5        341.20        344.09         5.87 o                         
   5   6  -5         11.18         11.53         1.69 o                         
   6   6  -5         53.79         50.35         3.04 o                         
   7   6  -5         10.08         12.16         1.90 o                         
   8   6  -5        140.91        154.76         6.15 o                         
   9   6  -5         28.71         23.24         1.67 o                         
  10   6  -5         22.64         22.89         1.74 o                         
  11   6  -5         97.84         91.49         3.18 o                         
  12   6  -5          1.31          0.89         1.99 o                         
   1   7  -5         37.26         33.04         2.22 o                         
   2   7  -5        183.46        192.12         4.26 o                         
   3   7  -5        229.86        244.11         5.88 o                         
   4   7  -5        117.46        116.71         4.97 o                         
   5   7  -5         27.34         29.11         2.46 o                         
   6   7  -5         36.51         35.34         2.66 o                         
   7   7  -5         18.04         20.33         2.52 o                         
   8   7  -5         75.56         81.63         4.21 o                         
   9   7  -5         27.42         33.13         2.57 o                         
  10   7  -5         18.15         21.27         2.55 o                         
   1   8  -5         30.25         25.21         2.38 o                         
   2   8  -5          5.96          3.67         2.02 o                         
   3   8  -5         21.24         25.11         3.04 o                         
   4   8  -5         51.31         46.96         3.17 o                         
   5   8  -5         17.43         22.01         2.71 o                         
   6   8  -5         26.52         30.56         3.05 o                         
   7   8  -5         17.08         19.08         2.94 o                         
   8   8  -5         16.33         16.97         3.66 o                         
   1   9  -5          1.87          1.47         2.45 o                         
   2   9  -5          3.53          3.47         3.78 o                         
   0   0  -4        655.19        702.37        17.87 o                         
   2   0  -4       1011.74        903.43        14.81 o                         
   4   0  -4        259.12        278.96         5.98 o                         
   6   0  -4       3192.42       3194.40        50.26 o                         
   8   0  -4       1220.59       1212.74        20.36 o                         
  10   0  -4        517.58        516.81        14.88 o                         
  12   0  -4       1412.01       1395.02        34.12 o                         
  14   0  -4         63.40         55.04         6.73 o                         
  16   0  -4         14.11          5.04         4.42 o                         
   0   1  -4       3389.78       3203.58        40.33 o                         
   1   1  -4        886.17        868.29        11.60 o                         
   2   1  -4        435.55        395.77         5.74 o                         
   3   1  -4        584.13        559.63         6.89 o                         
   4   1  -4       2325.35       2293.13        22.96 o                         
   5   1  -4        655.20        698.27         7.57 o                         
   6   1  -4        375.60        393.73         4.84 o                         
   7   1  -4        138.03        145.18         2.85 o                         
   8   1  -4        338.66        351.35         5.28 o                         
   9   1  -4        222.98        217.53         3.98 o                         
  10   1  -4        189.49        207.84         6.04 o                         
  11   1  -4        712.44        711.71        14.28 o                         
  12   1  -4       1348.49       1335.04        23.05 o                         
  13   1  -4        433.05        412.19         9.82 o                         
  14   1  -4        322.84        304.47         8.47 o                         
  15   1  -4         40.67         48.39         5.82 o                         
  16   1  -4         10.99          6.66         4.61 o                         
  17   1  -4         76.00         82.86         6.60 o                         
   0   2  -4        579.01        610.84         7.33 o                         
   1   2  -4       2192.44       2096.20        18.91 o                         
   2   2  -4       2960.94       2951.54        32.32 o                         
   3   2  -4        875.40        826.25         8.70 o                         
   4   2  -4        184.25        186.17         2.64 o                         
   5   2  -4        785.73        787.49         9.77 o                         
   6   2  -4         44.59         51.59         1.67 o                         
   7   2  -4        883.60        885.00        10.79 o                         
   8   2  -4        199.81        196.30         3.64 o                         
   9   2  -4         12.11         12.36         1.29 o                         
  10   2  -4        157.98        150.99         4.84 o                         
  11   2  -4         92.53         97.54         3.53 o                         
  12   2  -4         30.04         22.31         2.26 o                         
  13   2  -4        125.59        127.14         4.56 o                         
  14   2  -4         52.82         54.94         4.31 o                         
  15   2  -4        170.42        164.93         5.63 o                         
  16   2  -4          7.65          4.19         3.58 o                         
  17   2  -4         87.02         82.24         6.31 o                         
   0   3  -4       1225.88       1248.58        16.77 o                         
   1   3  -4        255.90        260.16         2.81 o                         
   2   3  -4        321.56        378.14         4.01 o                         
   3   3  -4         38.14         41.45         1.47 o                         
   4   3  -4        114.08        128.82         2.59 o                         
   5   3  -4        288.00        285.12         4.32 o                         
   6   3  -4        324.03        358.00         5.24 o                         
   7   3  -4        497.73        494.29         8.89 o                         
   8   3  -4        211.29        202.01         3.85 o                         
   9   3  -4        485.38        492.40         8.16 o                         
  10   3  -4        390.17        383.17         6.15 o                         
  11   3  -4         71.23         77.91         3.33 o                         
  12   3  -4         58.63         60.39         3.73 o                         
  13   3  -4        187.11        185.76         5.35 o                         
  14   3  -4        102.79        104.69         4.82 o                         
  15   3  -4        101.82        108.79         5.07 o                         
  16   3  -4         15.23         24.71         3.45 o                         
   0   4  -4       6581.30       6103.03        76.47 o                         
   1   4  -4       3254.57       3079.05        30.53 o                         
   2   4  -4       1057.18       1124.09        13.13 o                         
   3   4  -4        499.35        507.37         6.98 o                         
   4   4  -4        143.13        136.30         2.55 o                         
   5   4  -4        361.12        366.70         5.56 o                         
   6   4  -4        122.26        119.01         3.51 o                         
   7   4  -4         67.89         69.31         2.47 o                         
   8   4  -4        731.58        746.90         9.95 o                         
   9   4  -4        968.86        951.45        12.22 o                         
  10   4  -4         39.14         43.88         4.01 o                         
  11   4  -4         16.96         25.86         2.44 o                         
  12   4  -4        244.43        235.11         5.99 o                         
  13   4  -4         92.70         94.67         3.85 o                         
  14   4  -4          9.45         12.27         2.22 o                         
  15   4  -4        163.71        173.07         5.47 o                         
   0   5  -4         71.29         72.18         3.92 o                         
   1   5  -4        539.25        537.41         6.88 o                         
   2   5  -4        607.01        623.04         8.23 o                         
   3   5  -4         15.62         16.44         1.45 o                         
   4   5  -4          8.87         10.22         1.35 o                         
   5   5  -4        150.00        148.07         6.54 o                         
   6   5  -4        155.31        156.57         2.83 o                         
   7   5  -4         99.26         96.09         2.40 o                         
   8   5  -4        148.71        151.50         2.89 o                         
   9   5  -4          4.77          6.55         1.21 o                         
  10   5  -4        150.46        137.58         3.27 o                         
  11   5  -4         29.01         24.67         2.08 o                         
  12   5  -4         14.77         13.29         2.11 o                         
  13   5  -4         11.10          9.28         2.12 o                         
  14   5  -4          4.45          5.77         2.45 o                         
   0   6  -4        320.97        308.77         6.40 o                         
   1   6  -4        227.52        217.20         3.69 o                         
   2   6  -4        660.74        660.20         9.11 o                         
   3   6  -4        136.65        131.34         3.45 o                         
   4   6  -4         98.31         95.98         3.17 o                         
   5   6  -4         83.05         83.27         3.15 o                         
   6   6  -4         25.12         21.25         1.94 o                         
   7   6  -4         73.53         72.91         3.27 o                         
   8   6  -4         20.16         26.27         1.81 o                         
   9   6  -4        105.75        101.92         2.72 o                         
  10   6  -4        263.33        274.70         4.50 o                         
  11   6  -4        118.10        108.87         3.56 o                         
  12   6  -4         62.77         71.31         3.32 o                         
  13   6  -4         30.69         25.29         2.53 o                         
   0   7  -4        215.18        198.44         5.52 o                         
   1   7  -4        154.15        151.52         3.50 o                         
   2   7  -4        141.96        146.01         4.06 o                         
   3   7  -4        758.23        772.92        10.66 o                         
   4   7  -4        264.55        281.29         5.57 o                         
   5   7  -4         84.33         79.44         3.55 o                         
   6   7  -4         10.81         11.56         2.01 o                         
   7   7  -4         15.09         15.27         2.29 o                         
   8   7  -4         29.95         28.33         2.63 o                         
   9   7  -4         65.41         63.02         3.82 o                         
  10   7  -4        120.92        122.03         4.39 o                         
  11   7  -4        173.51        174.26         7.54 o                         
   0   8  -4         44.79         36.24         3.41 o                         
   1   8  -4          4.45          3.71         1.85 o                         
   2   8  -4         69.76         71.56         4.82 o                         
   3   8  -4         44.57         48.40         3.07 o                         
   4   8  -4         32.68         39.22         3.59 o                         
   5   8  -4          5.04          6.98         2.35 o                         
   6   8  -4         20.59         20.42         3.08 o                         
   7   8  -4          7.85          9.15         2.58 o                         
   8   8  -4         21.93         21.62         3.01 o                         
   9   8  -4         37.51         32.28         3.33 o                         
   0   9  -4        112.90        121.81         6.26 o                         
   1   9  -4         38.91         37.63         2.95 o                         
   2   9  -4         80.58         81.45         4.57 o                         
   3   9  -4         31.82         29.14         3.27 o                         
   4   9  -4         58.56         58.35         7.17 o                         
   5   9  -4          3.56         -4.55         4.55 o                         
   2   0  -3       2301.32       2042.95        32.88 o                         
   6   0  -3        332.05        375.15        19.34 o                         
   8   0  -3       2335.97       2246.38        50.62 o                         
  10   0  -3        586.35        648.88        17.31 o                         
  12   0  -3        782.92        841.34        22.36 o                         
  14   0  -3          4.61         16.32         3.86 o                         
  16   0  -3        265.77        245.70        11.46 o                         
   1   1  -3        443.72        467.45         4.42 o                         
   2   1  -3        389.07        378.94         4.13 o                         
   3   1  -3        701.77        703.44         7.47 o                         
   4   1  -3        399.67        374.81         6.41 o                         
   5   1  -3       1833.58       1818.14        17.99 o                         
   6   1  -3        177.52        206.69         3.24 o                         
   7   1  -3        731.13        788.48         9.69 o                         
   8   1  -3        414.34        440.99         7.24 o                         
   9   1  -3        591.96        589.67         9.10 o                         
  10   1  -3        204.94        219.43         4.66 o                         
  11   1  -3        457.08        449.50        17.60 o                         
  12   1  -3        411.81        432.90         7.83 o                         
  13   1  -3        108.92        116.17         4.07 o                         
  14   1  -3        449.15        434.31         8.47 o                         
  15   1  -3        171.04        171.88        11.58 o                         
  16   1  -3        641.05        649.29        14.16 o                         
  17   1  -3        204.07        199.79         8.05 o                         
   1   2  -3       3094.22       2848.74        35.85 o                         
   2   2  -3       1942.16       1938.25        19.04 o                         
   3   2  -3       1998.73       1853.45        20.49 o                         
   4   2  -3        699.77        736.42         8.87 o                         
   5   2  -3       1136.01       1093.68        12.63 o                         
   6   2  -3       1551.56       1538.00        17.61 o                         
   7   2  -3       1049.80       1067.34        12.86 o                         
   8   2  -3        377.23        382.47         5.58 o                         
   9   2  -3        737.79        726.69        10.94 o                         
  10   2  -3         43.25         41.71         2.49 o                         
  11   2  -3        571.61        570.92         9.45 o                         
  12   2  -3        159.92        160.26         4.53 o                         
  13   2  -3        258.12        262.28         6.12 o                         
  14   2  -3        123.44        113.41         4.72 o                         
  15   2  -3         21.45         18.26         2.82 o                         
  16   2  -3          4.83          5.72         3.30 o                         
  17   2  -3         11.93         10.14         2.63 o                         
   1   3  -3       2236.74       2172.12        24.44 o                         
   2   3  -3        248.45        258.97         3.30 o                         
   3   3  -3        436.94        467.08         6.22 o                         
   4   3  -3       1027.47       1102.01        12.98 o                         
   5   3  -3        256.47        257.44         4.70 o                         
   6   3  -3        689.22        692.17         8.75 o                         
   7   3  -3        574.00        603.76         7.92 o                         
   8   3  -3       1192.01       1234.78        14.78 o                         
   9   3  -3        323.87        338.51         5.41 o                         
  10   3  -3        209.39        207.74        16.60 o                         
  11   3  -3         73.47         74.82         3.32 o                         
  12   3  -3         13.18         18.73         2.31 o                         
  13   3  -3        198.21        200.45         5.64 o                         
  14   3  -3          4.35          5.77         1.87 o                         
  15   3  -3         79.57         73.72         4.02 o                         
  16   3  -3         35.04         42.71         3.25 o                         
   1   4  -3       2659.76       2464.86        24.57 o                         
   2   4  -3       2411.44       2494.96        27.65 o                         
   3   4  -3        353.23        374.13         5.43 o                         
   4   4  -3        835.70        875.03         9.60 o                         
   5   4  -3        909.23        912.79         9.91 o                         
   6   4  -3        125.81        128.21         2.46 o                         
   7   4  -3        745.40        726.67         9.32 o                         
   8   4  -3        221.29        223.81         3.64 o                         
   9   4  -3         77.01         69.48         2.27 o                         
  10   4  -3         28.61         29.83         1.94 o                         
  11   4  -3          7.83          7.46         1.58 o                         
  12   4  -3        120.65        123.21         3.70 o                         
  13   4  -3        118.44        120.28         4.10 o                         
  14   4  -3         40.41         40.91         4.08 o                         
  15   4  -3          9.91         13.11         2.46 o                         
  16   4  -3        152.47        161.10         8.22 o                         
   1   5  -3        397.58        395.32         5.29 o                         
   2   5  -3        209.21        212.08         3.84 o                         
   3   5  -3         16.88         17.09         1.41 o                         
   4   5  -3         46.86         40.54         2.41 o                         
   5   5  -3        189.04        184.98         3.83 o                         
   6   5  -3        117.11        112.07         2.39 o                         
   7   5  -3        144.83        134.44         3.73 o                         
   8   5  -3        619.60        643.05         7.85 o                         
   9   5  -3        189.53        187.39         3.66 o                         
  10   5  -3         18.66         19.67         1.82 o                         
  11   5  -3         35.43         38.43         4.80 o                         
  12   5  -3         97.62         89.11         4.23 o                         
  13   5  -3          4.16          3.78         1.93 o                         
  14   5  -3        320.99        316.11         6.66 o                         
  15   5  -3         31.90         38.58         3.24 o                         
   1   6  -3         50.13         51.89         2.30 o                         
   2   6  -3        204.68        201.30         4.13 o                         
   3   6  -3          3.26         30.71         5.24 o                         
   4   6  -3        174.96        168.26         5.42 o                         
   5   6  -3         41.11         44.06         2.48 o                         
   6   6  -3        560.98        590.05         8.55 o                         
   7   6  -3          5.72          7.58         1.89 o                         
   8   6  -3        187.33        194.67         3.81 o                         
   9   6  -3        343.60        342.29         5.33 o                         
  10   6  -3        155.05        147.02         3.69 o                         
  11   6  -3        358.94        354.47         7.66 o                         
  12   6  -3         29.66         35.46         2.95 o                         
  13   6  -3         47.58         46.12         2.91 o                         
   1   7  -3          1.67         -0.03         1.67 o                         
   2   7  -3        154.27        160.25         4.09 o                         
   3   7  -3         70.68         68.09         3.11 o                         
   4   7  -3         24.21         22.24         2.08 o                         
   5   7  -3        376.93        384.14         8.49 o                         
   6   7  -3        133.95        131.72         4.18 o                         
   7   7  -3        258.55        263.77         5.59 o                         
   8   7  -3         26.47         30.48         2.71 o                         
   9   7  -3          2.01          4.42         2.21 o                         
  10   7  -3        205.30        198.62         6.44 o                         
  11   7  -3         43.69         45.40         2.82 o                         
  12   7  -3          7.50          9.34         2.33 o                         
   1   8  -3          0.64          0.82         1.63 o                         
   2   8  -3         25.76         27.76         2.23 o                         
   3   8  -3         79.16         84.48         3.95 o                         
   4   8  -3         44.21         43.36         2.85 o                         
   5   8  -3         57.01         62.04         3.56 o                         
   6   8  -3          5.06          2.51         2.21 o                         
   7   8  -3         16.96         19.06         3.11 o                         
   8   8  -3         13.21         16.01         3.20 o                         
   9   8  -3         29.31         23.68         3.95 o                         
   1   9  -3         16.90         13.61         2.51 o                         
   2   9  -3         73.26         77.47         3.98 o                         
   3   9  -3         69.75         67.90         4.25 o                         
   4   9  -3        174.80        179.66        11.23 o                         
   5   9  -3         21.10         18.74         3.06 o                         
   6   9  -3         53.70         60.83         4.59 o                         
   4   0  -2        268.73        260.76         5.01 o                         
   6   0  -2        206.12        228.04         4.82 o                         
   8   0  -2        452.02        530.83        10.02 o                         
  10   0  -2       2660.06       2544.35        40.84 o                         
  12   0  -2        950.81        937.36        24.78 o                         
  14   0  -2        132.22        130.07         8.22 o                         
  16   0  -2         13.04         12.64         4.67 o                         
  18   0  -2         35.94         28.08         6.29 o                         
   0   1  -2       1091.18        943.08        17.28 o                         
   1   1  -2       1397.47       1290.46        19.21 o                         
   2   1  -2        582.61        603.10         6.39 o                         
   3   1  -2       2111.55       1942.88        21.20 o                         
   4   1  -2        443.91        457.56         5.62 o                         
   5   1  -2          4.61          3.36         0.70 o                         
   6   1  -2        611.98        618.79         7.72 o                         
   7   1  -2        726.77        753.13        10.51 o                         
   8   1  -2        778.84        870.86        12.48 o                         
   9   1  -2        678.90        713.02        10.65 o                         
  10   1  -2        838.03        836.96        12.27 o                         
  11   1  -2        843.93        819.10        14.72 o                         
  12   1  -2       1578.84       1505.59        20.87 o                         
  13   1  -2        333.78        324.69         9.00 o                         
  14   1  -2        170.95        172.73         5.26 o                         
  15   1  -2        335.84        357.40         7.87 o                         
  16   1  -2         67.48         68.43         5.81 o                         
  17   1  -2         50.18         49.22         4.51 o                         
  18   1  -2        104.01         93.09         6.39 o                         
   2   2  -2       2435.71       2267.85        24.70 o                         
   3   2  -2       4650.10       4155.90        92.41 o                         
   4   2  -2        809.41        826.04        13.98 o                         
   5   2  -2       2004.10       1967.16        36.31 o                         
   6   2  -2       1999.60       2078.57        23.16 o                         
   7   2  -2        306.33        291.98         4.43 o                         
   8   2  -2         21.76         20.70         1.53 o                         
   9   2  -2        956.58        981.12        13.77 o                         
  10   2  -2        299.91        295.37         5.69 o                         
  11   2  -2         55.79         56.55         3.72 o                         
  12   2  -2        196.89        193.40         4.99 o                         
  13   2  -2        110.12        110.65         5.17 o                         
  14   2  -2         47.45         37.68         2.93 o                         
  15   2  -2        193.68        197.84         5.14 o                         
  16   2  -2         32.32         36.72         3.96 o                         
  17   2  -2        120.45        116.92         4.92 o                         
   0   3  -2        375.94        388.77        16.50 o                         
   1   3  -2       1308.15       1291.22        13.14 o                         
   2   3  -2        664.99        653.06         8.08 o                         
   3   3  -2        556.56        582.74         6.47 o                         
   4   3  -2        907.12        945.53        12.78 o                         
   5   3  -2        843.74        896.58        12.27 o                         
   6   3  -2         11.28         10.30         1.13 o                         
   7   3  -2       1017.51       1032.88        17.12 o                         
   8   3  -2        341.14        340.11         7.13 o                         
   9   3  -2         75.40         82.80         2.87 o                         
  10   3  -2        509.93        527.55         7.48 o                         
  11   3  -2          3.22          3.60         1.28 o                         
  12   3  -2         15.28         10.47         1.65 o                         
  13   3  -2         82.38         82.76         3.36 o                         
  14   3  -2        189.77        187.65         6.18 o                         
  15   3  -2        203.55        197.91         5.37 o                         
  16   3  -2         31.80         25.75         2.74 o                         
  17   3  -2        147.91        154.38         6.54 o                         
   0   4  -2       3823.31       3737.54        58.05 o                         
   1   4  -2        997.95       1000.23        10.74 o                         
   2   4  -2        843.59        861.58        10.53 o                         
   3   4  -2       1021.38       1044.02        12.51 o                         
   4   4  -2        216.98        215.04         4.67 o                         
   5   4  -2        785.69        791.58         8.66 o                         
   6   4  -2         79.31         77.46         2.04 o                         
   7   4  -2        414.78        419.29         6.09 o                         
   8   4  -2         26.52         34.20         1.83 o                         
   9   4  -2         79.41         84.20         2.71 o                         
  10   4  -2        158.37        165.59         3.69 o                         
  11   4  -2        355.70        363.65         6.07 o                         
  12   4  -2         88.21         90.13         4.46 o                         
  13   4  -2         72.39         64.39         3.38 o                         
  14   4  -2         38.64         35.77         2.77 o                         
  15   4  -2          1.69          2.68         2.24 o                         
  16   4  -2         15.69         12.14         2.67 o                         
   0   5  -2       1448.47       1414.16        19.52 o                         
   1   5  -2        400.49        411.12         5.48 o                         
   2   5  -2        114.91        121.49         2.62 o                         
   3   5  -2        478.19        521.56         7.14 o                         
   4   5  -2          2.05          3.01         1.04 o                         
   5   5  -2         82.49         81.52         1.79 o                         
   6   5  -2         43.93         47.60         1.97 o                         
   7   5  -2         13.99         16.33         1.21 o                         
   8   5  -2        642.16        627.96         9.34 o                         
   9   5  -2        295.08        299.13         5.95 o                         
  10   5  -2         60.84         57.51         2.79 o                         
  11   5  -2        622.92        614.49         9.02 o                         
  12   5  -2        406.71        403.08         7.03 o                         
  13   5  -2        220.02        223.76         6.48 o                         
  14   5  -2         62.99         57.66         3.35 o                         
  15   5  -2         35.99         40.03         3.10 o                         
   0   6  -2        922.12        901.46        13.33 o                         
   1   6  -2         51.44         51.91         2.17 o                         
   2   6  -2         38.79         34.27         1.90 o                         
   3   6  -2          4.83          4.41         1.36 o                         
   4   6  -2        272.27        278.53         4.97 o                         
   5   6  -2        161.06        166.28         3.85 o                         
   6   6  -2         23.63         26.56         2.09 o                         
   7   6  -2         68.92         74.98         2.78 o                         
   8   6  -2        276.19        271.72         4.44 o                         
   9   6  -2        285.66        311.21         5.70 o                         
  10   6  -2         27.42         30.52         2.65 o                         
  11   6  -2         90.77         85.34         3.43 o                         
  12   6  -2        145.95        158.68         5.77 o                         
  13   6  -2         27.65         31.30         3.49 o                         
  14   6  -2         15.81         19.11         2.74 o                         
   0   7  -2        143.29        138.02         4.75 o                         
   1   7  -2        347.67        345.99         4.95 o                         
   2   7  -2        143.54        140.19         3.81 o                         
   3   7  -2        109.81        111.47         3.49 o                         
   4   7  -2        176.78        173.67         4.52 o                         
   5   7  -2        110.19        105.32         4.33 o                         
   6   7  -2         41.20         41.99         2.70 o                         
   7   7  -2        173.71        174.50         6.31 o                         
   8   7  -2         24.19         26.11         2.88 o                         
   9   7  -2         59.52         59.38         4.31 o                         
  10   7  -2         42.92         44.74         2.87 o                         
  11   7  -2         21.84         18.60         2.48 o                         
  12   7  -2         54.77         54.24         3.31 o                         
   0   8  -2         58.24         49.72         3.87 o                         
   1   8  -2        222.05        220.68         4.20 o                         
   2   8  -2        122.63        120.98         4.03 o                         
   3   8  -2         14.61         16.86         2.19 o                         
   4   8  -2         33.83         32.60         2.47 o                         
   5   8  -2         15.91         16.75         2.37 o                         
   6   8  -2         28.75         31.44         4.96 o                         
   7   8  -2         21.00         20.12         2.58 o                         
   8   8  -2          8.96          6.31         3.33 o                         
   9   8  -2         42.54         38.45         4.18 o                         
  10   8  -2         32.21         30.65         5.00 o                         
   0   9  -2        113.47        122.47         6.28 o                         
   1   9  -2         31.22         30.68         2.48 o                         
   2   9  -2        102.61        123.07         4.09 o                         
   3   9  -2        190.51        194.60         4.75 o                         
   4   9  -2         41.76         42.59         3.11 o                         
   5   9  -2         80.15         78.81         4.61 o                         
   6   9  -2         27.95         32.25         3.24 o                         
   7   9  -2          9.47          9.56         3.98 o                         
   8   0  -1       1128.44       1209.23        32.66 o                         
  10   0  -1        653.52        631.73        22.91 o                         
  12   0  -1         96.09         87.18         3.96 o                         
  14   0  -1         97.42         88.92         7.47 o                         
  16   0  -1        383.60        378.46        14.76 o                         
  18   0  -1        121.51        111.89        10.84 o                         
   1   1  -1        241.20        246.53         3.53 o                         
   2   1  -1        457.79        433.41         5.86 o                         
   3   1  -1        732.25        756.35         9.89 o                         
   4   1  -1        684.18        721.07         8.37 o                         
   5   1  -1        376.52        378.02         5.42 o                         
   6   1  -1        708.83        701.33         9.54 o                         
   7   1  -1       1152.23       1166.74        15.65 o                         
   8   1  -1       2579.99       2701.78        34.56 o                         
   9   1  -1        414.58        410.73         6.85 o                         
  10   1  -1         17.07         18.47         1.56 o                         
  11   1  -1        152.37        158.93         5.70 o                         
  12   1  -1        238.97        251.40        10.27 o                         
  13   1  -1        766.52        775.19        12.28 o                         
  14   1  -1        941.46        969.66        15.06 o                         
  15   1  -1         32.14         33.96         3.36 o                         
  16   1  -1         58.27         50.02         3.07 o                         
  17   1  -1        156.16        145.09         5.19 o                         
  18   1  -1        400.26        388.58         9.69 o                         
   2   2  -1       2364.11       2242.80        24.54 o                         
   3   2  -1       3364.40       3075.96        38.79 o                         
   4   2  -1       3215.79       2897.45        36.63 o                         
   5   2  -1       2213.98       2128.85        27.26 o                         
   6   2  -1        641.94        617.14         9.02 o                         
   7   2  -1        626.70        601.81        13.78 o                         
   8   2  -1        219.25        209.75         4.97 o                         
   9   2  -1         65.38         59.11         2.47 o                         
  10   2  -1        397.76        417.19         7.20 o                         
  11   2  -1       1264.12       1309.67        16.01 o                         
  12   2  -1        332.58        340.98         8.53 o                         
  13   2  -1         68.70         66.45         3.08 o                         
  14   2  -1         12.11         13.98         2.91 o                         
  15   2  -1         35.31         30.56         2.53 o                         
  16   2  -1         15.26         14.41         2.58 o                         
  17   2  -1         18.24         20.18         2.89 o                         
   1   3  -1        222.23        209.14         3.22 o                         
   2   3  -1         79.20         75.38         2.38 o                         
   3   3  -1        314.89        304.19         4.90 o                         
   4   3  -1        330.61        313.99         4.25 o                         
   5   3  -1        312.05        332.76         4.60 o                         
   6   3  -1       1319.08       1321.30        17.86 o                         
   7   3  -1       1575.60       1665.72        22.11 o                         
   8   3  -1        294.87        298.91         4.71 o                         
   9   3  -1        373.21        384.05         5.80 o                         
  10   3  -1        245.66        248.51         4.46 o                         
  11   3  -1       1273.28       1277.22        15.52 o                         
  12   3  -1        334.71        339.15         6.06 o                         
  13   3  -1        192.70        184.62         4.49 o                         
  14   3  -1        568.27        535.37         8.50 o                         
  15   3  -1         16.65         15.40         2.28 o                         
  16   3  -1        300.83        308.05         6.88 o                         
  17   3  -1         53.94         52.84         3.63 o                         
   1   4  -1        614.49        612.26         8.63 o                         
   2   4  -1        112.06        100.96         2.11 o                         
   3   4  -1        688.99        666.56         8.50 o                         
   4   4  -1       1508.55       1570.50        15.94 o                         
   5   4  -1        124.25        117.02         2.20 o                         
   6   4  -1        226.49        234.45         3.78 o                         
   7   4  -1        436.80        423.85         6.94 o                         
   8   4  -1        286.56        289.98         5.45 o                         
   9   4  -1        586.24        588.75         8.04 o                         
  10   4  -1         80.89         81.59         3.19 o                         
  11   4  -1        967.83       1006.26        12.97 o                         
  12   4  -1        147.73        143.80         3.99 o                         
  13   4  -1         35.75         37.63         2.61 o                         
  14   4  -1         44.28         47.93         2.90 o                         
  15   4  -1         62.50         64.42         3.73 o                         
  16   4  -1         85.14         88.77         4.77 o                         
   1   5  -1        283.55        305.37         4.36 o                         
   2   5  -1        114.75        104.06         2.36 o                         
   3   5  -1        672.16        696.10         8.99 o                         
   4   5  -1        631.58        651.54         8.50 o                         
   5   5  -1        664.59        689.22         7.88 o                         
   6   5  -1        219.91        223.08         3.57 o                         
   7   5  -1        345.27        366.23         5.72 o                         
   8   5  -1        132.55        133.76         3.39 o                         
   9   5  -1        325.99        323.08         7.75 o                         
  10   5  -1         19.00         19.19         1.83 o                         
  11   5  -1        184.08        189.51         4.42 o                         
  12   5  -1         74.48         81.63         3.58 o                         
  13   5  -1         62.33         65.35         5.20 o                         
  14   5  -1          4.87          2.65         2.23 o                         
  15   5  -1        124.40        121.02         5.09 o                         
   1   6  -1         82.41         85.33         2.42 o                         
   2   6  -1        227.55        247.24         5.54 o                         
   3   6  -1        120.01        130.34         3.12 o                         
   4   6  -1        463.65        462.41         6.89 o                         
   5   6  -1        165.77        167.91         4.50 o                         
   6   6  -1        190.79        192.46         4.08 o                         
   7   6  -1         27.18         27.11         2.03 o                         
   8   6  -1        214.15        218.19         4.62 o                         
   9   6  -1         13.05         14.23         2.05 o                         
  10   6  -1         70.65         77.88         3.66 o                         
  11   6  -1         79.28         86.15         3.76 o                         
  12   6  -1         35.68         31.57         2.49 o                         
  13   6  -1         20.96         23.76         3.25 o                         
  14   6  -1         40.35         36.59         3.84 o                         
   1   7  -1        186.00        177.11         4.56 o                         
   2   7  -1          3.87          2.02         1.45 o                         
   3   7  -1        241.65        235.54         5.48 o                         
   4   7  -1         52.78         50.75         3.62 o                         
   5   7  -1        206.66        214.91         4.95 o                         
   6   7  -1         53.33         50.93         2.69 o                         
   7   7  -1         50.54         44.28         3.82 o                         
   8   7  -1        220.69        226.84         6.52 o                         
   9   7  -1          6.84          5.68         3.05 o                         
  10   7  -1        111.05         97.64         4.10 o                         
  11   7  -1         10.52         13.12         2.42 o                         
  12   7  -1          9.66         12.97         2.50 o                         
   1   8  -1         36.87         39.84         2.25 o                         
   2   8  -1         44.23         40.27         3.15 o                         
   3   8  -1        126.95        113.83        13.70 o                         
   4   8  -1         45.87         48.36         2.90 o                         
   5   8  -1        169.03        165.23         4.41 o                         
   6   8  -1         37.72         45.16         3.67 o                         
   7   8  -1         98.63         96.20         5.67 o                         
   8   8  -1         41.80         47.39         4.30 o                         
   9   8  -1        185.95        199.23         7.58 o                         
  10   8  -1         82.63         83.32         5.39 o                         
   1   9  -1         31.70         31.25         3.07 o                         
   2   9  -1         91.86         96.64         3.86 o                         
   3   9  -1         46.20         47.16         4.25 o                         
   4   9  -1         52.41         54.01         4.53 o                         
   5   9  -1         31.04         28.34         3.87 o                         
   6   9  -1         63.74         70.18         5.17 o                         
   7   9  -1         11.31         14.43         4.03 o                         
   6   0   0       1337.85       1343.05        21.53 o                         
   8   0   0        647.60        641.96        11.58 o                         
  10   0   0         16.12         29.36         4.61 o                         
  12   0   0       1273.99       1257.92        39.29 o                         
  14   0   0          3.26          5.74         2.36 o                         
  16   0   0         74.77         87.36         6.57 o                         
  18   0   0         20.73         18.68         6.41 o                         
   0   1   0        240.97        235.73         4.05 o                         
   1   1   0       1295.99       1194.85        19.67 o                         
   2   1   0         19.37         16.81         0.65 o                         
   3   1   0        662.95        653.15        11.42 o                         
   4   1   0          1.28          1.97         0.47 o                         
   5   1   0          7.76          3.66         0.86 o                         
   6   1   0       1970.02       1898.27        24.47 o                         
   7   1   0       2216.61       2089.71        26.94 o                         
   8   1   0       2339.83       2401.18        30.95 o                         
   9   1   0        177.30        174.36         3.86 o                         
  10   1   0        171.15        156.71         3.30 o                         
  11   1   0         10.56          8.07         1.26 o                         
  12   1   0        328.98        329.40         6.40 o                         
  13   1   0        634.15        649.94        11.55 o                         
  14   1   0          9.26          7.88         1.90 o                         
  15   1   0         12.24         13.26         2.19 o                         
  16   1   0          9.00          7.49         1.87 o                         
  17   1   0         14.13         20.00         2.79 o                         
  18   1   0         97.17         94.45         5.45 o                         
   1   2   0       1440.12       1322.97        13.11 o                         
   2   2   0       1678.71       1470.68        14.47 o                         
   3   2   0        982.53        982.59        13.06 o                         
   4   2   0        500.24        496.11         7.03 o                         
   5   2   0       2059.17       1984.80        25.33 o                         
   6   2   0        203.67        219.90         4.63 o                         
   7   2   0       4846.02       4680.84        50.75 o                         
   8   2   0        137.24        138.92         2.83 o                         
   9   2   0          0.08         -0.84         0.84 o                         
  10   2   0        862.06        828.21        10.62 o                         
  11   2   0        190.23        189.64         3.95 o                         
  12   2   0        177.98        148.64        10.66 o                         
  13   2   0         80.92         74.34         3.15 o                         
  14   2   0        196.69        189.10         4.67 o                         
  15   2   0        246.42        248.69         5.70 o                         
  16   2   0          0.37          0.76         2.12 o                         
  17   2   0        119.21        118.67         5.02 o                         
  18   2   0          5.29         16.17         3.70 o                         
   0   3   0       2559.23       2422.16        41.06 o                         
   1   3   0        286.09        289.22         3.60 o                         
   2   3   0       2095.38       2060.29        28.77 o                         
   3   3   0       2070.04       1970.04        19.48 o                         
   4   3   0        290.85        286.95         3.98 o                         
   5   3   0        155.54        145.31         3.04 o                         
   6   3   0          8.20          6.55         0.93 o                         
   7   3   0          5.65         13.67         1.39 o                         
   8   3   0        100.62         86.80         2.38 o                         
   9   3   0        182.05        191.53         3.69 o                         
  10   3   0        585.66        526.28         7.75 o                         
  11   3   0         29.63         25.50         2.17 o                         
  12   3   0       3379.62       3385.27        54.09 o                         
  13   3   0         29.56         37.57         2.47 o                         
  14   3   0         96.05         84.56         3.77 o                         
  15   3   0         58.64         71.15         3.85 o                         
  16   3   0         78.88         83.02         4.56 o                         
  17   3   0        375.11        359.82         7.87 o                         
   0   4   0        303.83        308.59         9.22 o                         
   1   4   0         38.74         41.32         1.96 o                         
   2   4   0        195.99        209.54         3.46 o                         
   3   4   0       2303.61       2089.16        23.39 o                         
   4   4   0          2.85          3.24         0.65 o                         
   5   4   0         68.01         49.60         2.18 o                         
   6   4   0       1147.71       1243.78        16.91 o                         
   7   4   0        422.93        444.20         7.28 o                         
   8   4   0        253.23        263.43         5.19 o                         
   9   4   0          0.65          0.13         1.18 o                         
  10   4   0         19.76         20.87         1.89 o                         
  11   4   0         55.33         53.82         2.79 o                         
  12   4   0        166.24        166.43         5.10 o                         
  13   4   0        118.43        129.40         4.12 o                         
  14   4   0         96.38         91.16         3.93 o                         
  15   4   0          0.48          1.07         2.35 o                         
  16   4   0         67.49         65.86         3.69 o                         
   0   5   0         38.31         41.47         2.93 o                         
   1   5   0        678.84        631.24         8.21 o                         
   2   5   0        353.37        337.92         5.66 o                         
   3   5   0        615.81        627.65         8.20 o                         
   4   5   0        393.74        395.52         5.77 o                         
   5   5   0        926.32       1003.24        12.42 o                         
   6   5   0        423.09        419.44         6.30 o                         
   7   5   0         36.28         37.23         2.16 o                         
   8   5   0          0.07         -1.20         1.20 o                         
   9   5   0        393.10        378.98         7.14 o                         
  10   5   0        727.10        751.40        14.31 o                         
  11   5   0          7.82          8.33         1.75 o                         
  12   5   0        276.07        282.12         6.11 o                         
  13   5   0         99.25         98.90         4.68 o                         
  14   5   0         83.65         83.99         4.29 o                         
  15   5   0        148.92        145.71         5.60 o                         
   0   6   0        562.01        636.56         9.87 o                         
   1   6   0         86.74         80.00         2.35 o                         
   2   6   0       1272.56       1250.52        13.67 o                         
   3   6   0        101.55        103.28         2.67 o                         
   4   6   0        108.00        104.69         3.22 o                         
   5   6   0         19.99         23.51         4.21 o                         
   6   6   0         17.99         27.06         2.47 o                         
   7   6   0          4.58          3.41         1.43 o                         
   8   6   0         24.02         28.48         2.45 o                         
   9   6   0          0.64          1.70         1.64 o                         
  10   6   0        439.78        434.62         7.40 o                         
  11   6   0         23.38         26.25         2.80 o                         
  12   6   0         12.52         15.76         2.21 o                         
  13   6   0          2.96          3.80         2.71 o                         
  14   6   0        102.70        102.98         6.18 o                         
   0   7   0        117.89        125.95         4.08 o                         
   1   7   0         89.91         87.40         2.65 o                         
   2   7   0        362.88        366.46        10.66 o                         
   3   7   0         27.39         31.64         1.96 o                         
   4   7   0          1.76          1.82         1.18 o                         
   5   7   0        187.93        177.43         7.15 o                         
   6   7   0          1.39         -0.18         2.21 o                         
   7   7   0         17.76         16.56         2.68 o                         
   8   7   0         31.12         36.80         3.83 o                         
   9   7   0        397.84        407.90         7.31 o                         
  10   7   0         47.73         44.33         3.23 o                         
  11   7   0        117.00        118.95         4.84 o                         
  12   7   0         23.91         31.92         3.32 o                         
  13   7   0          7.97          1.86         3.25 o                         
   0   8   0          1.24          5.11         1.83 o                         
   1   8   0        202.09        208.55         3.75 o                         
   2   8   0         14.12         13.30         1.93 o                         
   3   8   0        143.73        153.93         3.80 o                         
   4   8   0         52.92         64.26         4.40 o                         
   5   8   0         11.66          7.54         4.36 o                         
   6   8   0         11.98         13.15         3.06 o                         
   7   8   0         34.52         35.69         3.73 o                         
   8   8   0         28.84         31.50         3.89 o                         
   9   8   0        263.27        278.09         8.23 o                         
  10   8   0          5.88          4.40         3.74 o                         
   0   9   0        165.43        169.81         5.19 o                         
   1   9   0         10.15         14.72         1.66 o                         
   2   9   0        110.37        107.76         4.49 o                         
   3   9   0         13.52          9.50         3.43 o                         
   4   9   0          4.31          4.63         3.30 o                         
   5   9   0          0.04          3.75         4.63 o                         
   6   9   0         34.86         49.94         4.70 o                         
   7   9   0         28.78         33.20         4.79 o                         
   8   0   1       1085.52       1194.06        16.29 o                         
  10   0   1        666.55        624.69         9.72 o                         
  12   0   1         99.65         95.96         3.41 o                         
  14   0   1         84.84         76.81         4.73 o                         
  16   0   1        371.15        379.34         8.42 o                         
  18   0   1        128.65        132.57        11.21 o                         
   1   1   1        240.68        248.44         3.06 o                         
   2   1   1        449.48        432.31         5.87 o                         
   3   1   1        746.13        746.54         9.92 o                         
   4   1   1        674.57        721.66         9.70 o                         
   5   1   1        344.73        335.96         6.74 o                         
   6   1   1        666.40        662.32         8.26 o                         
   7   1   1       1172.29       1163.49        13.59 o                         
   8   1   1       2588.77       2694.67        29.95 o                         
   9   1   1        415.69        425.88         6.05 o                         
  10   1   1         16.33         19.00         1.50 o                         
  11   1   1        155.04        160.62         3.61 o                         
  12   1   1        234.60        241.20         4.26 o                         
  13   1   1        764.67        765.83        14.15 o                         
  14   1   1        960.55        980.27        11.72 o                         
  15   1   1         33.02         34.75         2.26 o                         
  16   1   1         57.83         55.25         2.97 o                         
  17   1   1        156.13        152.56         4.95 o                         
  18   1   1        404.29        428.40         9.94 o                         
   2   2   1       2356.65       2261.72        24.60 o                         
   3   2   1       3393.22       3156.32        47.60 o                         
   4   2   1       3203.25       2944.09        36.68 o                         
   5   2   1       2209.56       2146.30        27.28 o                         
   6   2   1        658.86        638.00         9.07 o                         
   7   2   1        621.70        587.18         7.62 o                         
   8   2   1        214.98        207.83         3.94 o                         
   9   2   1         74.50         66.81         2.16 o                         
  10   2   1        403.31        413.66         6.25 o                         
  11   2   1       1292.59       1327.67        16.08 o                         
  12   2   1        333.30        339.62         6.97 o                         
  13   2   1         66.88         67.41         3.67 o                         
  14   2   1         12.74         13.23         1.80 o                         
  15   2   1         38.69         40.77         2.45 o                         
  16   2   1         16.06         23.41         2.44 o                         
  17   2   1         16.93         17.03         2.62 o                         
   1   3   1        243.34        226.35         3.59 o                         
   2   3   1         84.23         81.89         2.19 o                         
   3   3   1        310.96        296.80         4.29 o                         
   4   3   1        327.99        316.77         5.47 o                         
   5   3   1        312.52        340.78         5.51 o                         
   6   3   1       1341.69       1369.49        18.03 o                         
   7   3   1       1575.15       1693.14        22.25 o                         
   8   3   1        308.96        303.03         5.53 o                         
   9   3   1        377.57        383.69         7.13 o                         
  10   3   1        239.49        237.42         4.50 o                         
  11   3   1       1257.27       1238.17        15.57 o                         
  12   3   1        332.95        339.21         6.03 o                         
  13   3   1        196.01        186.97         4.95 o                         
  14   3   1        554.32        521.92         8.50 o                         
  15   3   1         14.74         16.28         2.56 o                         
  16   3   1        301.14        302.74         6.15 o                         
  17   3   1         53.66         52.02         3.93 o                         
   1   4   1        618.55        627.62        12.74 o                         
   2   4   1        110.92        100.98         2.81 o                         
   3   4   1        706.85        690.83        10.16 o                         
   4   4   1       1494.47       1555.64        18.06 o                         
   5   4   1        114.76        108.57         2.65 o                         
   6   4   1        224.99        235.66         4.18 o                         
   7   4   1        436.31        428.27         7.13 o                         
   8   4   1        280.50        284.73         5.60 o                         
   9   4   1        576.77        560.69         9.25 o                         
  10   4   1         78.15         74.31         5.54 o                         
  11   4   1        976.17       1001.86        13.07 o                         
  12   4   1        149.03        145.49         4.68 o                         
  13   4   1         32.14         33.72         2.64 o                         
  14   4   1         47.15         55.25         4.00 o                         
  15   4   1         64.93         68.22         5.56 o                         
  16   4   1         82.06         71.24         5.41 o                         
   1   5   1        277.17        304.98         6.98 o                         
   2   5   1        117.29        108.11         2.06 o                         
   3   5   1        692.06        691.88        10.70 o                         
   4   5   1        617.81        623.60        10.07 o                         
   5   5   1        666.33        675.14         9.08 o                         
   6   5   1        231.75        233.98         4.35 o                         
   7   5   1        339.21        350.18         5.86 o                         
   8   5   1        129.48        126.48         3.54 o                         
   9   5   1        330.84        321.71         6.52 o                         
  10   5   1         18.26         22.90         2.33 o                         
  11   5   1        187.59        190.69         4.58 o                         
  12   5   1         75.74         77.60         3.88 o                         
  13   5   1         65.09         66.05         3.65 o                         
  14   5   1          4.74          1.93         2.83 o                         
  15   5   1        120.23        113.03         4.99 o                         
   1   6   1         81.81         92.29         2.11 o                         
   2   6   1        225.90        245.58         5.54 o                         
   3   6   1        120.56        129.31         4.05 o                         
   4   6   1        470.65        470.49         8.39 o                         
   5   6   1        166.69        162.47         4.60 o                         
   6   6   1        190.13        189.53         5.22 o                         
   7   6   1         28.38         30.76         3.17 o                         
   8   6   1        214.62        226.77         6.15 o                         
   9   6   1         13.82         13.80         1.98 o                         
  10   6   1         69.19         71.71         3.64 o                         
  11   6   1         77.49         77.32         3.72 o                         
  12   6   1         34.49         31.36         2.50 o                         
  13   6   1         20.96         25.65         2.78 o                         
  14   6   1         39.39         33.14         3.35 o                         
   1   7   1        185.67        176.31         4.95 o                         
   2   7   1          3.77          1.06         3.55 o                         
   3   7   1        238.19        228.14        10.51 o                         
   4   7   1         47.79         50.06         5.78 o                         
   5   7   1        211.25        206.67         8.04 o                         
   6   7   1         52.75         52.89         4.62 o                         
   7   7   1         46.52         46.74         3.94 o                         
   8   7   1        213.44        221.57         6.72 o                         
   9   7   1          7.58          5.89         2.89 o                         
  10   7   1        108.92        116.99         4.61 o                         
  11   7   1          9.60          8.25         3.30 o                         
  12   7   1          9.51         14.91         3.84 o                         
   1   8   1         38.28         39.35         2.22 o                         
   2   8   1         45.21         50.32         3.85 o                         
   3   8   1        126.32        129.20         5.87 o                         
   4   8   1         46.88         40.90         3.84 o                         
   5   8   1        169.10        164.47         6.18 o                         
   6   8   1         36.97         42.34         5.49 o                         
   7   8   1         99.20        103.90        12.16 o                         
   8   8   1         42.45         44.59         4.04 o                         
   9   8   1        191.10        196.66         7.60 o                         
  10   8   1         82.65         78.59         6.40 o                         
   1   9   1         32.23         32.45         3.96 o                         
   2   9   1         90.40         91.98         3.87 o                         
   3   9   1         45.99         49.06         4.49 o                         
   4   9   1         52.39         55.66         5.11 o                         
   5   9   1         31.02         28.69         4.24 o                         
   6   9   1         63.95         66.16         4.85 o                         
   7   9   1         11.59          7.71         3.89 o                         
   4   0   2        274.83        261.73         4.88 o                         
   6   0   2        202.96        224.04         4.00 o                         
   8   0   2        450.09        550.54         8.32 o                         
  10   0   2       2695.01       2578.10        33.44 o                         
  12   0   2        972.28        948.74        14.21 o                         
  14   0   2        151.17        141.28         4.73 o                         
  16   0   2         13.53          8.08         4.05 o                         
  18   0   2         34.73         51.06         7.66 o                         
   0   1   2       1102.01        976.72        15.04 o                         
   1   1   2       1342.48       1302.62        14.34 o                         
   2   1   2        634.01        657.97         7.24 o                         
   3   1   2       2100.88       1940.04        21.21 o                         
   4   1   2        444.01        456.09         5.67 o                         
   5   1   2          4.02          4.26         0.50 o                         
   6   1   2        612.64        634.59         6.36 o                         
   7   1   2        716.85        736.21         7.47 o                         
   8   1   2        787.73        899.52         8.91 o                         
   9   1   2        685.79        728.42         7.62 o                         
  10   1   2        844.50        834.46         8.74 o                         
  11   1   2        829.05        775.66        13.48 o                         
  12   1   2       1552.85       1487.90        16.23 o                         
  13   1   2        331.85        310.82         5.80 o                         
  14   1   2        167.71        173.20         4.14 o                         
  15   1   2        335.50        369.22         6.19 o                         
  16   1   2         65.83         68.07         3.60 o                         
  17   1   2         53.21         50.71         3.25 o                         
  18   1   2        103.63        100.53         7.66 o                         
   2   2   2       2448.69       2255.28        24.79 o                         
   3   2   2       4705.30       4335.58        53.33 o                         
   4   2   2        824.18        857.13         9.95 o                         
   5   2   2       1994.94       1994.05        22.03 o                         
   6   2   2       1996.26       2071.00        23.18 o                         
   7   2   2        307.40        298.40         4.79 o                         
   8   2   2         18.04         16.03         1.09 o                         
   9   2   2        928.35        952.57        10.69 o                         
  10   2   2        303.77        291.99         4.48 o                         
  11   2   2         54.66         54.21         2.58 o                         
  12   2   2        194.84        186.72         3.81 o                         
  13   2   2        106.97        109.16         3.60 o                         
  14   2   2         49.13         42.80         2.53 o                         
  15   2   2        184.74        180.58         4.56 o                         
  16   2   2         33.87         42.49         2.92 o                         
  17   2   2        121.95        115.57         4.74 o                         
   0   3   2        346.83        367.35         7.15 o                         
   1   3   2       1292.81       1271.45        13.01 o                         
   2   3   2        695.29        676.44         8.05 o                         
   3   3   2        580.17        604.53         6.64 o                         
   4   3   2        884.18        925.06        11.23 o                         
   5   3   2        798.19        863.76        12.26 o                         
   6   3   2         10.46          9.61         1.19 o                         
   7   3   2       1041.03       1060.84        14.62 o                         
   8   3   2        344.59        353.28         6.22 o                         
   9   3   2         76.12         79.16         2.56 o                         
  10   3   2        513.55        527.49         8.86 o                         
  11   3   2          3.07          2.56         1.33 o                         
  12   3   2         13.83         12.39         1.92 o                         
  13   3   2         81.70         84.29         3.46 o                         
  14   3   2        186.61        187.30         4.42 o                         
  15   3   2        208.39        211.65         5.01 o                         
  16   3   2         33.40         28.47         2.84 o                         
  17   3   2        146.62        140.52         5.90 o                         
   0   4   2       3828.08       3752.04        85.30 o                         
   1   4   2       1007.98        998.28        14.05 o                         
   2   4   2        847.62        873.40        10.98 o                         
   3   4   2       1017.31       1052.38        14.67 o                         
   4   4   2        217.68        206.67         3.74 o                         
   5   4   2        782.49        769.35        10.12 o                         
   6   4   2         80.63         79.29         2.50 o                         
   7   4   2        431.24        438.55         7.30 o                         
   8   4   2         27.08         32.41         2.19 o                         
   9   4   2         83.52         84.33         4.33 o                         
  10   4   2        160.15        161.64         5.09 o                         
  11   4   2        352.12        354.18         6.28 o                         
  12   4   2         89.05         90.50         3.18 o                         
  13   4   2         66.54         69.10         3.21 o                         
  14   4   2         42.44         41.82         2.69 o                         
  15   4   2          1.33          1.85         2.20 o                         
  16   4   2         14.79         13.18         4.34 o                         
   0   5   2       1481.65       1469.66        40.85 o                         
   1   5   2        401.09        422.25         5.37 o                         
   2   5   2        117.09        116.43         8.35 o                         
   3   5   2        459.75        500.78         9.48 o                         
   4   5   2          2.83          3.44         1.34 o                         
   5   5   2         77.24         78.20         3.18 o                         
   6   5   2         43.63         45.52         2.65 o                         
   7   5   2         11.80         13.69         1.63 o                         
   8   5   2        639.06        635.68         9.09 o                         
   9   5   2        298.66        297.20         5.66 o                         
  10   5   2         57.63         55.65         3.47 o                         
  11   5   2        615.06        599.36        10.53 o                         
  12   5   2        418.63        425.71         6.62 o                         
  13   5   2        215.52        219.86         5.09 o                         
  14   5   2         62.51         62.90         5.79 o                         
  15   5   2         36.55         44.46         3.25 o                         
   0   6   2        903.88        881.07        19.34 o                         
   1   6   2         51.18         53.78         2.63 o                         
   2   6   2         36.53         35.40         5.57 o                         
   3   6   2          5.13          4.10         2.02 o                         
   4   6   2        271.87        278.21         6.19 o                         
   5   6   2        160.72        156.19         5.64 o                         
   6   6   2         23.75         22.18         2.32 o                         
   7   6   2         67.87         66.06         3.03 o                         
   8   6   2        276.66        273.06         5.56 o                         
   9   6   2        284.57        302.32         6.11 o                         
  10   6   2         29.55         33.47         3.03 o                         
  11   6   2         91.63         90.73         5.18 o                         
  12   6   2        142.06        144.90         4.65 o                         
  13   6   2         28.65         26.67         2.51 o                         
  14   6   2         15.37         23.28         3.18 o                         
   0   7   2        144.10        133.79         5.90 o                         
   1   7   2        348.71        337.23         6.37 o                         
   2   7   2        146.06        147.42         4.46 o                         
   3   7   2        112.41        111.63         4.44 o                         
   4   7   2        176.48        175.17         5.42 o                         
   5   7   2        115.52        102.59         4.52 o                         
   6   7   2         41.15         42.14         3.32 o                         
   7   7   2        172.61        173.55         5.85 o                         
   8   7   2         23.35         21.55         3.05 o                         
   9   7   2         61.37         58.23         4.29 o                         
  10   7   2         43.75         50.58         3.72 o                         
  11   7   2         23.89         21.35         2.56 o                         
  12   7   2         58.13         56.12         5.46 o                         
   0   8   2         56.31         54.07         4.84 o                         
   1   8   2        217.80        220.81         8.46 o                         
   2   8   2        123.52        123.51         2.61 o                         
   3   8   2         15.44         19.94         3.05 o                         
   4   8   2         33.99         32.22         2.54 o                         
   5   8   2         15.89         17.46         2.25 o                         
   6   8   2         28.59         26.64         3.58 o                         
   7   8   2         19.03         18.89         3.41 o                         
   8   8   2          9.43         10.05         3.57 o                         
   9   8   2         40.43         39.84         3.39 o                         
  10   8   2         31.27         38.43         3.72 o                         
   0   9   2        107.61         96.02         7.40 o                         
   1   9   2         31.29         29.34         4.23 o                         
   2   9   2        101.16        100.14         5.96 o                         
   3   9   2        188.88        188.68         3.81 o                         
   4   9   2         41.04         47.31         3.28 o                         
   5   9   2         82.19         86.80         4.07 o                         
   6   9   2         27.82         28.49         3.12 o                         
   7   9   2          9.07          4.90         3.06 o                         
   2   0   3       2288.48       2121.16        32.02 o                         
   6   0   3        319.39        364.02         6.75 o                         
   8   0   3       2342.39       2267.51        29.38 o                         
  10   0   3        590.69        648.80        10.11 o                         
  12   0   3        781.12        845.11        13.04 o                         
  14   0   3          5.04         11.61         2.28 o                         
  16   0   3        260.94        239.16         7.06 o                         
   1   1   3        449.32        480.19         6.55 o                         
   2   1   3        377.93        376.52         6.49 o                         
   3   1   3        729.89        743.07         8.50 o                         
   4   1   3        413.25        394.65         4.47 o                         
   5   1   3       1799.22       1792.17        17.99 o                         
   6   1   3        168.09        195.05         3.43 o                         
   7   1   3        711.42        792.86         8.72 o                         
   8   1   3        438.06        476.36         5.94 o                         
   9   1   3        582.76        595.53         6.54 o                         
  10   1   3        209.12        218.48         3.41 o                         
  11   1   3        460.32        472.38         5.77 o                         
  12   1   3        406.20        430.05         6.19 o                         
  13   1   3        105.14        109.23         4.83 o                         
  14   1   3        462.90        439.08         6.87 o                         
  15   1   3        167.21        164.49         4.32 o                         
  16   1   3        639.85        615.20        11.98 o                         
  17   1   3        205.85        207.36         5.92 o                         
   1   2   3       3064.19       2810.36        35.48 o                         
   2   2   3       1922.59       1920.85        19.07 o                         
   3   2   3       1943.86       1825.18        18.31 o                         
   4   2   3        703.49        754.57         8.97 o                         
   5   2   3       1110.55       1079.36        12.70 o                         
   6   2   3       1583.15       1552.40        17.70 o                         
   7   2   3       1050.36       1099.21        15.03 o                         
   8   2   3        372.13        383.08         5.09 o                         
   9   2   3        758.86        745.52         8.67 o                         
  10   2   3         45.47         43.83         2.57 o                         
  11   2   3        578.56        580.92         7.48 o                         
  12   2   3        161.12        163.43         3.68 o                         
  13   2   3        260.18        262.88         4.86 o                         
  14   2   3        121.18        115.48         4.28 o                         
  15   2   3         24.87         23.89         2.42 o                         
  16   2   3          4.72          3.09         2.34 o                         
  17   2   3         13.60          6.46         4.20 o                         
   1   3   3       2241.50       2162.15        23.13 o                         
   2   3   3        261.71        273.98         3.89 o                         
   3   3   3        458.18        488.08         5.63 o                         
   4   3   3       1035.62       1102.27        11.65 o                         
   5   3   3        253.71        257.04         4.03 o                         
   6   3   3        685.76        689.17         8.79 o                         
   7   3   3        572.98        598.48         8.13 o                         
   8   3   3       1192.70       1232.78        14.87 o                         
   9   3   3        326.65        332.34         5.61 o                         
  10   3   3        206.53        210.34         4.30 o                         
  11   3   3         69.76         67.78         3.50 o                         
  12   3   3         14.20         11.42         1.64 o                         
  13   3   3        191.55        188.81         4.24 o                         
  14   3   3          3.64          3.14         1.86 o                         
  15   3   3         78.04         74.11         4.96 o                         
  16   3   3         34.76         42.82         3.15 o                         
   1   4   3       2698.21       2445.82        31.77 o                         
   2   4   3       2430.01       2467.43        27.54 o                         
   3   4   3        359.02        378.06         5.37 o                         
   4   4   3        827.58        863.59         9.62 o                         
   5   4   3        904.00        908.47        10.13 o                         
   6   4   3        123.52        127.72         3.10 o                         
   7   4   3        755.35        737.68         9.56 o                         
   8   4   3        225.98        223.52         5.97 o                         
   9   4   3         74.45         71.49         2.76 o                         
  10   4   3         28.13         22.86         1.97 o                         
  11   4   3          8.39          7.30         1.52 o                         
  12   4   3        120.68        123.06         3.58 o                         
  13   4   3        117.28        118.02         5.05 o                         
  14   4   3         42.60         44.61         2.79 o                         
  15   4   3          9.25          9.34         2.60 o                         
  16   4   3        154.43        162.35         8.99 o                         
   1   5   3        387.87        378.02         5.95 o                         
   2   5   3        200.62        201.86         3.61 o                         
   3   5   3         19.89         20.05         1.46 o                         
   4   5   3         46.57         40.66         2.41 o                         
   5   5   3        194.32        192.47         3.79 o                         
   6   5   3        123.56        118.88         3.20 o                         
   7   5   3        146.17        141.63         3.19 o                         
   8   5   3        607.73        627.41         8.13 o                         
   9   5   3        183.27        183.70         4.61 o                         
  10   5   3         19.38         20.58         2.11 o                         
  11   5   3         38.25         38.11         2.65 o                         
  12   5   3         99.29         96.81         3.90 o                         
  13   5   3          3.20          4.52         2.09 o                         
  14   5   3        316.83        315.66         6.34 o                         
  15   5   3         31.28         26.35         3.11 o                         
   1   6   3         48.94         43.95         3.61 o                         
   2   6   3        205.18        194.67         4.10 o                         
   3   6   3          3.57         24.48         1.89 o                         
   4   6   3        178.53        174.81         3.73 o                         
   5   6   3         41.72         42.24         2.32 o                         
   6   6   3        556.05        571.15         8.48 o                         
   7   6   3          5.66          4.43         1.67 o                         
   8   6   3        189.31        184.61         4.08 o                         
   9   6   3        348.85        328.36        12.03 o                         
  10   6   3        158.10        153.17         4.22 o                         
  11   6   3        354.97        343.66         6.95 o                         
  12   6   3         29.62         33.41         2.74 o                         
  13   6   3         48.12         45.32         3.10 o                         
   1   7   3          2.06         -1.24         1.74 o                         
   2   7   3        154.51        158.48         5.11 o                         
   3   7   3         68.73         63.15         2.60 o                         
   4   7   3         25.20         26.42         2.13 o                         
   5   7   3        379.98        384.84         7.76 o                         
   6   7   3        131.18        139.07         4.04 o                         
   7   7   3        255.31        258.26         7.39 o                         
   8   7   3         27.51         29.86         2.63 o                         
   9   7   3          2.57          3.29         2.27 o                         
  10   7   3        203.10        196.06         5.09 o                         
  11   7   3         44.82         48.82         3.20 o                         
  12   7   3          7.41          7.60         2.85 o                         
   1   8   3          1.11          0.15         2.65 o                         
   2   8   3         25.88         23.92         3.17 o                         
   3   8   3         75.65         84.45         9.75 o                         
   4   8   3         41.37         36.46         2.87 o                         
   5   8   3         57.60         59.68         3.19 o                         
   6   8   3          4.83          6.06         2.10 o                         
   7   8   3         17.56         20.73         3.96 o                         
   8   8   3         13.86         12.57         2.92 o                         
   9   8   3         28.31         23.84         3.21 o                         
   1   9   3         17.80         16.83         3.70 o                         
   2   9   3         74.09         77.12         5.35 o                         
   3   9   3         69.20         65.92         8.80 o                         
   4   9   3        170.85        158.95         7.37 o                         
   5   9   3         20.69         18.73         2.69 o                         
   6   9   3         53.73         50.75         3.56 o                         
   0   0   4        732.98        782.69        16.38 o                         
   2   0   4       1025.21        931.23        27.80 o                         
   4   0   4        278.73        302.33         4.69 o                         
   6   0   4       3195.69       3276.08        41.03 o                         
   8   0   4       1196.26       1197.85        20.38 o                         
  10   0   4        544.15        550.48        13.45 o                         
  12   0   4       1396.66       1398.48        19.89 o                         
  14   0   4         68.85         62.87         4.77 o                         
  16   0   4         13.26         12.28         3.11 o                         
   0   1   4       3353.72       3151.23        68.62 o                         
   1   1   4        871.01        861.40         9.78 o                         
   2   1   4        435.54        405.90         5.27 o                         
   3   1   4        576.37        566.29         7.15 o                         
   4   1   4       2338.82       2351.26        22.84 o                         
   5   1   4        642.01        692.92         7.61 o                         
   6   1   4        376.15        396.52         4.45 o                         
   7   1   4        151.12        158.05         2.45 o                         
   8   1   4        346.49        363.69         4.40 o                         
   9   1   4        228.80        228.24         3.36 o                         
  10   1   4        185.96        193.90         3.61 o                         
  11   1   4        720.62        739.75         8.17 o                         
  12   1   4       1334.04       1317.32        13.42 o                         
  13   1   4        443.55        423.16         6.44 o                         
  14   1   4        312.76        297.93         5.55 o                         
  15   1   4         39.00         39.27         2.77 o                         
  16   1   4         10.10          3.22         2.40 o                         
  17   1   4         77.07         95.03        13.63 o                         
   0   2   4        556.87        604.76        10.10 o                         
   1   2   4       2233.02       2163.89        27.02 o                         
   2   2   4       2963.73       2989.30        44.54 o                         
   3   2   4        882.86        838.69         8.93 o                         
   4   2   4        178.55        183.41         3.07 o                         
   5   2   4        775.64        773.23         9.58 o                         
   6   2   4         44.70         53.26         1.87 o                         
   7   2   4        869.29        877.96        10.96 o                         
   8   2   4        199.43        198.79         3.40 o                         
   9   2   4         10.14          8.03         1.17 o                         
  10   2   4        163.17        162.05         3.32 o                         
  11   2   4         95.33         95.68         2.89 o                         
  12   2   4         28.87         23.99         1.79 o                         
  13   2   4        137.75        140.99         6.25 o                         
  14   2   4         49.41         48.73         2.70 o                         
  15   2   4        169.45        162.60         4.66 o                         
  16   2   4          7.68          4.41         2.59 o                         
  17   2   4         86.93         91.86         6.70 o                         
   0   3   4       1219.26       1252.09        38.38 o                         
   1   3   4        254.05        258.38         3.79 o                         
   2   3   4        306.04        363.44         5.05 o                         
   3   3   4         34.89         40.27         1.54 o                         
   4   3   4        105.47        118.58         2.34 o                         
   5   3   4        281.71        281.55         4.04 o                         
   6   3   4        324.41        358.50         5.36 o                         
   7   3   4        482.35        485.84         6.92 o                         
   8   3   4        214.70        208.74         4.20 o                         
   9   3   4        486.66        487.57        11.64 o                         
  10   3   4        388.38        385.43         5.66 o                         
  11   3   4         71.11         73.97         2.85 o                         
  12   3   4         64.58         64.03         3.04 o                         
  13   3   4        186.27        182.00         4.99 o                         
  14   3   4        100.92        104.07         7.53 o                         
  15   3   4        105.09        111.85         4.45 o                         
  16   3   4         15.33         14.92         3.25 o                         
   0   4   4       6496.54       6143.50        93.49 o                         
   1   4   4       3262.41       3080.87        47.45 o                         
   2   4   4       1039.18       1076.85        13.03 o                         
   3   4   4        521.25        533.64         7.03 o                         
   4   4   4        146.93        142.19         3.00 o                         
   5   4   4        354.34        366.63         5.03 o                         
   6   4   4        121.36        115.36         2.72 o                         
   7   4   4         71.48         74.75         2.68 o                         
   8   4   4        743.98        757.12        10.87 o                         
   9   4   4        960.53        952.05        15.92 o                         
  10   4   4         37.96         37.26         4.47 o                         
  11   4   4         19.01         23.62         2.04 o                         
  12   4   4        239.11        241.03         4.98 o                         
  13   4   4         92.39         90.88         3.82 o                         
  14   4   4         10.06          9.50         2.36 o                         
  15   4   4        159.65        167.50         5.37 o                         
   0   5   4         74.60         73.83         3.72 o                         
   1   5   4        564.23        560.87         6.65 o                         
   2   5   4        597.00        587.93         8.25 o                         
   3   5   4         19.33         21.25         1.61 o                         
   4   5   4          9.36         10.75         1.79 o                         
   5   5   4        151.47        155.34         4.51 o                         
   6   5   4        154.85        151.03         3.30 o                         
   7   5   4         95.16         91.19         2.86 o                         
   8   5   4        146.87        148.27         3.58 o                         
   9   5   4          5.40          4.63         1.57 o                         
  10   5   4        160.34        144.13         3.92 o                         
  11   5   4         30.02         23.43         2.38 o                         
  12   5   4         14.54         18.59         2.21 o                         
  13   5   4         10.47          6.57         3.21 o                         
  14   5   4          3.76          5.70         2.67 o                         
   0   6   4        337.95        321.91        18.34 o                         
   1   6   4        228.13        214.68         7.16 o                         
   2   6   4        667.77        651.98        18.86 o                         
   3   6   4        138.05        129.72         3.20 o                         
   4   6   4        101.20        106.55         3.13 o                         
   5   6   4         80.63         84.03         3.00 o                         
   6   6   4         25.05         23.48         2.04 o                         
   7   6   4         72.64         69.09         3.17 o                         
   8   6   4         21.77         23.68         2.02 o                         
   9   6   4        106.45        106.01         3.71 o                         
  10   6   4        256.65        260.29         5.36 o                         
  11   6   4        118.29        112.07         4.44 o                         
  12   6   4         62.13         63.62         3.75 o                         
  13   6   4         32.05         26.21         2.83 o                         
   0   7   4        207.05        184.44         7.04 o                         
   1   7   4        150.85        149.22         8.02 o                         
   2   7   4        144.58        136.11         4.93 o                         
   3   7   4        744.87        745.16        17.68 o                         
   4   7   4        263.36        271.66         5.91 o                         
   5   7   4         86.82         80.23         3.38 o                         
   6   7   4         10.61         11.87         1.95 o                         
   7   7   4         14.63         13.11         2.15 o                         
   8   7   4         31.30         29.19         2.65 o                         
   9   7   4         65.91         63.15         3.89 o                         
  10   7   4        120.24        124.68         5.64 o                         
  11   7   4        175.35        163.31         5.51 o                         
   0   8   4         47.06         39.28         4.57 o                         
   1   8   4          4.17          1.68         5.15 o                         
   2   8   4         73.19         75.18         4.74 o                         
   3   8   4         40.64         43.03         4.75 o                         
   4   8   4         33.17         33.91         2.58 o                         
   5   8   4          4.90          7.01         2.05 o                         
   6   8   4         20.58         17.34         2.40 o                         
   7   8   4          7.95          8.72         2.61 o                         
   8   8   4         21.21         24.81         4.32 o                         
   9   8   4         40.62         46.85         3.90 o                         
   0   9   4        112.39        107.47        11.46 o                         
   1   9   4         39.03         41.76         7.42 o                         
   2   9   4         82.12         76.67         5.79 o                         
   3   9   4         31.31         26.13         4.35 o                         
   4   9   4         60.38         58.38         5.27 o                         
   5   9   4          3.22          2.05         6.85 o                         
   2   0   5       1646.33       1617.33        25.12 o                         
   4   0   5       1078.66       1150.17        15.28 o                         
   6   0   5       1686.52       1604.49        21.14 o                         
   8   0   5        429.74        437.72         7.23 o                         
  10   0   5         44.22         39.40         2.60 o                         
  12   0   5         56.44         54.90         3.41 o                         
  14   0   5        135.18        142.76         5.28 o                         
  16   0   5        133.14        114.96         6.38 o                         
   1   1   5       1526.56       1570.01        23.75 o                         
   2   1   5        119.16        133.62         2.02 o                         
   3   1   5         36.22         37.58         1.75 o                         
   4   1   5        126.68        137.16         2.20 o                         
   5   1   5       1183.53       1231.17        12.65 o                         
   6   1   5       1014.09       1015.64         9.94 o                         
   7   1   5       1105.92       1111.10        10.84 o                         
   8   1   5         87.01         87.35         2.07 o                         
   9   1   5        225.19        223.80         3.81 o                         
  10   1   5         91.52         91.33         2.40 o                         
  11   1   5        228.00        222.85         3.79 o                         
  12   1   5        134.70        142.38         3.21 o                         
  13   1   5         85.33         74.55         3.25 o                         
  14   1   5         42.20         39.48         2.63 o                         
  15   1   5        149.21        150.39         4.65 o                         
  16   1   5        110.14         93.68         4.88 o                         
   1   2   5        657.92        641.24         7.62 o                         
   2   2   5        564.79        626.00         7.62 o                         
   3   2   5        896.77       1007.45        12.10 o                         
   4   2   5        766.15        768.93         8.47 o                         
   5   2   5        966.09        961.50        11.69 o                         
   6   2   5         11.64          9.13         1.09 o                         
   7   2   5       1124.54       1090.95        13.18 o                         
   8   2   5        465.80        452.51         6.60 o                         
   9   2   5         49.79         48.82         2.18 o                         
  10   2   5        431.41        423.26         6.00 o                         
  11   2   5        601.48        612.02         8.01 o                         
  12   2   5        273.86        274.61         4.99 o                         
  13   2   5        269.58        262.74         5.76 o                         
  14   2   5         15.33         16.22         2.22 o                         
  15   2   5          9.88         11.18         2.74 o                         
  16   2   5        126.55        136.45         6.59 o                         
   1   3   5        708.29        733.36        10.32 o                         
   2   3   5        141.52        159.80         3.52 o                         
   3   3   5        364.40        363.25         5.13 o                         
   4   3   5        157.60        145.43         2.69 o                         
   5   3   5         90.98         93.62         2.28 o                         
   6   3   5        101.33         96.66         2.47 o                         
   7   3   5        217.74        217.84         4.87 o                         
   8   3   5        571.27        588.04         8.38 o                         
   9   3   5        246.10        241.47         4.73 o                         
  10   3   5         50.90         48.57         2.75 o                         
  11   3   5         97.91         91.55         3.19 o                         
  12   3   5        168.60        167.35         4.62 o                         
  13   3   5        172.63        184.31         4.55 o                         
  14   3   5        341.24        321.68         6.15 o                         
  15   3   5          4.57          5.31         2.57 o                         
   1   4   5        277.00        286.53         5.27 o                         
   2   4   5         51.39         48.29         2.39 o                         
   3   4   5       1431.53       1415.93        21.10 o                         
   4   4   5        127.99        140.78         3.18 o                         
   5   4   5        624.96        608.39         9.52 o                         
   6   4   5        563.03        558.98         7.20 o                         
   7   4   5        180.37        185.15         3.66 o                         
   8   4   5         55.76         55.76         2.86 o                         
   9   4   5        573.13        559.69         8.31 o                         
  10   4   5        326.81        324.36         6.00 o                         
  11   4   5         67.42         55.96         3.61 o                         
  12   4   5         77.40         76.91         4.85 o                         
  13   4   5         36.84         37.66         2.70 o                         
  14   4   5         27.18         29.54         3.04 o                         
  15   4   5        104.87        122.46         6.81 o                         
   1   5   5         94.87         93.74         3.25 o                         
   2   5   5         34.45         34.63         1.89 o                         
   3   5   5        172.42        174.04         3.59 o                         
   4   5   5        514.92        514.83         7.41 o                         
   5   5   5        433.72        437.16         6.62 o                         
   6   5   5         71.71         72.47         2.93 o                         
   7   5   5        333.10        331.36         5.30 o                         
   8   5   5        315.95        318.97         5.39 o                         
   9   5   5        205.25        198.84         4.34 o                         
  10   5   5         31.70         31.46         2.39 o                         
  11   5   5         25.27         29.83         2.60 o                         
  12   5   5         42.46         39.26         2.66 o                         
  13   5   5         51.23         51.11         3.21 o                         
  14   5   5         11.60          9.46         3.42 o                         
   1   6   5        286.01        260.84         7.02 o                         
   2   6   5        109.75         96.48         3.38 o                         
   3   6   5        642.22        656.53         9.09 o                         
   4   6   5        330.57        329.43         5.69 o                         
   5   6   5         10.87         12.39         1.78 o                         
   6   6   5         54.14         47.83         2.77 o                         
   7   6   5          9.48         11.33         2.05 o                         
   8   6   5        145.89        147.33         9.76 o                         
   9   6   5         29.04         24.42         3.15 o                         
  10   6   5         22.17         19.48         2.46 o                         
  11   6   5         97.95         87.36         4.26 o                         
  12   6   5          1.52          1.63         3.45 o                         
   1   7   5         38.60         29.53         3.01 o                         
   2   7   5        185.21        182.20         7.49 o                         
   3   7   5        226.59        230.13         4.65 o                         
   4   7   5        116.77        119.50         4.81 o                         
   5   7   5         23.86         23.18         2.25 o                         
   6   7   5         36.97         35.53         2.85 o                         
   7   7   5         19.05         23.91         2.53 o                         
   8   7   5         79.64         90.53         7.44 o                         
   9   7   5         26.45         29.88         3.19 o                         
  10   7   5         18.52         17.41         3.76 o                         
   1   8   5         29.79         25.88         3.26 o                         
   2   8   5          5.97          5.44         3.01 o                         
   3   8   5         23.87         27.59         3.63 o                         
   4   8   5         52.67         42.33         2.82 o                         
   5   8   5         17.09         20.75         2.45 o                         
   6   8   5         27.68         30.65         2.92 o                         
   7   8   5         16.28         15.91         3.09 o                         
   8   8   5         16.25         30.58         7.85 o                         
   1   9   5          1.68          2.51         4.29 o                         
   2   9   5          3.98          4.98         6.14 o                         
   2   0   6       4178.96       4165.56        51.33 o                         
   4   0   6        377.29        370.64         5.75 o                         
   6   0   6        227.39        251.57         6.43 o                         
   8   0   6        420.85        432.79         7.32 o                         
  10   0   6        191.99        192.37         4.85 o                         
  12   0   6        580.19        566.70        10.22 o                         
  14   0   6        124.83        125.82         5.51 o                         
  16   0   6         72.08         74.47         8.53 o                         
   0   1   6       1436.98       1439.16        31.44 o                         
   1   1   6        319.10        312.20         5.83 o                         
   2   1   6       1095.69       1132.83        12.85 o                         
   3   1   6         53.12         45.72         1.37 o                         
   4   1   6        130.55        143.28         2.70 o                         
   5   1   6         42.97         41.83         1.44 o                         
   6   1   6         84.87         86.82         1.84 o                         
   7   1   6        563.71        557.35        11.43 o                         
   8   1   6        200.17        202.65         3.40 o                         
   9   1   6        236.35        240.77         3.70 o                         
  10   1   6        316.46        336.87         4.68 o                         
  11   1   6        147.84        155.57         3.31 o                         
  12   1   6         54.14         50.18         2.63 o                         
  13   1   6         21.42         23.95         2.20 o                         
  14   1   6         63.56         62.64         3.57 o                         
  15   1   6         76.88         75.03         4.01 o                         
  16   1   6          8.66          1.03         4.43 o                         
   0   2   6        319.01        322.73         9.28 o                         
   1   2   6        590.44        546.24         9.66 o                         
   2   2   6         61.64         58.65         2.09 o                         
   3   2   6        262.45        274.66         4.08 o                         
   4   2   6         52.27         60.82         2.26 o                         
   5   2   6        881.19        912.26        10.15 o                         
   6   2   6        494.87        489.22         7.82 o                         
   7   2   6         44.17         42.52         2.14 o                         
   8   2   6        607.66        607.24         7.60 o                         
   9   2   6        705.39        690.92         8.50 o                         
  10   2   6         39.87         41.18         2.24 o                         
  11   2   6         24.42         23.14         1.90 o                         
  12   2   6         71.37         75.98         3.34 o                         
  13   2   6          7.97         10.51         2.07 o                         
  14   2   6         57.39         55.28         3.16 o                         
  15   2   6        124.99        140.11         5.25 o                         
   0   3   6        942.95        937.30        22.23 o                         
   1   3   6        175.61        173.85         3.45 o                         
   2   3   6        735.42        770.46         9.39 o                         
   3   3   6        194.28        199.73         4.34 o                         
   4   3   6        303.08        289.98         4.59 o                         
   5   3   6        123.97        129.64         3.02 o                         
   6   3   6         28.44         30.54         1.71 o                         
   7   3   6        217.00        208.32         3.86 o                         
   8   3   6        129.43        132.36         3.55 o                         
   9   3   6        155.93        158.65         4.74 o                         
  10   3   6        293.73        277.37         5.06 o                         
  11   3   6        136.30        159.06         3.96 o                         
  12   3   6        340.48        330.54         5.95 o                         
  13   3   6         92.21         82.64         3.98 o                         
  14   3   6        134.38        137.25         4.87 o                         
  15   3   6        144.89        153.65         7.65 o                         
   0   4   6         58.73         56.60         4.73 o                         
   1   4   6        291.97        277.06         7.07 o                         
   2   4   6        140.61        130.45         5.48 o                         
   3   4   6        308.56        289.45         4.94 o                         
   4   4   6        217.72        220.49         4.41 o                         
   5   4   6          0.41          0.54         1.17 o                         
   6   4   6        188.00        195.30         3.75 o                         
   7   4   6        202.90        210.43         4.09 o                         
   8   4   6         13.13         13.81         1.65 o                         
   9   4   6         26.42         37.61         2.22 o                         
  10   4   6        262.83        246.31         5.48 o                         
  11   4   6        160.27        151.48         4.32 o                         
  12   4   6        410.38        399.44         6.73 o                         
  13   4   6          0.91          0.66         2.35 o                         
  14   4   6         14.05         16.47         3.69 o                         
   0   5   6        537.26        540.53        16.00 o                         
   1   5   6         81.90         80.14         3.41 o                         
   2   5   6        175.96        171.55         3.64 o                         
   3   5   6       1202.53       1172.23        14.41 o                         
   4   5   6        557.33        564.08         7.99 o                         
   5   5   6        122.93        124.61         3.43 o                         
   6   5   6         19.76         21.49         1.96 o                         
   7   5   6          5.73          3.86         1.89 o                         
   8   5   6        126.00        122.26         3.74 o                         
   9   5   6         16.86         18.26         2.10 o                         
  10   5   6         27.74         28.82         2.54 o                         
  11   5   6         74.03         76.03         4.01 o                         
  12   5   6         26.73         32.27         2.76 o                         
  13   5   6         50.27         41.83         3.69 o                         
   0   6   6       1036.78       1072.91        27.84 o                         
   1   6   6        781.52        766.05        12.32 o                         
   2   6   6        325.91        320.54         7.28 o                         
   3   6   6        295.74        289.00         5.25 o                         
   4   6   6         95.69         87.57         3.24 o                         
   5   6   6          0.59          1.44         2.35 o                         
   6   6   6         24.01         35.96         2.60 o                         
   7   6   6         15.22         15.93         2.17 o                         
   8   6   6         27.62         32.00         4.83 o                         
   9   6   6          8.86         17.97         2.73 o                         
  10   6   6        109.25        114.91         5.33 o                         
  11   6   6          8.56         11.99         2.92 o                         
   0   7   6        208.22        200.69        10.21 o                         
   1   7   6         46.32         53.66         6.60 o                         
   2   7   6         83.91         84.67         4.64 o                         
   3   7   6         24.39         21.15         2.99 o                         
   4   7   6         71.52         59.05         3.68 o                         
   5   7   6          5.62          4.24         2.00 o                         
   6   7   6         41.19         38.98         3.11 o                         
   7   7   6         90.30         93.17         4.54 o                         
   8   7   6         17.29         15.90         3.05 o                         
   9   7   6         65.38         61.30         4.77 o                         
   0   8   6         17.46         16.81         5.54 o                         
   1   8   6        123.05        122.84         9.02 o                         
   2   8   6         13.41         12.30         3.64 o                         
   3   8   6         34.98         36.28         4.24 o                         
   4   8   6          9.99          3.95         3.75 o                         
   5   8   6         55.27         47.68         3.71 o                         
   6   8   6         24.30         22.51         3.97 o                         
   2   0   7        727.41        798.32        10.35 o                         
   4   0   7       1664.16       1724.47        22.51 o                         
   6   0   7        419.14        428.46         7.04 o                         
   8   0   7       1320.80       1250.28        38.15 o                         
  10   0   7        400.66        384.95         7.38 o                         
  12   0   7        184.77        181.37         5.92 o                         
  14   0   7         31.59         34.61         3.72 o                         
   1   1   7        383.38        402.10         7.20 o                         
   2   1   7        260.86        274.83         3.54 o                         
   3   1   7        235.74        235.26         3.54 o                         
   4   1   7        345.12        330.48         5.28 o                         
   5   1   7        184.09        174.48         2.98 o                         
   6   1   7         17.87         21.96         1.20 o                         
   7   1   7         20.53         22.65         1.24 o                         
   8   1   7       1350.86       1359.62        13.51 o                         
   9   1   7         22.23         20.68         1.48 o                         
  10   1   7         74.11         76.67         2.80 o                         
  11   1   7         50.77         52.24         2.66 o                         
  12   1   7         62.50         60.41         3.11 o                         
  13   1   7         11.25          8.78         2.27 o                         
  14   1   7         60.54         55.86         3.59 o                         
  15   1   7         35.09         35.36         7.35 o                         
   1   2   7         31.10         29.91         4.51 o                         
   2   2   7        270.99        290.46         6.11 o                         
   3   2   7        863.68        854.49        10.08 o                         
   4   2   7        110.82        118.30         2.61 o                         
   5   2   7        264.77        266.97         4.86 o                         
   6   2   7        210.77        206.07         4.24 o                         
   7   2   7         11.77         11.81         1.42 o                         
   8   2   7        115.51        111.66         2.93 o                         
   9   2   7        300.45        303.77         4.98 o                         
  10   2   7        436.15        421.92         7.22 o                         
  11   2   7        460.93        435.63         6.65 o                         
  12   2   7          9.99          7.80         2.01 o                         
  13   2   7         23.26         19.64         2.47 o                         
  14   2   7         31.02         21.93         2.96 o                         
   1   3   7         49.76         56.77         3.06 o                         
   2   3   7         96.12        102.86         2.69 o                         
   3   3   7         64.40         68.12         2.10 o                         
   4   3   7        945.76        873.39        36.45 o                         
   5   3   7        189.93        193.22         4.12 o                         
   6   3   7        599.62        613.21         7.70 o                         
   7   3   7         17.37         15.16         1.57 o                         
   8   3   7        483.98        462.21         6.63 o                         
   9   3   7        112.15        104.17         3.24 o                         
  10   3   7         42.14         43.87         2.79 o                         
  11   3   7         79.11         78.17         3.53 o                         
  12   3   7          0.27          3.81         2.11 o                         
  13   3   7        122.17        126.76         5.52 o                         
  14   3   7         42.83         41.02         4.30 o                         
   1   4   7         50.77         51.06         4.42 o                         
   2   4   7         85.51         83.51         2.91 o                         
   3   4   7         83.85         84.66         4.32 o                         
   4   4   7        608.56        590.91         9.81 o                         
   5   4   7        265.93        256.40         4.70 o                         
   6   4   7         45.09         48.90         2.59 o                         
   7   4   7         38.56         43.86         2.38 o                         
   8   4   7         45.30         47.08         3.81 o                         
   9   4   7         38.24         38.69         2.42 o                         
  10   4   7        129.81        126.24         4.03 o                         
  11   4   7         51.70         61.87         3.00 o                         
  12   4   7          7.19          6.93         2.43 o                         
  13   4   7         48.05         53.00         3.92 o                         
   1   5   7         77.97         75.59         4.51 o                         
   2   5   7        429.14        430.24         9.93 o                         
   3   5   7        194.43        184.69         3.97 o                         
   4   5   7         37.17         37.63         2.24 o                         
   5   5   7         12.85         14.01         1.76 o                         
   6   5   7        155.00        164.44         4.21 o                         
   7   5   7        121.14        116.93         4.76 o                         
   8   5   7         31.33         30.80         3.11 o                         
   9   5   7         51.32         50.25         3.05 o                         
  10   5   7         23.01         24.00         2.62 o                         
  11   5   7         40.44         32.80         2.99 o                         
  12   5   7         36.60         36.36         3.77 o                         
   1   6   7         16.52         16.01         3.21 o                         
   2   6   7         39.53         44.34         3.01 o                         
   3   6   7         59.19         59.02         3.70 o                         
   4   6   7         64.84         69.78         3.79 o                         
   5   6   7        113.36        107.31         5.28 o                         
   6   6   7        319.64        323.74         6.24 o                         
   7   6   7         23.50         24.11         3.07 o                         
   8   6   7         11.22          9.53         2.83 o                         
   9   6   7         13.38          9.10         2.95 o                         
  10   6   7          4.13          2.08         7.01 o                         
   1   7   7         84.98         88.50         6.32 o                         
   2   7   7         16.60         17.69         3.10 o                         
   3   7   7         20.85         23.15         4.06 o                         
   4   7   7         49.04         51.35         3.95 o                         
   5   7   7        115.97        107.92         5.32 o                         
   6   7   7         70.34         78.34         5.11 o                         
   7   7   7        144.35        138.56         7.34 o                         
   8   7   7          8.15          0.86         5.76 o                         
   2   8   7         66.41         54.54         8.97 o                         
   3   8   7        118.80        129.64        13.51 o                         
   0   0   8        850.23        864.32        18.81 o                         
   2   0   8        363.21        357.43         4.98 o                         
   4   0   8        330.56        336.88         7.49 o                         
   6   0   8        293.81        295.60         5.47 o                         
   8   0   8       1314.64       1379.40        19.14 o                         
  10   0   8        524.24        552.36         9.62 o                         
  12   0   8         11.04          6.05         2.58 o                         
  14   0   8        168.76        169.95         8.12 o                         
   0   1   8         25.79         20.86         2.18 o                         
   1   1   8        463.91        474.44         8.39 o                         
   2   1   8        243.36        239.85         7.41 o                         
   3   1   8         68.39         64.33         1.77 o                         
   4   1   8        136.83        142.02         2.95 o                         
   5   1   8        181.42        181.02         3.38 o                         
   6   1   8         39.30         39.35         1.85 o                         
   7   1   8         78.85         76.29         2.49 o                         
   8   1   8         54.35         62.56         2.49 o                         
   9   1   8        309.14        291.62         4.90 o                         
  10   1   8         28.52         30.84         2.08 o                         
  11   1   8         78.79         80.53         3.41 o                         
  12   1   8         31.83         35.45         3.83 o                         
  13   1   8         10.68          7.47         2.52 o                         
  14   1   8         16.57         17.06         3.57 o                         
   0   2   8        385.50        404.91        11.02 o                         
   1   2   8        998.55       1002.73        16.49 o                         
   2   2   8         80.00         74.87         3.24 o                         
   3   2   8        271.70        275.82        10.65 o                         
   4   2   8        474.37        493.21         7.62 o                         
   5   2   8        126.10        137.80         3.15 o                         
   6   2   8         30.84         30.04         2.28 o                         
   7   2   8        107.49        109.69         2.73 o                         
   8   2   8         20.27         18.23         1.71 o                         
   9   2   8         77.70         86.72         3.06 o                         
  10   2   8         48.22         47.76         2.46 o                         
  11   2   8        227.07        217.06         4.83 o                         
  12   2   8        135.68        135.68         4.98 o                         
  13   2   8         13.92         12.81         2.93 o                         
   0   3   8         44.06         41.09         4.55 o                         
   1   3   8         86.05         82.33         4.11 o                         
   2   3   8        864.77        852.19        15.32 o                         
   3   3   8        629.69        637.52         9.35 o                         
   4   3   8        787.43        758.91         9.81 o                         
   5   3   8         71.65         64.38         2.67 o                         
   6   3   8         19.18         16.79         2.22 o                         
   7   3   8         41.80         48.00         3.83 o                         
   8   3   8         78.28         78.29         3.14 o                         
   9   3   8          5.85          7.60         1.87 o                         
  10   3   8         49.70         48.65         2.58 o                         
  11   3   8          5.89          7.23         2.27 o                         
  12   3   8        105.97         97.72         4.42 o                         
  13   3   8          1.63          2.18         3.77 o                         
   0   4   8        183.45        175.47         7.97 o                         
   1   4   8        114.18        115.83         4.71 o                         
   2   4   8         25.29         24.05         3.77 o                         
   3   4   8         21.34         18.32         1.87 o                         
   4   4   8        108.41        111.42         3.25 o                         
   5   4   8        141.58        137.36         4.62 o                         
   6   4   8         27.55         25.50         2.08 o                         
   7   4   8         27.60         28.88         2.31 o                         
   8   4   8         41.49         41.53         2.47 o                         
   9   4   8         69.07         66.12         3.34 o                         
  10   4   8         31.06         25.37         2.46 o                         
  11   4   8         53.24         52.65         3.07 o                         
  12   4   8          9.06          6.08         3.82 o                         
   0   5   8        161.94        157.72         8.59 o                         
   1   5   8        180.54        176.25         6.23 o                         
   2   5   8         46.12         42.00         3.65 o                         
   3   5   8         59.72         51.66         3.06 o                         
   4   5   8        151.77        142.57         4.78 o                         
   5   5   8         70.86         76.28         3.39 o                         
   6   5   8         13.96         14.75         2.16 o                         
   7   5   8         85.91         93.13         3.95 o                         
   8   5   8         29.28         31.24         2.83 o                         
   9   5   8         66.06         67.18         4.27 o                         
  10   5   8         25.48         27.54         4.94 o                         
   0   6   8        115.89        113.39         8.34 o                         
   1   6   8         10.30         10.84         3.17 o                         
   2   6   8         64.29         61.28         4.89 o                         
   3   6   8          3.28          3.76         4.27 o                         
   4   6   8          4.77          6.26         2.53 o                         
   5   6   8         26.78         28.07         2.59 o                         
   6   6   8          3.35          3.13         2.93 o                         
   7   6   8         21.69         20.60         3.28 o                         
   8   6   8         43.37         51.26         4.20 o                         
   0   7   8         49.52         56.41         7.72 o                         
   1   7   8        155.54        157.94         8.08 o                         
   2   7   8          6.39          0.70         3.98 o                         
   3   7   8         57.76         42.85         4.18 o                         
   4   7   8          1.04          0.99         3.67 o                         
   5   7   8          1.73         -1.81         5.85 o                         
   2   0   9        692.85        697.52        10.88 o                         
   4   0   9        438.90        449.21         6.64 o                         
   6   0   9        197.24        188.57         7.29 o                         
   8   0   9        174.77        179.82         4.55 o                         
  10   0   9        746.52        722.31        11.86 o                         
  12   0   9         64.38         71.05         5.15 o                         
   1   1   9         53.78         50.80         2.35 o                         
   2   1   9        116.28        120.58         3.41 o                         
   3   1   9        135.91        133.61         3.71 o                         
   4   1   9        396.52        424.29         4.96 o                         
   5   1   9        401.04        407.00         5.38 o                         
   6   1   9         70.06         64.79         2.59 o                         
   7   1   9        194.22        200.66         3.57 o                         
   8   1   9        152.49        157.96         3.59 o                         
   9   1   9        180.69        174.02         4.69 o                         
  10   1   9         24.32         24.03         2.21 o                         
  11   1   9         78.92         75.57         4.53 o                         
  12   1   9          2.02         -1.50         2.65 o                         
   1   2   9        213.41        202.26         5.19 o                         
   3   2   9        322.73        317.95         7.12 o                         
   4   2   9          4.58          2.11         1.00 o                         
   5   2   9        555.48        551.23         7.65 o                         
   6   2   9         54.65         63.63         2.42 o                         
   7   2   9        362.03        361.55         5.85 o                         
   8   2   9         82.03         76.19         2.84 o                         
   9   2   9          7.37         12.55         1.80 o                         
  10   2   9         77.79         74.89         3.45 o                         
  11   2   9          9.03          9.19         2.35 o                         
  12   2   9         13.69         20.43         3.16 o                         
   1   3   9         14.38         12.19         3.67 o                         
   2   3   9        498.00        494.87         9.97 o                         
   3   3   9        156.77        153.12         5.28 o                         
   4   3   9         39.50         43.54         2.13 o                         
   5   3   9         34.91         34.93         2.08 o                         
   6   3   9        155.77        157.78         3.86 o                         
   7   3   9         23.11         18.95         2.58 o                         
   8   3   9        334.15        335.78         5.21 o                         
   9   3   9         22.46         27.03         2.18 o                         
  10   3   9         73.39         71.69         3.41 o                         
  11   3   9         24.86         25.51         2.91 o                         
   1   4   9         15.53         17.62         5.54 o                         
   2   4   9         22.13         20.58         2.71 o                         
   3   4   9         69.66         74.85         5.45 o                         
   4   4   9          7.47          4.22         1.66 o                         
   5   4   9         15.08         18.67         1.91 o                         
   6   4   9         19.66         20.67         2.07 o                         
   7   4   9         34.78         36.01         3.32 o                         
   8   4   9         30.96         31.38         2.74 o                         
   9   4   9         18.08         21.05         2.89 o                         
  10   4   9          9.55         14.40         2.77 o                         
   1   5   9         18.86         21.53         4.98 o                         
   2   5   9         15.70         20.69         5.08 o                         
   3   5   9         23.63         26.45         3.89 o                         
   4   5   9         71.39         75.17         3.97 o                         
   5   5   9        195.00        182.80         5.24 o                         
   6   5   9         11.88         16.93         2.68 o                         
   7   5   9        213.85        196.00         5.46 o                         
   8   5   9         21.21         20.45         3.05 o                         
   1   6   9         13.56         20.58         3.92 o                         
   2   6   9          9.59         10.56         3.94 o                         
   3   6   9         10.50          6.88         8.72 o                         
   4   6   9        179.06        186.34         6.12 o                         
   5   6   9         15.02         18.60         6.54 o                         
   6   6   9         38.54         43.82         9.12 o                         
   4   0  10        843.65        844.96        11.21 o                         
   6   0  10        146.31        144.13         4.80 o                         
   8   0  10         64.73         72.94         3.76 o                         
  10   0  10         61.20         62.45         4.14 o                         
   0   1  10         93.26         92.59         4.23 o                         
   1   1  10        369.71        379.02         6.96 o                         
   2   1  10        329.86        336.25         6.45 o                         
   3   1  10        170.61        167.68         3.71 o                         
   4   1  10        486.10        474.16        13.33 o                         
   5   1  10         59.99         59.79         2.33 o                         
   6   1  10          4.07          5.24         1.24 o                         
   7   1  10          8.05          7.98         2.15 o                         
   8   1  10         55.34         56.86         2.65 o                         
   9   1  10         54.12         56.09         2.95 o                         
  10   1  10          2.05          2.68         2.34 o                         
  11   1  10         18.87         20.99         3.67 o                         
   0   2  10          1.51          0.06         2.37 o                         
   1   2  10         17.52         19.50         2.07 o                         
   2   2  10        108.90        112.50         4.07 o                         
   3   2  10         72.49         57.72         3.65 o                         
   4   2  10          1.42          3.87         2.11 o                         
   5   2  10         14.09         11.07         1.17 o                         
   6   2  10         37.82         36.46         1.95 o                         
   7   2  10        117.15        121.02         3.36 o                         
   8   2  10        135.35        146.11         4.40 o                         
   9   2  10        132.09        121.35         3.88 o                         
  10   2  10         79.47         76.25         3.64 o                         
   0   3  10        162.46        159.15         7.60 o                         
   1   3  10          7.17          6.66         2.29 o                         
   2   3  10         72.88         71.02         4.29 o                         
   3   3  10        135.88        131.15        11.21 o                         
   4   3  10         28.91         26.61         3.05 o                         
   5   3  10         12.17          9.80         2.80 o                         
   6   3  10         37.16         41.53         2.49 o                         
   7   3  10         69.72         71.16         3.42 o                         
   8   3  10         91.21         91.71         3.75 o                         
   9   3  10         15.77         17.59         2.61 o                         
   0   4  10        184.44        191.78         9.09 o                         
   1   4  10        164.20        163.36         5.97 o                         
   2   4  10        132.61        134.41         8.62 o                         
   3   4  10        101.91         99.79         5.54 o                         
   4   4  10         23.91         22.46         6.73 o                         
   5   4  10         33.81         33.61         2.67 o                         
   6   4  10         19.52         20.70         2.30 o                         
   7   4  10         14.48         14.10         2.37 o                         
   8   4  10         59.05         60.97         3.75 o                         
   0   5  10         93.86         87.05         8.34 o                         
   1   5  10         94.62         89.56         5.83 o                         
   2   5  10        107.21        104.75         7.16 o                         
   3   5  10         24.41         20.27         5.79 o                         
   4   5  10         24.70         25.25         4.42 o                         
   5   5  10          9.80          5.20         2.63 o                         
   6   5  10          0.89          0.66         5.12 o                         
   0   6  10         70.82         62.58         8.97 o                         
   1   6  10         31.48         20.80         5.76 o                         
   4   0  11        328.46        331.71         6.27 o                         
   6   0  11         70.11         70.08         3.87 o                         
   8   0  11         18.72         19.28         4.06 o                         
   1   1  11         33.51         33.35         2.52 o                         
   2   1  11        158.75        162.28         5.67 o                         
   3   1  11         60.94         59.96         3.10 o                         
   4   1  11        119.13        130.17         3.39 o                         
   5   1  11        319.75        341.47        16.22 o                         
   6   1  11         43.75         47.55         2.16 o                         
   7   1  11         86.28         90.79         3.00 o                         
   8   1  11         31.42         26.86         3.72 o                         
   1   2  11          1.79          4.25         2.00 o                         
   2   2  11         44.89         44.63         3.67 o                         
   3   2  11        182.71        191.23         5.58 o                         
   4   2  11        136.22        137.28         5.09 o                         
   5   2  11          2.95          9.63         2.18 o                         
   6   2  11          4.43          6.17         2.29 o                         
   7   2  11         46.36         50.30         2.67 o                         
   8   2  11         18.20         28.16         2.95 o                         
   1   3  11         27.79         27.01         5.29 o                         
   2   3  11         38.64         45.08         3.48 o                         
   3   3  11         24.65         28.35         3.25 o                         
   4   3  11         32.51         36.47         3.60 o                         
   5   3  11         28.68         24.76         3.61 o                         
   6   3  11         55.19         56.33         4.38 o                         
   7   3  11         76.69         74.91         3.31 o                         
   1   4  11         30.16         34.71         3.68 o                         
   2   4  11          1.06         -1.13         2.98 o                         
   3   4  11         80.23         85.39         6.00 o                         
   4   4  11         78.20         77.49         6.19 o                         
   5   4  11        137.24        137.30         7.43 o                         
   1   1  12        194.88        196.02         5.67 o                         
   2   1  12         35.07         37.94         2.85 o                         
   3   1  12        281.54        271.57         5.85 o                         
   4   1  12         15.98         15.01         1.78 o                         
   5   1  12         29.45         25.82         2.10 o                         
   0   2  12         33.59         37.48         3.99 o                         
   1   2  12         33.60         39.19         4.39 o                         
   2   2  12         10.42          6.60         2.35 o                         
   3   2  12        123.20        122.04         4.04 o                         
   4   2  12         53.23         49.50         8.53 o                         
   0   3  12        156.07        161.58         8.59 o                         
   1   3  12         11.84         15.08         3.05 o                         
                                                                                
