# Supplementary material for: Thermomechanical effect in molecular crystals: the role of halogen-bonding interactions
Source: IUCrJ. 2017 Oct 27;4(Pt 6):812–23. doi: 10.1107/S2052252517014658 (PMC5668866; doi:10.1107/S2052252517014658)
Supplement: Supplementary file 4 [file m-04-00812-Compound-A-Form-IIIsup4.hkl]

data_Compound-A-Form-III                                                        
_shelx_title ' mo_352_0m_a.res in P2(1)/c'                                      
_shelx_refln_list_code          4                                               
_shelx_F_calc_maximum       76.65                                               
_exptl_crystal_F_000       632.00                                               
_reflns_d_resolution_high  0.8387                                               
                                                                                
loop_                                                                           
 _space_group_symop_operation_xyz                                               
 'x, y, z'                                                                      
 '-x, y+1/2, -z+1/2'                                                            
 '-x, -y, -z'                                                                   
 'x, -y-1/2, z-1/2'                                                             
                                                                                
_cell_length_a     8.6916                                                       
_cell_length_b    10.2641                                                       
_cell_length_c    15.4965                                                       
_cell_angle_alpha  90.000                                                       
_cell_angle_beta   90.186                                                       
_cell_angle_gamma  90.000                                                       
                                                                                
_shelx_F_squared_multiplier     1.000                                           
                                                                                
loop_                                                                           
 _refln_index_h                                                                 
 _refln_index_k                                                                 
 _refln_index_l                                                                 
 _refln_F_squared_calc                                                          
 _refln_F_squared_meas                                                          
 _refln_F_squared_sigma                                                         
 _refln_observed_status                                                         
   1   0   0        372.48        128.34        18.26 o                         
   3   0   0       1447.72       1351.57        16.50 o                         
   4   0   0         66.88         52.03         3.09 o                         
   5   0   0          5.16          4.50         1.56 o                         
   6   0   0        622.24        630.75        12.11 o                         
   7   0   0         64.37         74.90         5.48 o                         
   8   0   0          5.17          4.61         3.79 o                         
   9   0   0        124.74        131.79        13.92 o                         
   1   1   0        325.43        313.17         3.17 o                         
   2   1   0        414.59        401.52         8.65 o                         
   3   1   0       1603.07       1571.84        22.29 o                         
   4   1   0        238.88        229.64         3.99 o                         
   5   1   0        120.73        146.08         3.56 o                         
   6   1   0         25.17         15.39         1.71 o                         
   7   1   0        111.89         79.95         3.99 o                         
   8   1   0         37.49         29.41         5.61 o                         
  10   1   0         17.45        531.04        62.33 o                         
   0   2   0        109.35         90.20         2.07 o                         
   1   2   0        266.36        261.84         2.19 o                         
   3   2   0        305.99        291.36         3.62 o                         
   4   2   0       3309.18       3276.13        46.07 o                         
   5   2   0        465.49        455.54         8.44 o                         
   6   2   0          2.03         -0.12         3.25 o                         
   7   2   0         43.75         42.38         4.43 o                         
   8   2   0          0.06         -1.21         3.64 o                         
   9   2   0          7.60         87.19        14.34 o                         
  10   2   0          6.65        501.15        48.32 o                         
   1   3   0         27.44         27.55         1.00 o                         
   2   3   0        197.96        202.96         2.39 o                         
   3   3   0       2159.00       2109.69        19.10 o                         
   4   3   0        703.63        714.61         8.53 o                         
   5   3   0        559.94        556.68         8.04 o                         
   6   3   0         14.57         11.97         1.86 o                         
   7   3   0         71.77         38.19         4.13 o                         
   9   3   0         19.00        177.80        16.57 o                         
  10   3   0         53.86        662.82        23.38 o                         
   0   4   0          2.30          5.34         1.56 o                         
   1   4   0       3085.21       3119.96        31.58 o                         
   2   4   0        148.80        180.26         2.02 o                         
   3   4   0        108.47        122.85         2.22 o                         
   4   4   0       4262.38       4221.29        35.25 o                         
   5   4   0         44.29         35.18         3.29 o                         
   6   4   0        106.46         91.69         4.86 o                         
   7   4   0         88.15         66.17        10.56 o                         
   8   4   0          0.38          3.85         2.41 o                         
   1   5   0        531.96        560.42         5.24 o                         
   2   5   0       1131.88       1152.82        11.01 o                         
   3   5   0        310.25        321.60         4.07 o                         
   4   5   0         35.97         42.54         1.81 o                         
   5   5   0         42.39         57.56         3.40 o                         
   6   5   0        130.82        107.92         7.69 o                         
   8   5   0         48.02         26.01         4.94 o                         
   0   6   0       3055.09       3204.89        36.06 o                         
   1   6   0        121.20        135.37         2.15 o                         
   2   6   0        189.10        196.87         2.81 o                         
   3   6   0        659.91        626.80         6.36 o                         
   4   6   0         41.31         42.72         2.46 o                         
   5   6   0         18.90         17.97         1.52 o                         
   6   6   0        506.41        505.04        11.84 o                         
   7   6   0         39.23         26.09         3.38 o                         
   1   7   0          0.14          0.56         0.75 o                         
   2   7   0        304.26        316.15         3.95 o                         
   3   7   0         22.49         15.00         1.14 o                         
   4   7   0        125.95        137.53         4.21 o                         
   7   7   0         16.05         13.51         3.95 o                         
   0   8   0        145.05        151.66         3.48 o                         
   1   8   0          2.76          1.66         0.87 o                         
   2   8   0        253.83        249.99         3.52 o                         
   3   8   0         30.21         25.76         1.79 o                         
   4   8   0          4.48          2.33         1.62 o                         
   6   8   0         27.38         19.10         3.52 o                         
   7   8   0         18.45          8.83         6.81 o                         
   1   9   0         97.22         91.99         3.20 o                         
   2   9   0         63.17         47.22         3.20 o                         
   3   9   0         51.27         42.66         2.55 o                         
   4   9   0          3.36          3.49         2.97 o                         
   5   9   0         24.05         20.72         3.25 o                         
   6   9   0          1.30          4.82         7.17 o                         
   7   9   0          6.95          0.30         6.30 o                         
   0  10   0         22.77         28.79         3.30 o                         
   1  10   0         10.24         11.07         5.00 o                         
   2  10   0          1.58         -1.70         1.70 o                         
   3  10   0         22.76          8.46         1.65 o                         
   4  10   0         21.58         15.47         2.95 o                         
   5  10   0          9.96          2.46         4.06 o                         
   1  11   0          2.37          0.07         1.46 o                         
   2  11   0         30.30         24.30         2.23 o                         
   3  11   0          2.81          0.53         2.72 o                         
   4  11   0          2.16         -0.16         2.83 o                         
   0  12   0         10.23          4.34         2.46 o                         
   1  12   0          8.06          0.74         2.28 o                         
   2  12   0          5.89          1.01         5.81 o                         
 -10   1   1          8.67        498.15        39.37 o                         
  -9   1   1         75.06        295.53         9.94 o                         
  -8   1   1          0.95          0.40         2.27 o                         
  -7   1   1         33.94         27.10         2.48 o                         
  -6   1   1        103.85        100.13         3.53 o                         
  -5   1   1        647.96        683.49         7.10 o                         
  -4   1   1        103.80        113.57         2.67 o                         
  -3   1   1        377.36        372.10         3.96 o                         
  -1   1   1        552.30        545.60         4.26 o                         
   0   1   1       1007.74        477.67        12.17 o                         
   1   1   1         80.72         84.18         0.94 o                         
   3   1   1        318.84        321.32         5.78 o                         
   4   1   1        772.20        735.24         9.83 o                         
   5   1   1         57.07         69.07         2.93 o                         
   6   1   1        223.31        210.05         4.57 o                         
   7   1   1          8.41          2.55         1.82 o                         
   8   1   1        112.26        104.42         7.65 o                         
   9   1   1         69.54        117.22        12.23 o                         
  10   1   1         20.05        506.87        16.99 o                         
 -10   2   1          5.07        485.57        36.00 o                         
  -8   2   1        163.71        164.11        16.21 o                         
  -7   2   1         60.31         42.58         5.06 o                         
  -6   2   1        152.46        143.46         4.63 o                         
  -5   2   1       1229.21       1170.78        15.95 o                         
  -4   2   1       1208.98       1217.19        12.46 o                         
  -3   2   1         33.97         39.82         1.22 o                         
   0   2   1        385.33        379.43         3.29 o                         
   3   2   1        275.19        279.49         3.45 o                         
   4   2   1        157.76        144.58         3.19 o                         
   5   2   1          0.04         -0.86         0.86 o                         
   6   2   1         77.42         89.18         4.00 o                         
   7   2   1        201.80        209.45         9.18 o                         
   8   2   1         95.17         99.82         7.91 o                         
   9   2   1         22.21        138.01        12.82 o                         
  10   2   1         12.42        587.05        14.48 o                         
 -10   3   1          7.26        752.65        24.28 o                         
  -9   3   1          0.86        128.94        14.94 o                         
  -8   3   1         19.56         44.22        16.33 o                         
  -6   3   1         30.96         24.49         3.36 o                         
  -5   3   1         18.03         14.40         1.28 o                         
  -4   3   1       3807.89       3654.60        33.05 o                         
  -3   3   1        903.75        968.51         9.35 o                         
  -2   3   1          0.24          0.77         0.41 o                         
  -1   3   1        582.06        572.51         4.90 o                         
   0   3   1        104.79        125.50         2.46 o                         
   1   3   1         17.78         27.31         0.78 o                         
   2   3   1       3164.21       3271.21        44.89 o                         
   3   3   1        575.95        586.65         5.37 o                         
   4   3   1        435.42        404.49         4.74 o                         
   5   3   1         63.71         49.01         2.54 o                         
   6   3   1        163.64        135.09         5.86 o                         
   7   3   1         40.98         36.48         3.63 o                         
   8   3   1         43.31        101.16        31.33 o                         
  10   3   1          2.91        655.47        22.72 o                         
  -8   4   1          0.41         -2.26         2.26 o                         
  -6   4   1        228.71        204.99         8.14 o                         
  -5   4   1        677.01        621.90         7.71 o                         
  -4   4   1       1660.23       1548.95        14.19 o                         
  -3   4   1        209.56        195.80         2.67 o                         
  -2   4   1       4382.93       4584.69        50.35 o                         
  -1   4   1        288.66        266.41         2.73 o                         
   0   4   1         15.27         14.25         0.89 o                         
   1   4   1        210.96        220.47         2.35 o                         
   2   4   1        146.45        137.60         1.90 o                         
   3   4   1          2.98          1.17         0.53 o                         
   4   4   1       3265.01       3185.44        27.08 o                         
   5   4   1        141.52        139.83         3.65 o                         
   6   4   1         91.09         88.60         4.30 o                         
  -8   5   1         71.05         54.28         9.94 o                         
  -7   5   1         40.04          7.77         6.15 o                         
  -5   5   1          4.28          3.91         1.03 o                         
  -4   5   1        116.85        111.05         3.31 o                         
  -3   5   1          0.50          1.16         0.76 o                         
  -2   5   1         36.01         25.07         1.07 o                         
  -1   5   1        231.12        235.43         2.77 o                         
   0   5   1        469.33        441.08         4.67 o                         
   1   5   1          9.00         15.26         0.94 o                         
   2   5   1        804.86        837.61         7.71 o                         
   3   5   1       1384.99       1369.46        12.17 o                         
   4   5   1         67.87         56.32         2.08 o                         
   5   5   1        151.78        134.34         2.87 o                         
   6   5   1        202.30        186.88         9.33 o                         
  -9   6   1          1.91        456.70        21.39 o                         
  -7   6   1         22.90         12.96         3.04 o                         
  -6   6   1        473.10        423.25        12.29 o                         
  -5   6   1         76.45         69.42         5.16 o                         
  -4   6   1        151.70        168.51         4.77 o                         
  -3   6   1         19.50         11.83         1.43 o                         
  -2   6   1          6.24          9.15         0.96 o                         
  -1   6   1        326.28        356.01         3.77 o                         
   0   6   1       2681.29       2783.15        22.30 o                         
   1   6   1        191.05        167.39         2.40 o                         
   2   6   1        335.57        343.52         3.77 o                         
   3   6   1        216.70        214.09         2.79 o                         
   4   6   1         10.14         11.43         1.04 o                         
   5   6   1          5.85          5.83         1.80 o                         
   6   6   1        510.61        432.22         9.52 o                         
   8   6   1         26.38          9.65         6.14 o                         
   9   6   1          0.02        356.32        21.21 o                         
  -7   7   1         37.47         23.72         5.33 o                         
  -6   7   1         13.33          6.67         3.44 o                         
  -4   7   1        116.76         99.75         3.70 o                         
  -3   7   1         82.97         94.09         2.53 o                         
  -2   7   1         35.99         26.99         1.60 o                         
  -1   7   1         65.00         64.56         1.66 o                         
   0   7   1        195.80        176.71         2.50 o                         
   1   7   1        207.32        226.46         3.07 o                         
   2   7   1          6.27          6.07         0.93 o                         
   3   7   1        141.24        130.56         2.67 o                         
   4   7   1         13.27          9.49         1.69 o                         
   5   7   1        151.88        156.95         4.48 o                         
   7   7   1          4.10         -2.98         4.77 o                         
   8   7   1         31.19         25.97         5.12 o                         
  -7   8   1         66.06         26.45         6.32 o                         
  -6   8   1          0.09         -0.30         3.34 o                         
  -5   8   1         28.84         19.25         2.18 o                         
  -4   8   1         14.92         11.22         1.78 o                         
  -3   8   1          0.01         -0.91         0.91 o                         
  -2   8   1        144.91        165.10         2.68 o                         
  -1   8   1        114.50        113.62         2.13 o                         
   0   8   1         34.96         37.72         1.45 o                         
   1   8   1        278.58        293.69         4.13 o                         
   2   8   1        733.72        752.44         7.33 o                         
   3   8   1         87.95         85.05         2.57 o                         
   4   8   1         86.76         74.98         3.31 o                         
   6   8   1          3.38          0.71         3.10 o                         
   7   8   1         47.13         11.69         6.12 o                         
  -7   9   1         14.18          1.81         7.83 o                         
  -6   9   1          0.36         -1.97         1.97 o                         
  -5   9   1         18.90         13.56         2.34 o                         
  -4   9   1         71.68         69.38         5.30 o                         
  -3   9   1         38.02         34.97         2.44 o                         
  -2   9   1          7.08          6.37         1.69 o                         
  -1   9   1         65.03         67.62         3.69 o                         
   0   9   1          0.26         -0.06         1.12 o                         
   1   9   1         13.91         11.35         1.84 o                         
   2   9   1         96.74        121.90         4.96 o                         
   3   9   1         15.29          6.25         1.69 o                         
   4   9   1          0.01          0.12         1.58 o                         
   5   9   1          3.39          1.82         3.57 o                         
   6   9   1          5.31         -2.25         2.37 o                         
  -5  10   1         30.00         17.16         4.09 o                         
  -4  10   1          7.66         -0.24         2.15 o                         
  -3  10   1          0.06         -1.99         1.99 o                         
  -2  10   1          5.08          2.41         1.74 o                         
  -1  10   1         20.71         20.45         2.03 o                         
   0  10   1          4.90          2.27         1.31 o                         
   1  10   1        186.40        190.54         4.45 o                         
   2  10   1          1.89          0.60         1.83 o                         
   3  10   1          3.40          0.41         1.87 o                         
   4  10   1        124.87        131.84         7.14 o                         
   5  10   1         30.19         30.24         6.03 o                         
  -4  11   1          3.26         -0.46         2.55 o                         
  -2  11   1          6.19          0.73         3.19 o                         
  -1  11   1         11.44          5.09         2.04 o                         
   0  11   1        102.55        112.79         4.24 o                         
   1  11   1          9.30          3.34         1.53 o                         
   2  11   1          2.63         -0.11         3.26 o                         
   3  11   1          1.03         -0.80         2.91 o                         
   4  11   1          6.70          4.23         3.16 o                         
  -1  12   1          8.32          1.92         3.17 o                         
   0  12   1          6.74         -0.94         3.06 o                         
   1  12   1          6.21          3.62         2.11 o                         
 -10   0   2         10.80        443.75        17.90 o                         
  -9   0   2         86.91         94.33         6.69 o                         
  -8   0   2         38.67         43.84         3.62 o                         
  -7   0   2        583.96        530.89        12.45 o                         
  -6   0   2       2162.72       2095.13        23.74 o                         
  -5   0   2        132.52        121.25         4.38 o                         
  -4   0   2        311.11        373.68         5.25 o                         
  -3   0   2       1081.94       1152.58        11.72 o                         
  -2   0   2        256.04        223.32         4.23 o                         
  -1   0   2          7.22         14.76         0.71 o                         
   1   0   2        173.21        151.99         2.25 o                         
   4   0   2          4.80          7.90         1.48 o                         
   5   0   2         54.80         73.66         4.10 o                         
   6   0   2        239.56        226.76         6.36 o                         
   7   0   2         19.13          9.98         2.31 o                         
   8   0   2         42.62         59.11        14.88 o                         
  10   0   2          2.80        516.22        18.50 o                         
 -10   1   2          4.02        464.97        33.89 o                         
  -8   1   2          5.68          5.36         1.61 o                         
  -7   1   2         71.24         59.18         2.78 o                         
  -6   1   2        246.11        266.71         6.35 o                         
  -5   1   2          2.21          3.72         0.87 o                         
  -4   1   2         30.82         44.00         1.35 o                         
  -3   1   2       1551.07       1529.10        13.06 o                         
  -2   1   2       2466.33       2435.32        57.39 o                         
   2   1   2       1534.80       1523.09        12.89 o                         
   3   1   2       1226.14       1234.85        13.83 o                         
   4   1   2         79.53         69.07         2.51 o                         
   5   1   2         94.03         79.31         3.27 o                         
   6   1   2         27.83         17.40         2.24 o                         
   7   1   2        112.91         73.36         5.54 o                         
   8   1   2          2.44         -0.36         3.80 o                         
   9   1   2         50.02        138.87        12.54 o                         
  10   1   2        153.11        730.93        84.11 o                         
 -10   2   2          1.11        493.40        61.37 o                         
  -8   2   2         59.62         49.57         8.85 o                         
  -7   2   2        164.01        159.16         6.05 o                         
  -6   2   2         54.75         64.80         3.41 o                         
  -5   2   2         29.30         33.41         2.01 o                         
  -4   2   2        693.15        742.35         8.02 o                         
  -3   2   2        596.52        577.49         5.01 o                         
  -2   2   2       2128.87       2140.17        16.30 o                         
  -1   2   2        126.08        121.56         1.96 o                         
   0   2   2         53.01         65.54         2.13 o                         
   1   2   2       2028.00       2069.38        29.69 o                         
   2   2   2       2621.30       2476.26        21.87 o                         
   3   2   2        590.76        587.61         5.43 o                         
   4   2   2          0.02          1.42         1.21 o                         
   5   2   2        216.75        200.10         3.97 o                         
   6   2   2         83.11         77.20         4.44 o                         
   7   2   2        102.81         74.75         5.80 o                         
   8   2   2          3.54          4.85         4.88 o                         
   9   2   2          4.86         98.27        15.12 o                         
  10   2   2         47.12        709.57        40.13 o                         
  -9   3   2          7.10        138.10        15.24 o                         
  -8   3   2         46.76         31.33         7.53 o                         
  -5   3   2        559.77        545.42         6.05 o                         
  -4   3   2       4514.22       4458.02        37.55 o                         
  -3   3   2       1116.44       1023.26         8.94 o                         
  -2   3   2       3786.51       3668.83        45.18 o                         
   0   3   2         18.45         17.12         0.90 o                         
   1   3   2       1414.91       1422.76        10.92 o                         
   2   3   2        272.85        327.61         3.42 o                         
   3   3   2        155.33        178.21         2.20 o                         
   4   3   2        473.57        475.10         4.90 o                         
   5   3   2         44.18         45.26         3.50 o                         
   6   3   2        350.29        329.39         5.28 o                         
   7   3   2        480.58        442.80         8.05 o                         
   8   3   2        308.90        250.44         7.41 o                         
   9   3   2         40.79        268.56         9.67 o                         
  -9   4   2          8.96        303.78        16.87 o                         
  -7   4   2         14.08          7.97         1.64 o                         
  -6   4   2        186.86        180.72         4.26 o                         
  -5   4   2        232.54        248.09         4.07 o                         
  -4   4   2       1325.95       1347.79        13.54 o                         
  -3   4   2        256.28        282.75         3.74 o                         
  -2   4   2       3404.54       3626.92        31.81 o                         
  -1   4   2         67.53         59.10         1.22 o                         
   0   4   2        521.41        497.64         5.47 o                         
   1   4   2       1901.80       1829.93        14.08 o                         
   2   4   2       1280.85       1359.98        10.68 o                         
   3   4   2          2.35          0.40         0.57 o                         
   4   4   2        329.46        310.60         3.94 o                         
   5   4   2        331.63        350.08         4.80 o                         
   6   4   2         86.15        103.37         3.25 o                         
   7   4   2         63.05         58.42        11.54 o                         
   8   4   2        156.84        120.02         6.99 o                         
  -9   5   2         25.92        457.96        20.73 o                         
  -7   5   2          4.70          1.83         4.96 o                         
  -6   5   2        561.48        447.36         8.76 o                         
  -5   5   2        308.75        300.23         4.66 o                         
  -4   5   2          0.01          1.93         3.98 o                         
  -3   5   2         53.07         62.16         1.76 o                         
  -2   5   2        845.14        959.71         9.34 o                         
  -1   5   2         75.27         98.71         1.80 o                         
   0   5   2        324.42        358.33         4.16 o                         
   1   5   2        278.10        250.30         2.75 o                         
   2   5   2          1.82         -0.06         0.57 o                         
   3   5   2        155.26        149.03         2.33 o                         
   4   5   2         30.65         19.96         1.32 o                         
   5   5   2        717.25        705.44         7.02 o                         
   6   5   2        100.64         91.56         9.40 o                         
   8   5   2          1.63          0.95         3.43 o                         
  -7   6   2         69.51         80.63         9.82 o                         
  -6   6   2        446.28        420.45        13.35 o                         
  -5   6   2        112.35         93.52         4.38 o                         
  -4   6   2         15.45         17.32         1.64 o                         
  -3   6   2        571.65        585.44         6.13 o                         
  -2   6   2         14.96         16.89         0.95 o                         
  -1   6   2        246.26        262.15         2.98 o                         
   0   6   2       2077.90       2225.98        18.05 o                         
   1   6   2        405.97        408.38         4.29 o                         
   2   6   2        200.06        202.88         2.61 o                         
   3   6   2        278.01        283.35         3.50 o                         
   4   6   2        135.00        133.75         2.69 o                         
   5   6   2         16.67         25.48         2.20 o                         
   8   6   2          1.51          2.71         2.60 o                         
  -8   7   2         67.54         76.10        10.85 o                         
  -7   7   2          0.34          2.21         4.49 o                         
  -6   7   2          2.06          1.19         2.27 o                         
  -4   7   2         42.33         32.31         2.59 o                         
  -3   7   2         42.05         46.24         1.88 o                         
  -2   7   2        576.86        620.29         6.49 o                         
  -1   7   2         24.90         19.85         1.17 o                         
   0   7   2        188.17        226.69         3.06 o                         
   1   7   2          2.44          3.60         0.82 o                         
   2   7   2         35.53         43.20         1.99 o                         
   3   7   2         16.20         15.21         1.62 o                         
   4   7   2        338.95        313.27         4.64 o                         
   5   7   2        274.18        279.18         5.10 o                         
   8   7   2          0.75         -2.19         2.30 o                         
  -7   8   2          0.00          7.43         4.04 o                         
  -6   8   2          0.39         -2.01         3.50 o                         
  -5   8   2          8.00          8.27         1.87 o                         
  -4   8   2         11.46         11.43         1.30 o                         
  -3   8   2        117.52        122.23         3.02 o                         
  -2   8   2          0.77          1.37         0.81 o                         
  -1   8   2        313.33        319.61         3.82 o                         
   0   8   2        266.01        278.28         3.88 o                         
   1   8   2         43.90         35.14         1.95 o                         
   2   8   2         18.58         12.97         1.23 o                         
   3   8   2         20.54         20.73         2.21 o                         
   4   8   2         26.81         26.99         2.12 o                         
   7   8   2          0.01          0.60         2.71 o                         
  -6   9   2          0.63         -2.14         3.03 o                         
  -5   9   2         33.66         25.29         2.90 o                         
  -4   9   2         14.26          9.81         1.57 o                         
  -3   9   2         97.58         86.93         4.43 o                         
  -2   9   2        225.87        240.18         6.37 o                         
  -1   9   2         13.13         10.51         1.59 o                         
   0   9   2        228.91        233.78         4.52 o                         
   1   9   2          7.53          5.81         1.37 o                         
   2   9   2        171.79        153.03         4.64 o                         
   3   9   2        248.33        249.30         8.08 o                         
   4   9   2         87.64         89.83         3.91 o                         
   6   9   2         12.08          1.93         5.08 o                         
  -5  10   2         20.84          9.61         5.40 o                         
  -4  10   2          1.74         -0.44         2.50 o                         
  -3  10   2          0.36         -1.06         2.01 o                         
  -2  10   2         26.57         22.72         2.05 o                         
  -1  10   2          7.99          7.92         1.90 o                         
   0  10   2         23.56         17.67         2.20 o                         
   1  10   2          2.29         -0.25         1.67 o                         
   2  10   2          4.45          3.38         2.05 o                         
   3  10   2         11.87         16.43         3.08 o                         
   4  10   2         58.31         48.33         4.38 o                         
   5  10   2          5.60          6.88         2.62 o                         
  -4  11   2         15.88          3.46         2.77 o                         
  -3  11   2          0.06          6.09         6.45 o                         
  -1  11   2         56.95         50.81         5.81 o                         
   0  11   2          1.48          0.32         1.50 o                         
   1  11   2         94.70         92.55         4.09 o                         
   2  11   2          0.43         -2.56         2.73 o                         
   3  11   2          3.02          3.62         2.95 o                         
   4  11   2         17.10         22.84         5.27 o                         
  -1  12   2          2.29         -3.10         6.26 o                         
   0  12   2          2.49          2.35         3.23 o                         
   1  12   2          4.98          5.38         2.11 o                         
 -10   1   3         19.34        493.92        20.00 o                         
  -8   1   3         65.86         58.10         4.37 o                         
  -7   1   3        177.17        184.55         3.77 o                         
  -6   1   3          6.58          4.55         0.91 o                         
  -5   1   3         10.53         11.09         0.95 o                         
  -4   1   3        539.39        498.71         5.31 o                         
  -3   1   3       3643.12       3666.37        51.23 o                         
  -2   1   3         90.77         92.13         1.28 o                         
  -1   1   3       1655.62       1689.66        17.08 o                         
   0   1   3        522.75        510.16         4.78 o                         
   1   1   3          1.02          2.05         0.52 o                         
   2   1   3       1899.77       1809.94        16.05 o                         
   3   1   3        909.96        890.27         8.10 o                         
   4   1   3        403.06        396.42         5.45 o                         
   5   1   3       2187.71       2063.66        28.07 o                         
   6   1   3        273.25        229.79         6.71 o                         
   7   1   3          9.51          0.30         2.94 o                         
   8   1   3         55.88         46.50         4.32 o                         
   9   1   3        118.21        253.92        21.51 o                         
  10   1   3         36.84        672.49        30.79 o                         
  -8   2   3        143.75        138.54         7.22 o                         
  -7   2   3         68.61         63.22         5.95 o                         
  -6   2   3         15.06         11.41         1.29 o                         
  -5   2   3        195.01        180.08         2.99 o                         
  -4   2   3        618.80        596.91         6.27 o                         
  -3   2   3        715.48        638.36         6.40 o                         
  -2   2   3       2113.10       2114.24        16.81 o                         
  -1   2   3        726.11        733.34         6.56 o                         
   0   2   3       1126.05       1154.18         9.83 o                         
   2   2   3       3366.33       3411.06        37.78 o                         
   3   2   3          7.13          8.14         0.93 o                         
   4   2   3          3.68          2.84         0.85 o                         
   5   2   3         54.94         57.64         2.62 o                         
   6   2   3          9.05          2.28         1.63 o                         
   7   2   3          8.72         -1.65         1.65 o                         
   8   2   3         87.22         54.78         5.30 o                         
   9   2   3         10.43        247.83        11.74 o                         
  10   2   3          0.01        672.95        15.12 o                         
  -7   3   3          4.78          5.47         1.94 o                         
  -6   3   3          1.87         27.18         3.51 o                         
  -5   3   3         37.44         35.06         1.57 o                         
  -4   3   3         88.12        124.35         2.14 o                         
  -3   3   3        145.15        139.50         2.25 o                         
  -2   3   3         30.81         39.28         0.99 o                         
  -1   3   3       1131.48       1134.72        10.37 o                         
   0   3   3        457.70        466.62         4.47 o                         
   1   3   3         25.19         36.73         1.41 o                         
   2   3   3        682.82        765.50         6.09 o                         
   3   3   3       1662.21       1672.78        14.47 o                         
   4   3   3          0.06         -0.78         0.89 o                         
   5   3   3          1.28          1.32         1.10 o                         
   6   3   3         13.96         15.56         2.09 o                         
   7   3   3          1.77         -1.20         1.54 o                         
   8   3   3        166.39        152.54         7.46 o                         
   9   3   3          1.98         46.27        11.39 o                         
  -9   4   3          0.57        305.35        16.21 o                         
  -7   4   3          1.41          8.16         7.05 o                         
  -6   4   3         51.77         39.53         2.91 o                         
  -5   4   3        215.60        212.50         3.77 o                         
  -4   4   3        526.90        535.90         5.75 o                         
  -3   4   3       1149.86       1204.97        10.96 o                         
  -2   4   3       1128.11       1145.88        10.09 o                         
  -1   4   3        396.13        435.44         4.94 o                         
   0   4   3        161.66        148.29         2.05 o                         
   1   4   3        786.47        761.91         6.32 o                         
   2   4   3        254.74        243.13         2.87 o                         
   3   4   3        667.21        677.72         6.01 o                         
   4   4   3        268.28        270.85         3.62 o                         
   5   4   3         53.98         43.41         2.00 o                         
   6   4   3        108.50         85.64         3.43 o                         
   7   4   3         37.75         59.07         4.57 o                         
   8   4   3         11.34         52.18        18.44 o                         
  -9   5   3          0.78        460.37        18.80 o                         
  -7   5   3        159.80        158.41         7.98 o                         
  -6   5   3         12.04         50.91         9.64 o                         
  -5   5   3        121.97        109.31         3.42 o                         
  -4   5   3        661.11        629.31         6.78 o                         
  -3   5   3       1024.87       1038.69         9.49 o                         
  -2   5   3        634.87        759.33         7.55 o                         
  -1   5   3        413.31        401.33         4.91 o                         
   0   5   3        286.54        311.11         3.80 o                         
   1   5   3        166.31        155.50         2.28 o                         
   2   5   3        160.67        174.83         2.39 o                         
   3   5   3          0.01         -0.63         0.63 o                         
   4   5   3        800.04        841.47         7.97 o                         
   5   5   3        130.75        115.24         2.68 o                         
   6   5   3       1605.99       1569.91        21.80 o                         
   9   5   3         34.65        295.53        21.09 o                         
  -7   6   3          0.04          3.04         3.26 o                         
  -6   6   3         78.28         76.27         4.66 o                         
  -4   6   3        152.11        162.19         4.22 o                         
  -3   6   3          0.02         21.53         2.27 o                         
  -2   6   3          0.14          1.10         0.56 o                         
  -1   6   3          7.94         11.07         0.93 o                         
   0   6   3          1.48          0.75         0.93 o                         
   1   6   3         23.84         16.87         1.17 o                         
   2   6   3         61.73         56.13         1.74 o                         
   3   6   3        286.71        274.64         3.51 o                         
   4   6   3         79.90         65.01         2.22 o                         
   5   6   3        176.05        194.38         4.88 o                         
   8   6   3          0.00         -0.98         2.40 o                         
  -8   7   3        104.71        114.35        10.00 o                         
  -7   7   3         86.10         47.64         5.98 o                         
  -6   7   3        114.83        101.77         5.59 o                         
  -5   7   3         77.10         66.25         3.22 o                         
  -4   7   3        260.73        261.22         4.70 o                         
  -3   7   3         10.04          6.85         0.86 o                         
  -2   7   3         52.55         46.04         2.12 o                         
  -1   7   3        510.72        516.88         5.67 o                         
   0   7   3         64.86         89.01         2.34 o                         
   1   7   3         35.08         32.49         1.61 o                         
   2   7   3       1220.91       1240.04        11.05 o                         
   3   7   3        107.16         95.09         2.59 o                         
   4   7   3       1085.77       1053.79        12.40 o                         
   5   7   3        120.86        117.08         3.38 o                         
   8   7   3         22.52         14.97         4.28 o                         
  -7   8   3         24.88         61.40         9.58 o                         
  -6   8   3          0.05         -1.36         2.62 o                         
  -5   8   3         10.27          7.62         2.59 o                         
  -4   8   3         30.59         23.17         1.82 o                         
  -3   8   3         18.59         15.64         1.34 o                         
  -2   8   3          9.11          8.57         1.28 o                         
  -1   8   3          9.93          8.07         1.01 o                         
   0   8   3        140.53        145.68         3.15 o                         
   1   8   3         97.14        111.41         2.78 o                         
   2   8   3         52.32         59.60         2.73 o                         
   3   8   3        164.30        170.65         4.20 o                         
   4   8   3          0.65          0.63         1.24 o                         
   7   8   3         35.86         13.68         9.28 o                         
  -6   9   3          0.38         -1.91         3.47 o                         
  -5   9   3         28.32         14.84         2.30 o                         
  -4   9   3          8.89          0.62         2.12 o                         
  -3   9   3         64.81         66.38         3.35 o                         
  -2   9   3        132.53        148.82         5.53 o                         
  -1   9   3         64.73         59.29         3.16 o                         
   0   9   3        243.20        241.09         7.42 o                         
   1   9   3          0.08          0.39         1.80 o                         
   2   9   3        773.69        790.93        16.66 o                         
   3   9   3        106.36        110.67         6.55 o                         
   4   9   3          4.94          6.82         2.31 o                         
  -5  10   3         15.40          4.36         7.41 o                         
  -4  10   3          6.32          1.88         2.24 o                         
  -3  10   3          1.04         -0.33         3.79 o                         
  -2  10   3          3.82         -0.76         1.58 o                         
  -1  10   3         10.01          7.72         2.45 o                         
   0  10   3         32.52         27.51         3.24 o                         
   1  10   3         71.17         66.39         5.81 o                         
   2  10   3         22.66         21.06         3.31 o                         
   3  10   3         58.09         60.27         4.79 o                         
   4  10   3         68.20         68.37         6.82 o                         
   5  10   3          1.02          1.59         3.69 o                         
  -4  11   3          0.77         -0.45         3.02 o                         
  -3  11   3         55.47         44.36         6.71 o                         
  -1  11   3         45.18         44.33         6.50 o                         
   0  11   3        218.77        227.77         6.85 o                         
   1  11   3          1.04          2.14         3.01 o                         
   2  11   3         51.67         24.66         7.59 o                         
   3  11   3          3.23          1.02         4.17 o                         
   4  11   3         35.94         30.86         6.52 o                         
  -1  12   3         13.03          7.56         2.86 o                         
   0  12   3          1.36          0.89         3.99 o                         
   1  12   3          1.26          0.22         2.10 o                         
  -9   0   4          0.75          3.53         1.96 o                         
  -7   0   4        290.38        285.79         8.68 o                         
  -6   0   4        594.70        564.07         8.13 o                         
  -5   0   4        721.59        716.45         8.39 o                         
  -4   0   4        850.72        812.50         9.39 o                         
  -3   0   4       2305.74       2129.04        20.84 o                         
  -2   0   4        234.55        233.89         2.98 o                         
   1   0   4       2939.35       2860.15        70.31 o                         
   2   0   4       1186.61       1180.29        15.07 o                         
   3   0   4        370.02        366.32         5.17 o                         
   4   0   4        737.44        704.60        10.21 o                         
   5   0   4         47.32         51.45         2.67 o                         
   6   0   4          2.03          3.43         1.46 o                         
   7   0   4        232.46        213.89         5.76 o                         
   8   0   4         53.63         40.50         6.27 o                         
  10   0   4         71.23        817.12        25.85 o                         
 -10   1   4          4.05        546.21        15.88 o                         
  -8   1   4          3.64          0.75         1.32 o                         
  -7   1   4          2.80          1.29         0.94 o                         
  -6   1   4        288.44        267.11         3.75 o                         
  -5   1   4        345.11        375.55         4.12 o                         
  -4   1   4          0.97          1.20         0.44 o                         
  -3   1   4        183.60        202.93         2.28 o                         
  -2   1   4        115.18        111.53         1.53 o                         
  -1   1   4        613.06        641.53         4.80 o                         
   1   1   4        238.48        278.38         3.12 o                         
   2   1   4        390.40        443.94         4.43 o                         
   3   1   4        578.95        569.00         5.33 o                         
   4   1   4       3482.39       3403.94        53.67 o                         
   5   1   4         44.34         54.09         2.48 o                         
   6   1   4        358.92        343.52         9.03 o                         
   7   1   4         68.89         45.28         2.92 o                         
   8   1   4         16.77         12.04         1.85 o                         
  -8   2   4          6.73          3.82         1.44 o                         
  -7   2   4          7.50          9.81         1.61 o                         
  -6   2   4         81.87         86.54         2.57 o                         
  -5   2   4        187.05        191.87         3.13 o                         
  -4   2   4        678.01        645.04         6.00 o                         
  -3   2   4          3.68          2.36         0.42 o                         
  -2   2   4        172.22        181.47         2.15 o                         
   0   2   4         99.73         83.92         1.48 o                         
   1   2   4        763.48        784.88         6.61 o                         
   2   2   4        798.54        782.59         6.67 o                         
   3   2   4       2011.00       2061.40        16.71 o                         
   4   2   4         22.96         28.35         1.88 o                         
   5   2   4        204.58        215.84         7.01 o                         
   6   2   4          0.94         -1.42         1.42 o                         
   7   2   4          4.64          2.44         1.82 o                         
   8   2   4         64.84         46.81         4.67 o                         
  -8   3   4        182.80        172.60         9.39 o                         
  -7   3   4          7.13          8.13         1.95 o                         
  -6   3   4        141.76        126.45         2.92 o                         
  -5   3   4        162.45        163.76         2.70 o                         
  -4   3   4        635.53        654.38         6.61 o                         
  -3   3   4        307.99        332.10         3.99 o                         
  -2   3   4         72.07         69.62         1.71 o                         
  -1   3   4         27.69         18.34         1.10 o                         
   1   3   4        540.06        488.80         4.76 o                         
   2   3   4       1055.53       1137.40        10.10 o                         
   3   3   4        735.60        749.55         7.12 o                         
   4   3   4        530.47        507.70         5.41 o                         
   5   3   4        109.14         94.80         2.57 o                         
   6   3   4        105.03        107.16         4.48 o                         
   7   3   4        189.51        159.42         4.39 o                         
   8   3   4        402.64        319.94        13.37 o                         
  -9   4   4          0.03        352.53        16.27 o                         
  -7   4   4         41.44         30.79         3.28 o                         
  -5   4   4         67.20         72.77         1.99 o                         
  -4   4   4        129.10        115.44         2.35 o                         
  -3   4   4        383.80        395.18         4.43 o                         
  -2   4   4        347.79        365.51         4.48 o                         
  -1   4   4        446.39        458.71         4.86 o                         
   0   4   4         58.78         60.52         1.38 o                         
   1   4   4       3459.74       3567.28        29.60 o                         
   2   4   4          1.34         -0.21         0.46 o                         
   3   4   4          3.16          0.21         0.68 o                         
   4   4   4         38.96         45.65         1.86 o                         
   5   4   4        165.68        182.69         4.59 o                         
   6   4   4        260.13        252.20        10.69 o                         
   8   4   4         94.40        115.15         9.09 o                         
  -9   5   4          8.82        550.03        20.49 o                         
  -8   5   4         42.17         35.42         6.45 o                         
  -7   5   4         23.41         78.81        18.50 o                         
  -6   5   4        565.46        526.42         9.67 o                         
  -5   5   4        110.23        110.19         3.06 o                         
  -4   5   4          0.01          0.09         0.61 o                         
  -3   5   4         58.00         71.29         1.81 o                         
  -2   5   4        359.15        310.69         3.89 o                         
  -1   5   4         17.42         22.09         1.19 o                         
   0   5   4        241.17        259.54         3.28 o                         
   1   5   4        365.79        406.94         3.94 o                         
   2   5   4         65.35         68.40         1.65 o                         
   3   5   4         66.68         69.27         1.81 o                         
   4   5   4         69.41         61.73         2.41 o                         
   5   5   4         13.02          7.55         1.20 o                         
   6   5   4        239.43        214.28         5.39 o                         
   9   5   4         38.38         78.33         6.09 o                         
  -6   6   4          4.50          5.21         2.51 o                         
  -5   6   4        274.37        254.00         5.55 o                         
  -4   6   4         89.09         84.73         2.06 o                         
  -3   6   4        276.81        265.69         3.76 o                         
  -2   6   4         17.60          9.80         0.87 o                         
  -1   6   4         95.75         99.47         2.18 o                         
   0   6   4        413.71        390.97         4.77 o                         
   1   6   4          9.37          6.37         0.84 o                         
   2   6   4         39.35         45.73         1.63 o                         
   3   6   4         58.76         60.80         2.05 o                         
   4   6   4       1105.85       1062.14         9.84 o                         
   5   6   4        119.51        131.13         3.56 o                         
   6   6   4        160.50        167.46         4.51 o                         
  -6   7   4         33.83         20.25         3.30 o                         
  -5   7   4        118.69        107.80         2.92 o                         
  -4   7   4          4.03          5.77         1.30 o                         
  -3   7   4         58.72         61.11         2.36 o                         
  -2   7   4          8.08          7.40         0.84 o                         
  -1   7   4         99.54        100.00         3.49 o                         
   0   7   4        370.33        411.53         5.99 o                         
   1   7   4        366.03        377.18         5.16 o                         
   2   7   4         63.99         61.10         2.40 o                         
   3   7   4         48.24         57.15         3.12 o                         
   4   7   4        841.47        862.04        13.41 o                         
   8   7   4          2.91          1.87         2.85 o                         
  -7   8   4          8.94         55.07         8.32 o                         
  -6   8   4          0.66          0.77         3.10 o                         
  -5   8   4         58.79         47.80         2.64 o                         
  -4   8   4          0.00          0.39         0.99 o                         
  -3   8   4        314.29        290.30         4.38 o                         
  -2   8   4         19.35         15.93         1.40 o                         
  -1   8   4         90.85         86.22         2.82 o                         
   0   8   4          6.40          2.38         1.12 o                         
   1   8   4         78.74         87.29         3.88 o                         
   2   8   4       1392.27       1397.45        17.00 o                         
   3   8   4          2.48          8.00         1.61 o                         
  -6   9   4         50.77         79.32         8.86 o                         
  -5   9   4         23.97         19.67         3.70 o                         
  -4   9   4        135.66        108.20         5.82 o                         
  -3   9   4        127.16        125.38         5.78 o                         
  -2   9   4         15.26         12.82         1.71 o                         
  -1   9   4        101.73         95.04         3.52 o                         
   0   9   4        187.90        221.52         6.88 o                         
   1   9   4        208.24        242.86        21.54 o                         
   2   9   4        104.07        122.98        10.55 o                         
   3   9   4         11.26          7.42         2.61 o                         
  -5  10   4          3.06          0.45         3.37 o                         
  -4  10   4          7.78          7.45         3.39 o                         
  -3  10   4          4.80          2.13         1.74 o                         
  -2  10   4          6.71          6.88         2.90 o                         
  -1  10   4        187.99        200.13         7.23 o                         
   0  10   4        136.51        139.64         6.86 o                         
   1  10   4         96.87        110.17         6.09 o                         
   2  10   4         15.34         16.56         3.88 o                         
   3  10   4          1.83          1.46         3.42 o                         
   4  10   4          4.65          4.85         5.35 o                         
  -3  11   4         10.16         12.54         4.56 o                         
  -2  11   4        179.14        176.62         9.29 o                         
  -1  11   4         46.01         58.36         5.93 o                         
   0  11   4        110.42        124.12         5.42 o                         
   1  11   4          0.18         -0.81         2.86 o                         
   2  11   4          1.04         -2.20         4.07 o                         
   3  11   4          1.04         -0.30         5.64 o                         
  -9   1   5          1.59          3.68         1.65 o                         
  -8   1   5        162.68        139.12         5.47 o                         
  -7   1   5         64.49         69.67         3.64 o                         
  -6   1   5         48.63         44.62         1.97 o                         
  -5   1   5        329.00        354.70         3.98 o                         
  -4   1   5        394.08        370.30         3.87 o                         
  -3   1   5         62.80         52.71         1.20 o                         
  -2   1   5       2399.88       2400.53        17.67 o                         
  -1   1   5        520.44        538.98         4.23 o                         
   0   1   5        340.37        305.60         2.84 o                         
   1   1   5       2543.03       2608.20        22.94 o                         
   2   1   5       1535.11       1554.89        13.22 o                         
   3   1   5        881.37        929.60         8.85 o                         
   4   1   5        270.08        300.12         3.40 o                         
   5   1   5        251.30        237.26         7.16 o                         
   6   1   5        198.88        179.39         7.03 o                         
   7   1   5        120.13        126.24         3.92 o                         
   8   1   5         38.80         32.04         3.96 o                         
  -9   2   5         70.61        277.15        18.44 o                         
  -8   2   5         65.50         61.95         3.83 o                         
  -7   2   5         10.84          8.58         1.20 o                         
  -6   2   5         33.55         30.23         1.99 o                         
  -5   2   5        438.67        408.84         4.56 o                         
  -4   2   5        513.64        516.86         5.36 o                         
  -3   2   5        723.66        713.67         6.39 o                         
  -2   2   5        186.13        186.03         2.39 o                         
  -1   2   5         30.67         22.85         0.87 o                         
   0   2   5        281.32        260.37         2.71 o                         
   1   2   5        593.69        648.68         5.95 o                         
   2   2   5       3315.93       3340.93        29.30 o                         
   3   2   5        260.56        199.50         2.88 o                         
   4   2   5       1144.88       1117.54        12.72 o                         
   5   2   5         58.27         56.86         2.87 o                         
   6   2   5        372.11        347.85         6.99 o                         
   7   2   5          1.90          2.24         1.46 o                         
   8   2   5         34.06         46.69        12.65 o                         
  -8   3   5          3.64          3.30         1.85 o                         
  -7   3   5          3.89          3.57         1.19 o                         
  -5   3   5          0.23         -0.30         0.56 o                         
  -4   3   5          9.76          9.76         0.74 o                         
  -3   3   5        191.01        192.08         2.79 o                         
  -2   3   5          0.29          0.46         0.44 o                         
  -1   3   5       1165.75       1170.58         9.84 o                         
   0   3   5         17.23         21.68         0.98 o                         
   1   3   5        284.10        331.21         3.37 o                         
   2   3   5       1150.02       1280.64        10.70 o                         
   3   3   5        232.67        235.19         3.72 o                         
   4   3   5         38.67         39.79         1.99 o                         
   5   3   5         70.75         77.83         3.16 o                         
   6   3   5         37.37         28.36         3.82 o                         
   7   3   5          1.53         -0.91         1.73 o                         
  -7   4   5         76.24         73.65         3.98 o                         
  -6   4   5         38.59         41.08         2.15 o                         
  -5   4   5        233.60        230.92         3.78 o                         
  -4   4   5         15.66         16.22         1.11 o                         
  -3   4   5        623.17        608.87         5.92 o                         
  -2   4   5         64.31         70.36         1.79 o                         
  -1   4   5          0.29          0.44         0.59 o                         
   0   4   5       1071.79       1108.71        10.00 o                         
   1   4   5         70.19         97.17         1.89 o                         
   2   4   5        149.77        161.40         2.18 o                         
   3   4   5       1372.45       1389.34        12.49 o                         
   4   4   5        586.26        589.02         6.27 o                         
   5   4   5          7.60          9.68         1.71 o                         
   6   4   5        544.37        476.63        11.28 o                         
   7   4   5          7.09          2.82         3.65 o                         
   8   4   5          0.92          2.38         2.04 o                         
   9   4   5          0.07          4.05         6.60 o                         
  -6   5   5          2.79          2.07         1.10 o                         
  -5   5   5         29.70         31.93         1.61 o                         
  -4   5   5        165.92        153.75         2.88 o                         
  -3   5   5         46.72         40.14         1.41 o                         
  -2   5   5       1563.54       1544.56        14.80 o                         
  -1   5   5       2791.46       2835.06        27.14 o                         
   0   5   5       1725.64       1743.14        15.17 o                         
   1   5   5          7.01          7.69         0.70 o                         
   2   5   5         72.22         74.74         1.57 o                         
   3   5   5         18.90         24.02         1.29 o                         
   4   5   5        139.29        146.38         2.85 o                         
   5   5   5          0.54          4.02         2.19 o                         
   7   5   5         19.06         35.06         5.60 o                         
   8   5   5         21.59          5.83         4.92 o                         
  -8   6   5         85.11         91.64        11.45 o                         
  -6   6   5          8.90          4.68         1.44 o                         
  -5   6   5         41.18         40.94         2.25 o                         
  -4   6   5        271.72        257.28         3.99 o                         
  -3   6   5          3.35          3.96         0.81 o                         
  -2   6   5        503.74        539.79         6.59 o                         
  -1   6   5        279.25        307.24         4.07 o                         
   0   6   5         82.68         89.29         2.30 o                         
   1   6   5        101.26        103.06         2.39 o                         
   2   6   5        258.59        278.93         3.46 o                         
   3   6   5        210.25        204.03         3.13 o                         
   4   6   5        255.79        215.31         5.90 o                         
   5   6   5        188.16        191.94         4.14 o                         
  -8   7   5         60.42        112.25         8.13 o                         
  -7   7   5         67.10        129.24         8.74 o                         
  -5   7   5          5.00          0.44         0.90 o                         
  -4   7   5        126.11        132.11         3.93 o                         
  -3   7   5        112.22        124.46         3.11 o                         
  -2   7   5          6.40          8.40         0.99 o                         
  -1   7   5         91.79         91.48         2.83 o                         
   0   7   5         44.10         41.68         2.08 o                         
   1   7   5         88.72         87.25         2.79 o                         
   2   7   5        181.52        188.09         3.26 o                         
   3   7   5        104.10        104.26         3.52 o                         
   4   7   5          3.13         14.80         8.35 o                         
  -6   8   5         56.58        113.93         9.58 o                         
  -5   8   5         29.42         33.79         2.43 o                         
  -4   8   5          0.67         -1.18         1.18 o                         
  -3   8   5         39.17         35.14         1.99 o                         
  -2   8   5         35.27         29.60         1.98 o                         
  -1   8   5         34.19         35.61         2.52 o                         
   0   8   5          1.37          1.62         1.50 o                         
   1   8   5        200.94        213.56         4.89 o                         
   2   8   5        570.37        610.86         9.23 o                         
   3   8   5        123.23        144.44         3.62 o                         
  -6   9   5          1.49         -3.01         3.01 o                         
  -5   9   5          2.76          0.92         1.16 o                         
  -4   9   5          0.39          1.16         2.43 o                         
  -3   9   5         37.26         30.58         2.88 o                         
  -2   9   5          2.81          2.09         1.32 o                         
  -1   9   5         24.86         26.32         2.99 o                         
   0   9   5        113.70        127.80         5.61 o                         
   1   9   5         16.38         25.57         4.09 o                         
   2   9   5         15.87         12.31         5.03 o                         
   3   9   5          0.48         -0.04         1.56 o                         
  -5  10   5          1.67          0.97         2.42 o                         
  -4  10   5         40.74         32.36         3.28 o                         
  -3  10   5         63.07         77.09         7.35 o                         
   0  10   5        285.82        300.04         9.20 o                         
   1  10   5         61.62         40.25        10.06 o                         
   2  10   5          0.11          0.79         2.55 o                         
   3  10   5         32.67         31.16         3.09 o                         
  -3  11   5          0.55          1.32         2.12 o                         
  -1  11   5         52.82         69.92         4.84 o                         
   0  11   5         46.21         55.53         4.84 o                         
   1  11   5          3.60         13.44         6.09 o                         
   2  11   5          0.47         -0.90         3.19 o                         
   3  11   5          0.15         -0.03         3.64 o                         
  -8   0   6          6.05          5.77         2.55 o                         
  -7   0   6        201.00        180.92         5.36 o                         
  -6   0   6         37.82         41.69         2.15 o                         
  -5   0   6        176.17        175.91         6.11 o                         
  -4   0   6         47.12         46.70         1.75 o                         
  -3   0   6        356.33        373.33         4.74 o                         
  -2   0   6        570.10        504.58         6.10 o                         
   0   0   6        771.42        870.76        14.86 o                         
   1   0   6       3192.24       3165.41        45.51 o                         
   2   0   6       2340.07       2300.96        28.96 o                         
   3   0   6        881.75        896.42        12.18 o                         
   4   0   6       3305.10       3287.26        37.36 o                         
   5   0   6        287.10        292.54         7.54 o                         
   6   0   6         29.03         16.65         4.29 o                         
   7   0   6         74.55         60.39         5.22 o                         
  -8   1   6          0.92          0.39         1.34 o                         
  -7   1   6         66.49         70.85         2.45 o                         
  -6   1   6        255.06        272.29         3.79 o                         
  -5   1   6        156.15        161.68         2.67 o                         
  -4   1   6         29.52         39.10         1.30 o                         
  -3   1   6          7.62          8.15         0.49 o                         
  -2   1   6        117.06        112.90         1.39 o                         
  -1   1   6         51.54         67.07         1.11 o                         
   0   1   6        127.53        136.48         1.79 o                         
   1   1   6         35.03         45.04         1.17 o                         
   2   1   6        922.28        928.05         8.31 o                         
   3   1   6        370.58        379.91         4.29 o                         
   4   1   6        126.74        151.19         2.67 o                         
   5   1   6          0.89          2.05         0.76 o                         
   6   1   6          7.16          3.00         1.64 o                         
   7   1   6         13.05          8.84         1.48 o                         
  -8   2   6          6.59          6.14         1.68 o                         
  -7   2   6          8.44          6.93         1.35 o                         
  -6   2   6         15.09         15.01         1.37 o                         
  -5   2   6        158.84        156.01         2.61 o                         
  -4   2   6          1.32          1.71         0.54 o                         
  -3   2   6        257.26        269.82         3.02 o                         
  -2   2   6        165.63        184.16         2.17 o                         
  -1   2   6       1245.33       1250.70        10.52 o                         
   0   2   6          9.10          8.54         0.54 o                         
   1   2   6       2323.07       2376.32        18.95 o                         
   2   2   6       4425.81       4585.48        40.06 o                         
   3   2   6         67.38         72.51         1.50 o                         
   4   2   6         74.00         66.62         1.96 o                         
   5   2   6          7.61          4.00         1.13 o                         
   6   2   6        136.30        136.93         4.12 o                         
   7   2   6          4.65          1.14         1.71 o                         
   8   2   6        101.62         79.57         4.03 o                         
  -8   3   6          6.77          6.26         1.33 o                         
  -7   3   6         14.57         10.20         1.23 o                         
  -6   3   6        358.96        337.41         5.12 o                         
  -5   3   6          0.08          0.12         0.62 o                         
  -4   3   6         73.15         71.78         1.66 o                         
  -3   3   6        732.88        772.68         6.83 o                         
  -2   3   6        629.98        595.66         5.57 o                         
  -1   3   6        483.59        486.53         4.66 o                         
   0   3   6         44.82         79.11         1.80 o                         
   1   3   6         42.77         60.72         1.61 o                         
   2   3   6        819.96        774.19         7.73 o                         
   3   3   6        408.47        382.39         4.61 o                         
   4   3   6          4.57          5.06         1.20 o                         
   5   3   6         43.50         39.35         2.23 o                         
   6   3   6        265.93        309.35         9.18 o                         
   7   3   6        221.26        207.98         4.89 o                         
  -7   4   6         34.90         25.27         3.12 o                         
  -6   4   6         25.76         19.80         1.87 o                         
  -5   4   6         71.75         67.09         2.25 o                         
  -4   4   6         21.43         14.26         1.54 o                         
  -3   4   6        282.93        299.07         3.68 o                         
  -2   4   6        125.73        121.78         2.19 o                         
  -1   4   6        703.41        680.33         7.13 o                         
   0   4   6       1820.78       1922.76        15.77 o                         
   1   4   6          0.66          0.95         0.49 o                         
   2   4   6        288.46        260.98         3.13 o                         
   3   4   6       1390.61       1457.65        13.84 o                         
   4   4   6        119.88        118.92         2.74 o                         
   5   4   6         14.08         11.37         1.41 o                         
   6   4   6         43.28         34.16         2.81 o                         
   7   4   6          0.90         -2.10         2.10 o                         
   8   4   6         43.14         19.90         4.20 o                         
   9   4   6         10.05         41.69         8.26 o                         
  -7   5   6         21.08         24.58         4.52 o                         
  -6   5   6          1.61          1.86         0.96 o                         
  -5   5   6          0.04         -0.24         0.71 o                         
  -4   5   6        134.42        137.91         2.67 o                         
  -3   5   6         55.52         61.79         1.73 o                         
  -2   5   6         14.03         16.62         1.28 o                         
  -1   5   6        131.10        150.54         2.48 o                         
   0   5   6        258.86        242.07         3.22 o                         
   1   5   6        393.97        361.97         3.99 o                         
   2   5   6         20.99         18.61         1.14 o                         
   3   5   6          1.51          1.71         1.28 o                         
   4   5   6         20.48         13.92         1.33 o                         
   5   5   6         35.29         36.64         2.47 o                         
   6   5   6         10.31          6.99         1.72 o                         
   7   5   6         24.54         10.90         7.32 o                         
   8   5   6          6.76          7.08         3.40 o                         
  -6   6   6         28.84         32.42         2.02 o                         
  -5   6   6        253.63        255.12         4.33 o                         
  -4   6   6          0.91          0.11         0.78 o                         
  -3   6   6          1.72          3.00         0.75 o                         
  -2   6   6       1038.08       1031.20        10.78 o                         
  -1   6   6        310.89        317.31         4.57 o                         
   0   6   6         27.97         35.17         1.59 o                         
   1   6   6        255.86        262.46         3.96 o                         
   2   6   6        112.34        110.04         2.14 o                         
   3   6   6        103.41        112.38         2.53 o                         
   4   6   6        142.20        129.53         5.03 o                         
   5   6   6        145.72        141.63         3.72 o                         
   8   6   6         36.37         39.28         6.45 o                         
  -6   7   6         21.97         26.40         2.33 o                         
  -5   7   6          0.20          1.34         1.25 o                         
  -4   7   6          3.91          2.20         0.88 o                         
  -3   7   6        209.29        197.79         3.43 o                         
  -2   7   6        418.34        416.53         6.89 o                         
  -1   7   6         10.05          9.88         1.29 o                         
   0   7   6         79.49         83.78         2.90 o                         
   1   7   6        243.54        259.09         3.86 o                         
   2   7   6          2.57          1.03         0.81 o                         
   3   7   6         65.83         66.89         4.04 o                         
   5   7   6        215.18        232.71         5.19 o                         
  -7   8   6         34.49         99.29         9.88 o                         
  -6   8   6         51.78         90.92         8.07 o                         
  -5   8   6         29.02         41.25         2.70 o                         
  -4   8   6        198.51        209.24         4.82 o                         
  -3   8   6          1.92         -0.32         1.00 o                         
  -2   8   6          1.16          0.01         0.92 o                         
  -1   8   6          9.81         16.12         2.21 o                         
   0   8   6         57.02         54.81         3.53 o                         
   1   8   6        109.76        124.64         4.80 o                         
   2   8   6         55.51         62.17         3.10 o                         
   3   8   6          2.07          2.93         1.16 o                         
   4   8   6         48.03        254.20        15.00 o                         
  -6   9   6         15.95         95.43         9.34 o                         
  -5   9   6         48.66         34.49         3.16 o                         
  -4   9   6          0.29          1.59         1.27 o                         
  -3   9   6         10.92         15.33         4.52 o                         
  -1   9   6         49.69         34.38         4.91 o                         
   0   9   6         20.82         18.34         3.48 o                         
   1   9   6          7.56          3.09         2.45 o                         
   2   9   6          4.01          1.34         1.54 o                         
   3   9   6         29.99         36.32         3.51 o                         
  -3  10   6          9.18          7.13         3.36 o                         
  -2  10   6          4.10          1.27         3.17 o                         
  -1  10   6          0.06         -0.23         1.81 o                         
   0  10   6         52.44         49.29         6.19 o                         
   1  10   6         38.92         35.11         5.36 o                         
   2  10   6         56.14         63.93         4.08 o                         
   3  10   6         92.83        104.02         9.55 o                         
  -3  11   6         13.75         11.45         5.12 o                         
  -1  11   6          0.67          5.54         2.64 o                         
   0  11   6          0.67          3.37         4.67 o                         
   1  11   6         15.98         18.65         3.58 o                         
   2  11   6          0.02          2.33         2.39 o                         
   3  11   6          8.86         11.07         1.97 o                         
  -9   1   7         18.27        325.66        17.11 o                         
  -8   1   7        105.86        107.26         5.08 o                         
  -7   1   7          2.33          2.55         1.11 o                         
  -6   1   7         29.95         39.63         2.47 o                         
  -5   1   7         16.67         16.81         1.50 o                         
  -4   1   7        475.36        480.80         4.88 o                         
  -3   1   7       1029.36       1111.62         8.30 o                         
  -2   1   7        655.24        655.91         5.37 o                         
  -1   1   7        555.53        646.16         5.32 o                         
   0   1   7       2185.11       2189.92        16.07 o                         
   1   1   7       5053.27       5120.09       126.47 o                         
   2   1   7         17.84         15.50         0.86 o                         
   3   1   7        425.43        477.93         5.02 o                         
   4   1   7         18.80         18.82         1.33 o                         
   5   1   7        491.58        501.33         5.35 o                         
   6   1   7          0.72         -0.81         0.81 o                         
  -8   2   7          5.92          1.99         1.46 o                         
  -7   2   7         91.74         96.79         3.60 o                         
  -6   2   7         88.08         80.33         3.51 o                         
  -5   2   7        114.25         94.84         2.22 o                         
  -4   2   7        242.10        241.59         3.09 o                         
  -3   2   7       2586.57       2520.38        19.06 o                         
  -2   2   7       2233.05       2244.36        16.70 o                         
  -1   2   7         34.52         22.27         0.88 o                         
   0   2   7         52.75         73.03         1.38 o                         
   1   2   7        659.04        692.02         6.59 o                         
   2   2   7         30.40         38.64         1.36 o                         
   3   2   7          8.97         10.50         0.74 o                         
   4   2   7        215.39        225.85         3.00 o                         
   5   2   7        161.86        145.44         2.95 o                         
   6   2   7        363.09        363.79         5.76 o                         
   7   2   7         15.53          5.97         1.58 o                         
  -8   3   7          0.12         -1.04         1.15 o                         
  -7   3   7         31.72         28.57         2.43 o                         
  -6   3   7          0.64          0.74         1.04 o                         
  -5   3   7        119.23        140.02         2.83 o                         
  -4   3   7        206.43        204.75         2.93 o                         
  -3   3   7          1.70          1.12         0.53 o                         
  -2   3   7        170.34        183.86         2.28 o                         
  -1   3   7        264.26        266.56         3.30 o                         
   0   3   7         41.35         49.97         1.79 o                         
   1   3   7       2901.51       3127.20        26.26 o                         
   2   3   7        749.28        759.54         7.71 o                         
   3   3   7        316.00        336.64         3.72 o                         
   4   3   7          0.08          1.39         0.95 o                         
   5   3   7          5.26          3.96         1.17 o                         
   6   3   7          0.00         -1.36         1.36 o                         
   7   3   7          2.40          1.71         2.00 o                         
   8   3   7          0.55         -0.67         2.33 o                         
  -7   4   7         23.76         17.45         1.66 o                         
  -6   4   7         42.13         46.95         2.20 o                         
  -5   4   7          0.04         -0.46         0.74 o                         
  -4   4   7          0.89          0.00         0.66 o                         
  -3   4   7       1839.59       1775.15        14.98 o                         
  -2   4   7         27.05         22.16         1.08 o                         
  -1   4   7        678.91        694.79         6.54 o                         
   0   4   7       1008.13       1044.33         9.17 o                         
   1   4   7        159.31        172.04         2.56 o                         
   2   4   7          1.40          5.40         0.70 o                         
   3   4   7        216.50        228.46         3.22 o                         
   4   4   7          1.78          0.29         1.01 o                         
   5   4   7         85.31         78.49         2.98 o                         
   6   4   7         98.86         92.05         4.10 o                         
   7   4   7          1.59         -1.97         1.97 o                         
   8   4   7          9.87          6.23         2.54 o                         
  -7   5   7          0.53         17.84         5.60 o                         
  -6   5   7          5.50          3.24         1.16 o                         
  -5   5   7         22.99         18.29         1.27 o                         
  -4   5   7          9.25          5.56         0.81 o                         
  -3   5   7        157.96        156.39         2.63 o                         
  -2   5   7         70.11         76.48         2.20 o                         
  -1   5   7         86.86         96.06         1.96 o                         
   0   5   7         32.43         26.58         1.28 o                         
   1   5   7        827.12        811.63         7.53 o                         
   2   5   7        211.37        209.14         2.96 o                         
   3   5   7         28.54         30.35         1.50 o                         
   4   5   7        251.27        245.71         3.89 o                         
   5   5   7        435.24        442.82         6.73 o                         
   6   5   7          0.58         -0.49         1.69 o                         
   7   5   7         18.83         11.24         4.15 o                         
   8   5   7          0.16          3.11         4.45 o                         
  -6   6   7          1.13         15.31         5.24 o                         
  -5   6   7          0.04          2.45         3.49 o                         
  -4   6   7         25.94         22.37         1.37 o                         
  -3   6   7          7.15          2.02         0.79 o                         
  -2   6   7          5.83          6.43         1.07 o                         
  -1   6   7       1147.01       1161.54        10.58 o                         
   0   6   7         15.93         20.68         1.36 o                         
   1   6   7         39.79         34.04         1.95 o                         
   2   6   7         98.06         92.68         2.10 o                         
   3   6   7        287.38        285.05         3.93 o                         
   4   6   7        230.78        228.05         4.61 o                         
   5   6   7          2.57          0.20         1.35 o                         
   6   6   7         18.47         18.23         2.35 o                         
   7   6   7          1.96          9.78         2.76 o                         
  -5   7   7        105.22        104.06         3.32 o                         
  -4   7   7          3.73          6.75         1.22 o                         
  -3   7   7         20.48         11.83         1.21 o                         
  -2   7   7         23.96         23.10         2.14 o                         
  -1   7   7          4.84          2.82         1.14 o                         
   0   7   7         15.61         25.24         1.67 o                         
   1   7   7         13.01         16.99         1.31 o                         
   2   7   7          4.44          5.21         1.36 o                         
   3   7   7         12.71         13.44         1.16 o                         
   4   7   7         28.56         34.20         3.30 o                         
   5   7   7          8.53         10.74         2.64 o                         
   6   7   7         39.45         44.51         5.57 o                         
   7   7   7         35.02         26.44         7.20 o                         
  -4   8   7        103.47         96.39         3.08 o                         
  -3   8   7         48.36         46.59         3.60 o                         
  -2   8   7          4.39          0.20         1.12 o                         
  -1   8   7          0.58         -1.69         1.69 o                         
   0   8   7        114.43        116.88         4.73 o                         
   1   8   7        308.96        333.96         5.74 o                         
   2   8   7         21.59         21.97         2.28 o                         
   3   8   7          6.15          8.70         1.31 o                         
   4   8   7         17.22         10.62         1.60 o                         
   5   8   7          5.49         13.73         2.26 o                         
   6   8   7         21.73         39.31        11.66 o                         
  -4   9   7         24.45         11.50         3.66 o                         
  -3   9   7         13.21          2.56         3.38 o                         
  -1   9   7         41.08         32.19         3.67 o                         
   0   9   7         39.46         33.71         4.20 o                         
   1   9   7        199.17        217.36         8.64 o                         
   2   9   7         81.99         92.42         4.64 o                         
   3   9   7          8.60          8.76         1.46 o                         
   4   9   7          1.58          1.88         2.12 o                         
   5   9   7          0.28          4.17         1.98 o                         
  -3  10   7          2.87          3.83         2.22 o                         
   0  10   7         89.22        103.92         6.42 o                         
   1  10   7          2.99          1.31         2.57 o                         
   2  10   7         18.91         21.19         4.60 o                         
   3  10   7        185.77        204.64         6.06 o                         
   4  10   7         64.07         79.14         5.93 o                         
  -1  11   7          7.61          6.08         2.36 o                         
   0  11   7          3.03          4.36         4.31 o                         
   1  11   7          6.30          9.66         2.52 o                         
   2  11   7          0.60          1.99         3.22 o                         
  -9   0   8          0.27        382.05        17.90 o                         
  -8   0   8        120.54        164.53         8.73 o                         
  -7   0   8        202.64        172.74        13.19 o                         
  -6   0   8          0.08         -0.04         1.25 o                         
  -5   0   8        369.77        351.50         6.52 o                         
  -4   0   8        400.15        399.13         6.20 o                         
  -3   0   8        754.29        818.21         8.88 o                         
  -2   0   8        106.05        112.80         2.12 o                         
  -1   0   8       1806.79       1977.17        52.07 o                         
   0   0   8          0.52          3.12         0.72 o                         
   1   0   8        509.17        476.56        11.66 o                         
   2   0   8         96.24         90.76         2.49 o                         
   3   0   8       1088.43       1088.00        14.79 o                         
   4   0   8       1156.15       1186.84        16.08 o                         
   5   0   8        128.12        131.77         4.08 o                         
   6   0   8         69.16         76.81         3.85 o                         
   7   0   8         27.14         29.39         3.07 o                         
  -8   1   8          7.76         11.12         2.45 o                         
  -7   1   8        244.69        232.04         8.83 o                         
  -6   1   8          0.11          3.06         1.01 o                         
  -5   1   8         17.42         18.03         1.28 o                         
  -4   1   8        591.88        610.63         5.37 o                         
  -3   1   8        429.24        458.32         4.21 o                         
  -2   1   8         64.04         74.99         1.30 o                         
  -1   1   8       4121.74       4444.01        44.96 o                         
   0   1   8        812.84        811.20         7.65 o                         
   1   1   8       1743.37       1850.66        17.51 o                         
   2   1   8        157.54        173.97         2.61 o                         
   3   1   8         40.62         48.77         1.44 o                         
   4   1   8          0.12          1.33         0.62 o                         
   5   1   8          3.64          4.52         0.83 o                         
   6   1   8          9.28          7.56         0.98 o                         
   7   1   8          0.09         33.74        10.24 o                         
   8   1   8         40.76        418.26        15.55 o                         
  -6   2   8         61.19         71.29         3.22 o                         
  -5   2   8         46.43         49.30         2.14 o                         
  -4   2   8        119.82        114.67         2.01 o                         
  -3   2   8        177.53        189.32         2.48 o                         
  -2   2   8          3.85          7.84         0.64 o                         
  -1   2   8         38.53         57.19         1.26 o                         
   0   2   8        141.95        157.98         2.11 o                         
   1   2   8          0.53          0.58         0.44 o                         
   2   2   8        320.33        350.86         3.95 o                         
   3   2   8        107.68        113.10         2.06 o                         
   4   2   8         25.00         20.00         1.13 o                         
   5   2   8         13.23         15.51         1.48 o                         
   6   2   8          0.34         -0.46         1.59 o                         
   8   2   8         19.59        180.51        19.28 o                         
  -9   3   8         18.88         12.15         2.29 o                         
  -7   3   8          6.85          2.65         1.41 o                         
  -6   3   8        179.28        178.46         3.96 o                         
  -5   3   8       1556.25       1470.37        14.60 o                         
  -4   3   8        503.75        486.73         5.25 o                         
  -3   3   8        665.73        662.25         6.09 o                         
  -2   3   8         31.79         27.26         1.09 o                         
  -1   3   8        350.27        358.14         4.12 o                         
   0   3   8       1880.78       1863.35        16.21 o                         
   1   3   8         24.86         18.70         0.97 o                         
   2   3   8        244.44        253.61         3.23 o                         
   3   3   8        672.45        702.12         6.93 o                         
   4   3   8        109.56        106.41         2.43 o                         
   5   3   8         13.22          8.40         1.31 o                         
   6   3   8         53.40         46.69         3.88 o                         
   7   3   8        148.41        126.62         7.82 o                         
   8   3   8         29.36         31.22         4.49 o                         
  -7   4   8         47.83         34.34         2.43 o                         
  -6   4   8         22.48         17.14         1.46 o                         
  -5   4   8         63.41         54.13         1.90 o                         
  -4   4   8        252.02        260.32         3.72 o                         
  -3   4   8        698.16        713.82         7.54 o                         
  -2   4   8        181.30        185.06         2.64 o                         
  -1   4   8        102.50        109.19         2.21 o                         
   0   4   8        511.93        517.23         5.45 o                         
   1   4   8         13.46          9.52         0.87 o                         
   2   4   8         77.64         79.72         1.87 o                         
   3   4   8        545.09        528.81         5.78 o                         
   4   4   8        252.09        256.95         4.12 o                         
   5   4   8         98.16        109.42         3.19 o                         
   6   4   8          2.21          1.64         1.63 o                         
   7   4   8          5.93          3.35         4.17 o                         
   8   4   8          0.03          0.44         3.36 o                         
  -7   5   8         73.31         70.28         3.54 o                         
  -6   5   8        132.13        135.21         3.41 o                         
  -5   5   8          9.81         10.41         1.10 o                         
  -4   5   8         13.90         11.35         0.95 o                         
  -3   5   8        872.85        828.37         7.97 o                         
  -2   5   8         10.20         13.49         1.06 o                         
  -1   5   8        106.94        109.74         2.22 o                         
   0   5   8        226.47        218.10         3.40 o                         
   1   5   8          6.07          6.91         1.00 o                         
   2   5   8        686.02        677.92         6.68 o                         
   3   5   8         11.07         12.44         1.12 o                         
   4   5   8         44.98         43.75         3.88 o                         
   5   5   8         11.04         12.67         1.72 o                         
   6   5   8         14.23         20.31         4.28 o                         
   7   5   8         12.68         13.74         3.74 o                         
   8   5   8          9.14          2.04         4.64 o                         
  -5   6   8         66.90         60.54         2.61 o                         
  -4   6   8        178.11        170.86         3.15 o                         
  -3   6   8         40.89         36.26         1.97 o                         
  -2   6   8        178.99        215.14         4.46 o                         
  -1   6   8        448.12        460.22         4.91 o                         
   0   6   8         16.19         17.19         1.12 o                         
   1   6   8        214.41        216.04         3.23 o                         
   2   6   8          1.75          0.81         1.23 o                         
   3   6   8         24.39         25.81         1.57 o                         
   4   6   8         93.38        103.30         3.27 o                         
   5   6   8          4.14          2.21         2.25 o                         
   6   6   8          3.36          1.51         2.30 o                         
   7   6   8         17.01         16.03         4.04 o                         
  -4   7   8          2.94          3.91         1.92 o                         
  -3   7   8         95.67         88.99         2.44 o                         
  -2   7   8          5.14          5.11         1.11 o                         
  -1   7   8       1238.38       1263.95        13.86 o                         
   0   7   8         98.56        102.53         3.35 o                         
   1   7   8        489.09        522.14         7.41 o                         
   2   7   8          0.59          1.76         1.47 o                         
   3   7   8          6.03          1.56         1.10 o                         
   4   7   8          0.29          0.74         2.69 o                         
   5   7   8         51.02         58.76         4.39 o                         
   6   7   8          7.28          9.73         3.95 o                         
   7   7   8          0.86          7.84         7.80 o                         
  -4   8   8         44.45         42.62         4.16 o                         
  -3   8   8         74.23         70.03         3.86 o                         
  -2   8   8         90.12         97.11         4.15 o                         
  -1   8   8        118.16        142.48         4.14 o                         
   0   8   8         25.50         31.45         2.96 o                         
   1   8   8        333.53        386.31        11.25 o                         
   2   8   8        100.39         97.80         3.55 o                         
   3   8   8          0.07          0.75         1.00 o                         
   4   8   8          3.43          3.82         2.69 o                         
   5   8   8          0.46          3.57         2.17 o                         
   6   8   8          7.72         15.51         3.35 o                         
  -3   9   8         47.77         50.79         4.69 o                         
   0   9   8          0.02         -0.97         1.68 o                         
   1   9   8        110.80        112.98         4.70 o                         
   2   9   8        106.82        115.85         4.41 o                         
   3   9   8        195.01        208.96         5.01 o                         
   4   9   8         19.97         12.33         4.30 o                         
   5   9   8          2.13          6.75         3.11 o                         
   0  10   8          7.65          9.78         3.01 o                         
   1  10   8         27.94         39.78         6.78 o                         
   2  10   8          6.48          6.81         3.53 o                         
   3  10   8         23.21         32.09         5.67 o                         
   0  11   8          0.85          3.43         2.71 o                         
  -8   1   9         89.67        109.36         5.74 o                         
  -7   1   9         84.51         81.04         3.94 o                         
  -6   1   9        324.72        315.56         5.25 o                         
  -5   1   9        180.60        184.72         3.23 o                         
  -4   1   9        173.23        172.51         2.49 o                         
  -3   1   9          6.65          4.91         0.55 o                         
  -2   1   9       1018.96       1095.78         8.46 o                         
  -1   1   9        396.21        387.91         3.94 o                         
   0   1   9          0.05          0.35         0.44 o                         
   1   1   9          7.86          8.36         0.69 o                         
   2   1   9         58.35         64.53         1.80 o                         
   3   1   9         66.03         60.62         1.69 o                         
   4   1   9        774.10        767.93         7.33 o                         
   5   1   9        261.51        252.18         3.72 o                         
   6   1   9        135.81        133.44         3.20 o                         
   7   1   9         58.73        138.34        17.23 o                         
  -7   2   9         14.64         10.92         1.65 o                         
  -6   2   9         42.91         52.84         2.71 o                         
  -5   2   9        107.41         89.06         2.84 o                         
  -4   2   9         26.35         28.01         1.31 o                         
  -3   2   9         50.91         53.29         1.70 o                         
  -2   2   9        761.04        780.74         6.51 o                         
  -1   2   9        607.68        538.29         4.84 o                         
   0   2   9       1403.72       1373.45        11.13 o                         
   1   2   9        180.97        219.67         2.93 o                         
   2   2   9        521.56        510.60         5.40 o                         
   3   2   9        288.82        292.61         3.69 o                         
   4   2   9        380.78        397.78         4.64 o                         
   5   2   9         13.93          8.85         1.37 o                         
   6   2   9         24.53         15.57         1.55 o                         
   7   2   9        163.87        132.93         4.74 o                         
   8   2   9         26.88        218.59        18.26 o                         
  -7   3   9         21.00         12.66         1.60 o                         
  -6   3   9         13.18         10.96         1.26 o                         
  -5   3   9        543.76        514.13         8.96 o                         
  -4   3   9        105.37        103.34         2.55 o                         
  -3   3   9          3.39          7.73         0.80 o                         
  -2   3   9         46.06         48.64         1.40 o                         
  -1   3   9          1.40          1.65         0.58 o                         
   0   3   9        508.48        565.08         5.84 o                         
   1   3   9          0.38          2.71         0.60 o                         
   2   3   9        417.12        427.58         4.80 o                         
   3   3   9        114.86        111.03         2.39 o                         
   4   3   9         28.70         26.36         1.35 o                         
   5   3   9          2.38         -0.57         1.16 o                         
   6   3   9          7.18          5.67         1.81 o                         
   7   3   9          0.41          5.09         2.74 o                         
   8   3   9          2.05          0.41         3.02 o                         
  -7   4   9          2.04          0.66         1.30 o                         
  -6   4   9          5.87          5.98         1.00 o                         
  -5   4   9        109.90        106.38         2.96 o                         
  -4   4   9        159.91        183.77         3.21 o                         
  -3   4   9          8.74         15.35         1.09 o                         
  -2   4   9         83.05         83.36         1.84 o                         
  -1   4   9        411.11        412.01         4.77 o                         
   0   4   9        253.34        260.72         3.60 o                         
   1   4   9          0.21          0.17         0.72 o                         
   2   4   9         60.91         60.18         2.74 o                         
   3   4   9         19.85         19.69         1.38 o                         
   4   4   9          2.77          1.36         1.03 o                         
   5   4   9        140.45        127.79         3.78 o                         
   6   4   9         27.70         25.96         3.04 o                         
   7   4   9         58.13         28.86         5.60 o                         
   8   4   9          4.45          4.33         2.77 o                         
  -8   5   9         13.36          5.57         1.72 o                         
  -6   5   9        109.79         92.24         4.04 o                         
  -5   5   9         71.24         72.25         3.00 o                         
  -4   5   9        277.27        259.51         3.78 o                         
  -3   5   9       1080.10       1043.95         9.81 o                         
  -2   5   9        119.45        112.89         2.33 o                         
  -1   5   9        604.92        591.91         6.42 o                         
   0   5   9         48.67         44.05         1.71 o                         
   1   5   9          5.62          5.24         0.85 o                         
   2   5   9        123.34        127.65         2.45 o                         
   3   5   9        304.56        305.26         4.43 o                         
   4   5   9         18.71         21.24         1.85 o                         
   5   5   9        148.27        114.51         3.83 o                         
   6   5   9         16.77         15.39         3.10 o                         
   7   5   9         46.29         45.25         6.63 o                         
  -5   6   9          1.08          0.38         1.25 o                         
  -4   6   9         25.06         26.65         1.72 o                         
  -3   6   9        367.47        398.35         5.50 o                         
  -2   6   9        216.35        225.05         3.67 o                         
  -1   6   9        120.60        104.80         2.45 o                         
   0   6   9          7.32          7.33         1.27 o                         
   1   6   9         18.89         23.09         1.79 o                         
   2   6   9          1.10          1.67         0.93 o                         
   3   6   9         10.46         15.71         2.08 o                         
   4   6   9         34.40         43.17         3.27 o                         
   5   6   9         22.09         22.41         3.51 o                         
   6   6   9         27.55         41.92         5.84 o                         
   7   6   9          0.47          5.36         2.77 o                         
  -4   7   9         19.54         14.61         1.47 o                         
  -2   7   9        237.88        256.16         5.13 o                         
  -1   7   9        493.22        508.50         7.57 o                         
   0   7   9        132.40        142.63         3.64 o                         
   1   7   9        603.49        606.22         8.30 o                         
   2   7   9         14.38         13.43         1.81 o                         
   3   7   9         70.71         58.59         2.55 o                         
   4   7   9         23.11         18.43         1.97 o                         
   5   7   9         10.02          8.35         3.88 o                         
   6   7   9          2.16         12.52         2.72 o                         
   1   8   9         52.90         31.59         3.42 o                         
   2   8   9          0.22         -0.89         1.55 o                         
   3   8   9         19.42         21.31         2.20 o                         
   4   8   9          2.91          3.79         1.95 o                         
   5   8   9          1.98          3.92         3.91 o                         
  -4   9   9          3.30          1.42         1.86 o                         
   0   9   9         91.15         87.11         4.72 o                         
   1   9   9        195.92        182.06         6.38 o                         
   2   9   9          5.30          6.70         1.69 o                         
   3   9   9          6.06          1.76         2.90 o                         
   4   9   9          3.17          6.70         2.14 o                         
  -1  10   9         23.69        249.92        18.80 o                         
   1  10   9          2.96         -1.61         3.75 o                         
   2  10   9          3.09          2.33         3.91 o                         
   3  10   9          0.16          3.52         1.47 o                         
  -8   0  10          2.30          2.17         2.77 o                         
  -7   0  10          0.00          0.02         2.01 o                         
  -6   0  10         44.73         56.19         2.74 o                         
  -5   0  10        267.18        248.44         4.43 o                         
  -4   0  10         51.92         57.51         1.98 o                         
  -3   0  10        110.78         92.44         2.25 o                         
  -2   0  10       1158.44       1119.44        12.86 o                         
  -1   0  10        516.37        508.87         6.72 o                         
   0   0  10         36.01         51.97         1.94 o                         
   1   0  10         99.49         94.27         2.60 o                         
   2   0  10        187.44        182.38         3.74 o                         
   3   0  10        559.63        550.33         7.93 o                         
   4   0  10        149.51        166.16         4.28 o                         
   5   0  10        304.26        264.36         5.77 o                         
   6   0  10        205.21        190.67         5.43 o                         
  -7   1  10        245.63        212.41         6.29 o                         
  -6   1  10        144.30        142.50         3.66 o                         
  -5   1  10         76.97         75.25         1.94 o                         
  -4   1  10          7.05          4.68         0.68 o                         
  -3   1  10         25.16         27.17         1.12 o                         
  -2   1  10          1.36          0.75         0.53 o                         
  -1   1  10         98.97         86.10         1.60 o                         
   0   1  10        381.03        369.59         3.88 o                         
   1   1  10        341.62        351.53         3.77 o                         
   2   1  10       1317.42       1299.94        11.83 o                         
   3   1  10       1204.42       1223.97        11.30 o                         
   4   1  10         84.31         81.54         2.19 o                         
   5   1  10        160.16        163.49         3.20 o                         
   6   1  10          8.52          4.03         1.05 o                         
   7   1  10          2.67        107.67        15.43 o                         
  -7   2  10        205.81        177.27         6.17 o                         
  -6   2  10          4.72          6.41         1.27 o                         
  -5   2  10          0.73          7.23         3.92 o                         
  -4   2  10         27.06         22.42         1.31 o                         
  -3   2  10        178.92        175.79         2.43 o                         
  -2   2  10        108.81        101.37         2.01 o                         
  -1   2  10        247.36        269.71         3.08 o                         
   0   2  10        271.15        289.94         3.20 o                         
   1   2  10        328.05        329.84         3.96 o                         
   2   2  10        208.85        212.50         3.06 o                         
   3   2  10         50.09         51.93         1.89 o                         
   4   2  10          5.21          5.48         0.87 o                         
   5   2  10        178.03        166.16         3.26 o                         
   6   2  10         12.74          7.54         1.19 o                         
  -7   3  10         41.69         34.25         3.00 o                         
  -6   3  10         89.10         86.82         2.87 o                         
  -5   3  10        113.89        114.76         2.75 o                         
  -4   3  10        205.94        190.54         3.18 o                         
  -3   3  10        138.76        130.34         3.58 o                         
  -2   3  10        150.20        148.24         2.40 o                         
  -1   3  10        138.39        146.99         2.46 o                         
   0   3  10          0.06         -0.45         0.67 o                         
   1   3  10         24.08         23.50         1.27 o                         
   2   3  10        763.50        770.69         8.13 o                         
   3   3  10        410.15        407.59         4.83 o                         
   4   3  10         17.29         14.13         1.13 o                         
   5   3  10         15.99         13.88         1.62 o                         
   6   3  10        103.15        103.08         4.30 o                         
   7   3  10        230.25        200.22         7.28 o                         
   8   3  10          0.11          0.54         2.33 o                         
  -6   4  10         28.35         32.26         2.36 o                         
  -5   4  10        321.69        291.31         5.68 o                         
  -4   4  10          0.85          0.55         1.05 o                         
  -3   4  10        431.51        410.30         5.09 o                         
  -2   4  10        398.51        363.74         4.09 o                         
  -1   4  10         50.77         49.02         1.96 o                         
   0   4  10        431.63        441.81         5.10 o                         
   1   4  10        147.08        173.44         2.91 o                         
   2   4  10        128.70        129.25         2.93 o                         
   3   4  10         11.41         10.17         1.15 o                         
   4   4  10         19.69         17.65         1.54 o                         
   5   4  10        322.44        280.14         5.55 o                         
   6   4  10        113.61         99.92         4.59 o                         
   7   4  10        244.82        238.14         9.28 o                         
   8   4  10          0.07          1.99         6.63 o                         
  -5   5  10          0.23          0.31         1.03 o                         
  -4   5  10        246.66        257.40         4.17 o                         
  -3   5  10          6.20          2.67         0.87 o                         
  -2   5  10        166.12        167.18         3.07 o                         
  -1   5  10          7.57          9.08         1.08 o                         
   0   5  10         94.29        103.55         2.41 o                         
   1   5  10         60.42         57.14         2.27 o                         
   2   5  10          6.05          8.62         1.13 o                         
   3   5  10          4.54          3.78         1.10 o                         
   4   5  10         18.64         14.96         1.82 o                         
   5   5  10         16.18          8.37         2.50 o                         
   6   5  10          6.44          4.66         3.64 o                         
   7   5  10          0.03          3.03         2.43 o                         
  -4   6  10          0.84          0.05         0.90 o                         
  -3   6  10          4.20          2.31         1.19 o                         
  -2   6  10        106.75         93.99         3.50 o                         
  -1   6  10        141.90        137.65         3.49 o                         
   0   6  10          2.92          2.51         1.21 o                         
   1   6  10         38.88         41.70         3.68 o                         
   2   6  10         28.87         19.26         1.43 o                         
   3   6  10        183.01        152.85         3.59 o                         
   4   6  10         27.03         17.11         2.13 o                         
   5   6  10          0.76         -1.93         1.93 o                         
   6   6  10         22.23         17.35         3.98 o                         
  -2   7  10         69.98         53.11         3.38 o                         
  -1   7  10        179.52        185.13         4.47 o                         
   0   7  10          0.34         -0.96         1.14 o                         
   1   7  10         21.57         18.20         2.15 o                         
   2   7  10         58.18         57.81         2.99 o                         
   3   7  10        157.39        158.32         4.05 o                         
   4   7  10         72.39         68.13         3.80 o                         
   5   7  10          6.46          3.76         3.47 o                         
   6   7  10          1.80          6.27         3.43 o                         
   0   8  10         36.39         46.36         3.35 o                         
   1   8  10         29.24         23.72         2.15 o                         
   2   8  10          3.23          3.36         1.43 o                         
   3   8  10         43.12         51.69         2.75 o                         
   4   8  10         29.35         36.58         3.62 o                         
   5   8  10         21.94         17.23         4.16 o                         
   0   9  10        105.62         84.07         6.56 o                         
   1   9  10         29.03         35.32         3.16 o                         
   2   9  10          4.05          0.71         2.01 o                         
   3   9  10         43.10         52.81         4.52 o                         
   4   9  10          3.14          4.55         1.54 o                         
   1  10  10         38.94         17.06         5.09 o                         
   2  10  10          0.58          0.42         1.72 o                         
  -8   1  11         27.69         11.14         2.54 o                         
  -7   1  11          3.70          1.73         1.67 o                         
  -6   1  11         50.60         47.91         2.87 o                         
  -5   1  11         80.52         70.89         2.05 o                         
  -4   1  11         72.95         69.87         1.94 o                         
  -3   1  11        542.89        547.24         5.19 o                         
  -2   1  11         27.61         23.36         1.07 o                         
  -1   1  11         45.49         36.91         1.28 o                         
   0   1  11         56.54         55.45         1.58 o                         
   1   1  11        659.11        688.28         7.49 o                         
   2   1  11        346.98        364.52         4.53 o                         
   3   1  11        650.12        646.67         6.89 o                         
   4   1  11         18.12         16.47         2.32 o                         
   5   1  11        240.90        227.77         3.79 o                         
  -6   2  11          0.14         -1.10         1.14 o                         
  -5   2  11         30.26         23.11         1.61 o                         
  -4   2  11        151.86        139.89         2.67 o                         
  -3   2  11        105.15         97.18         2.15 o                         
  -2   2  11        118.98        114.73         2.04 o                         
  -1   2  11        196.80        215.55         2.87 o                         
   0   2  11        217.90        222.60         3.26 o                         
   1   2  11       2224.43       2186.72        19.10 o                         
   2   2  11          0.50          2.35         0.82 o                         
   3   2  11          0.09         -0.85         0.85 o                         
   4   2  11        460.58        447.26         5.31 o                         
   5   2  11        976.25        943.05        12.34 o                         
   6   2  11         55.38         43.67         2.80 o                         
   7   2  11          0.86         -0.16         2.05 o                         
   8   2  11         11.45        344.27        17.78 o                         
  -6   3  11          3.35          1.22         1.06 o                         
  -5   3  11          4.13          5.04         1.15 o                         
  -4   3  11         23.03         16.79         1.90 o                         
  -3   3  11         27.06         24.15         1.35 o                         
  -2   3  11        148.06        142.77         2.46 o                         
  -1   3  11          8.09          8.43         0.89 o                         
   0   3  11        193.96        190.43         2.91 o                         
   1   3  11        505.08        518.24         5.73 o                         
   2   3  11        215.50        190.85         3.16 o                         
   3   3  11         28.28         33.63         1.67 o                         
   4   3  11         19.42         21.01         1.63 o                         
   5   3  11         24.42         22.79         2.46 o                         
   6   3  11         19.96         14.29         2.19 o                         
   7   3  11        135.73        135.75         6.86 o                         
  -6   4  11         35.30         27.55         4.74 o                         
  -5   4  11         33.74         24.16         2.52 o                         
  -4   4  11         25.72         25.14         1.88 o                         
  -3   4  11         35.26         39.40         2.43 o                         
  -2   4  11         13.94         15.79         1.27 o                         
  -1   4  11        833.41        878.97         8.82 o                         
   0   4  11         46.57         42.20         1.91 o                         
   1   4  11         51.67         56.51         2.21 o                         
   2   4  11         42.67         46.32         2.37 o                         
   3   4  11          6.01          5.60         1.22 o                         
   4   4  11          4.93          5.94         1.38 o                         
   5   4  11        164.54        139.32         5.31 o                         
   6   4  11          4.60          4.40         1.99 o                         
   7   4  11         79.48         76.79         8.40 o                         
  -4   5  11         35.41         35.66         2.10 o                         
  -3   5  11         50.37         56.03         2.60 o                         
  -2   5  11        609.83        612.65         7.17 o                         
  -1   5  11        104.30        105.66         3.05 o                         
   0   5  11        130.01        124.44         3.46 o                         
   1   5  11        365.39        361.33         6.14 o                         
   2   5  11        132.69        136.64         3.61 o                         
   3   5  11         52.60         45.17         2.58 o                         
   4   5  11          0.96          1.07         1.24 o                         
   5   5  11         28.99         28.64         2.98 o                         
   6   5  11          0.07         -0.62         4.18 o                         
   7   5  11          3.14          0.57         3.63 o                         
  -5   6  11        111.45        117.00         4.27 o                         
  -4   6  11        129.32        111.42         3.06 o                         
  -3   6  11        445.52        469.50         7.76 o                         
  -2   6  11        130.53        147.01         4.27 o                         
  -1   6  11         36.39         42.83         2.42 o                         
   0   6  11          8.93         10.12         1.42 o                         
   1   6  11          6.61          6.91         1.42 o                         
   2   6  11         24.33         14.00         1.69 o                         
   3   6  11        163.40        123.68         3.73 o                         
   4   6  11         43.95         38.37         2.38 o                         
   5   6  11         30.73         16.05         3.36 o                         
   6   6  11         22.42         10.25         4.34 o                         
   0   7  11        103.33        103.40         3.60 o                         
   1   7  11          4.98          0.99         1.23 o                         
   2   7  11          1.76          2.71         1.31 o                         
   3   7  11         89.24         98.74         3.13 o                         
   4   7  11         15.54         14.69         1.86 o                         
   5   7  11          2.13          2.95         4.39 o                         
  -1   8  11        146.88        146.44         6.89 o                         
   0   8  11         28.24         24.01         3.03 o                         
   1   8  11        279.57        276.80         5.89 o                         
   2   8  11         94.16         91.16         3.83 o                         
   3   8  11          1.57         -1.55         1.55 o                         
   4   8  11          1.11          2.39         2.66 o                         
   0   9  11          4.14         -1.14         2.60 o                         
   1   9  11         13.52         10.64         2.17 o                         
   2   9  11         43.40         44.81         3.43 o                         
   3   9  11         18.30         12.64         4.37 o                         
  -7   0  12         60.89         43.60         2.99 o                         
  -6   0  12         57.73         55.28         3.31 o                         
  -5   0  12          0.74          0.04         1.14 o                         
  -3   0  12         72.66         69.28         3.33 o                         
  -2   0  12         21.87         17.75         1.68 o                         
  -1   0  12        378.65        387.12         5.84 o                         
   0   0  12        847.06        875.12        10.79 o                         
   1   0  12        105.54        110.11         3.18 o                         
   2   0  12        148.23        151.37         3.86 o                         
   3   0  12       5875.40       5919.13        66.21 o                         
   4   0  12        130.47        127.26         4.04 o                         
   5   0  12        252.38        259.96         5.67 o                         
  -7   1  12         40.71         38.37         3.07 o                         
  -6   1  12         10.40          6.03         1.15 o                         
  -5   1  12          0.34          0.21         0.83 o                         
  -4   1  12        290.50        287.26         4.03 o                         
  -2   1  12        156.35        161.21         2.94 o                         
  -1   1  12         37.09         38.87         1.44 o                         
   0   1  12          0.75         -0.57         0.59 o                         
   1   1  12        520.17        544.64         5.48 o                         
   2   1  12          5.49          5.20         0.96 o                         
   3   1  12        488.32        485.74         6.15 o                         
   4   1  12         17.70         22.80         2.25 o                         
   5   1  12         46.08         52.11         2.75 o                         
   6   1  12         32.61         21.15         1.85 o                         
  -7   2  12          3.77          0.52         1.34 o                         
  -6   2  12         11.17          4.30         1.17 o                         
  -5   2  12          8.20          2.57         0.99 o                         
  -2   2  12         52.54         52.43         1.78 o                         
  -1   2  12        385.77        358.85         4.04 o                         
   0   2  12          6.00          2.19         0.75 o                         
   1   2  12       1782.57       1793.38        15.27 o                         
   2   2  12         16.13         13.24         1.21 o                         
   3   2  12          5.94          2.71         1.44 o                         
   4   2  12          0.19          1.09         0.97 o                         
   5   2  12        477.96        466.66         6.84 o                         
   6   2  12          2.86          0.47         1.29 o                         
   7   2  12         74.03         58.39         4.64 o                         
  -5   3  12        108.84        110.74         3.62 o                         
  -4   3  12         47.66         39.74         3.58 o                         
  -3   3  12        210.34        202.18         4.57 o                         
  -2   3  12         59.77         59.79         1.94 o                         
  -1   3  12        135.79        144.77         2.89 o                         
   0   3  12        826.32        808.82         8.22 o                         
   1   3  12          0.02         -0.30         0.85 o                         
   2   3  12        299.90        303.30         5.49 o                         
   3   3  12         23.10         25.89         1.69 o                         
   4   3  12        138.86        140.71         3.35 o                         
   5   3  12         13.58          2.58         1.27 o                         
   6   3  12          8.73         12.37         2.57 o                         
   7   3  12         22.93         23.09         3.03 o                         
  -4   4  12        127.00        121.05         3.73 o                         
  -3   4  12         32.62         34.44         2.16 o                         
  -2   4  12          2.23          0.47         0.93 o                         
  -1   4  12       1398.54       1443.22        16.26 o                         
   0   4  12        561.16        551.57         8.22 o                         
   1   4  12        247.03        238.08         4.77 o                         
   2   4  12          2.05          1.86         1.08 o                         
   3   4  12          5.71          7.33         1.34 o                         
   4   4  12         57.94         49.42         2.81 o                         
   5   4  12          2.04          3.65         1.47 o                         
   6   4  12          0.33          0.90         2.75 o                         
   7   4  12         74.61         52.70         5.61 o                         
  -3   5  12        261.36        281.77         7.07 o                         
  -2   5  12         85.22         73.67         2.64 o                         
  -1   5  12         65.25         73.99         2.86 o                         
   0   5  12         78.56         76.19         2.86 o                         
   1   5  12         19.20         19.43         1.68 o                         
   2   5  12        262.23        262.16         5.92 o                         
   3   5  12          0.03         -1.05         1.10 o                         
   4   5  12         30.74         27.28         3.40 o                         
   5   5  12         53.32         31.30         4.18 o                         
   6   5  12          6.58          2.08         1.98 o                         
  -3   6  12        140.47        157.51         4.72 o                         
  -1   6  12         53.01         62.71         2.88 o                         
   0   6  12        227.12        237.56         5.00 o                         
   1   6  12          1.00          0.98         1.14 o                         
   2   6  12          3.79          3.25         1.32 o                         
   3   6  12        110.94        104.38         3.52 o                         
   4   6  12         15.82         11.17         2.08 o                         
   5   6  12          3.65          0.13         3.28 o                         
  -4   7  12        102.22        103.28         3.31 o                         
  -3   7  12        151.06        149.62         4.51 o                         
   0   7  12         14.83          9.32         1.54 o                         
   1   7  12        150.26        133.64         3.98 o                         
   2   7  12          0.55          1.32         1.29 o                         
   3   7  12         93.97         94.70         3.58 o                         
   4   7  12         11.15          7.86         1.45 o                         
   5   7  12          0.66         -1.28         3.54 o                         
   0   8  12          1.42         -1.25         1.28 o                         
   1   8  12          1.99          1.15         1.86 o                         
   2   8  12          9.74          8.77         3.17 o                         
   3   8  12          0.58         -1.13         1.60 o                         
   4   8  12          4.28          9.52         3.07 o                         
  -2   9  12         39.13         38.58         4.52 o                         
  -1   9  12          1.74          0.53         3.13 o                         
   0   9  12          2.94          4.39         3.92 o                         
   1   9  12          7.46          6.10         2.19 o                         
  -7   1  13          0.31         -0.94         1.26 o                         
  -6   1  13         34.56         36.10         2.50 o                         
  -5   1  13          7.86          5.35         0.93 o                         
  -4   1  13         13.74         10.93         1.07 o                         
  -1   1  13         84.34         82.18         2.29 o                         
   0   1  13        254.66        244.05         4.20 o                         
   1   1  13        983.87       1013.78        10.61 o                         
   2   1  13         55.00         59.94         2.32 o                         
   3   1  13         11.98         13.05         1.46 o                         
   4   1  13        159.63        178.69         3.91 o                         
   5   1  13         36.51         32.99         2.38 o                         
   6   1  13          1.86          1.59         1.32 o                         
   7   1  13          0.00          0.07         1.35 o                         
  -7   2  13          3.30          2.26         1.39 o                         
  -6   2  13         10.36          6.68         1.19 o                         
  -5   2  13        146.87        146.69         3.46 o                         
  -4   2  13         90.90         90.52         2.55 o                         
  -2   2  13        388.93        403.44         5.39 o                         
  -1   2  13        451.20        435.08         6.25 o                         
   0   2  13        198.90        207.97         4.06 o                         
   1   2  13         30.09         31.09         1.88 o                         
   2   2  13         84.47         84.11         2.54 o                         
   3   2  13         12.59         10.22         1.19 o                         
   4   2  13          7.95          5.16         1.08 o                         
   5   2  13         87.92         78.05         2.90 o                         
   6   2  13          9.12          7.19         1.75 o                         
   7   2  13          6.39          7.75         2.78 o                         
  -6   3  13          1.55          0.85         1.16 o                         
  -5   3  13          8.34          3.42         1.16 o                         
  -4   3  13          3.98          5.37         1.32 o                         
  -3   3  13          0.37          4.90         1.15 o                         
  -2   3  13        210.49        208.69         3.81 o                         
  -1   3  13        338.49        360.38         5.57 o                         
   0   3  13          1.61          3.25         1.11 o                         
   1   3  13          3.25          3.60         0.99 o                         
   2   3  13         53.40         55.40         2.47 o                         
   3   3  13         19.57         16.21         1.43 o                         
   4   3  13         25.20         25.30         1.86 o                         
   5   3  13         18.43         10.13         1.73 o                         
   6   3  13          2.03          2.10         2.18 o                         
  -4   4  13         55.23         55.41         3.27 o                         
  -3   4  13         40.78         40.49         2.17 o                         
  -2   4  13        264.79        283.80         4.97 o                         
  -1   4  13        341.45        352.31         5.56 o                         
   0   4  13        121.26        113.03         3.11 o                         
   1   4  13         98.77         95.01         3.47 o                         
   2   4  13          4.14          6.80         1.47 o                         
   3   4  13          3.39          2.75         1.23 o                         
   4   4  13         22.69         20.55         1.99 o                         
   5   4  13          5.92          0.02         1.40 o                         
   6   4  13          1.02          0.24         3.18 o                         
  -5   5  13        122.01        109.55         4.17 o                         
  -3   5  13        184.92        197.10         5.06 o                         
  -2   5  13         42.14         45.50         2.36 o                         
  -1   5  13          0.19          0.32         1.05 o                         
   0   5  13         14.15         10.02         1.54 o                         
   1   5  13         25.35         21.92         1.95 o                         
   2   5  13         36.67         36.59         2.35 o                         
   3   5  13         56.97         70.91         3.25 o                         
   4   5  13         29.69         20.98         2.28 o                         
   5   5  13          2.68          0.07         1.77 o                         
  -1   6  13         94.91         88.70         3.21 o                         
   0   6  13         95.86         93.68         3.34 o                         
   1   6  13         97.42        111.37         3.62 o                         
   2   6  13         20.05         19.15         1.84 o                         
   3   6  13         41.37         29.35         4.20 o                         
   4   6  13          4.70          5.05         1.38 o                         
   5   6  13         14.57          6.34         2.87 o                         
  -1   7  13          1.16          1.22         1.23 o                         
   0   7  13          0.03         -0.77         1.21 o                         
   1   7  13          0.27         -1.08         1.21 o                         
   2   7  13          1.23         -0.33         1.25 o                         
   3   7  13          0.72         -0.70         1.96 o                         
   4   7  13          9.14          3.60         2.82 o                         
  -1   8  13         16.01          6.74         2.24 o                         
   0   8  13          7.02          8.22         2.40 o                         
   1   8  13          0.03         -1.49         1.49 o                         
   2   8  13          0.01          0.36         1.88 o                         
  -6   0  14         78.79         85.34         3.93 o                         
  -5   0  14         36.68         35.32         2.87 o                         
  -4   0  14        121.14        128.78         4.40 o                         
   2   0  14        677.21        694.25        14.04 o                         
   3   0  14         97.46        102.86         4.64 o                         
   4   0  14         84.85         75.08         4.45 o                         
   5   0  14         13.14          8.98         2.53 o                         
  -6   1  14         45.29         45.90         2.68 o                         
  -5   1  14         46.09         49.23         2.24 o                         
  -4   1  14         45.17         38.14         2.02 o                         
  -3   1  14        321.85        313.13         4.48 o                         
  -1   1  14        358.73        354.34         5.47 o                         
   1   1  14        438.75        443.05         6.61 o                         
   2   1  14        213.44        217.68         4.52 o                         
   3   1  14        185.26        177.00         4.08 o                         
   4   1  14         11.61          9.57         1.54 o                         
   5   1  14          1.07         -1.60         1.60 o                         
   6   1  14          0.22          0.76         1.96 o                         
  -6   2  14         30.25         38.16         3.32 o                         
  -5   2  14         12.01          7.10         1.21 o                         
  -4   2  14         33.88         37.39         1.99 o                         
   0   2  14        159.25        166.34         3.66 o                         
   1   2  14          0.05         -0.95         0.95 o                         
   2   2  14          2.96          0.28         1.11 o                         
   3   2  14          0.50          0.72         1.13 o                         
   4   2  14          0.06          0.36         1.43 o                         
   5   2  14          4.83          2.89         1.53 o                         
   6   2  14          2.14          1.16         1.21 o                         
  -6   3  14          0.11          2.35         1.31 o                         
  -5   3  14         35.20         33.95         2.76 o                         
  -4   3  14         71.64         64.49         2.74 o                         
  -2   3  14        529.27        515.21         6.94 o                         
  -1   3  14        352.85        329.11         5.90 o                         
   0   3  14         10.71          4.81         1.26 o                         
   1   3  14        133.46        144.25         4.34 o                         
   2   3  14        142.32        140.78         3.85 o                         
   3   3  14         68.85         71.73         3.09 o                         
   4   3  14          1.49         -0.35         1.02 o                         
   5   3  14        171.40        148.42         3.80 o                         
   6   3  14          0.40          3.02         2.41 o                         
  -5   4  14          1.41          1.09         1.26 o                         
  -4   4  14         54.11         55.24         3.13 o                         
  -3   4  14         69.48         59.18         2.44 o                         
  -2   4  14          0.95          0.32         0.98 o                         
  -1   4  14          0.15          1.70         1.10 o                         
   0   4  14          2.50          4.04         1.18 o                         
   1   4  14          2.60          2.86         1.21 o                         
   2   4  14         75.78         75.21         3.07 o                         
   3   4  14         39.30         37.74         2.55 o                         
   4   4  14          0.00         -1.28         1.28 o                         
   5   4  14          3.55         -0.61         2.05 o                         
  -4   5  14          0.62          0.57         1.29 o                         
  -3   5  14        153.62        144.09         3.79 o                         
  -2   5  14          1.97          3.19         1.09 o                         
  -1   5  14          6.40          2.42         1.14 o                         
   0   5  14         13.64         17.64         2.01 o                         
   1   5  14         69.67         60.50         2.91 o                         
   2   5  14          8.98          8.11         1.44 o                         
   3   5  14         63.89         60.19         3.01 o                         
   4   5  14         12.40         10.53         1.60 o                         
   5   5  14         10.54          2.33         2.57 o                         
  -2   6  14         74.50         70.97         2.81 o                         
  -1   6  14         12.93          8.68         1.41 o                         
   0   6  14          0.98          0.79         1.19 o                         
   1   6  14          0.00         -0.80         1.22 o                         
   2   6  14         44.30         44.73         3.35 o                         
   3   6  14         96.08         97.28         4.54 o                         
   4   6  14          0.16          0.90         2.17 o                         
  -2   7  14         56.47         56.95         3.31 o                         
  -1   7  14         91.55         84.30         3.42 o                         
   0   7  14          3.18          2.99         1.42 o                         
   1   7  14          5.67          3.85         1.42 o                         
   2   7  14         10.89          3.94         1.48 o                         
   3   7  14          3.23          1.78         1.50 o                         
  -6   1  15          0.01         -0.91         1.18 o                         
  -5   1  15          8.35          7.22         1.24 o                         
  -4   1  15         64.06         66.49         2.45 o                         
   2   1  15          9.28          8.17         1.40 o                         
   3   1  15         50.55         50.46         2.81 o                         
   4   1  15          3.49          1.17         1.37 o                         
   5   1  15         73.06         69.90         3.74 o                         
  -5   2  15          3.50          2.29         0.96 o                         
  -4   2  15          3.16          3.95         0.96 o                         
   0   2  15        192.48        195.34         5.03 o                         
   1   2  15        330.89        353.29         5.84 o                         
   2   2  15         62.94         58.52         2.72 o                         
   3   2  15        188.87        177.50         4.23 o                         
   4   2  15         68.53         66.00         3.12 o                         
   5   2  15          3.36          0.44         2.84 o                         
  -5   3  15          3.36          3.98         1.38 o                         
  -4   3  15          0.83          0.24         0.91 o                         
  -3   3  15          5.82          5.60         1.12 o                         
  -2   3  15        107.94        102.59         2.88 o                         
  -1   3  15          1.19          5.18         1.13 o                         
   0   3  15         85.04         97.11         3.41 o                         
   1   3  15         12.67         10.38         1.41 o                         
   2   3  15          0.01         -1.10         1.10 o                         
   3   3  15         28.29         33.36         2.96 o                         
   4   3  15         25.04         19.38         2.09 o                         
   5   3  15         60.51         51.68         5.45 o                         
  -5   4  15          3.14          2.46         1.36 o                         
  -4   4  15          6.71          4.32         1.39 o                         
  -3   4  15         47.52         41.31         2.21 o                         
  -2   4  15         10.72          8.28         1.21 o                         
  -1   4  15         63.97         70.71         2.71 o                         
   0   4  15        182.04        192.21         4.20 o                         
   1   4  15          9.03         11.27         1.80 o                         
   2   4  15         82.68         76.78         3.20 o                         
   3   4  15          1.19         -0.20         1.28 o                         
   4   4  15          0.96         -0.88         1.46 o                         
  -4   5  15         43.85         49.66         2.81 o                         
  -3   5  15         14.46         14.42         1.75 o                         
  -2   5  15         10.96          9.28         1.45 o                         
  -1   5  15          0.15         -0.83         1.01 o                         
   0   5  15          9.22          4.60         1.27 o                         
   1   5  15         83.85         86.61         4.77 o                         
   2   5  15          9.27         10.01         1.56 o                         
   3   5  15          0.02         -0.64         1.47 o                         
   4   5  15         52.52         50.80         4.36 o                         
  -3   6  15         80.46         77.20         4.13 o                         
  -2   6  15          0.03          3.46         1.63 o                         
  -1   6  15          3.26          2.84         1.26 o                         
   0   6  15         31.74         22.65         1.98 o                         
   1   6  15         24.39         14.92         1.99 o                         
   2   6  15        123.49        130.56         5.02 o                         
   3   6  15         15.62         13.08         1.90 o                         
  -1   7  15         51.80         68.43         4.89 o                         
   0   7  15         20.17         18.42         2.01 o                         
   1   7  15          1.57         -0.16         1.32 o                         
  -5   0  16         18.26         24.04         4.22 o                         
  -4   0  16        141.32        151.45         5.09 o                         
  -3   0  16        218.85        211.41         5.61 o                         
  -1   0  16          9.64          8.54         2.04 o                         
   3   0  16          2.63          1.45         2.61 o                         
   4   0  16        217.13        222.86         7.02 o                         
   5   0  16          1.00          0.34         2.83 o                         
  -5   1  16          9.33          6.51         1.37 o                         
  -4   1  16          0.03          0.75         1.05 o                         
  -3   1  16         16.87         12.64         1.26 o                         
   2   1  16          2.88          2.44         1.20 o                         
   3   1  16         95.90        102.33         3.47 o                         
   4   1  16          2.75         -0.59         1.38 o                         
   5   1  16         21.47         14.19         2.49 o                         
  -4   2  16          3.21          0.34         0.92 o                         
   1   2  16         44.19         40.65         2.49 o                         
   2   2  16         73.29         84.49         3.16 o                         
   3   2  16          0.80         -0.21         1.24 o                         
   4   2  16         22.07         16.43         2.08 o                         
  -4   3  16          0.70          1.92         1.22 o                         
  -3   3  16         10.35          7.24         1.11 o                         
  -2   3  16         14.19          8.26         1.29 o                         
  -1   3  16        243.55        243.52         5.17 o                         
   0   3  16         58.47         50.26         2.57 o                         
   1   3  16        130.73        138.65         3.71 o                         
   2   3  16          1.30          1.14         1.22 o                         
   3   3  16         53.19         57.88         3.06 o                         
   4   3  16         67.47         68.92         5.35 o                         
  -3   4  16         53.75         53.20         3.48 o                         
  -2   4  16          0.07         -0.99         0.99 o                         
  -1   4  16          0.02         -0.17         1.00 o                         
   0   4  16         43.53         45.41         2.53 o                         
   1   4  16        123.00        122.00         3.61 o                         
   2   4  16         56.35         59.31         3.35 o                         
   3   4  16         88.79         97.52         3.76 o                         
  -3   5  16        129.11        164.91         6.59 o                         
  -2   5  16          3.63          7.56         1.29 o                         
  -1   5  16         99.88        101.64         3.26 o                         
   0   5  16          2.77          1.17         1.19 o                         
   1   5  16         13.16          5.40         1.39 o                         
   2   5  16          0.84          1.51         1.28 o                         
  -1   6  16          5.99          6.42         2.73 o                         
   0   6  16         31.47         24.30         2.24 o                         
   1   6  16          6.67          5.36         2.89 o                         
  -4   1  17          0.01          6.45         2.71 o                         
  -3   1  17          1.36          0.78         0.80 o                         
   2   1  17         29.98         23.70         2.30 o                         
   3   1  17          1.09          0.07         1.28 o                         
  -3   2  17         45.85         41.24         2.08 o                         
  -2   2  17          0.10         -0.20         1.38 o                         
   0   2  17         10.49          9.32         1.34 o                         
   1   2  17         91.97         95.27         3.27 o                         
   2   2  17        112.40        119.77         3.70 o                         
   3   2  17         80.14         81.79         3.71 o                         
  -3   3  17          0.04          0.06         1.16 o                         
  -2   3  17         16.89         12.67         1.62 o                         
  -1   3  17          9.37          7.02         1.31 o                         
   0   3  17        135.20        133.84         3.65 o                         
   1   3  17         39.03         41.28         2.83 o                         
   2   3  17          0.02         -0.12         1.20 o                         
   3   3  17          0.13         -0.91         1.40 o                         
  -2   4  17         13.14         12.29         1.99 o                         
  -1   4  17         20.00         11.57         1.43 o                         
   0   4  17         21.35         24.03         2.02 o                         
   1   4  17          4.33          2.34         1.23 o                         
   2   4  17          1.93          0.65         1.25 o                         
  -2   0  18         51.08         55.37         3.61 o                         
   0   0  18         14.26         12.94         2.47 o                         
   2   0  18        532.95        584.57        12.36 o                         
  -2   1  18          1.73          1.81         1.09 o                         
  -1   2  18          1.69          1.64         1.49 o                         
   0   2  18          8.95         11.86         1.53 o                         
   1   2  18          4.46          2.09         1.25 o                         
                                                                                
