# Supplementary material for: Thermomechanical effect in molecular crystals: the role of halogen-bonding interactions
Source: IUCrJ. 2017 Oct 27;4(Pt 6):812–23. doi: 10.1107/S2052252517014658 (PMC5668866; doi:10.1107/S2052252517014658)
Supplement: Supplementary file 5 [file m-04-00812-Compound-B-Form-Isup5.hkl]

data_Compound-B-Form-I                                                          
_shelx_title ' AN6_0m_a.res in P2(1)/c'                                         
_shelx_refln_list_code          4                                               
_shelx_F_calc_maximum      189.69                                               
_exptl_crystal_F_000       776.00                                               
_reflns_d_resolution_high  0.7556                                               
                                                                                
loop_                                                                           
 _space_group_symop_operation_xyz                                               
 'x, y, z'                                                                      
 '-x, y+1/2, -z+1/2'                                                            
 '-x, -y, -z'                                                                   
 'x, -y-1/2, z-1/2'                                                             
                                                                                
_cell_length_a     8.2663                                                       
_cell_length_b    10.9173                                                       
_cell_length_c    15.7344                                                       
_cell_angle_alpha  90.000                                                       
_cell_angle_beta   95.815                                                       
_cell_angle_gamma  90.000                                                       
                                                                                
_shelx_F_squared_multiplier     1.000                                           
                                                                                
loop_                                                                           
 _refln_index_h                                                                 
 _refln_index_k                                                                 
 _refln_index_l                                                                 
 _refln_F_squared_calc                                                          
 _refln_F_squared_meas                                                          
 _refln_F_squared_sigma                                                         
 _refln_observed_status                                                         
   2   0   0       4272.69       4498.85       273.22 o                         
   3   0   0       3864.19       4037.47       144.61 o                         
   4   0   0        312.38        344.14        19.58 o                         
   5   0   0       1727.04       1653.31        67.00 o                         
   6   0   0         81.78         91.40        14.10 o                         
   7   0   0       3343.27       3285.86       121.42 o                         
   8   0   0       1086.10       1144.08        45.16 o                         
   9   0   0          2.47         -1.76        17.24 o                         
  10   0   0        127.27        184.30        29.26 o                         
   1   1   0        161.08        255.52        17.26 o                         
   2   1   0       2080.62       2159.01        54.71 o                         
   3   1   0       2793.78       2979.07        70.11 o                         
   4   1   0       5081.93       5259.68       123.55 o                         
   5   1   0        131.93        142.52         9.47 o                         
   6   1   0          9.73          9.69         9.11 o                         
   7   1   0        410.93        428.25        17.56 o                         
   8   1   0         58.45         60.50        16.14 o                         
   9   1   0         18.56         29.43        12.65 o                         
  10   1   0          1.34         26.54        20.16 o                         
   1   2   0       6251.86       6329.94       226.04 o                         
   3   2   0       1024.15        991.95        22.96 o                         
   4   2   0        226.02        249.53         8.99 o                         
   5   2   0       2416.70       2496.02        59.94 o                         
   6   2   0         25.10         19.16         7.20 o                         
   7   2   0        721.29        709.08        22.57 o                         
   8   2   0        310.10        277.45        17.55 o                         
   9   2   0         10.33         13.37        16.46 o                         
  10   2   0         81.25        129.18        21.56 o                         
   1   3   0         42.16         51.95         4.53 o                         
   2   3   0       1288.22       1331.28        39.02 o                         
   3   3   0      24432.21      26789.24       584.29 o                         
   4   3   0      10797.43      10875.59       238.03 o                         
   5   3   0       1838.23       1810.51        41.51 o                         
   6   3   0        613.22        622.15        19.78 o                         
   7   3   0        189.64        183.24        12.84 o                         
   8   3   0         58.76         59.27        12.95 o                         
   9   3   0         91.61        120.50        15.28 o                         
  10   3   0          8.45         41.16        18.58 o                         
   0   4   0       1336.25       1373.64        48.51 o                         
   1   4   0       4006.35       4131.87        85.34 o                         
   2   4   0       1785.65       1627.89        50.78 o                         
   3   4   0        841.64        824.28        21.51 o                         
   4   4   0       5128.84       5254.18       115.50 o                         
   5   4   0        450.61        433.52        14.14 o                         
   6   4   0        982.78        940.32        25.01 o                         
   7   4   0         84.11         83.64        10.75 o                         
   8   4   0         13.66          5.84        11.12 o                         
   9   4   0         10.25          5.81        16.84 o                         
  10   4   0          4.41         39.47        26.05 o                         
   1   5   0      11982.68      12050.65       247.52 o                         
   2   5   0       2321.77       2423.96        57.95 o                         
   3   5   0        310.46        255.56        12.65 o                         
   4   5   0       1897.37       1736.39        43.00 o                         
   5   5   0         50.63         45.47        11.27 o                         
   6   5   0       1609.72       1567.06        37.84 o                         
   7   5   0        277.98        246.98        16.34 o                         
   8   5   0        140.47        140.99        12.75 o                         
   9   5   0        176.06        213.23        26.52 o                         
  10   5   0          6.82         27.56        31.49 o                         
   0   6   0      10427.19      10512.90       325.29 o                         
   1   6   0       4864.97       4818.51       113.21 o                         
   2   6   0        212.18        209.40        11.85 o                         
   3   6   0         29.07         34.35         9.83 o                         
   4   6   0          4.02         -0.16         9.32 o                         
   5   6   0        239.05        241.98        12.87 o                         
   6   6   0        248.86        216.05        14.37 o                         
   7   6   0        927.59        871.69        26.48 o                         
   8   6   0         43.27         63.72        15.09 o                         
   9   6   0          3.63         10.62        26.08 o                         
   1   7   0       8134.15       8301.68       182.21 o                         
   2   7   0       3480.22       3402.46        81.37 o                         
   3   7   0       1119.88       1149.84        30.80 o                         
   4   7   0         30.68         16.62         9.25 o                         
   5   7   0         27.45         21.00         9.21 o                         
   6   7   0        378.85        318.93        17.58 o                         
   7   7   0        228.18        219.47        19.48 o                         
   8   7   0         96.88         76.52        19.38 o                         
   9   7   0        139.10        158.63        32.56 o                         
   0   8   0       1623.95       1616.80        53.90 o                         
   1   8   0        188.64        195.69        11.97 o                         
   2   8   0       1531.10       1595.23        44.40 o                         
   3   8   0       1726.09       1700.85        43.65 o                         
   4   8   0         13.56         12.44        10.89 o                         
   5   8   0       1658.40       1563.45        42.12 o                         
   6   8   0        167.79        182.07        22.02 o                         
   7   8   0        460.52        355.38        27.01 o                         
   8   8   0        403.31        307.62        42.83 o                         
   9   8   0         17.15         14.86        31.99 o                         
   1   9   0        123.64        142.28        11.86 o                         
   2   9   0        212.08        194.34        11.67 o                         
   3   9   0        195.10        222.17        15.33 o                         
   4   9   0        136.13        179.97        14.31 o                         
   5   9   0         22.01        -13.42        16.55 o                         
   6   9   0         25.67        -21.86        22.01 o                         
   7   9   0         42.24         14.01        24.27 o                         
   8   9   0         57.83         37.27        30.27 o                         
   0  10   0          9.17          7.49        14.34 o                         
   1  10   0         42.69         29.48        14.65 o                         
   2  10   0       1196.57       1204.81        51.47 o                         
   3  10   0        604.05        615.52        26.33 o                         
   4  10   0         85.60         55.92        17.59 o                         
   5  10   0       1493.25       1210.81        83.46 o                         
   6  10   0        469.20        399.93        28.54 o                         
   7  10   0         12.81        -18.84        22.03 o                         
   1  11   0       1160.83       1177.41        45.16 o                         
   2  11   0        283.89        279.11        18.69 o                         
   3  11   0         82.51         91.39        15.44 o                         
   4  11   0        233.03        250.50        21.09 o                         
   5  11   0          4.66         -6.88        30.43 o                         
   6  11   0        221.34        162.96        35.50 o                         
   7  11   0          3.61        -32.52        55.21 o                         
   0  12   0        325.92        436.62        59.96 o                         
   1  12   0         55.23         64.88        18.99 o                         
   2  12   0        169.31        184.26        20.21 o                         
   3  12   0        428.77        403.82        36.30 o                         
   4  12   0         44.11         37.94        25.29 o                         
   5  12   0          4.10         15.49        34.06 o                         
   1  13   0       1864.56       1910.71        92.65 o                         
   2  13   0        545.73        523.57        40.06 o                         
   3  13   0          7.26         11.84        26.48 o                         
   4  13   0        140.75        131.03        31.72 o                         
   0  14   0          1.68         47.25        31.12 o                         
   1  14   0         91.30         90.24        30.01 o                         
   2  14   0        438.33        334.98        34.05 o                         
 -10   1   1        121.53        173.60        20.37 o                         
  -9   1   1         58.85         64.79        14.84 o                         
  -8   1   1        319.08        308.01        23.83 o                         
  -7   1   1       1366.77       1416.82        43.84 o                         
  -6   1   1         22.83         20.46         7.33 o                         
  -5   1   1        144.07        135.18         7.71 o                         
  -4   1   1        640.45        611.61        15.48 o                         
  -3   1   1       7459.73       7622.33       178.22 o                         
   1   1   1       6964.70       6122.50       267.89 o                         
   2   1   1      12982.68      13331.36       290.14 o                         
   3   1   1        127.32        139.67         6.89 o                         
   4   1   1       2203.62       2261.43        50.23 o                         
   5   1   1       9326.22       9430.25       206.23 o                         
   6   1   1       1059.65       1037.11        27.48 o                         
   7   1   1        465.50        479.41        20.83 o                         
   8   1   1        751.94        768.63        24.38 o                         
   9   1   1         64.17         80.76        14.60 o                         
  10   1   1         96.81        177.95        27.21 o                         
 -10   2   1         32.28         50.14        24.15 o                         
  -9   2   1        141.58        132.76        14.16 o                         
  -8   2   1          0.54          2.04        11.30 o                         
  -7   2   1        395.33        372.00        17.14 o                         
  -6   2   1       3240.70       3404.68        76.18 o                         
  -5   2   1       1179.42       1220.60        28.90 o                         
  -4   2   1       1169.27       1210.96        29.96 o                         
  -3   2   1       4865.98       5144.25       120.60 o                         
  -2   2   1       2160.82       2380.66        55.84 o                         
  -1   2   1       3277.95       3132.47       108.84 o                         
   0   2   1       5797.35       5464.49       137.73 o                         
   3   2   1        531.89        559.58        16.91 o                         
   4   2   1       1572.51       1443.21        32.87 o                         
   5   2   1       2220.64       2343.59        56.47 o                         
   6   2   1          5.77          3.20         7.08 o                         
   7   2   1          3.40         -2.76         8.45 o                         
   8   2   1        255.08        219.29        29.73 o                         
   9   2   1        167.79        191.43        17.73 o                         
  10   2   1         27.97         53.32        18.88 o                         
 -10   3   1         16.80         28.27        19.10 o                         
  -9   3   1        130.57        129.30        22.59 o                         
  -8   3   1         91.10         80.69        11.58 o                         
  -7   3   1         12.66          9.76         8.80 o                         
  -6   3   1        187.65        181.86        11.14 o                         
  -5   3   1        930.92        925.88        23.10 o                         
  -4   3   1       3512.19       3539.10        90.45 o                         
  -3   3   1       1852.90       1851.10        47.73 o                         
  -2   3   1       4077.04       4330.25       101.11 o                         
  -1   3   1        312.76        306.11         9.58 o                         
   0   3   1       1965.02       1947.72        38.43 o                         
   1   3   1        163.83        172.29         6.74 o                         
   2   3   1        746.36        731.29        20.02 o                         
   3   3   1       8520.57       8936.69       195.30 o                         
   4   3   1       3043.11       3180.09        75.34 o                         
   5   3   1        110.77         94.05         6.93 o                         
   6   3   1        218.82        209.11        13.03 o                         
   7   3   1          3.66         -1.55         8.64 o                         
   8   3   1        174.08        172.22        12.59 o                         
   9   3   1         40.97         73.36        18.58 o                         
  10   3   1         38.33         97.45        22.06 o                         
 -10   4   1         20.29         21.71        27.59 o                         
  -9   4   1        172.71        167.65        15.90 o                         
  -8   4   1        125.54        134.33        12.85 o                         
  -7   4   1        845.10        793.95        25.83 o                         
  -6   4   1       1812.39       1763.61        44.45 o                         
  -5   4   1       1074.71       1109.27        27.21 o                         
  -4   4   1      10573.18      10804.63       252.85 o                         
  -3   4   1       5054.74       5121.67       112.46 o                         
  -2   4   1        208.52        224.69        15.72 o                         
  -1   4   1       1553.11       1621.81        45.65 o                         
   0   4   1       1438.48       1368.82        30.68 o                         
   1   4   1      18854.76      19041.23       443.77 o                         
   2   4   1       6958.15       6758.54       158.03 o                         
   3   4   1        532.91        531.62        16.51 o                         
   4   4   1      14607.67      14714.71       303.06 o                         
   5   4   1        741.46        666.47        18.52 o                         
   6   4   1         69.66         96.85         9.83 o                         
   7   4   1        187.29        183.29        12.58 o                         
   8   4   1         66.15         82.46        16.81 o                         
   9   4   1        441.19        488.28        28.26 o                         
  10   4   1          1.32         66.58        24.73 o                         
 -10   5   1          9.68         32.53        28.77 o                         
  -9   5   1         57.99         56.19        20.23 o                         
  -8   5   1          0.03        -10.29        11.33 o                         
  -7   5   1         19.85          8.77         9.47 o                         
  -6   5   1          8.18          4.79         8.76 o                         
  -5   5   1        871.18        754.00        20.62 o                         
  -4   5   1         19.14         17.14         5.18 o                         
  -3   5   1       5196.38       5166.74       113.66 o                         
  -2   5   1       5203.62       5229.62       114.95 o                         
  -1   5   1       2097.15       2201.47        50.24 o                         
   0   5   1       2400.68       2515.43        57.04 o                         
   1   5   1        324.69        452.05        12.15 o                         
   2   5   1       2151.20       2058.49        49.50 o                         
   3   5   1       1801.55       1692.50        45.00 o                         
   4   5   1       4983.94       5142.66       121.53 o                         
   5   5   1       1445.33       1426.56        40.15 o                         
   6   5   1        147.06        120.61         9.39 o                         
   7   5   1         14.01         10.04         9.90 o                         
   8   5   1         30.89         24.66        16.68 o                         
   9   5   1         10.58         24.51        22.01 o                         
  10   5   1          0.15         35.76        32.20 o                         
  -9   6   1        340.22        333.29        35.98 o                         
  -8   6   1        167.74        162.08        19.25 o                         
  -7   6   1         53.55         29.28         9.51 o                         
  -6   6   1        798.08        687.79        21.02 o                         
  -5   6   1         41.60         48.98         9.45 o                         
  -4   6   1       1038.55        947.78        29.05 o                         
  -3   6   1       1907.41       1782.96        50.84 o                         
  -2   6   1       4690.75       4537.70        94.29 o                         
  -1   6   1      12153.75      11755.16       274.25 o                         
   0   6   1       2287.99       2170.24        48.61 o                         
   1   6   1        189.40        245.20        10.54 o                         
   2   6   1       1143.81       1045.67        27.39 o                         
   3   6   1        436.39        426.22        16.18 o                         
   4   6   1       1089.57       1020.89        27.97 o                         
   5   6   1        121.94        145.96        11.76 o                         
   6   6   1       2426.41       2382.17        78.93 o                         
   7   6   1        764.28        710.24        28.71 o                         
   8   6   1         31.22          9.76        19.23 o                         
   9   6   1        155.65        172.35        33.54 o                         
  -9   7   1         75.64         55.48        29.53 o                         
  -8   7   1        359.91        282.66        22.39 o                         
  -7   7   1        255.19        269.59        22.68 o                         
  -6   7   1        175.59        165.04        16.48 o                         
  -5   7   1        283.74        286.16        18.51 o                         
  -4   7   1         62.50        112.72        36.40 o                         
  -3   7   1       1583.91       1570.30        39.67 o                         
  -2   7   1       6101.74       6209.92       136.79 o                         
  -1   7   1       1810.31       1837.96        43.44 o                         
   0   7   1       4932.34       5257.33       123.97 o                         
   1   7   1       2906.57       3062.00        68.52 o                         
   2   7   1        751.75        791.99        23.34 o                         
   3   7   1        341.95        338.20        15.70 o                         
   4   7   1        842.49        793.90        29.39 o                         
   5   7   1       1251.99       1208.31        33.66 o                         
   6   7   1          6.07         14.08        11.54 o                         
   7   7   1        302.57        256.90        19.94 o                         
   8   7   1         79.95         82.24        26.64 o                         
   9   7   1          3.31         17.51        28.12 o                         
  -9   8   1         13.71          2.57        30.63 o                         
  -8   8   1         61.43         45.40        25.28 o                         
  -7   8   1          1.09        -11.58        17.86 o                         
  -6   8   1         31.00         39.52        16.20 o                         
  -5   8   1        286.33        251.55        19.05 o                         
  -4   8   1         37.22          9.84        14.34 o                         
  -3   8   1         62.30         40.34        14.28 o                         
  -2   8   1       1727.55       1586.16        45.76 o                         
  -1   8   1       2454.18       2230.90        51.18 o                         
   0   8   1       1693.49       1607.88        38.12 o                         
   1   8   1        990.68       1094.30        27.71 o                         
   2   8   1         88.00        103.69        11.20 o                         
   3   8   1         42.95         45.68        10.31 o                         
   4   8   1          1.87          1.32        10.40 o                         
   5   8   1        112.44        108.14        11.84 o                         
   6   8   1        190.52        167.56        16.41 o                         
   7   8   1        139.42        135.45        19.57 o                         
   8   8   1         10.50          3.73        29.10 o                         
  -8   9   1         93.35         95.13        24.77 o                         
  -7   9   1        335.94        288.80        22.81 o                         
  -6   9   1        153.19        123.19        19.82 o                         
  -5   9   1       1817.02       1707.38        70.37 o                         
  -4   9   1       1792.19       1706.85        61.41 o                         
  -3   9   1        568.55        544.64        22.89 o                         
  -2   9   1       1173.75       1141.15        34.81 o                         
  -1   9   1        307.64        311.37        16.70 o                         
   0   9   1       3533.06       3705.35        83.17 o                         
   1   9   1          7.62          4.58         8.92 o                         
   2   9   1       5505.53       5747.86       144.02 o                         
   3   9   1       5715.88       5771.82       152.38 o                         
   4   9   1         44.02         39.59        12.07 o                         
   5   9   1        659.15        567.00        25.12 o                         
   6   9   1         90.37         81.43        19.04 o                         
   7   9   1         23.74          7.81        21.26 o                         
   8   9   1         34.56         30.15        31.32 o                         
  -7  10   1          1.81         -7.46        21.80 o                         
  -6  10   1        123.10         66.39        22.42 o                         
  -5  10   1         16.21        -16.71        22.17 o                         
  -4  10   1        103.02        104.55        17.93 o                         
  -3  10   1       1104.48       1157.88        44.09 o                         
  -2  10   1        152.09        147.25        13.73 o                         
  -1  10   1         22.85         17.11        12.85 o                         
   0  10   1         13.30          6.35        10.19 o                         
   1  10   1        824.98        935.85        27.45 o                         
   2  10   1        461.75        457.13        21.95 o                         
   3  10   1         88.75         99.75        13.49 o                         
   4  10   1        181.89        193.77        16.95 o                         
   5  10   1         43.21         30.07        24.40 o                         
   6  10   1         82.63         60.63        21.30 o                         
   7  10   1         34.96          3.40        26.99 o                         
  -7  11   1          6.15          9.66        31.20 o                         
  -6  11   1         54.04         31.98        26.60 o                         
  -5  11   1       1279.62       1219.77        64.69 o                         
  -4  11   1        601.54        582.99        34.95 o                         
  -3  11   1        126.84         84.85        20.10 o                         
  -2  11   1        230.14        211.39        18.92 o                         
  -1  11   1        152.64        172.31        15.83 o                         
   0  11   1       1145.01       1189.83        49.82 o                         
   1  11   1         36.23         29.85        14.05 o                         
   2  11   1       2216.77       2187.01        70.75 o                         
   3  11   1       2083.77       2122.66        99.50 o                         
   4  11   1         22.00          5.32        20.73 o                         
   5  11   1        132.09         76.81        22.81 o                         
   6  11   1         96.85         62.87        27.09 o                         
  -6  12   1         29.61         23.67        36.27 o                         
  -5  12   1         30.66          8.55        27.40 o                         
  -4  12   1        380.80        401.71        42.80 o                         
  -3  12   1        251.69        225.92        25.69 o                         
  -2  12   1        462.68        463.99        34.02 o                         
  -1  12   1       3566.77       3660.23       110.53 o                         
   0  12   1        190.82        208.16        32.04 o                         
   1  12   1          5.44         17.59        14.04 o                         
   2  12   1        397.23        340.38        27.13 o                         
   3  12   1        194.22        192.25        23.16 o                         
   4  12   1        293.41        291.63        28.53 o                         
   5  12   1         56.01          5.02        29.89 o                         
  -4  13   1          1.68         18.83        28.27 o                         
  -3  13   1         80.98        100.31        27.17 o                         
  -2  13   1          4.69         50.95        22.02 o                         
  -1  13   1         32.49         60.27        25.14 o                         
   0  13   1        275.79        286.26        28.27 o                         
   1  13   1        122.54        111.09        26.07 o                         
   2  13   1         16.43         31.12        24.50 o                         
   3  13   1          0.04         -1.42        32.90 o                         
   4  13   1          9.41          8.16        32.23 o                         
  -2  14   1        324.22        311.13        30.96 o                         
  -1  14   1        807.21        792.37        57.16 o                         
   0  14   1        315.14        386.46        44.67 o                         
   1  14   1        148.31        161.88        24.60 o                         
   2  14   1          4.43         32.98        28.15 o                         
 -10   0   2        549.89        639.42        63.67 o                         
  -9   0   2        660.22        686.17        61.48 o                         
  -8   0   2         52.08         18.76        20.88 o                         
  -7   0   2        248.98        205.87        33.37 o                         
  -6   0   2        255.30        226.30        19.20 o                         
  -5   0   2       4111.18       4037.46       126.08 o                         
  -4   0   2       1901.57       1892.80        69.13 o                         
  -3   0   2      13818.48      14513.18       448.54 o                         
  -1   0   2       2794.22       2679.95       415.66 o                         
   1   0   2       2213.27       2148.99       121.51 o                         
   2   0   2      16410.55      17743.86       632.58 o                         
   3   0   2       6308.58       6418.55       229.45 o                         
   4   0   2       1150.85       1151.14        37.59 o                         
   5   0   2       8351.60       8288.51       256.92 o                         
   6   0   2       2527.47       2398.38        76.86 o                         
   7   0   2        618.96        613.82        28.07 o                         
   8   0   2        312.78        253.04        39.31 o                         
   9   0   2         13.88         36.13        35.74 o                         
  10   0   2         49.09        110.87        38.46 o                         
 -10   1   2         38.03         59.30        21.00 o                         
  -9   1   2        132.76        159.54        16.58 o                         
  -8   1   2        116.96         81.78        23.31 o                         
  -7   1   2         21.91         15.47         9.18 o                         
  -6   1   2        684.04        715.23        20.10 o                         
  -5   1   2       1539.28       1547.62        38.26 o                         
  -4   1   2         16.49         22.12         6.07 o                         
  -3   1   2       2608.24       2647.86        58.33 o                         
  -2   1   2       2988.18       3165.50        80.15 o                         
  -1   1   2       3833.81       3971.09       100.04 o                         
   0   1   2      14132.80      10269.37       634.50 o                         
   1   1   2       7166.25       6997.81       176.07 o                         
   2   1   2         85.20        134.71         5.96 o                         
   3   1   2       1653.50       1741.30        41.46 o                         
   4   1   2         89.16         95.59        11.07 o                         
   5   1   2        644.25        685.67        19.53 o                         
   6   1   2        508.92        516.33        16.20 o                         
   7   1   2        353.72        341.88        15.41 o                         
   8   1   2         27.71         39.92        10.39 o                         
   9   1   2         26.74         59.50        15.46 o                         
  10   1   2          8.62         46.84        24.69 o                         
 -10   2   2        158.85        150.17        24.95 o                         
  -9   2   2         10.99          0.91        19.53 o                         
  -8   2   2        131.99        167.93        17.86 o                         
  -7   2   2        337.31        352.99        16.38 o                         
  -6   2   2        140.28        125.48         9.88 o                         
  -5   2   2       2829.78       2843.69        67.99 o                         
  -4   2   2       1266.42       1301.50        29.98 o                         
  -3   2   2       4675.79       4747.75       120.40 o                         
  -2   2   2      11095.99      11231.63       282.81 o                         
  -1   2   2       3189.05       2978.23        93.12 o                         
   0   2   2       2714.45       2545.85        59.69 o                         
   1   2   2        185.08        201.21         6.52 o                         
   2   2   2      14444.01      14813.83       345.18 o                         
   3   2   2       7590.25       7629.12       178.44 o                         
   4   2   2        184.47        222.66        10.10 o                         
   5   2   2        303.51        244.54        11.24 o                         
   6   2   2        915.40        855.52        23.36 o                         
   7   2   2        117.38        125.33        11.06 o                         
   8   2   2        111.67        134.03        11.59 o                         
   9   2   2         48.74         65.63        16.18 o                         
  10   2   2         24.37         40.73        21.88 o                         
 -10   3   2          0.80        -14.24        16.82 o                         
  -9   3   2          7.98          3.99        15.06 o                         
  -8   3   2         95.11        121.47        12.38 o                         
  -7   3   2        333.20        329.13        15.88 o                         
  -6   3   2       5334.34       5639.37       133.20 o                         
  -5   3   2       2662.68       2778.01        71.89 o                         
  -4   3   2         77.25        108.01         8.00 o                         
  -3   3   2        878.87        838.30        21.39 o                         
  -2   3   2         50.69         57.20         5.47 o                         
  -1   3   2      11171.37      11543.11       318.63 o                         
   0   3   2        202.90        203.22        12.47 o                         
   1   3   2      23615.91      25140.00       775.67 o                         
   2   3   2      17725.43      17119.11       397.85 o                         
   3   3   2       1346.15       1183.75        26.93 o                         
   4   3   2        595.59        626.05        17.24 o                         
   5   3   2         10.37          8.01         6.00 o                         
   6   3   2       1582.17       1604.63        40.27 o                         
   7   3   2        264.19        246.63        14.18 o                         
   8   3   2        156.19        153.43        13.25 o                         
   9   3   2        532.26        618.47        31.13 o                         
  10   3   2          9.76         54.76        21.63 o                         
 -10   4   2          0.12         23.67        28.23 o                         
  -9   4   2        183.71        172.16        20.02 o                         
  -8   4   2        212.79        212.91        15.30 o                         
  -7   4   2        170.28        175.24        14.64 o                         
  -6   4   2         43.87         34.44         7.82 o                         
  -5   4   2         45.61         38.73         7.10 o                         
  -4   4   2        129.49        108.28         9.90 o                         
  -3   4   2        759.51        772.53        20.52 o                         
  -2   4   2       1236.30       1235.58        55.23 o                         
  -1   4   2       5098.83       4954.23       115.91 o                         
   0   4   2      10849.68      10001.86       218.59 o                         
   1   4   2       4574.93       4638.13        95.86 o                         
   2   4   2        197.62        192.55        11.66 o                         
   3   4   2       2889.93       3339.30        78.99 o                         
   4   4   2        289.99        317.63        11.56 o                         
   5   4   2         38.80         48.76         6.55 o                         
   6   4   2        179.15        174.67        10.73 o                         
   7   4   2         45.45         77.97        15.02 o                         
   8   4   2          2.65         24.02        15.84 o                         
   9   4   2         10.90         36.76        16.29 o                         
  10   4   2          0.03         47.24        26.68 o                         
 -10   5   2          0.39         -6.29        28.47 o                         
  -9   5   2        250.12        217.01        22.92 o                         
  -8   5   2        251.79        260.99        17.56 o                         
  -7   5   2         80.46         61.13         9.48 o                         
  -6   5   2       2579.23       2443.88        56.57 o                         
  -5   5   2         50.80         52.10        10.61 o                         
  -4   5   2       1111.01        981.85        26.27 o                         
  -3   5   2       3674.12       3704.02        87.82 o                         
  -2   5   2        428.87        423.01        19.16 o                         
  -1   5   2       6776.27       6673.16       145.83 o                         
   0   5   2       1807.23       1664.18        37.47 o                         
   1   5   2       6459.99       6754.20       139.36 o                         
   2   5   2       5715.06       5745.20       135.08 o                         
   3   5   2        297.42        361.73        24.14 o                         
   4   5   2       2571.36       2619.40        68.29 o                         
   5   5   2        422.54        399.04        16.39 o                         
   6   5   2        124.59        135.27        11.18 o                         
   7   5   2        708.53        693.61        24.94 o                         
   8   5   2        129.32        126.41        14.83 o                         
   9   5   2        146.62        210.12        24.44 o                         
  10   5   2         24.09         63.13        45.58 o                         
  -9   6   2        159.73        190.33        34.64 o                         
  -8   6   2         12.82          4.26        13.55 o                         
  -7   6   2        119.79        134.46        15.20 o                         
  -6   6   2          0.92         -3.51         9.34 o                         
  -5   6   2       1335.51       1295.93        38.44 o                         
  -4   6   2        764.66        750.54        22.24 o                         
  -3   6   2       1633.29       1513.35        37.85 o                         
  -2   6   2       7456.36       7378.11       161.84 o                         
  -1   6   2       2745.58       2594.92        66.86 o                         
   0   6   2       1701.20       1569.88        35.99 o                         
   1   6   2        706.23        820.22        19.28 o                         
   2   6   2       1468.11       1532.73        38.44 o                         
   3   6   2       1186.51       1170.76        33.20 o                         
   4   6   2        269.01        293.65        14.66 o                         
   5   6   2       3184.69       3034.72        73.49 o                         
   6   6   2       3616.81       3390.21       124.84 o                         
   7   6   2         13.68         -2.56        15.84 o                         
   8   6   2          1.56         28.34        20.57 o                         
   9   6   2         10.93         35.82        31.77 o                         
  -9   7   2         33.40         11.10        24.57 o                         
  -8   7   2        161.79        114.67        19.91 o                         
  -7   7   2        241.52        211.70        18.45 o                         
  -6   7   2         21.66         16.94        13.86 o                         
  -5   7   2         96.70         72.93        12.40 o                         
  -4   7   2       4893.07       4605.26       118.85 o                         
  -3   7   2       2385.02       2216.29        54.33 o                         
  -2   7   2        129.29        104.29         9.04 o                         
  -1   7   2       1501.91       1401.14        38.26 o                         
   0   7   2       1525.21       1447.97        34.06 o                         
   1   7   2         10.34         10.09         6.19 o                         
   2   7   2         44.31         50.46         8.77 o                         
   3   7   2       2153.54       2192.36        54.18 o                         
   4   7   2       3096.27       2945.71        82.24 o                         
   5   7   2        824.89        795.59        25.68 o                         
   6   7   2        122.27        108.99        12.45 o                         
   7   7   2        540.80        424.33        24.30 o                         
   8   7   2        159.86        149.80        26.28 o                         
   9   7   2          8.21         45.43        28.22 o                         
  -9   8   2         58.98         72.15        27.79 o                         
  -8   8   2         96.53         99.38        19.99 o                         
  -7   8   2       1105.34       1029.94        46.50 o                         
  -6   8   2        130.10        121.80        17.90 o                         
  -5   8   2       1404.09       1272.86        39.46 o                         
  -4   8   2        570.57        506.17        25.88 o                         
  -3   8   2        690.89        633.44        23.69 o                         
  -2   8   2       1763.38       1826.41        45.56 o                         
  -1   8   2        397.87        404.99        20.62 o                         
   0   8   2       4771.51       4790.49       113.45 o                         
   1   8   2       2011.71       1940.65        45.20 o                         
   2   8   2        278.37        255.21        16.38 o                         
   3   8   2       3142.56       3174.95        77.38 o                         
   4   8   2        510.82        435.39        21.83 o                         
   5   8   2        687.47        630.30        23.86 o                         
   6   8   2        137.03        138.39        15.03 o                         
   7   8   2        341.43        324.19        30.06 o                         
   8   8   2        970.83        816.80        62.55 o                         
  -8   9   2         30.72         63.97        34.53 o                         
  -7   9   2          0.03        -17.06        19.66 o                         
  -6   9   2         42.35         45.75        17.93 o                         
  -5   9   2        529.87        538.54        36.41 o                         
  -4   9   2         83.40         56.48        14.52 o                         
  -3   9   2       1496.28       1389.57        40.98 o                         
  -2   9   2          2.57          2.14         8.93 o                         
  -1   9   2        279.35        288.03        15.44 o                         
   0   9   2        139.61        138.88        10.18 o                         
   1   9   2        463.17        468.09        18.01 o                         
   2   9   2        534.02        550.32        26.28 o                         
   3   9   2        590.48        545.44        23.36 o                         
   4   9   2        718.38        597.90        25.65 o                         
   5   9   2        341.61        304.86        19.33 o                         
   6   9   2         63.04         66.75        20.57 o                         
   7   9   2          4.18        -15.82        28.71 o                         
   8   9   2         89.05        113.35        31.20 o                         
  -7  10   2        513.76        499.59        42.91 o                         
  -6  10   2          5.39          3.31        30.56 o                         
  -5  10   2       1008.30        778.21        57.59 o                         
  -4  10   2        287.80        286.48        20.26 o                         
  -3  10   2          1.18         -2.18        14.81 o                         
  -2  10   2         38.31         37.67        10.20 o                         
  -1  10   2        409.04        438.37        21.37 o                         
   0  10   2       5508.17       5755.30       136.73 o                         
   1  10   2       3491.74       3378.72        89.92 o                         
   2  10   2          1.35          1.02        14.16 o                         
   3  10   2        980.17       1019.12        35.35 o                         
   4  10   2        584.49        547.35        26.04 o                         
   5  10   2         62.76         34.53        25.09 o                         
   6  10   2        101.97         81.93        36.57 o                         
   7  10   2        126.93        113.79        37.43 o                         
  -7  11   2          4.95         31.44        36.23 o                         
  -6  11   2        216.89        254.54        35.83 o                         
  -5  11   2         15.86        -12.96        24.85 o                         
  -4  11   2        640.47        597.92        41.79 o                         
  -3  11   2       1086.11        888.36        49.93 o                         
  -2  11   2         60.74         72.04        14.49 o                         
  -1  11   2        114.98        155.32        15.96 o                         
   0  11   2        972.54       1024.30        48.84 o                         
   1  11   2        270.31        300.66        18.81 o                         
   2  11   2          4.25          1.06        15.18 o                         
   3  11   2        669.45        618.10        32.05 o                         
   4  11   2        828.52        789.39        35.69 o                         
   5  11   2        214.48        156.69        24.03 o                         
   6  11   2        116.31        114.32        27.11 o                         
  -6  12   2         10.95         15.95        53.14 o                         
  -5  12   2         86.18         63.89        28.30 o                         
  -4  12   2          2.78         26.28        24.94 o                         
  -3  12   2         49.87         34.02        18.76 o                         
  -2  12   2         25.40         31.07        19.82 o                         
  -1  12   2          6.67         22.58        13.74 o                         
   0  12   2        206.52        240.78        19.33 o                         
   1  12   2        528.37        526.59        35.24 o                         
   2  12   2         17.08         20.18        16.84 o                         
   3  12   2         57.01         42.01        18.26 o                         
   4  12   2        108.30         89.79        27.64 o                         
   5  12   2          0.48         31.29        41.45 o                         
  -4  13   2        915.23        851.02        56.88 o                         
  -3  13   2        999.27        938.22        80.68 o                         
  -2  13   2         21.29         46.44        29.28 o                         
  -1  13   2        645.10        648.95        42.22 o                         
   0  13   2         49.43        101.74        17.29 o                         
   1  13   2         78.74         82.68        18.75 o                         
   2  13   2        405.83        315.63        31.47 o                         
   3  13   2        389.86        309.40        46.08 o                         
   4  13   2        811.39        704.63        52.22 o                         
  -2  14   2          6.98         34.09        26.68 o                         
  -1  14   2         21.74         -9.52        26.88 o                         
   0  14   2        366.64        318.03        34.25 o                         
   1  14   2         70.49         77.60        20.52 o                         
   2  14   2        142.21         96.84        30.61 o                         
 -10   1   3         19.71         38.53        19.43 o                         
  -9   1   3         96.98        108.07        22.97 o                         
  -8   1   3         58.28         50.44        13.80 o                         
  -7   1   3        779.48        779.10        23.11 o                         
  -6   1   3        159.92        149.38        12.81 o                         
  -5   1   3       9162.14       9484.20       221.89 o                         
  -4   1   3      13750.92      13977.97       305.23 o                         
  -3   1   3         33.49         32.56         3.90 o                         
  -2   1   3       6554.12       6424.02       191.52 o                         
  -1   1   3        120.98        176.09         7.25 o                         
   0   1   3       1141.71       1082.45        44.71 o                         
   1   1   3       1092.50       1102.97        26.30 o                         
   2   1   3       3783.03       3804.42        89.17 o                         
   3   1   3      19483.12      19390.16       451.62 o                         
   4   1   3       3535.59       3297.79        77.85 o                         
   5   1   3       1256.64       1185.18        30.39 o                         
   6   1   3       1135.87       1055.41        28.46 o                         
   7   1   3        234.20        236.51        12.90 o                         
   8   1   3        352.58        387.63        18.14 o                         
   9   1   3          0.33         21.80        16.83 o                         
  10   1   3        121.58        188.69        28.43 o                         
 -10   2   3         12.14          2.43        16.65 o                         
  -9   2   3        580.23        554.80        30.90 o                         
  -8   2   3       1865.83       2018.05        51.75 o                         
  -7   2   3        684.88        673.39        26.09 o                         
  -6   2   3        198.89        201.68        13.02 o                         
  -5   2   3          5.78          4.42         7.41 o                         
  -4   2   3         69.78         79.11         9.39 o                         
  -3   2   3        364.87        423.72        12.24 o                         
  -2   2   3       5333.08       5547.37       140.13 o                         
   0   2   3      11254.75      10071.67       320.91 o                         
   1   2   3        997.32        922.10        23.84 o                         
   2   2   3       2069.37       1960.78        46.47 o                         
   3   2   3        152.03        142.67         7.79 o                         
   4   2   3        555.86        623.67        17.65 o                         
   5   2   3        193.56        212.28        12.74 o                         
   6   2   3       1862.55       1851.24        46.63 o                         
   7   2   3       1016.91        992.19        29.49 o                         
   8   2   3         75.08        106.10        17.37 o                         
   9   2   3         20.65         82.64        18.58 o                         
  10   2   3         44.42         99.09        27.74 o                         
 -10   3   3         26.38         14.21        16.25 o                         
  -9   3   3        413.73        370.81        26.79 o                         
  -8   3   3         53.62         37.62        11.33 o                         
  -7   3   3        381.97        394.09        18.28 o                         
  -6   3   3        318.59        343.91        17.28 o                         
  -5   3   3        507.57        486.99        16.17 o                         
  -4   3   3        416.13        400.23        13.91 o                         
  -3   3   3       1684.38       1721.07        49.05 o                         
  -2   3   3       3193.24       2953.28       109.01 o                         
  -1   3   3        616.70        544.70        17.04 o                         
   0   3   3       4586.57       4588.72       116.10 o                         
   1   3   3       2336.48       2277.57        47.36 o                         
   2   3   3         28.38         43.40         5.38 o                         
   3   3   3       2135.69       2015.75        48.06 o                         
   4   3   3       2213.47       2287.95        55.07 o                         
   5   3   3       1020.39       1136.76        29.88 o                         
   6   3   3        325.95        301.03        16.61 o                         
   7   3   3         19.84         23.10        11.03 o                         
   8   3   3        137.17        180.82        19.38 o                         
   9   3   3          0.87         10.97        18.81 o                         
  10   3   3         71.47         99.33        28.35 o                         
 -10   4   3         59.76         43.59        21.02 o                         
  -9   4   3         97.05        107.92        14.57 o                         
  -8   4   3       1328.14       1350.71        38.14 o                         
  -7   4   3        155.45        138.09        10.55 o                         
  -6   4   3       1590.79       1594.44        41.15 o                         
  -5   4   3        949.01       1002.98        27.00 o                         
  -4   4   3        181.60        164.26        12.83 o                         
  -3   4   3       4767.77       4947.02       116.43 o                         
  -2   4   3       1213.78       1319.62        42.67 o                         
  -1   4   3      26734.26      26238.70       790.05 o                         
   0   4   3       6126.61       5501.04       148.18 o                         
   1   4   3        771.72        757.02        19.55 o                         
   2   4   3       2411.57       2464.38        63.30 o                         
   3   4   3       1331.71       1343.25        35.70 o                         
   4   4   3       4890.31       4947.81       102.67 o                         
   5   4   3         92.76         83.41         6.73 o                         
   6   4   3       1108.04       1066.80        30.25 o                         
   7   4   3       1704.24       1703.40        45.17 o                         
   8   4   3         53.04         61.82        14.74 o                         
   9   4   3        128.93        155.09        20.32 o                         
  10   4   3         60.80        108.29        27.96 o                         
 -10   5   3         29.86         47.33        31.79 o                         
  -9   5   3          7.95         -8.11        15.41 o                         
  -8   5   3         20.57         18.17        13.49 o                         
  -7   5   3        766.15        684.48        22.11 o                         
  -6   5   3        266.91        250.20        16.05 o                         
  -5   5   3       2340.10       2289.34        60.77 o                         
  -4   5   3       2738.20       2825.20        73.18 o                         
  -3   5   3       1766.84       1648.01        40.61 o                         
  -2   5   3       1678.20       1549.65        38.41 o                         
  -1   5   3        116.34        121.33         7.72 o                         
   0   5   3        444.28        379.93        11.39 o                         
   1   5   3       3464.59       3297.64        68.60 o                         
   2   5   3       7658.90       8019.68       188.06 o                         
   3   5   3       2869.08       2759.68        78.36 o                         
   4   5   3        958.81        934.22        27.31 o                         
   5   5   3        326.03        322.52        15.90 o                         
   6   5   3        402.04        371.52        15.00 o                         
   7   5   3          0.81         -0.01        10.87 o                         
   8   5   3         72.30         95.70        14.69 o                         
   9   5   3         48.12        107.07        21.09 o                         
  -9   6   3         62.53         54.32        20.10 o                         
  -8   6   3        125.97         95.09        14.31 o                         
  -7   6   3        172.26        163.31        14.57 o                         
  -6   6   3       1471.74       1392.87        41.54 o                         
  -5   6   3        363.60        357.30        16.01 o                         
  -4   6   3       1480.36       1460.97        37.48 o                         
  -3   6   3       5609.49       5071.83       119.76 o                         
  -2   6   3        332.16        290.19        14.16 o                         
  -1   6   3        978.63        977.61        30.56 o                         
   0   6   3        212.81        169.04         8.72 o                         
   1   6   3       1779.79       1586.75        36.79 o                         
   2   6   3       2932.57       2968.35        71.19 o                         
   3   6   3         36.22         50.87        10.33 o                         
   4   6   3       1796.70       1782.54        52.80 o                         
   5   6   3       1661.38       1620.61        49.19 o                         
   6   6   3        369.75        327.53        18.81 o                         
   7   6   3        186.45        203.77        22.74 o                         
   8   6   3         22.82         56.10        21.76 o                         
   9   6   3         82.60        135.09        30.12 o                         
  -9   7   3         82.63        133.41        26.87 o                         
  -8   7   3          5.88          8.73        18.36 o                         
  -7   7   3        146.39        159.91        15.28 o                         
  -6   7   3         26.08         12.59        10.19 o                         
  -5   7   3         90.89        103.33        10.59 o                         
  -4   7   3       1748.35       1645.97        42.23 o                         
  -3   7   3        367.92        318.42        17.14 o                         
  -2   7   3       1312.54       1251.18        32.47 o                         
  -1   7   3        252.62        224.99        11.60 o                         
   0   7   3       1420.20       1428.45        33.75 o                         
   1   7   3        328.01        281.27        12.36 o                         
   2   7   3       1627.08       1664.29        42.29 o                         
   3   7   3       2207.89       2137.01        53.10 o                         
   4   7   3        483.21        350.47        25.15 o                         
   5   7   3        296.52        319.29        18.80 o                         
   6   7   3          8.74         21.36        11.61 o                         
   7   7   3         14.06         40.95        19.88 o                         
   8   7   3          4.03         12.30        20.43 o                         
   9   7   3          3.34         14.80        36.74 o                         
  -9   8   3         15.49         -1.79        22.45 o                         
  -8   8   3        151.19        154.70        20.75 o                         
  -7   8   3         32.95         42.55        17.49 o                         
  -6   8   3        221.33        196.20        17.73 o                         
  -5   8   3         18.74          2.95        13.05 o                         
  -4   8   3       1190.37       1061.52        32.92 o                         
  -3   8   3        582.50        478.29        18.86 o                         
  -2   8   3       1335.11       1258.13        36.20 o                         
  -1   8   3       1394.65       1467.72        35.23 o                         
   0   8   3       1241.07       1197.89        32.02 o                         
   1   8   3       1673.30       1557.84        37.91 o                         
   2   8   3       1181.94       1162.80        32.45 o                         
   3   8   3         36.62         41.92        11.68 o                         
   4   8   3        278.15        261.88        17.92 o                         
   5   8   3        722.80        708.27        31.07 o                         
   6   8   3        436.07        371.32        22.05 o                         
   7   8   3         71.12         69.59        18.51 o                         
   8   8   3        104.49        103.96        27.83 o                         
  -8   9   3        203.55        184.81        31.24 o                         
  -7   9   3        529.16        429.70        48.50 o                         
  -6   9   3        101.86         98.54        17.84 o                         
  -5   9   3        137.71        110.38        16.70 o                         
  -4   9   3         31.87         23.70        13.79 o                         
  -3   9   3         27.78         38.75        12.84 o                         
  -2   9   3       6118.02       6277.94       148.57 o                         
  -1   9   3        148.74        175.93        13.41 o                         
   0   9   3       3384.46       3470.28        83.26 o                         
   1   9   3       3379.80       3368.73        76.22 o                         
   2   9   3        520.00        449.65        21.35 o                         
   3   9   3        593.15        638.99        28.20 o                         
   4   9   3        191.93        169.24        14.89 o                         
   5   9   3        719.87        600.38        32.44 o                         
   6   9   3        360.91        329.16        23.43 o                         
   7   9   3         18.74         36.42        26.57 o                         
   8   9   3        268.46        240.93        36.88 o                         
  -7  10   3         47.88         35.81        27.53 o                         
  -6  10   3        162.13        147.15        22.38 o                         
  -5  10   3         80.22        103.12        29.02 o                         
  -4  10   3          5.07          5.75        18.06 o                         
  -3  10   3        255.38        222.27        19.61 o                         
  -2  10   3         71.01         69.96        14.06 o                         
  -1  10   3       1038.63       1223.05        42.55 o                         
   0  10   3         70.72         95.31        10.74 o                         
   1  10   3         88.76         61.10        17.19 o                         
   2  10   3        196.79        210.23        16.31 o                         
   3  10   3         72.12         83.41        15.28 o                         
   4  10   3        178.30        152.41        18.48 o                         
   5  10   3         26.79         20.55        19.12 o                         
   6  10   3        208.47        191.44        23.51 o                         
   7  10   3         37.13        104.21        34.62 o                         
  -6  11   3          2.61          9.84        33.49 o                         
  -5  11   3          1.30        -24.76        25.44 o                         
  -4  11   3         67.92         46.02        20.21 o                         
  -3  11   3        496.35        440.49        30.44 o                         
  -2  11   3       1316.53       1307.84        58.27 o                         
  -1  11   3        540.26        659.12        35.52 o                         
   0  11   3       1187.67       1280.58        43.82 o                         
   1  11   3        475.80        407.83        34.89 o                         
   2  11   3         66.35         91.34        16.16 o                         
   3  11   3         55.75         58.88        16.61 o                         
   4  11   3          0.31          6.27        18.59 o                         
   5  11   3        428.95        389.38        43.88 o                         
   6  11   3        246.97        233.44        32.39 o                         
  -5  12   3        171.13        168.12        29.04 o                         
  -4  12   3        417.24        374.12        41.93 o                         
  -3  12   3       1283.42       1514.41        87.41 o                         
  -2  12   3        237.64        198.72        23.51 o                         
  -1  12   3        111.45        148.24        19.07 o                         
   0  12   3          4.17          6.50        17.47 o                         
   1  12   3       1362.62       1374.24        49.64 o                         
   2  12   3        673.63        664.79        41.36 o                         
   3  12   3          0.94         -8.99        21.54 o                         
   4  12   3       1080.99       1161.12        66.81 o                         
   5  12   3        274.01        167.14        73.23 o                         
  -4  13   3         25.82         50.77        36.51 o                         
  -3  13   3          0.10         26.77        26.24 o                         
  -2  13   3          0.03         34.59        21.32 o                         
  -1  13   3          0.35         16.78        32.92 o                         
   0  13   3          6.01         16.70        18.79 o                         
   1  13   3        123.59        147.60        22.69 o                         
   2  13   3         49.27         64.06        23.90 o                         
   3  13   3         26.58         53.24        29.92 o                         
   4  13   3         89.19        149.14        43.81 o                         
  -2  14   3          6.03         18.04        33.04 o                         
  -1  14   3        253.98        236.87        40.66 o                         
   0  14   3         41.29         44.06        24.26 o                         
   1  14   3        241.04        305.87        28.32 o                         
  -9   0   4        300.94        347.49        41.68 o                         
  -8   0   4        357.44        276.35        65.21 o                         
  -7   0   4       2322.85       2320.68        75.92 o                         
  -6   0   4       2950.73       2958.03       108.33 o                         
  -5   0   4        880.41        903.99        32.04 o                         
  -4   0   4       7240.50       7531.77       269.89 o                         
  -3   0   4       2488.70       2655.71        95.90 o                         
  -2   0   4       2196.47       2280.67        71.10 o                         
  -1   0   4        152.68         67.02        11.66 o                         
   1   0   4      30044.67      30753.75      1899.04 o                         
   2   0   4        463.72        457.94        23.76 o                         
   3   0   4      11733.27      11491.26       410.28 o                         
   4   0   4       2174.60       1946.93        76.51 o                         
   5   0   4          3.80         12.00         7.58 o                         
   6   0   4        326.59        338.03        19.16 o                         
   7   0   4        103.79        156.14        16.95 o                         
   8   0   4        598.64        699.71        37.20 o                         
   9   0   4         60.39        120.88        34.14 o                         
  10   0   4         33.18         89.56        40.21 o                         
 -10   1   4         12.75         17.86        20.53 o                         
  -9   1   4          0.25         19.96        18.56 o                         
  -8   1   4        132.31        143.81        15.92 o                         
  -7   1   4         25.26         26.93        11.90 o                         
  -6   1   4        670.33        755.83        23.87 o                         
  -5   1   4        119.35        136.99         9.06 o                         
  -4   1   4       7435.32       8003.18       175.36 o                         
  -3   1   4       4288.44       4484.21       136.48 o                         
  -2   1   4       1392.01       1528.02        36.38 o                         
  -1   1   4        557.55        618.25        16.81 o                         
   0   1   4       5259.80       5293.22       123.46 o                         
   1   1   4        252.53        258.71        10.05 o                         
   2   1   4       2276.00       2406.76        67.50 o                         
   3   1   4        459.73        454.65        16.72 o                         
   4   1   4       2567.82       2515.35        60.21 o                         
   5   1   4         73.38         66.76         7.40 o                         
   6   1   4         67.01         67.78         8.95 o                         
   7   1   4        171.69        173.33        12.40 o                         
   8   1   4         31.05         75.56        15.04 o                         
   9   1   4         13.50         71.34        24.17 o                         
  10   1   4          0.89         67.74        28.14 o                         
 -10   2   4         96.86        104.47        20.21 o                         
  -9   2   4         67.76         70.83        17.21 o                         
  -8   2   4         84.38        112.93        16.54 o                         
  -7   2   4       1197.89       1248.62        37.09 o                         
  -6   2   4        459.32        472.53        17.97 o                         
  -5   2   4        675.63        693.90        19.87 o                         
  -4   2   4       2735.77       2758.61        61.39 o                         
  -3   2   4       1211.28       1273.71        28.99 o                         
  -2   2   4        555.77        563.80        17.50 o                         
  -1   2   4        405.94        402.71        18.56 o                         
   0   2   4       1936.35       1952.43        46.07 o                         
   1   2   4      15178.08      14847.81       346.32 o                         
   2   2   4        424.05        473.15        17.23 o                         
   3   2   4       3466.40       3353.76        79.27 o                         
   4   2   4       1460.08       1365.13        34.08 o                         
   5   2   4          6.87         14.04         7.49 o                         
   6   2   4        143.50        146.53        10.74 o                         
   7   2   4         22.84         18.83        11.14 o                         
   8   2   4        315.33        363.82        21.97 o                         
   9   2   4        311.84        302.25        30.67 o                         
  10   2   4          6.11         48.29        22.82 o                         
 -10   3   4        186.99        162.65        21.60 o                         
  -9   3   4          6.42          8.35        14.16 o                         
  -8   3   4        104.40        130.83        14.56 o                         
  -7   3   4         63.92         71.16        11.72 o                         
  -6   3   4         76.01         95.82         9.16 o                         
  -5   3   4         31.51         31.33         6.71 o                         
  -4   3   4       4395.62       4381.82       122.48 o                         
  -3   3   4      16486.68      16221.12       378.54 o                         
  -2   3   4        374.49        495.87        18.87 o                         
  -1   3   4       4453.51       4198.20       116.70 o                         
   0   3   4      14143.83      13394.31       373.37 o                         
   1   3   4       2208.11       2145.76        51.03 o                         
   2   3   4        356.38        370.60         9.83 o                         
   3   3   4       3733.10       3853.10        91.00 o                         
   4   3   4       3719.52       3595.20        85.37 o                         
   5   3   4       1320.15       1208.36        31.74 o                         
   6   3   4        285.07        289.14        17.10 o                         
   7   3   4        680.58        712.34        25.08 o                         
   8   3   4         61.39         97.29        14.03 o                         
   9   3   4         31.32         69.50        20.26 o                         
  10   3   4          1.72         46.19        28.18 o                         
 -10   4   4          9.11         10.33        18.38 o                         
  -9   4   4         68.19         45.07        15.45 o                         
  -8   4   4          7.18          4.94        12.08 o                         
  -7   4   4       1496.11       1578.44        42.01 o                         
  -6   4   4        459.44        472.44        17.97 o                         
  -5   4   4        182.14        149.38        14.54 o                         
  -4   4   4        137.21        127.07        12.97 o                         
  -3   4   4        391.64        374.47        17.42 o                         
  -2   4   4       3861.22       3827.92        97.62 o                         
  -1   4   4       5941.43       5493.35       138.86 o                         
   0   4   4       3578.68       3782.01        83.01 o                         
   1   4   4        520.49        513.45        17.92 o                         
   2   4   4        148.34        176.66        10.44 o                         
   3   4   4        158.74        177.81         9.90 o                         
   4   4   4        784.61        795.31        22.22 o                         
   5   4   4        430.60        419.63        17.43 o                         
   6   4   4        240.54        256.79        17.31 o                         
   7   4   4        295.30        325.42        26.49 o                         
   8   4   4         12.64         37.85        14.20 o                         
   9   4   4          1.68         69.99        21.37 o                         
  10   4   4         17.40         73.78        36.33 o                         
 -10   5   4         21.18         28.94        23.29 o                         
  -9   5   4        211.09        192.37        17.24 o                         
  -8   5   4        765.74        696.17        30.77 o                         
  -7   5   4        197.79        203.08        18.75 o                         
  -6   5   4        404.42        418.99        18.69 o                         
  -5   5   4        819.53        782.88        26.95 o                         
  -4   5   4       1766.72       1751.62        46.82 o                         
  -3   5   4       4086.75       3805.01        90.29 o                         
  -2   5   4        302.59        274.59        16.87 o                         
  -1   5   4       5460.60       5386.30       168.10 o                         
   0   5   4       1369.58       1251.88        28.97 o                         
   1   5   4        179.68        178.48         9.46 o                         
   2   5   4       7593.11       7819.03       198.26 o                         
   3   5   4         72.27        100.39         8.12 o                         
   4   5   4       2873.28       2727.40        65.89 o                         
   5   5   4       1226.54       1104.94        30.97 o                         
   6   5   4        109.50         94.90         9.88 o                         
   7   5   4        351.72        353.07        19.74 o                         
   8   5   4          5.01         55.04        18.57 o                         
   9   5   4        108.44        155.09        26.03 o                         
  -9   6   4         54.88         52.09        19.92 o                         
  -8   6   4         12.17         16.71        15.27 o                         
  -7   6   4        465.35        462.87        23.04 o                         
  -6   6   4       1034.64       1033.65        30.49 o                         
  -5   6   4       4886.54       4733.80       121.94 o                         
  -4   6   4       2562.68       2460.57        60.07 o                         
  -3   6   4       2247.77       2109.53        51.65 o                         
  -2   6   4        198.79        157.93        11.98 o                         
  -1   6   4       1743.67       1664.16        41.02 o                         
   0   6   4       6557.53       6796.18       149.31 o                         
   1   6   4       5034.24       4959.00       116.82 o                         
   2   6   4         56.34         78.10         9.19 o                         
   3   6   4       1808.98       1852.59        50.19 o                         
   4   6   4        784.10        739.94        25.61 o                         
   5   6   4         76.65         86.64        12.80 o                         
   6   6   4         16.81         30.69        14.09 o                         
   7   6   4         75.70        108.25        19.67 o                         
   8   6   4        553.71        538.03        35.66 o                         
   9   6   4          1.88         15.62        30.82 o                         
  -9   7   4         56.31         56.88        21.08 o                         
  -8   7   4         80.87         64.57        22.76 o                         
  -7   7   4         34.22         35.87        12.37 o                         
  -6   7   4       2524.00       2324.80        95.93 o                         
  -5   7   4       2643.91       2290.32        57.72 o                         
  -4   7   4        466.27        411.16        17.36 o                         
  -3   7   4         18.85         14.94         8.77 o                         
  -2   7   4         64.84         74.37         7.76 o                         
  -1   7   4        560.39        554.71        19.30 o                         
   0   7   4        634.48        670.14        20.36 o                         
   1   7   4       5533.19       5837.56       137.42 o                         
   2   7   4       4125.59       4140.95       106.92 o                         
   3   7   4       3158.65       3058.74        80.21 o                         
   4   7   4          7.60         23.47        12.74 o                         
   5   7   4          5.22         23.17        10.70 o                         
   6   7   4         84.61         79.60        12.88 o                         
   7   7   4        207.37        203.37        22.50 o                         
   8   7   4        173.82        165.11        25.29 o                         
   9   7   4         32.78         74.79        38.47 o                         
  -8   8   4          4.51          2.15        24.90 o                         
  -7   8   4        968.17        834.49        56.04 o                         
  -6   8   4        329.15        308.56        28.41 o                         
  -5   8   4        484.13        414.64        22.07 o                         
  -4   8   4       2246.10       2131.16        71.35 o                         
  -3   8   4       3087.15       2852.24        70.47 o                         
  -2   8   4       3460.08       3381.64        87.41 o                         
  -1   8   4       2500.79       2483.74        60.38 o                         
   0   8   4       1106.69       1172.47        42.49 o                         
   1   8   4       2136.36       2101.58        52.51 o                         
   2   8   4          8.17         -9.82        11.86 o                         
   3   8   4       2245.37       2188.30        64.73 o                         
   4   8   4         11.15         15.58        13.21 o                         
   5   8   4        477.07        532.93        24.50 o                         
   6   8   4       1023.36        922.13        50.68 o                         
   7   8   4         47.50         38.25        19.18 o                         
   8   8   4        419.11        359.12        37.43 o                         
  -8   9   4         15.27         92.05        35.86 o                         
  -7   9   4        111.92        155.92        32.69 o                         
  -6   9   4        232.47        181.45        18.70 o                         
  -5   9   4        138.14         97.15        11.08 o                         
  -4   9   4         43.53         28.44        10.91 o                         
  -3   9   4         35.14         22.67        12.40 o                         
  -2   9   4        203.02        208.14        14.77 o                         
  -1   9   4        120.53        189.75        16.00 o                         
   0   9   4        348.57        412.76        21.13 o                         
   1   9   4        225.57        224.41        15.12 o                         
   2   9   4        590.97        630.00        26.18 o                         
   3   9   4        164.14        187.16        19.40 o                         
   4   9   4        392.97        394.62        29.64 o                         
   5   9   4         17.04         21.30        14.92 o                         
   6   9   4          5.91         14.73        18.31 o                         
   7   9   4         27.17         24.79        32.77 o                         
   8   9   4         10.53        -44.72        44.72 o                         
  -7  10   4         37.74         31.70        27.84 o                         
  -6  10   4          0.12          7.36        30.85 o                         
  -5  10   4        624.36        394.40        66.92 o                         
  -4  10   4        447.01        391.91        25.64 o                         
  -3  10   4       1161.30       1057.58        75.69 o                         
  -2  10   4       5576.88       5953.79       140.99 o                         
  -1  10   4        464.01        542.47        23.68 o                         
   0  10   4        169.77        157.22        16.37 o                         
   1  10   4       1523.56       1575.48        56.01 o                         
   2  10   4        441.40        406.05        25.71 o                         
   3  10   4        481.54        493.87        32.31 o                         
   4  10   4        233.93        162.28        20.27 o                         
   5  10   4        649.32        646.74        37.51 o                         
   6  10   4        589.83        594.76        56.81 o                         
   7  10   4         72.19        114.91        39.49 o                         
  -6  11   4        439.82        489.75        46.55 o                         
  -5  11   4        442.19        382.92        38.96 o                         
  -4  11   4         55.89         80.26        21.58 o                         
  -3  11   4        342.33        246.23        27.93 o                         
  -2  11   4        108.27        126.35        13.85 o                         
  -1  11   4         43.33         93.59        13.87 o                         
   0  11   4         21.24         32.47        12.68 o                         
   1  11   4        866.66        898.88        38.29 o                         
   2  11   4       1316.46       1288.27        53.20 o                         
   3  11   4         50.75         44.54        18.09 o                         
   4  11   4        134.61        160.80        19.31 o                         
   5  11   4        201.86        217.19        40.32 o                         
   6  11   4        128.88        164.32        35.31 o                         
  -5  12   4        129.74         95.21        44.13 o                         
  -4  12   4          2.06         13.64        26.30 o                         
  -3  12   4        309.09        303.31        35.28 o                         
  -2  12   4        355.26        571.54        43.06 o                         
  -1  12   4        264.10        383.86        24.74 o                         
   0  12   4        205.15        187.32        22.31 o                         
   1  12   4         79.61         50.95        19.41 o                         
   2  12   4        123.62        123.42        19.51 o                         
   3  12   4        365.47        403.84        79.70 o                         
   4  12   4         17.21         78.95        33.17 o                         
   5  12   4          1.92         58.78        34.27 o                         
  -4  13   4         20.16         35.50        33.51 o                         
  -3  13   4        126.46        151.64        38.76 o                         
  -2  13   4          6.51         42.07        22.85 o                         
  -1  13   4        413.88        372.81        58.49 o                         
   0  13   4        255.89        286.39        22.06 o                         
   1  13   4        239.09        260.10        23.27 o                         
   2  13   4       1354.74       1316.00       130.16 o                         
   3  13   4        119.74        230.57        34.06 o                         
  -1  14   4        238.73        179.00        31.51 o                         
   0  14   4          2.17         12.68        26.75 o                         
   1  14   4          5.10         62.47        26.71 o                         
 -10   1   5         17.29        -18.61        26.53 o                         
  -9   1   5        518.49        543.95        32.74 o                         
  -8   1   5          1.99         -3.44        12.20 o                         
  -7   1   5       2550.69       2609.54        69.97 o                         
  -6   1   5       1191.31       1275.55        31.41 o                         
  -5   1   5        157.35        187.83        11.06 o                         
  -4   1   5         84.81        142.16         9.93 o                         
  -3   1   5       1955.75       2289.03        57.65 o                         
  -2   1   5      18041.38      18319.05       399.69 o                         
  -1   1   5         71.27        122.31         6.90 o                         
   0   1   5      16354.61      16712.03       364.15 o                         
   1   1   5      16888.43      16790.97       390.87 o                         
   2   1   5       2631.89       2528.18        64.71 o                         
   3   1   5          1.37          7.93         5.18 o                         
   4   1   5         50.55         50.22         6.71 o                         
   5   1   5        682.10        655.58        20.07 o                         
   6   1   5       1207.14       1146.04        31.38 o                         
   7   1   5        110.78        117.09        11.16 o                         
   8   1   5        595.09        636.29        25.97 o                         
   9   1   5         37.25         63.45        20.54 o                         
  10   1   5          0.22         73.13        29.10 o                         
 -10   2   5        122.97        129.44        26.21 o                         
  -9   2   5         50.34         31.65        15.65 o                         
  -8   2   5         51.58         46.68        11.64 o                         
  -7   2   5         81.05         93.15        14.08 o                         
  -6   2   5       2072.51       2202.35        54.12 o                         
  -5   2   5       1267.77       1302.09        31.17 o                         
  -4   2   5       1031.88        974.54        23.53 o                         
  -3   2   5       9839.84       9874.63       215.51 o                         
  -2   2   5      15319.41      14973.91       349.85 o                         
  -1   2   5        304.35        304.49        10.88 o                         
   0   2   5         40.90         66.44         7.87 o                         
   1   2   5       1784.47       1841.23        41.87 o                         
   2   2   5       1369.50       1278.05        31.23 o                         
   3   2   5         25.29         17.45         6.44 o                         
   4   2   5       4534.99       4359.93       103.24 o                         
   5   2   5       3800.91       3661.08        87.32 o                         
   6   2   5        118.37        121.32        11.74 o                         
   7   2   5         68.68         82.35        11.35 o                         
   8   2   5         21.55         20.46        15.41 o                         
   9   2   5          8.36         30.41        20.13 o                         
  10   2   5         23.09         73.17        23.94 o                         
 -10   3   5          5.22         -0.70        21.30 o                         
  -9   3   5         29.44         16.26        13.75 o                         
  -8   3   5          2.89        -12.55        12.55 o                         
  -7   3   5       1030.00       1004.84        29.64 o                         
  -6   3   5         47.75         39.66         8.41 o                         
  -5   3   5       1071.22       1068.37        30.86 o                         
  -4   3   5       2788.79       2723.45        60.74 o                         
  -3   3   5        549.34        605.76        20.52 o                         
  -2   3   5         10.81         15.95         5.51 o                         
  -1   3   5       1376.64       1290.67        31.38 o                         
   0   3   5       4182.71       4155.15       120.87 o                         
   1   3   5        275.12        330.54        10.15 o                         
   2   3   5        112.13        109.66         6.91 o                         
   3   3   5       1164.58       1163.13        29.36 o                         
   4   3   5       1085.09       1050.31        27.62 o                         
   5   3   5        166.23        168.95        12.21 o                         
   6   3   5        320.27        329.81        17.08 o                         
   7   3   5         35.34         49.88        11.99 o                         
   8   3   5          5.75         36.11        14.46 o                         
   9   3   5          1.16         43.29        19.90 o                         
  10   3   5         32.05         84.09        29.32 o                         
 -10   4   5        133.92        176.97        24.22 o                         
  -9   4   5         21.36         15.75        15.82 o                         
  -8   4   5        502.71        487.50        22.60 o                         
  -7   4   5        153.07        143.04        12.14 o                         
  -6   4   5       1402.97       1376.06        34.08 o                         
  -5   4   5       3251.02       3179.08        82.81 o                         
  -4   4   5       1912.56       1839.19        48.97 o                         
  -3   4   5      14234.03      14263.60       395.31 o                         
  -2   4   5      10154.91      10158.37       281.44 o                         
  -1   4   5         56.40         56.46         7.06 o                         
   0   4   5       1225.04       1202.15        29.76 o                         
   1   4   5       3143.22       3430.08        75.83 o                         
   2   4   5       4526.73       4477.91        98.61 o                         
   3   4   5        543.30        511.46        20.53 o                         
   4   4   5       2621.75       2474.00        59.86 o                         
   5   4   5       3867.39       3664.65       123.95 o                         
   6   4   5          0.67          5.43        10.37 o                         
   7   4   5        280.76        307.59        18.64 o                         
   8   4   5          6.03         58.17        18.35 o                         
   9   4   5        121.15        146.67        26.57 o                         
 -10   5   5         23.75         24.41        22.31 o                         
  -9   5   5          0.74          4.77        15.59 o                         
  -8   5   5          2.81         -4.45        13.71 o                         
  -7   5   5        299.75        308.81        19.08 o                         
  -6   5   5        260.66        254.32        15.77 o                         
  -5   5   5       3313.09       3087.64        74.91 o                         
  -4   5   5       1256.81       1182.88        31.19 o                         
  -3   5   5        434.16        372.09        17.31 o                         
  -2   5   5          9.62          2.39         8.33 o                         
  -1   5   5        413.43        398.66        14.65 o                         
   0   5   5       9811.04      10825.03       236.99 o                         
   1   5   5       4142.05       4151.46        98.15 o                         
   2   5   5       5886.73       5959.39       123.49 o                         
   3   5   5        362.04        363.38        14.77 o                         
   4   5   5        422.13        452.71        18.49 o                         
   5   5   5        144.70        128.14        10.64 o                         
   6   5   5          5.98         17.18        13.12 o                         
   7   5   5         26.04         43.84        18.12 o                         
   8   5   5         77.39        138.51        20.26 o                         
   9   5   5          0.37         28.30        32.40 o                         
  -9   6   5         26.72         29.09        22.81 o                         
  -8   6   5        520.53        487.85        25.43 o                         
  -7   6   5        211.18        206.52        16.87 o                         
  -6   6   5        659.16        560.02        21.77 o                         
  -5   6   5         65.54         54.40         9.52 o                         
  -4   6   5         59.09         64.47        11.09 o                         
  -3   6   5       1925.12       1787.81        48.37 o                         
  -2   6   5        299.77        282.95        16.90 o                         
  -1   6   5       7252.16       7487.46       189.57 o                         
   0   6   5       5519.28       5795.59       127.52 o                         
   1   6   5         33.76         25.64         8.00 o                         
   2   6   5       2855.70       2744.35        66.42 o                         
   3   6   5        842.57        845.49        27.03 o                         
   4   6   5         27.23         33.98         8.57 o                         
   5   6   5        434.50        393.59        17.63 o                         
   6   6   5        200.35        247.34        19.78 o                         
   7   6   5        595.53        672.51        39.49 o                         
   8   6   5         49.50         85.69        20.84 o                         
   9   6   5         20.31         61.38        29.52 o                         
  -9   7   5         89.28         92.56        26.56 o                         
  -8   7   5         28.83         33.15        18.33 o                         
  -7   7   5        539.72        511.55        28.32 o                         
  -6   7   5        603.93        509.15        24.68 o                         
  -5   7   5         57.16         51.35        10.60 o                         
  -4   7   5         26.61         19.12        11.88 o                         
  -3   7   5        388.85        314.87        20.34 o                         
  -2   7   5       3447.73       3592.60        80.01 o                         
  -1   7   5        703.65        726.19        22.83 o                         
   0   7   5       1384.50       1502.53        35.74 o                         
   1   7   5       6430.53       6559.71       144.60 o                         
   2   7   5         24.18          5.99         9.26 o                         
   3   7   5        135.98        150.96        12.22 o                         
   4   7   5        408.23        414.51        22.29 o                         
   5   7   5        434.16        456.60        22.10 o                         
   6   7   5        558.25        583.09        46.62 o                         
   7   7   5          3.24         19.03        22.79 o                         
   8   7   5         17.20         66.00        24.82 o                         
  -8   8   5        237.11        183.07        27.20 o                         
  -7   8   5         81.24         52.82        17.14 o                         
  -6   8   5          0.94          1.66        11.35 o                         
  -5   8   5         30.69         -0.63        16.29 o                         
  -4   8   5         92.98         62.05        13.35 o                         
  -3   8   5       2198.54       2089.60        60.99 o                         
  -2   8   5       1719.81       1808.21        45.34 o                         
  -1   8   5       6830.01       7123.31       167.33 o                         
   0   8   5       1747.58       1794.98        42.42 o                         
   1   8   5        254.59        207.12        13.10 o                         
   2   8   5         87.16        113.18        15.03 o                         
   3   8   5        947.26        982.53        30.16 o                         
   4   8   5         32.45         58.27        14.16 o                         
   5   8   5         96.57        123.38        14.83 o                         
   6   8   5          1.67         -5.39        20.63 o                         
   7   8   5        130.85        123.08        25.19 o                         
   8   8   5         27.97         15.79        34.43 o                         
  -8   9   5         11.39         23.17        28.18 o                         
  -7   9   5         69.84         54.37        25.40 o                         
  -6   9   5         35.58         38.53        28.59 o                         
  -5   9   5       1071.13        813.39        94.52 o                         
  -4   9   5       3533.43       3620.39       106.28 o                         
  -3   9   5        697.53        501.21        38.20 o                         
  -2   9   5        908.34       1007.83        30.91 o                         
  -1   9   5       4510.93       4781.37       120.60 o                         
   0   9   5         47.49         76.00         9.58 o                         
   1   9   5        283.56        273.34        17.00 o                         
   2   9   5        261.26        224.45        17.54 o                         
   3   9   5       2465.91       2511.72        63.95 o                         
   4   9   5        876.37        843.88        31.66 o                         
   5   9   5        135.58        154.32        20.33 o                         
   6   9   5        642.15        577.66        45.86 o                         
   7   9   5         19.59         -3.17        32.69 o                         
  -7  10   5         24.65         -2.11        27.73 o                         
  -6  10   5         14.14         55.99        30.79 o                         
  -5  10   5        191.04        176.28        29.77 o                         
  -4  10   5          0.16          8.60        17.97 o                         
  -3  10   5        138.84        183.21        24.02 o                         
  -2  10   5        279.34        296.11        29.05 o                         
  -1  10   5        847.93        809.08        33.68 o                         
   0  10   5        177.87        181.01        15.58 o                         
   1  10   5         10.00         -7.20        14.57 o                         
   2  10   5        132.87        153.73        15.82 o                         
   3  10   5         48.80         51.98        15.80 o                         
   4  10   5        246.52        217.06        24.33 o                         
   5  10   5          4.18         30.22        27.75 o                         
   6  10   5         31.27         48.08        29.79 o                         
   7  10   5         35.01         65.94        38.95 o                         
  -6  11   5         22.05         85.85        34.44 o                         
  -5  11   5        603.77        495.77        52.55 o                         
  -4  11   5       1993.21       2124.81        96.13 o                         
  -3  11   5        633.55        726.65        44.04 o                         
  -2  11   5        361.97        439.80        33.57 o                         
  -1  11   5       1394.01       1595.01        51.72 o                         
   0  11   5         81.10        107.45        12.84 o                         
   1  11   5         49.12         53.69        18.90 o                         
   2  11   5        108.21        124.97        16.57 o                         
   3  11   5       1225.51       1210.29        54.14 o                         
   4  11   5        690.26        659.36        40.88 o                         
   5  11   5          0.17         24.32        36.80 o                         
   6  11   5        110.76        138.56        41.96 o                         
  -5  12   5         90.60        101.14        46.50 o                         
  -4  12   5        134.96        123.35        44.88 o                         
  -3  12   5         52.35         86.83        27.01 o                         
  -2  12   5         35.24         62.91        16.69 o                         
  -1  12   5       2153.40       2174.50        82.58 o                         
   0  12   5        838.39        849.38        40.58 o                         
   1  12   5        191.32        209.39        18.11 o                         
   2  12   5        967.45       1007.76        43.05 o                         
   3  12   5        393.26        476.09        35.72 o                         
   4  12   5         58.76        101.30        24.07 o                         
   5  12   5         41.31        107.02        43.70 o                         
  -4  13   5         51.62         80.71        48.14 o                         
  -3  13   5          1.66         11.75        37.07 o                         
  -2  13   5         64.39         98.91        21.30 o                         
  -1  13   5          0.05         35.77        22.23 o                         
   0  13   5          0.29         10.99        18.18 o                         
   1  13   5        501.58        566.79        32.09 o                         
   2  13   5        133.26        145.16        29.49 o                         
   3  13   5         31.49         33.58        23.87 o                         
   0  14   5        823.12       1104.87       128.08 o                         
 -10   0   6        236.21        230.32        34.22 o                         
  -9   0   6       1017.16       1123.74        78.16 o                         
  -8   0   6        248.15        283.82        29.58 o                         
  -7   0   6        215.63        273.15        22.88 o                         
  -6   0   6        316.96        340.31        21.82 o                         
  -5   0   6        639.81        604.22        25.19 o                         
  -4   0   6       8902.36       9631.61       297.94 o                         
  -3   0   6       1555.61       1573.93        50.47 o                         
  -2   0   6      19610.55      19493.79       915.38 o                         
  -1   0   6      35983.73      33622.53      2076.60 o                         
   0   0   6       1224.86       1156.57        39.75 o                         
   1   0   6      19953.89      20022.57       714.46 o                         
   2   0   6       3615.23       3513.00       109.52 o                         
   3   0   6        206.60        192.68        16.71 o                         
   4   0   6          7.07          4.40        11.56 o                         
   5   0   6       2443.70       2374.97        89.28 o                         
   6   0   6       3729.15       3610.72       159.93 o                         
   7   0   6        284.76        287.74        40.91 o                         
   8   0   6         17.39         28.15        30.56 o                         
   9   0   6        195.49        295.02        67.03 o                         
  10   0   6          0.11         52.82        42.58 o                         
 -10   1   6          6.24          2.98        20.88 o                         
  -9   1   6         48.13         50.25        17.40 o                         
  -8   1   6         96.72         91.17        15.03 o                         
  -7   1   6         27.51         47.85        11.44 o                         
  -6   1   6        197.62        195.09        12.01 o                         
  -5   1   6       1255.78       1289.31        31.09 o                         
  -4   1   6          9.75         24.17         5.96 o                         
  -3   1   6         42.80         73.37         6.20 o                         
  -2   1   6       1339.45       1366.70        37.39 o                         
  -1   1   6         55.47         81.16         5.99 o                         
   0   1   6       2144.04       2346.29        51.92 o                         
   1   1   6       1404.34       1436.77        34.56 o                         
   2   1   6       6421.54       6493.63       152.30 o                         
   3   1   6       1182.06       1078.55        27.51 o                         
   4   1   6         35.03         40.71         8.38 o                         
   5   1   6        100.43         88.50         8.46 o                         
   6   1   6          2.60         10.26        10.29 o                         
   7   1   6          9.96         26.68        11.08 o                         
   8   1   6         38.37         52.24        16.55 o                         
   9   1   6        105.63        146.92        22.43 o                         
  10   1   6          5.34         73.51        29.81 o                         
 -10   2   6         16.61          6.54        25.78 o                         
  -9   2   6        277.60        291.55        23.54 o                         
  -8   2   6         12.20          5.20        14.26 o                         
  -7   2   6        184.12        261.55        17.15 o                         
  -6   2   6       1352.80       1392.44        36.76 o                         
  -5   2   6          9.52          7.70         6.98 o                         
  -4   2   6        914.37        872.56        21.80 o                         
  -3   2   6        620.18        667.75        18.21 o                         
  -2   2   6      17539.87      18154.48       423.15 o                         
  -1   2   6      14860.16      14393.18       375.49 o                         
   0   2   6       1703.83       1840.23        55.49 o                         
   1   2   6       4347.69       4243.13        93.36 o                         
   2   2   6        388.80        336.03        12.83 o                         
   3   2   6       3716.60       3733.03        88.27 o                         
   4   2   6        847.83        791.51        23.87 o                         
   5   2   6        319.73        263.22        14.80 o                         
   6   2   6        639.95        556.98        21.47 o                         
   7   2   6        120.70        117.10        17.70 o                         
   8   2   6        110.39        127.76        18.03 o                         
   9   2   6         88.04        116.29        21.70 o                         
 -10   3   6         92.13        110.62        26.70 o                         
  -9   3   6         37.25          8.80        15.25 o                         
  -8   3   6         21.62         22.38        14.69 o                         
  -7   3   6         44.98         64.20        10.54 o                         
  -6   3   6       3168.75       3120.18        89.32 o                         
  -5   3   6       5421.78       5483.55       129.60 o                         
  -4   3   6       2100.34       2025.78        46.07 o                         
  -3   3   6        681.43        707.20        19.33 o                         
  -2   3   6         17.84         61.19         6.29 o                         
  -1   3   6        104.48        117.64         7.93 o                         
   0   3   6          2.56          1.86         5.34 o                         
   1   3   6       5867.89       5888.17       137.97 o                         
   2   3   6      15992.64      15621.21       341.41 o                         
   3   3   6       5332.28       5097.38       120.25 o                         
   4   3   6        735.21        674.40        20.34 o                         
   5   3   6        354.62        296.72        16.12 o                         
   6   3   6         91.07         94.81        10.96 o                         
   7   3   6        107.69        118.35        17.17 o                         
   8   3   6         14.43         34.82        16.85 o                         
   9   3   6         76.87        106.08        26.48 o                         
 -10   4   6          9.12         -6.50        20.49 o                         
  -9   4   6         39.94         36.95        16.64 o                         
  -8   4   6          2.50          6.17        16.46 o                         
  -7   4   6         32.73         23.30        12.66 o                         
  -6   4   6         12.91          2.31         7.79 o                         
  -5   4   6        209.62        172.71        17.70 o                         
  -4   4   6       1543.90       1438.41        39.78 o                         
  -3   4   6       5237.38       5269.50       134.29 o                         
  -2   4   6       4188.70       4322.42       101.68 o                         
  -1   4   6        439.84        375.12        13.64 o                         
   0   4   6       5485.03       5753.61       126.39 o                         
   1   4   6       1209.94       1280.58        29.86 o                         
   2   4   6        164.51        139.98         9.59 o                         
   3   4   6       2254.95       2257.74        50.98 o                         
   4   4   6        919.08        925.72        25.91 o                         
   5   4   6        111.49         98.32         9.76 o                         
   6   4   6        143.08        183.91        20.07 o                         
   7   4   6          4.66         39.11        16.55 o                         
   8   4   6          5.38         34.31        13.96 o                         
   9   4   6         10.09         46.28        26.74 o                         
  -9   5   6         45.04         39.21        16.85 o                         
  -8   5   6        343.93        338.50        26.13 o                         
  -7   5   6         32.01         30.08        12.74 o                         
  -6   5   6        301.85        263.31        15.95 o                         
  -5   5   6       3936.16       3698.67        88.75 o                         
  -4   5   6         17.48         26.07        10.53 o                         
  -3   5   6       1978.38       1920.31        51.28 o                         
  -2   5   6        343.66        298.80        13.40 o                         
  -1   5   6       1249.29       1205.24        32.14 o                         
   0   5   6       2517.08       2505.03        56.22 o                         
   1   5   6        116.45        145.90         9.00 o                         
   2   5   6       7148.41       7175.81       157.59 o                         
   3   5   6       1745.23       1585.57        37.27 o                         
   4   5   6        210.97        223.26        14.84 o                         
   5   5   6        677.73        658.91        22.16 o                         
   6   5   6          2.81         -2.07         9.90 o                         
   7   5   6        215.31        286.41        24.07 o                         
   8   5   6        142.75        184.59        25.58 o                         
   9   5   6         48.95         70.73        26.94 o                         
  -9   6   6        232.88        244.33        23.82 o                         
  -8   6   6        164.57        153.06        18.68 o                         
  -7   6   6          6.71         12.86        12.51 o                         
  -6   6   6          2.98         -5.65        10.21 o                         
  -5   6   6        375.59        306.39        17.17 o                         
  -4   6   6        862.79        862.78        31.04 o                         
  -3   6   6        752.41        703.42        26.26 o                         
  -2   6   6       6002.03       5737.15       135.08 o                         
  -1   6   6       3746.62       3894.71        92.47 o                         
   0   6   6        810.65        848.22        23.59 o                         
   1   6   6         87.85        119.13         8.12 o                         
   2   6   6        764.83        771.07        24.71 o                         
   3   6   6          3.25         -4.46         9.01 o                         
   4   6   6        122.68        140.63        15.89 o                         
   5   6   6        480.75        464.73        23.80 o                         
   6   6   6        552.49        540.66        31.68 o                         
   7   6   6         61.35         98.16        19.42 o                         
   8   6   6         78.03         96.24        25.06 o                         
   9   6   6          7.80         60.87        28.58 o                         
  -9   7   6         37.04         44.49        27.52 o                         
  -8   7   6        383.65        383.99        32.14 o                         
  -7   7   6        201.35        165.42        14.44 o                         
  -6   7   6         78.59         76.64        11.19 o                         
  -5   7   6         82.07         68.39        10.01 o                         
  -4   7   6       1022.71        905.41        41.93 o                         
  -3   7   6       4627.32       4525.54       171.75 o                         
  -2   7   6        544.27        471.62        27.21 o                         
  -1   7   6       1895.63       2032.31        49.93 o                         
   0   7   6       7029.50       7870.85       184.65 o                         
   1   7   6       4990.08       5186.11       122.98 o                         
   2   7   6        634.92        573.33        20.77 o                         
   3   7   6        173.43        167.16        14.35 o                         
   4   7   6        765.15        830.43        33.97 o                         
   5   7   6        328.50        367.33        20.93 o                         
   6   7   6         16.97         48.04        18.47 o                         
   7   7   6        292.21        384.68        35.61 o                         
   8   7   6        129.99        152.05        32.08 o                         
  -8   8   6          0.16        -10.75        26.02 o                         
  -7   8   6        475.67        442.33        37.73 o                         
  -6   8   6        871.64        792.55        35.13 o                         
  -5   8   6        155.36        138.51        12.44 o                         
  -4   8   6       1228.24       1132.72        44.44 o                         
  -3   8   6         41.65         42.34        11.86 o                         
  -2   8   6       1825.13       2102.29        56.69 o                         
  -1   8   6        726.68        810.59        27.81 o                         
   0   8   6         89.28        117.31         9.48 o                         
   1   8   6        770.08        792.24        22.74 o                         
   2   8   6         48.86         21.85        12.31 o                         
   3   8   6       1108.10       1118.44        33.10 o                         
   4   8   6       1021.50        941.85        32.49 o                         
   5   8   6         84.82         85.03        14.92 o                         
   6   8   6        257.88        259.87        22.64 o                         
   7   8   6         71.02         51.67        24.58 o                         
   8   8   6        100.09         61.29        28.30 o                         
  -8   9   6          2.05         19.55        29.31 o                         
  -7   9   6         28.40          7.38        26.09 o                         
  -6   9   6          4.30         32.39        28.40 o                         
  -5   9   6        277.62        351.03        32.61 o                         
  -4   9   6        115.36        132.96        19.70 o                         
  -3   9   6        565.15        523.43        37.21 o                         
  -2   9   6        275.23        260.90        22.27 o                         
  -1   9   6         10.41         18.75        10.15 o                         
   0   9   6        255.32        314.48        15.52 o                         
   1   9   6        664.81        681.49        26.26 o                         
   2   9   6        460.73        384.81        23.30 o                         
   3   9   6        112.94         92.25        15.74 o                         
   4   9   6         98.62         67.60        19.38 o                         
   5   9   6         62.77         68.77        21.30 o                         
   6   9   6          0.58         27.44        24.05 o                         
   7   9   6         11.77         28.84        34.59 o                         
  -7  10   6        479.48        386.24        40.36 o                         
  -6  10   6        246.85        219.87        33.03 o                         
  -5  10   6        264.53        239.84        53.72 o                         
  -4  10   6       2016.82       1948.59        77.78 o                         
  -3  10   6        735.33        793.54        40.13 o                         
  -2  10   6        398.13        368.34        24.82 o                         
  -1  10   6       1652.39       1733.90        58.52 o                         
   0  10   6       2008.05       2163.62        77.59 o                         
   1  10   6       2476.03       2503.78        63.35 o                         
   2  10   6         53.76         40.22        14.21 o                         
   3  10   6       1043.86       1089.81        39.60 o                         
   4  10   6       1227.14       1217.73        47.46 o                         
   5  10   6        154.25        139.14        24.55 o                         
   6  10   6         64.49         25.00        33.46 o                         
  -6  11   6          3.50         41.11        33.87 o                         
  -5  11   6         50.95         27.34        37.78 o                         
  -4  11   6         74.06         39.27        38.74 o                         
  -3  11   6       1838.49       1823.17        89.80 o                         
  -2  11   6         74.11         87.13        18.73 o                         
  -1  11   6        108.10        142.50        12.79 o                         
   0  11   6        595.89        631.17        32.14 o                         
   1  11   6        258.65        226.82        17.59 o                         
   2  11   6        348.54        347.59        23.83 o                         
   3  11   6         18.24         45.24        18.28 o                         
   4  11   6        104.23        127.94        23.07 o                         
   5  11   6        127.06        157.53        29.27 o                         
  -5  12   6         81.55         65.38        57.67 o                         
  -4  12   6          4.31         48.69        37.67 o                         
  -3  12   6         90.54        110.64        23.15 o                         
  -2  12   6         70.80        116.72        18.68 o                         
  -1  12   6          3.66         33.29        16.53 o                         
   0  12   6         27.79         41.36        14.65 o                         
   1  12   6         18.58         11.99        19.04 o                         
   2  12   6         22.59         86.08        20.29 o                         
   3  12   6        113.71        158.32        21.12 o                         
   4  12   6        129.20        185.29        24.73 o                         
  -3  13   6       1127.52       1113.10        94.35 o                         
  -2  13   6        167.66        170.50        23.62 o                         
  -1  13   6        373.57        417.46        48.84 o                         
   0  13   6       1583.08       1810.50        71.64 o                         
   1  13   6        430.52        392.91        39.64 o                         
   2  13   6          3.57        116.11        28.93 o                         
   3  13   6         28.39         41.17        31.20 o                         
 -10   1   7          4.92         25.50        21.28 o                         
  -9   1   7        261.90        307.13        25.97 o                         
  -8   1   7        261.85        350.69        22.52 o                         
  -7   1   7          5.77         15.78        10.33 o                         
  -6   1   7        135.19        120.95        10.49 o                         
  -5   1   7       3190.61       3303.65        73.93 o                         
  -4   1   7       6123.41       6377.89       140.00 o                         
  -3   1   7        224.20        177.11         9.08 o                         
  -2   1   7       1298.02       1210.31        32.69 o                         
  -1   1   7      10852.52      10701.29       250.19 o                         
   0   1   7       2091.07       2158.15        48.02 o                         
   1   1   7       1614.57       1869.89        44.07 o                         
   2   1   7       2070.24       2322.59        51.76 o                         
   3   1   7       1750.59       1685.01        41.42 o                         
   4   1   7       3716.29       3536.65        84.18 o                         
   5   1   7         15.54         18.64         8.32 o                         
   6   1   7       1659.45       1617.13        46.13 o                         
   7   1   7        373.20        405.63        25.28 o                         
   8   1   7         10.35         27.52        16.85 o                         
   9   1   7         40.85         99.91        22.09 o                         
 -10   2   7         21.37         30.69        30.23 o                         
  -9   2   7          1.22         16.46        17.02 o                         
  -8   2   7        752.42        877.33        40.10 o                         
  -7   2   7        871.91        912.47        28.48 o                         
  -6   2   7        421.71        461.86        17.69 o                         
  -5   2   7       1813.05       1801.24        41.95 o                         
  -4   2   7       2941.60       2996.05        66.84 o                         
  -3   2   7        535.07        540.42        17.61 o                         
  -2   2   7       1178.59       1153.73        28.81 o                         
  -1   2   7       9442.68       9462.94       221.30 o                         
   0   2   7      12012.39      12344.70       269.44 o                         
   1   2   7        748.69        721.84        19.97 o                         
   2   2   7       5106.04       5131.91       112.91 o                         
   3   2   7       4321.42       4052.12       109.69 o                         
   4   2   7       1069.35       1083.39        28.95 o                         
   5   2   7        125.21        103.99        12.16 o                         
   6   2   7          5.98          9.67        12.06 o                         
   7   2   7        499.59        422.39        23.32 o                         
   8   2   7         78.13         89.00        18.62 o                         
   9   2   7         40.07         62.16        21.10 o                         
 -10   3   7          0.46        -22.04        23.43 o                         
  -9   3   7         18.66         -0.01        18.23 o                         
  -8   3   7         31.44         31.18        12.82 o                         
  -7   3   7        683.84        685.25        27.01 o                         
  -6   3   7        439.83        407.39        20.40 o                         
  -5   3   7          0.72          9.56         7.16 o                         
  -4   3   7        177.43        179.19        10.77 o                         
  -3   3   7        432.89        485.27        18.71 o                         
  -2   3   7         74.02         51.89         7.05 o                         
  -1   3   7       1744.55       2079.16        53.89 o                         
   0   3   7        608.24        647.61        16.83 o                         
   1   3   7       2035.93       2105.90        47.30 o                         
   2   3   7       1872.00       1911.29        43.35 o                         
   3   3   7          1.13          4.16         6.98 o                         
   4   3   7        386.63        376.93        16.27 o                         
   5   3   7        739.06        690.14        22.51 o                         
   6   3   7         39.21         50.34        12.56 o                         
   7   3   7         15.28         13.90        12.06 o                         
   8   3   7         60.56        110.22        24.01 o                         
   9   3   7         28.93         48.69        22.39 o                         
 -10   4   7         16.65         29.01        27.24 o                         
  -9   4   7          4.39         -3.45        18.04 o                         
  -8   4   7        735.26        759.74        38.96 o                         
  -7   4   7        863.51        867.83        31.01 o                         
  -6   4   7        551.57        541.17        19.18 o                         
  -5   4   7       3345.36       3157.20        77.33 o                         
  -4   4   7        279.48        263.48        17.52 o                         
  -3   4   7        117.93        111.90         9.61 o                         
  -2   4   7        580.27        601.04        22.88 o                         
  -1   4   7       5247.31       5308.06       124.98 o                         
   0   4   7      14824.69      14786.28       372.72 o                         
   1   4   7        659.68        628.38        16.97 o                         
   2   4   7       2935.05       2866.39        64.06 o                         
   3   4   7       2378.66       2342.75        53.11 o                         
   4   4   7        162.98        157.71        13.40 o                         
   5   4   7        435.41        411.95        18.28 o                         
   6   4   7          0.87          3.88        10.36 o                         
   7   4   7        556.42        593.33        30.54 o                         
   8   4   7         50.91         95.57        24.99 o                         
   9   4   7         18.04         34.64        27.19 o                         
  -9   5   7          6.62          6.39        18.50 o                         
  -8   5   7         25.55         40.10        19.16 o                         
  -7   5   7        169.56        157.54        17.70 o                         
  -6   5   7        217.84        199.93        18.02 o                         
  -5   5   7       1117.97       1042.70        35.68 o                         
  -4   5   7       1826.56       1737.17        53.11 o                         
  -3   5   7       1777.72       1879.81        55.64 o                         
  -2   5   7         51.89         46.89         7.71 o                         
  -1   5   7       2129.44       1901.16        63.28 o                         
   0   5   7        697.94        646.21        19.20 o                         
   1   5   7       1155.69       1184.25        28.55 o                         
   2   5   7       4204.02       4438.77        98.24 o                         
   3   5   7       4069.36       3973.76        88.36 o                         
   4   5   7        490.12        452.92        23.90 o                         
   5   5   7        189.20        171.23        13.09 o                         
   6   5   7        194.29        148.51        31.29 o                         
   7   5   7          4.47         15.38        12.30 o                         
   8   5   7          7.27         65.65        21.03 o                         
   9   5   7          0.46         48.68        28.90 o                         
  -9   6   7         15.35         33.05        26.42 o                         
  -8   6   7         63.31         58.90        17.85 o                         
  -7   6   7        220.07        180.31        18.25 o                         
  -6   6   7        404.39        404.84        26.85 o                         
  -5   6   7        492.98        444.66        25.40 o                         
  -4   6   7        249.52        204.38        15.47 o                         
  -3   6   7       4863.46       4568.69       164.00 o                         
  -2   6   7       3664.89       3581.91        85.58 o                         
  -1   6   7        162.91        144.10         9.31 o                         
   0   6   7       2294.38       2473.01        56.04 o                         
   1   6   7         24.81         18.24         6.57 o                         
   2   6   7        273.72        315.96        13.44 o                         
   3   6   7          9.49          5.32         6.70 o                         
   4   6   7        497.63        479.85        29.08 o                         
   5   6   7       1879.59       1867.82        66.89 o                         
   6   6   7         36.98         59.22        19.11 o                         
   7   6   7        154.89        189.30        20.97 o                         
   8   6   7        126.39        150.83        27.02 o                         
  -9   7   7        133.69        169.15        40.30 o                         
  -8   7   7        129.06        136.64        26.01 o                         
  -7   7   7        204.10        182.88        19.40 o                         
  -6   7   7        120.96        118.84        16.70 o                         
  -5   7   7         48.91         62.39        13.72 o                         
  -4   7   7       1540.55       1305.71        49.06 o                         
  -3   7   7       1205.94       1003.43        67.66 o                         
  -2   7   7        785.01        731.96        26.32 o                         
  -1   7   7       1714.14       1819.22        56.58 o                         
   0   7   7         69.46         91.93        10.41 o                         
   1   7   7       1998.95       1959.08        52.18 o                         
   2   7   7        271.54        270.34        13.70 o                         
   3   7   7       2320.39       2176.00        59.62 o                         
   4   7   7       1040.08        948.05        36.97 o                         
   5   7   7         48.95         53.60        17.55 o                         
   6   7   7        318.03        374.40        28.05 o                         
   7   7   7          5.85         50.66        20.99 o                         
   8   7   7         35.44         63.60        27.75 o                         
  -8   8   7          0.43          0.96        27.22 o                         
  -7   8   7         12.82         25.77        19.59 o                         
  -6   8   7         10.20          3.62        16.46 o                         
  -5   8   7         70.50         55.17        16.67 o                         
  -4   8   7        468.26        352.14        29.69 o                         
  -3   8   7        967.64        906.60        39.21 o                         
  -2   8   7       2204.97       2265.14        56.50 o                         
  -1   8   7        835.30        908.83        25.40 o                         
   0   8   7       1215.91       1223.73        31.82 o                         
   1   8   7        298.43        311.21        16.41 o                         
   2   8   7         55.33         66.99        11.69 o                         
   3   8   7          1.06        -12.56        12.56 o                         
   4   8   7        666.08        639.20        31.66 o                         
   5   8   7        486.71        583.24        36.89 o                         
   6   8   7        280.07        347.31        31.55 o                         
   7   8   7          5.30         30.40        25.24 o                         
  -8   9   7         15.85        -26.69        45.44 o                         
  -7   9   7        374.06        350.99        47.72 o                         
  -6   9   7        955.04        905.92        55.16 o                         
  -5   9   7         21.81         21.52        18.96 o                         
  -4   9   7        254.04        190.68        29.36 o                         
  -3   9   7         47.91         29.04        21.95 o                         
  -2   9   7       1052.38       1176.52        40.72 o                         
  -1   9   7       3043.33       3356.71        76.00 o                         
   0   9   7       1022.73       1135.00        30.20 o                         
   1   9   7       4899.42       5310.64       118.40 o                         
   2   9   7       1425.59       1421.83        39.54 o                         
   3   9   7        175.20        161.67        21.46 o                         
   4   9   7        184.26        187.55        20.25 o                         
   5   9   7          6.99          9.38        20.04 o                         
   6   9   7        242.38        221.26        26.07 o                         
   7   9   7          5.67        -15.18        26.96 o                         
  -7  10   7         88.18        142.39        42.53 o                         
  -6  10   7         14.25         37.48        32.65 o                         
  -5  10   7         82.36         74.88        36.68 o                         
  -4  10   7          2.74         22.19        22.66 o                         
  -3  10   7         77.55         47.53        14.73 o                         
  -2  10   7        454.73        459.89        30.57 o                         
  -1  10   7        113.78        138.09        12.01 o                         
   0  10   7        510.50        582.67        22.46 o                         
   1  10   7         34.96         46.17        13.84 o                         
   2  10   7        133.33        138.52        14.98 o                         
   3  10   7          1.22         24.16        16.69 o                         
   4  10   7         38.85         76.55        20.22 o                         
   5  10   7         40.90         42.06        21.56 o                         
   6  10   7          0.69         34.08        25.83 o                         
  -6  11   7        311.96        183.69        62.80 o                         
  -5  11   7          1.09         63.52        39.95 o                         
  -4  11   7        157.01         91.05        41.95 o                         
  -3  11   7        184.65        199.48        26.30 o                         
  -2  11   7        343.68        405.00        33.93 o                         
  -1  11   7        531.88        546.75        46.70 o                         
   0  11   7        223.44        300.50        20.94 o                         
   1  11   7       3135.50       3467.01        85.81 o                         
   2  11   7        999.67       1059.33        41.07 o                         
   3  11   7         19.10         60.86        18.46 o                         
   4  11   7         67.28        120.45        27.58 o                         
   5  11   7          0.47         52.40        27.35 o                         
  -5  12   7        553.97        410.15        84.75 o                         
  -4  12   7          0.98          3.75        46.26 o                         
  -3  12   7        218.78        252.40        34.85 o                         
  -2  12   7        958.69       1102.84        60.34 o                         
  -1  12   7         23.96         56.56        17.12 o                         
   0  12   7        177.44        222.26        18.11 o                         
   1  12   7        361.65        307.43        28.42 o                         
   2  12   7        399.17        476.85        43.60 o                         
   3  12   7        143.04        115.45        22.88 o                         
   4  12   7        265.38        251.43        38.79 o                         
  -3  13   7         20.69         46.97        40.17 o                         
  -2  13   7         16.45         53.19        25.46 o                         
  -1  13   7         74.30        135.34        27.56 o                         
   0  13   7         54.72         47.54        22.57 o                         
   1  13   7         17.33         20.30        21.45 o                         
   2  13   7          2.69         33.44        32.25 o                         
 -10   0   8         12.35          6.85        34.07 o                         
  -9   0   8        201.01        278.38        79.23 o                         
  -8   0   8         45.67         58.82        19.13 o                         
  -7   0   8        448.41        462.48        28.48 o                         
  -6   0   8       1102.33       1087.42        40.83 o                         
  -5   0   8        756.45        833.26        32.33 o                         
  -4   0   8      10929.21      11910.75       383.09 o                         
  -3   0   8      17565.12      17462.49       540.08 o                         
  -2   0   8       1138.63       1198.26        45.52 o                         
  -1   0   8        360.54        338.42        17.18 o                         
   0   0   8       7247.41       8109.13       251.09 o                         
   1   0   8       3010.33       2790.51        87.65 o                         
   2   0   8       3933.93       4312.74       134.60 o                         
   3   0   8       9680.80       9768.48       302.76 o                         
   4   0   8       5013.57       4928.27       211.17 o                         
   5   0   8        542.72        594.15        32.78 o                         
   6   0   8         41.84         47.21        18.15 o                         
   7   0   8         16.41         44.88        21.19 o                         
   8   0   8         89.55        121.93        27.85 o                         
   9   0   8         77.16        123.43        38.83 o                         
 -10   1   8         16.02         65.39        19.76 o                         
  -9   1   8         21.20         48.96        16.88 o                         
  -8   1   8        208.94        282.95        20.97 o                         
  -7   1   8        366.07        393.21        19.52 o                         
  -6   1   8        266.71        273.34        14.73 o                         
  -5   1   8        219.11        248.93        13.34 o                         
  -4   1   8        104.79        119.50         8.16 o                         
  -3   1   8       1335.11       1428.45        35.50 o                         
  -2   1   8          2.40         14.08         6.15 o                         
  -1   1   8       2290.70       2344.74        52.17 o                         
   0   1   8       7135.80       7319.71       160.49 o                         
   1   1   8       4763.53       4963.10       109.04 o                         
   2   1   8       1466.43       1699.85        38.79 o                         
   3   1   8        338.59        433.59        16.23 o                         
   4   1   8        647.20        655.25        20.42 o                         
   5   1   8          1.37         20.22        11.06 o                         
   6   1   8          3.48         24.62        13.04 o                         
   7   1   8        805.04        825.30        34.72 o                         
   8   1   8         11.05         54.01        19.36 o                         
   9   1   8         77.36        131.33        27.63 o                         
 -10   2   8          2.79         35.39        22.10 o                         
  -9   2   8        148.61        151.36        20.68 o                         
  -8   2   8          0.80         15.06        13.37 o                         
  -7   2   8        481.27        502.65        20.33 o                         
  -6   2   8        446.54        444.92        17.48 o                         
  -5   2   8          8.02         20.86         8.12 o                         
  -4   2   8       3321.78       3290.75        78.71 o                         
  -3   2   8       3190.27       3152.13        75.07 o                         
  -2   2   8       1403.97       1629.24        39.70 o                         
  -1   2   8        840.27        780.79        20.42 o                         
   0   2   8         79.88        136.51         8.87 o                         
   1   2   8       5653.04       5840.01       128.13 o                         
   2   2   8         11.27         16.43         6.32 o                         
   3   2   8       1448.91       1342.51        34.32 o                         
   4   2   8       3470.96       3252.93        96.28 o                         
   5   2   8          2.48          1.28        14.57 o                         
   6   2   8         51.34         40.86        13.80 o                         
   7   2   8         16.80          4.32        12.63 o                         
   8   2   8         65.03         80.96        23.89 o                         
   9   2   8         39.75         82.75        29.58 o                         
 -10   3   8        106.98        117.90        28.46 o                         
  -9   3   8          5.65         14.01        23.08 o                         
  -8   3   8        818.24        999.11        42.81 o                         
  -7   3   8        638.32        701.79        24.72 o                         
  -6   3   8        381.13        414.41        17.48 o                         
  -5   3   8          7.19         19.67         7.77 o                         
  -4   3   8         53.58         80.77         7.59 o                         
  -3   3   8       4198.37       4369.92       103.18 o                         
  -2   3   8        809.53        817.89        22.29 o                         
  -1   3   8       3474.18       3531.97        83.79 o                         
   0   3   8      12040.96      11300.15       246.80 o                         
   1   3   8       6396.23       6115.53       134.46 o                         
   2   3   8         28.88         46.42         7.96 o                         
   3   3   8        202.00        228.43        12.78 o                         
   4   3   8        238.28        221.90        16.24 o                         
   5   3   8       1469.18       1339.81        36.04 o                         
   6   3   8        153.40        141.59        14.76 o                         
   7   3   8        371.79        334.19        36.63 o                         
   8   3   8        278.14        280.59        30.85 o                         
   9   3   8          3.92         50.82        28.37 o                         
  -9   4   8        105.28         86.31        28.72 o                         
  -8   4   8         11.52         17.40        17.66 o                         
  -7   4   8          3.74          7.21        10.89 o                         
  -6   4   8          0.80         -5.29        10.43 o                         
  -5   4   8        165.99        222.00        13.01 o                         
  -4   4   8        261.15        284.86        13.91 o                         
  -3   4   8       2246.74       2344.74        61.37 o                         
  -2   4   8       2473.11       2464.90        59.54 o                         
  -1   4   8       4601.83       4774.52       112.82 o                         
   0   4   8          8.22         -3.28         6.09 o                         
   1   4   8        494.26        506.56        15.25 o                         
   2   4   8        958.04       1001.15        25.34 o                         
   3   4   8        414.75        413.06        16.85 o                         
   4   4   8       2603.86       2598.37        63.43 o                         
   5   4   8        805.99        839.48        26.41 o                         
   6   4   8        660.34        667.14        28.98 o                         
   7   4   8         13.56         18.83        12.91 o                         
   8   4   8          1.72         24.75        25.47 o                         
   9   4   8          0.26         63.07        29.25 o                         
  -9   5   8         19.15          8.37        29.00 o                         
  -8   5   8        371.59        392.10        30.15 o                         
  -7   5   8        411.18        399.82        24.01 o                         
  -6   5   8         55.38         74.82        13.43 o                         
  -5   5   8       1564.27       1549.85        49.42 o                         
  -4   5   8        304.85        294.57        22.24 o                         
  -3   5   8       1105.17       1162.89        36.58 o                         
  -2   5   8       2671.51       2612.58        68.51 o                         
  -1   5   8        393.17        425.44        27.79 o                         
   0   5   8       2306.03       2248.11        54.95 o                         
   1   5   8          9.06         11.04         7.26 o                         
   2   5   8        912.82        944.13        24.38 o                         
   3   5   8       2783.54       2839.71        64.55 o                         
   4   5   8        471.83        433.21        18.74 o                         
   5   5   8        770.43        796.07        29.53 o                         
   6   5   8        124.85        136.73        14.82 o                         
   7   5   8         56.52         83.81        20.04 o                         
   8   5   8         92.28        141.26        23.82 o                         
  -9   6   8          1.49         -2.06        26.52 o                         
  -8   6   8          1.47         -1.02        18.89 o                         
  -7   6   8         87.37         93.32        18.43 o                         
  -6   6   8        262.13        310.26        21.44 o                         
  -5   6   8          2.63          0.52        15.10 o                         
  -4   6   8       3148.29       3084.12        88.49 o                         
  -3   6   8       2807.79       2686.42       123.49 o                         
  -2   6   8        827.78        805.07        27.90 o                         
  -1   6   8        461.49        475.39        17.62 o                         
   0   6   8        686.47        711.98        20.00 o                         
   1   6   8        746.03        708.20        23.08 o                         
   2   6   8       2410.49       2461.73        56.24 o                         
   3   6   8        219.82        219.15        14.37 o                         
   4   6   8        787.33        757.01        26.42 o                         
   5   6   8        214.87        207.65        19.60 o                         
   6   6   8          8.86         29.80        17.86 o                         
   7   6   8         60.93         87.56        23.22 o                         
   8   6   8         15.90         36.29        22.37 o                         
  -8   7   8         11.54         19.62        19.77 o                         
  -7   7   8         14.00         37.10        18.17 o                         
  -6   7   8        453.75        451.98        32.99 o                         
  -5   7   8       1196.08       1073.68        66.78 o                         
  -4   7   8        644.24        479.17        33.50 o                         
  -3   7   8        523.33        459.47        32.51 o                         
  -2   7   8       1550.18       1572.48        42.11 o                         
  -1   7   8        236.46        245.46        14.25 o                         
   0   7   8         72.81         80.65         9.61 o                         
   1   7   8         84.00         93.69         8.55 o                         
   2   7   8       2357.72       2406.26        81.17 o                         
   3   7   8       1647.93       1713.97        47.97 o                         
   4   7   8          7.64          8.72        14.22 o                         
   5   7   8        289.79        342.10        26.34 o                         
   6   7   8        252.92        324.40        26.79 o                         
   7   7   8         33.00         54.54        23.42 o                         
   8   7   8         12.21         44.88        23.80 o                         
  -8   8   8        117.87        105.54        29.24 o                         
  -7   8   8          2.33        -11.08        18.56 o                         
  -6   8   8        528.20        472.47        41.22 o                         
  -5   8   8         22.78         -6.22        19.11 o                         
  -4   8   8        726.75        855.17        50.57 o                         
  -3   8   8        153.60        115.54        20.39 o                         
  -2   8   8       1885.41       1951.99        54.04 o                         
  -1   8   8       2619.07       2810.32        79.67 o                         
   0   8   8        535.93        598.97        21.59 o                         
   1   8   8        274.91        276.54        16.99 o                         
   2   8   8        859.13        814.09        35.34 o                         
   3   8   8         50.17         21.02        17.51 o                         
   4   8   8        934.41        743.42        35.03 o                         
   5   8   8          7.01         19.98        27.18 o                         
   6   8   8        223.72        271.54        26.93 o                         
   7   8   8         84.68        110.20        30.60 o                         
  -7   9   8         32.06         27.25        30.23 o                         
  -6   9   8        265.77        210.16        41.10 o                         
  -5   9   8         52.14         34.56        31.56 o                         
  -4   9   8        207.80         71.47        32.98 o                         
  -3   9   8         20.17         23.69        19.58 o                         
  -2   9   8          0.05         -1.79        14.51 o                         
  -1   9   8        159.41        203.08        16.17 o                         
   0   9   8         88.85         93.56        10.93 o                         
   1   9   8         20.51         43.15        10.67 o                         
   2   9   8        294.91        335.69        21.67 o                         
   3   9   8        286.72        306.87        21.42 o                         
   4   9   8        425.50        315.81        23.45 o                         
   5   9   8         74.72         43.25        28.01 o                         
   6   9   8          6.57         -9.42        24.62 o                         
  -7  10   8        159.85         94.31        62.08 o                         
  -6  10   8        259.14        262.31        47.02 o                         
  -5  10   8        163.14        130.74        37.03 o                         
  -4  10   8        197.05        226.06        38.17 o                         
  -3  10   8          9.17         10.84        20.14 o                         
  -2  10   8        872.90        974.15        38.65 o                         
  -1  10   8        735.14        792.88        34.34 o                         
   0  10   8         78.68         83.32        10.71 o                         
   1  10   8        682.10        793.70        29.09 o                         
   2  10   8        661.97        767.37        28.54 o                         
   3  10   8         88.13        116.49        19.35 o                         
   4  10   8        109.16        122.86        20.94 o                         
   5  10   8          7.50         46.25        23.82 o                         
   6  10   8        533.47        520.80        53.55 o                         
  -6  11   8        184.39        107.83       113.87 o                         
  -5  11   8        152.75        117.87        73.37 o                         
  -4  11   8        488.84        459.77        52.47 o                         
  -3  11   8        468.71        553.73        34.02 o                         
  -2  11   8         62.17         90.46        18.05 o                         
  -1  11   8         63.68         76.31        13.43 o                         
   0  11   8         51.45         58.79        13.00 o                         
   1  11   8         29.30         42.01        16.30 o                         
   2  11   8        531.42        539.00        36.97 o                         
   3  11   8        182.75        209.14        25.91 o                         
   4  11   8          5.07         48.41        22.89 o                         
   5  11   8        123.63        161.06        28.23 o                         
  -4  12   8          3.16         -0.19        42.23 o                         
  -3  12   8         72.61         88.45        41.80 o                         
  -2  12   8        208.51        317.07        39.04 o                         
  -1  12   8        420.15        590.76        36.95 o                         
   0  12   8        121.20        130.27        17.64 o                         
   1  12   8         72.22         44.44        25.25 o                         
   2  12   8         28.19        104.62        22.68 o                         
   3  12   8          0.74         50.53        24.65 o                         
  -2  13   8        750.99        788.53        65.82 o                         
  -1  13   8         10.70         52.76        23.07 o                         
   0  13   8         34.43         51.68        26.68 o                         
   1  13   8          0.92          6.38        37.80 o                         
 -10   1   9         14.45         64.77        22.47 o                         
  -9   1   9         15.02         46.42        17.44 o                         
  -8   1   9         74.47         97.52        14.47 o                         
  -7   1   9        747.21        781.77        25.53 o                         
  -6   1   9       4714.92       4928.93       109.88 o                         
  -5   1   9        903.03        900.96        28.52 o                         
  -4   1   9        974.63        997.67        25.38 o                         
  -3   1   9       1056.58        948.88        28.86 o                         
  -2   1   9          1.73          5.14         6.14 o                         
  -1   1   9         44.34         44.49         6.05 o                         
   0   1   9        293.58        306.47        11.02 o                         
   1   1   9      12499.91      12608.09       275.58 o                         
   2   1   9       7284.08       7354.78       161.31 o                         
   3   1   9        237.85        235.14        12.39 o                         
   4   1   9        561.19        523.32        28.22 o                         
   5   1   9        122.23        122.66        14.86 o                         
   6   1   9        156.73        137.07        15.01 o                         
   7   1   9        229.15        242.08        21.16 o                         
   8   1   9        300.25        285.45        31.05 o                         
   9   1   9        199.06        245.26        30.66 o                         
 -10   2   9        215.66        257.00        24.67 o                         
  -9   2   9        201.20        218.18        21.89 o                         
  -8   2   9         12.28         38.13        13.77 o                         
  -7   2   9        381.78        426.50        19.89 o                         
  -6   2   9        315.43        309.55        17.45 o                         
  -5   2   9         21.87         49.51         8.85 o                         
  -4   2   9       1298.24       1345.43        34.78 o                         
  -3   2   9       7494.10       7518.27       176.50 o                         
  -2   2   9      10734.03      10646.10       232.74 o                         
  -1   2   9       4154.75       4439.55       104.72 o                         
   0   2   9        646.60        644.00        17.37 o                         
   1   2   9        264.66        196.20        11.26 o                         
   2   2   9         32.50         39.08         6.72 o                         
   3   2   9        130.91        137.81        15.83 o                         
   4   2   9        567.15        558.27        21.73 o                         
   5   2   9       3296.78       3067.41        74.42 o                         
   6   2   9        667.07        660.69        25.56 o                         
   7   2   9         53.19         45.77        15.88 o                         
   8   2   9         26.15         57.70        24.83 o                         
   9   2   9          5.88         38.10        28.73 o                         
  -9   3   9         51.91         74.79        20.83 o                         
  -8   3   9        226.89        225.80        18.63 o                         
  -7   3   9          1.40         -0.79        10.54 o                         
  -6   3   9        394.87        395.98        17.36 o                         
  -5   3   9         14.52         27.78         8.62 o                         
  -4   3   9       1331.38       1360.50        38.66 o                         
  -3   3   9        167.99        169.12        12.86 o                         
  -2   3   9          4.19          4.42         6.92 o                         
  -1   3   9       2479.44       2520.17        56.59 o                         
   0   3   9        427.34        454.07        23.59 o                         
   1   3   9         69.45         67.68         8.33 o                         
   2   3   9        507.55        485.06        18.38 o                         
   3   3   9        374.37        425.00        16.40 o                         
   4   3   9        458.46        471.05        19.29 o                         
   5   3   9        749.47        710.96        24.12 o                         
   6   3   9        363.10        345.06        19.89 o                         
   7   3   9         90.03        115.78        14.29 o                         
   8   3   9          0.34         40.27        25.53 o                         
   9   3   9          4.90         50.01        29.35 o                         
  -9   4   9        148.08        146.78        37.25 o                         
  -8   4   9          1.81         26.80        17.82 o                         
  -7   4   9        713.09        740.79        32.42 o                         
  -6   4   9         26.35         34.62         8.57 o                         
  -5   4   9       1129.90       1114.88        31.35 o                         
  -4   4   9         15.40         28.68        10.74 o                         
  -3   4   9       2635.27       2692.23        65.18 o                         
  -2   4   9       8271.83       8332.11       195.78 o                         
  -1   4   9        422.96        359.95        14.57 o                         
   0   4   9       2310.80       2254.65        51.29 o                         
   1   4   9        663.67        674.82        23.06 o                         
   2   4   9        109.68        118.04         8.23 o                         
   3   4   9       1460.01       1424.01        34.62 o                         
   4   4   9        125.29        111.24        10.24 o                         
   5   4   9        649.12        630.45        23.22 o                         
   6   4   9        518.90        524.08        24.54 o                         
   7   4   9         90.49         75.64        13.75 o                         
   8   4   9         65.06        112.15        26.85 o                         
  -9   5   9          6.59         12.92        27.31 o                         
  -8   5   9        228.34        206.04        21.69 o                         
  -7   5   9        599.40        601.66        32.56 o                         
  -6   5   9        641.82        660.38        26.90 o                         
  -5   5   9        714.64        723.30        29.82 o                         
  -4   5   9         25.46         32.13        10.80 o                         
  -3   5   9        125.76        143.91        12.49 o                         
  -2   5   9       1182.47       1246.75        35.63 o                         
  -1   5   9        833.70        816.26        49.36 o                         
   0   5   9       5122.48       5217.23       115.54 o                         
   1   5   9       3860.89       3902.19        91.34 o                         
   2   5   9       2073.51       2036.47        47.48 o                         
   3   5   9        161.91        145.67        11.59 o                         
   4   5   9        549.12        607.41        23.25 o                         
   5   5   9          5.66          7.38        11.26 o                         
   6   5   9         22.90         38.05        12.35 o                         
   7   5   9        137.03        156.90        21.12 o                         
   8   5   9        176.07        213.56        29.27 o                         
  -9   6   9          9.41          3.71        21.82 o                         
  -8   6   9        150.61        145.07        21.62 o                         
  -7   6   9        425.18        391.00        31.65 o                         
  -6   6   9        107.79        100.44        20.69 o                         
  -5   6   9       1362.19       1264.01        44.67 o                         
  -4   6   9        999.22        989.82        35.79 o                         
  -3   6   9         92.42        107.79        10.09 o                         
  -2   6   9         83.57         77.80         9.49 o                         
  -1   6   9        252.73        248.34        14.87 o                         
   0   6   9       1884.11       1918.77        51.47 o                         
   1   6   9       1305.13       1388.14        38.63 o                         
   2   6   9       1518.14       1699.33        47.08 o                         
   3   6   9        611.02        697.34        23.40 o                         
   4   6   9        436.30        472.52        21.07 o                         
   5   6   9        156.97        160.35        13.14 o                         
   6   6   9         16.61         35.93        19.12 o                         
   7   6   9         50.15         79.67        20.57 o                         
   8   6   9        148.43        198.40        30.24 o                         
  -8   7   9         46.03         45.79        21.21 o                         
  -7   7   9        180.24        204.88        25.29 o                         
  -6   7   9        778.59        772.59        52.93 o                         
  -5   7   9         45.75         30.10        23.52 o                         
  -4   7   9         59.04         31.61        18.09 o                         
  -3   7   9        334.97        314.81        21.78 o                         
  -2   7   9        392.36        352.63        18.21 o                         
  -1   7   9        102.88         93.96         9.82 o                         
   0   7   9        176.03        195.37        12.29 o                         
   1   7   9       3857.65       3888.00        87.09 o                         
   2   7   9         44.33         42.74        14.74 o                         
   3   7   9        222.59        234.50        13.15 o                         
   4   7   9         93.58         85.22        15.36 o                         
   5   7   9          0.41         20.53        17.89 o                         
   6   7   9        197.74        196.27        22.70 o                         
   7   7   9         20.21         58.52        26.67 o                         
  -8   8   9        236.13        255.45        39.81 o                         
  -7   8   9         14.82         -1.20        20.21 o                         
  -6   8   9         12.69         18.99        19.86 o                         
  -5   8   9        789.48        526.39        74.52 o                         
  -4   8   9        530.71        323.05        30.46 o                         
  -3   8   9        387.22        330.82        27.97 o                         
  -2   8   9        889.43        916.46        48.23 o                         
  -1   8   9        119.46        167.48        15.64 o                         
   0   8   9        321.29        378.68        16.94 o                         
   1   8   9         67.87         80.27         9.44 o                         
   2   8   9        235.46        293.70        15.49 o                         
   3   8   9        890.95        985.79        34.05 o                         
   4   8   9        101.87        105.35        30.01 o                         
   5   8   9        156.04        160.43        23.81 o                         
   6   8   9         44.59         60.82        24.12 o                         
   7   8   9         25.73         37.60        26.03 o                         
  -7   9   9         21.34         36.23        45.51 o                         
  -6   9   9         82.65        112.86        27.03 o                         
  -5   9   9        170.70        196.01        38.08 o                         
  -4   9   9       1129.31        741.79        46.16 o                         
  -3   9   9        216.79        213.29        19.75 o                         
  -2   9   9         54.64         68.18        13.20 o                         
  -1   9   9       4375.12       4926.80       159.27 o                         
   0   9   9        231.59        291.32        20.78 o                         
   1   9   9         61.27         82.76        12.52 o                         
   2   9   9        139.06        159.81        12.67 o                         
   3   9   9        200.80        224.97        20.47 o                         
   4   9   9        431.10        421.41        47.98 o                         
   5   9   9         24.91         18.94        25.83 o                         
   6   9   9         43.28         65.09        33.60 o                         
  -6  10   9         50.95        130.49        44.10 o                         
  -5  10   9         53.18        119.65        40.60 o                         
  -4  10   9          0.64         21.97        42.76 o                         
  -3  10   9        219.39        225.25        24.59 o                         
  -2  10   9        321.15        354.52        29.60 o                         
  -1  10   9        291.98        323.55        24.56 o                         
   0  10   9        264.10        242.80        17.29 o                         
   1  10   9         45.27         57.17        12.42 o                         
   2  10   9        109.56        102.60        16.53 o                         
   3  10   9        144.02        147.91        18.09 o                         
   4  10   9         74.05         98.51        20.85 o                         
   5  10   9         27.49         47.61        22.37 o                         
  -5  11   9         27.33        111.50        43.26 o                         
  -4  11   9        215.01        181.18        24.91 o                         
  -3  11   9        120.01        111.32        19.00 o                         
  -2  11   9        222.26        218.07        21.23 o                         
  -1  11   9       1273.72       1443.01        55.01 o                         
   0  11   9        579.72        691.60        28.48 o                         
   1  11   9         12.56         29.36        24.45 o                         
   2  11   9         24.98         76.43        18.09 o                         
   3  11   9         48.31         89.53        19.02 o                         
   4  11   9        105.86        138.60        24.06 o                         
  -4  12   9        476.35        325.30        47.03 o                         
  -3  12   9        101.56        108.09        41.17 o                         
  -2  12   9          2.54         43.09        18.03 o                         
  -1  12   9        115.52        145.43        23.71 o                         
   0  12   9        538.72        527.18        39.57 o                         
   1  12   9         87.41         66.63        25.81 o                         
   2  12   9        844.57        810.32        44.16 o                         
   3  12   9        203.02        257.46        29.21 o                         
 -10   0  10         30.43         62.25        27.97 o                         
  -9   0  10        859.75        998.73        57.46 o                         
  -8   0  10        874.65        873.48        46.65 o                         
  -7   0  10          2.11         11.36        18.88 o                         
  -6   0  10       1199.10       1265.80        50.64 o                         
  -5   0  10       2560.41       2666.13       100.61 o                         
  -4   0  10       2028.04       1974.38        78.65 o                         
  -3   0  10        517.55        535.95        27.16 o                         
  -2   0  10       3380.56       3441.65       107.98 o                         
  -1   0  10      13197.49      13204.91       408.82 o                         
   0   0  10       1389.12       1498.47        49.27 o                         
   1   0  10       1517.71       1484.28        49.18 o                         
   2   0  10       4714.79       4671.56       146.21 o                         
   3   0  10        769.42        791.18        30.41 o                         
   4   0  10          2.68        -10.51        16.16 o                         
   5   0  10         66.97         41.80        18.06 o                         
   6   0  10        570.32        524.60        36.36 o                         
   7   0  10        817.98        812.59        46.81 o                         
   8   0  10         74.24        104.86        37.07 o                         
   9   0  10         54.94        117.18        41.50 o                         
 -10   1  10         27.77         79.88        26.52 o                         
  -9   1  10         22.42         56.78        18.49 o                         
  -8   1  10         26.10         60.85        15.88 o                         
  -7   1  10         42.91         53.16        14.33 o                         
  -6   1  10        240.95        263.80        17.48 o                         
  -5   1  10        550.30        617.09        20.31 o                         
  -4   1  10         73.80         88.32         9.68 o                         
  -3   1  10        699.18        687.67        22.35 o                         
  -2   1  10       3545.04       3493.56        89.79 o                         
  -1   1  10       1288.10       1297.53        30.76 o                         
   0   1  10        803.79        879.22        22.20 o                         
   1   1  10        585.50        685.30        18.75 o                         
   2   1  10        378.79        362.01        13.44 o                         
   3   1  10        621.24        620.38        18.77 o                         
   4   1  10         72.34         62.21        11.80 o                         
   5   1  10        159.33        124.71        13.49 o                         
   6   1  10         90.01         85.21        15.49 o                         
   7   1  10          2.28         34.69        19.09 o                         
   8   1  10         12.74         39.68        20.33 o                         
  -9   2  10         74.19        123.88        21.29 o                         
  -8   2  10         67.33        108.73        16.42 o                         
  -7   2  10        114.61        138.06        15.94 o                         
  -6   2  10        329.97        357.29        18.54 o                         
  -5   2  10        518.92        515.60        20.43 o                         
  -4   2  10         40.89         40.66         9.41 o                         
  -3   2  10        249.51        249.18        16.39 o                         
  -2   2  10        233.27        255.41        13.11 o                         
  -1   2  10       2459.89       2577.22        61.85 o                         
   0   2  10        706.36        691.89        18.90 o                         
   1   2  10       1464.81       1445.06        34.11 o                         
   2   2  10       1176.65       1167.62        28.65 o                         
   3   2  10        158.25        158.63        14.02 o                         
   4   2  10        133.81        133.53        16.94 o                         
   5   2  10        154.41        163.32        18.09 o                         
   6   2  10         74.49         75.90        18.97 o                         
   7   2  10         14.13          9.73        21.35 o                         
   8   2  10          6.45          4.18        29.22 o                         
  -9   3  10        187.96        237.39        22.82 o                         
  -8   3  10         11.10         39.26        16.85 o                         
  -7   3  10        102.58        113.16        12.81 o                         
  -6   3  10       1671.30       1761.09        42.89 o                         
  -5   3  10       3254.05       3371.39        88.17 o                         
  -4   3  10       3105.00       3119.65        81.66 o                         
  -3   3  10        692.69        690.61        21.45 o                         
  -2   3  10       7357.64       7684.33       168.40 o                         
  -1   3  10       1034.99        975.06        24.48 o                         
   0   3  10       1301.23       1429.87        33.94 o                         
   1   3  10        518.48        562.58        17.01 o                         
   2   3  10       3318.09       3132.52        70.35 o                         
   3   3  10       3205.14       3037.44        68.43 o                         
   4   3  10         47.58         46.81        10.99 o                         
   5   3  10        566.54        529.59        22.95 o                         
   6   3  10         25.68         40.21        19.40 o                         
   7   3  10          0.67          8.66        16.63 o                         
   8   3  10         34.50         66.62        27.07 o                         
  -9   4  10          0.22         25.31        30.13 o                         
  -8   4  10        133.19        156.72        20.51 o                         
  -7   4  10          2.53         16.32        15.06 o                         
  -6   4  10        372.41        373.31        21.12 o                         
  -5   4  10        882.60        889.95        27.71 o                         
  -4   4  10       1571.06       1645.50        45.98 o                         
  -3   4  10       2175.44       2095.22        56.48 o                         
  -2   4  10       1988.86       2054.39        50.93 o                         
  -1   4  10        460.95        422.02        14.86 o                         
   0   4  10          1.70         -2.10         7.11 o                         
   1   4  10         84.47         75.66        14.09 o                         
   2   4  10        356.56        344.32        17.47 o                         
   3   4  10        134.55        162.00        10.56 o                         
   4   4  10        438.82        521.17        21.85 o                         
   5   4  10         25.62         25.08        11.93 o                         
   6   4  10        152.03        144.80        14.31 o                         
   7   4  10          1.81         11.78        15.04 o                         
   8   4  10          3.19         44.31        28.24 o                         
  -9   5  10          4.18         -2.73        34.45 o                         
  -8   5  10        524.91        538.61        47.57 o                         
  -7   5  10        726.21        743.04        46.02 o                         
  -6   5  10         39.11         47.27        20.24 o                         
  -5   5  10        332.10        372.14        21.96 o                         
  -4   5  10       1109.08       1094.86        33.58 o                         
  -3   5  10        587.61        612.75        21.43 o                         
  -2   5  10       1677.10       1689.92        46.34 o                         
  -1   5  10         19.75        -10.84        10.84 o                         
   0   5  10       2276.35       2327.49        61.32 o                         
   1   5  10        174.33        193.12        11.91 o                         
   2   5  10         27.92         26.95         8.02 o                         
   3   5  10       1735.99       1794.70        42.91 o                         
   4   5  10         44.86         38.72        10.90 o                         
   5   5  10        537.66        557.52        25.08 o                         
   6   5  10        201.35        201.96        19.22 o                         
   7   5  10          0.84         38.27        22.18 o                         
   8   5  10         68.45        129.73        30.17 o                         
  -8   6  10        389.99        354.05        27.65 o                         
  -7   6  10         76.46         65.69        20.78 o                         
  -6   6  10        507.14        479.29        32.04 o                         
  -5   6  10        816.27        782.58        47.61 o                         
  -4   6  10         27.29         45.46        13.51 o                         
  -3   6  10        213.41        221.62        13.79 o                         
  -2   6  10       1507.93       1526.44        54.07 o                         
  -1   6  10       2514.14       2412.45        64.30 o                         
   0   6  10        375.22        336.96        17.08 o                         
   1   6  10       2250.61       2297.44        62.61 o                         
   2   6  10        710.74        690.36        22.84 o                         
   3   6  10       2024.24       2144.25        51.14 o                         
   4   6  10         39.32         37.95        10.95 o                         
   5   6  10        104.41        119.40        18.51 o                         
   6   6  10        290.81        262.66        24.20 o                         
   7   6  10        127.89        136.40        21.74 o                         
  -8   7  10         46.00         64.11        31.76 o                         
  -7   7  10        283.83        202.18        24.23 o                         
  -6   7  10        369.54        270.49        24.03 o                         
  -5   7  10         35.85        -12.78        20.63 o                         
  -4   7  10          0.58         -5.04        20.90 o                         
  -3   7  10         53.13         33.97        12.91 o                         
  -2   7  10        148.08        121.93        12.15 o                         
  -1   7  10        889.65        921.81        45.02 o                         
   0   7  10       3020.70       3486.77        83.16 o                         
   1   7  10       2644.78       2834.63        72.72 o                         
   2   7  10         10.06         12.25         9.80 o                         
   3   7  10          6.25         29.11        12.63 o                         
   4   7  10        356.46        421.70        22.47 o                         
   5   7  10         26.73         34.16        20.20 o                         
   6   7  10         11.70         32.64        20.31 o                         
   7   7  10         47.90         56.18        23.25 o                         
  -7   8  10         55.38         31.35        25.42 o                         
  -6   8  10        295.60        223.46        34.97 o                         
  -5   8  10         56.97         17.11        43.49 o                         
  -4   8  10       1159.13        941.94        52.89 o                         
  -3   8  10       1600.27       1370.12        66.79 o                         
  -2   8  10         44.27         56.46        12.34 o                         
  -1   8  10       2498.57       2742.50       123.62 o                         
   0   8  10         77.22         90.57         9.68 o                         
   1   8  10         54.41         68.64         9.76 o                         
   2   8  10        677.80        655.00        23.41 o                         
   3   8  10        347.02        379.43        23.15 o                         
   4   8  10        723.71        699.47        54.01 o                         
   5   8  10        281.60        340.52        33.89 o                         
   6   8  10        147.48        138.01        33.70 o                         
  -7   9  10        114.13        152.29        77.26 o                         
  -6   9  10         77.63         60.92        45.53 o                         
  -5   9  10        315.78        207.09        33.02 o                         
  -4   9  10         12.16         16.90        24.37 o                         
  -3   9  10          8.07         15.63        17.82 o                         
  -2   9  10        286.04        224.64        30.12 o                         
  -1   9  10         11.01         41.65        14.22 o                         
   0   9  10        869.05       1084.31        37.87 o                         
   1   9  10        477.74        587.36        26.06 o                         
   2   9  10        339.42        288.48        21.50 o                         
   3   9  10         92.24         69.26        16.84 o                         
   4   9  10         45.03         49.45        19.50 o                         
   5   9  10         79.33         93.86        21.65 o                         
   6   9  10          0.33         -1.47        32.97 o                         
  -6  10  10        469.10        663.16        85.48 o                         
  -5  10  10         42.37         83.36        64.03 o                         
  -4  10  10        776.09        478.92        50.59 o                         
  -3  10  10       3403.81       3552.02       114.63 o                         
  -2  10  10          6.83         20.90        21.88 o                         
  -1  10  10          2.92         17.50        13.38 o                         
   0  10  10         40.65         63.26        12.79 o                         
   1  10  10        126.64        124.07        18.89 o                         
   2  10  10         85.08        120.54        16.54 o                         
   3  10  10         85.53        129.38        17.81 o                         
   4  10  10        859.36        945.96        47.95 o                         
   5  10  10         62.38         80.98        22.92 o                         
  -5  11  10          1.60         32.85        64.32 o                         
  -4  11  10        113.89         76.98        26.04 o                         
  -3  11  10         97.31        102.58        36.40 o                         
  -2  11  10         19.24         40.63        24.96 o                         
  -1  11  10        135.81        148.99        19.45 o                         
   0  11  10        771.89        733.79        36.61 o                         
   1  11  10        209.69        177.94        33.13 o                         
   2  11  10         22.43         51.86        20.21 o                         
   3  11  10        156.07        173.79        22.59 o                         
   4  11  10         83.99        135.31        23.62 o                         
  -3  12  10         29.86         81.30        53.86 o                         
  -2  12  10        102.23        138.43        22.83 o                         
  -1  12  10         91.78        156.67        27.24 o                         
   0  12  10         22.03         32.67        26.05 o                         
   1  12  10          1.61         36.07        21.88 o                         
   2  12  10         25.78         88.99        22.21 o                         
  -9   1  11        106.06        179.29        19.16 o                         
  -8   1  11        850.50        874.59        36.86 o                         
  -7   1  11        316.13        327.96        21.65 o                         
  -6   1  11         26.09         49.99        11.33 o                         
  -5   1  11        181.18        199.41        12.46 o                         
  -4   1  11       3759.61       3842.94        92.09 o                         
  -3   1  11        845.27        865.05        24.76 o                         
  -2   1  11       2723.37       2772.99        66.79 o                         
  -1   1  11      11520.61      11448.63       250.92 o                         
   0   1  11       5850.70       5920.03       130.55 o                         
   1   1  11        367.43        408.67        14.76 o                         
   2   1  11          2.14          7.48         7.30 o                         
   3   1  11         83.28         78.63         8.70 o                         
   4   1  11        612.10        563.00        21.35 o                         
   5   1  11         21.23         26.19         9.57 o                         
   6   1  11        307.34        230.77        20.98 o                         
   7   1  11        231.25        282.44        28.96 o                         
   8   1  11          1.92         44.99        26.64 o                         
  -9   2  11          0.11         54.00        21.21 o                         
  -8   2  11        129.10        139.64        16.98 o                         
  -7   2  11        371.98        423.05        23.19 o                         
  -6   2  11         39.29         54.75        11.49 o                         
  -5   2  11       2860.77       2946.86        78.29 o                         
  -4   2  11       6939.82       6986.83       164.57 o                         
  -3   2  11       1724.51       1775.91        44.58 o                         
  -2   2  11       2616.64       2747.74        62.00 o                         
  -1   2  11         14.89         27.88         7.18 o                         
   0   2  11        821.44        800.72        21.63 o                         
   1   2  11         17.63         25.60         7.58 o                         
   2   2  11       2128.80       2005.74        47.16 o                         
   3   2  11       2827.28       2726.04        62.04 o                         
   4   2  11        732.52        790.04        27.32 o                         
   5   2  11          7.11         -5.17        17.15 o                         
   6   2  11         64.22         48.11        15.49 o                         
   7   2  11         31.69         55.44        24.42 o                         
   8   2  11         78.33        115.60        31.33 o                         
  -9   3  11         12.39         57.19        24.43 o                         
  -8   3  11          0.46         26.40        18.82 o                         
  -7   3  11         70.99         87.04        13.58 o                         
  -6   3  11       2361.99       2432.89        62.64 o                         
  -5   3  11        511.91        544.23        22.00 o                         
  -4   3  11        104.57        119.08        11.78 o                         
  -3   3  11        512.34        539.95        20.24 o                         
  -2   3  11          9.17          5.54         7.13 o                         
  -1   3  11         11.21          2.04         7.18 o                         
   0   3  11        380.53        422.11        15.50 o                         
   1   3  11       1039.51       1109.81        29.98 o                         
   2   3  11        825.35        934.71        25.50 o                         
   3   3  11          7.37         15.33         8.07 o                         
   4   3  11        141.63        166.93        14.25 o                         
   5   3  11         98.56        129.36        12.85 o                         
   6   3  11         15.26         44.58        16.18 o                         
   7   3  11         77.88         97.90        25.15 o                         
   8   3  11          0.01         36.40        28.01 o                         
  -9   4  11         35.87         62.73        31.56 o                         
  -8   4  11         34.92         93.52        23.45 o                         
  -7   4  11        495.09        533.94        33.82 o                         
  -6   4  11        176.95        206.61        15.54 o                         
  -5   4  11       2405.60       2389.01        60.14 o                         
  -4   4  11       2838.23       2905.31        77.09 o                         
  -3   4  11        554.25        567.24        22.31 o                         
  -2   4  11        117.53         97.40         9.84 o                         
  -1   4  11        163.78        119.95         8.59 o                         
   0   4  11        279.48        228.28        14.55 o                         
   1   4  11       2439.54       2398.92        59.33 o                         
   2   4  11       1614.93       1500.88        38.97 o                         
   3   4  11       2889.97       2860.34        65.39 o                         
   4   4  11        549.13        557.61        23.47 o                         
   5   4  11        105.90        108.46        14.21 o                         
   6   4  11        185.81        202.75        16.33 o                         
   7   4  11         48.92         30.55        18.10 o                         
   8   4  11         97.06        117.77        30.51 o                         
  -8   5  11          7.33         42.67        30.40 o                         
  -7   5  11        236.54        220.60        27.60 o                         
  -6   5  11        197.95        222.11        23.81 o                         
  -5   5  11        689.40        688.40        29.81 o                         
  -4   5  11          8.27         33.00        10.23 o                         
  -3   5  11         11.34         39.40        10.07 o                         
  -2   5  11        584.61        546.69        24.49 o                         
  -1   5  11       3984.35       3582.07       102.05 o                         
   0   5  11       2746.14       2739.58        72.51 o                         
   1   5  11        956.16       1016.88        31.75 o                         
   2   5  11        230.28        281.16        14.87 o                         
   3   5  11          3.74          4.71         8.91 o                         
   4   5  11          3.12         15.39        11.55 o                         
   5   5  11        230.01        254.23        21.81 o                         
   6   5  11        125.61        130.70        17.11 o                         
   7   5  11         12.82         43.59        27.50 o                         
  -8   6  11         40.57         28.79        35.07 o                         
  -7   6  11        201.87        173.80        24.39 o                         
  -6   6  11         31.05         12.48        22.34 o                         
  -5   6  11          9.80         -1.20        17.37 o                         
  -4   6  11          8.98          4.25        15.61 o                         
  -3   6  11       2255.75       2240.07        66.79 o                         
  -2   6  11       2701.19       2572.26        80.61 o                         
  -1   6  11        930.61        933.67        30.99 o                         
   0   6  11        868.26        877.74        38.36 o                         
   1   6  11       1477.34       1625.14        51.86 o                         
   2   6  11        394.60        435.50        18.55 o                         
   3   6  11         68.77         85.29        10.31 o                         
   4   6  11         11.68         24.20        13.31 o                         
   5   6  11        249.55        295.42        22.59 o                         
   6   6  11        180.94        255.12        23.48 o                         
   7   6  11          0.03         16.05        22.50 o                         
  -8   7  11         52.71         44.74        39.54 o                         
  -7   7  11         11.27         -7.00        28.28 o                         
  -6   7  11         52.76         11.10        28.22 o                         
  -5   7  11         44.94         16.67        31.60 o                         
  -4   7  11        208.81        138.94        16.32 o                         
  -3   7  11        289.61        257.68        22.46 o                         
  -2   7  11         23.53         28.42        13.17 o                         
  -1   7  11       1560.55       1658.04        64.17 o                         
   0   7  11       1175.65       1239.18        39.36 o                         
   1   7  11         15.62         26.41        11.16 o                         
   2   7  11        120.34        130.39        11.11 o                         
   3   7  11        352.63        297.69        18.92 o                         
   4   7  11        293.72        311.41        22.05 o                         
   5   7  11         62.62         94.53        20.89 o                         
   6   7  11        123.83        107.75        28.23 o                         
   7   7  11         69.98         20.88        80.34 o                         
  -7   8  11          4.22        -10.69        35.69 o                         
  -6   8  11          7.20         46.45        39.73 o                         
  -5   8  11          1.93         46.71        61.43 o                         
  -4   8  11        432.26        315.15        29.47 o                         
  -3   8  11        656.84        647.88        33.88 o                         
  -2   8  11       1152.55       1199.80        45.29 o                         
  -1   8  11        284.80        312.29        20.37 o                         
   0   8  11        155.46        253.94        19.14 o                         
   1   8  11        120.00        200.83        15.42 o                         
   2   8  11        633.30        622.55        32.08 o                         
   3   8  11        161.22        188.97        22.90 o                         
   4   8  11          5.38         10.85        22.81 o                         
   5   8  11        354.62        453.26        34.54 o                         
   6   8  11          2.54         17.20        23.49 o                         
  -6   9  11        317.05        229.25        35.40 o                         
  -5   9  11        605.39        375.99        53.67 o                         
  -4   9  11         89.09        107.01        49.37 o                         
  -3   9  11        915.79        898.00        44.09 o                         
  -2   9  11        398.21        395.44        36.99 o                         
  -1   9  11        192.11        177.01        15.90 o                         
   0   9  11        111.89        111.86        12.90 o                         
   1   9  11       1568.10       1543.23        42.34 o                         
   2   9  11       1091.94       1181.89        47.61 o                         
   3   9  11          1.30         25.94        16.15 o                         
   4   9  11        354.30        405.26        32.50 o                         
   5   9  11        128.87         74.76        82.99 o                         
  -5  10  11         65.99         86.84        64.35 o                         
  -4  10  11        119.44        129.20        37.01 o                         
  -3  10  11          1.44         29.48        27.18 o                         
  -2  10  11          0.94          8.60        17.53 o                         
  -1  10  11         13.34         35.90        13.93 o                         
   0  10  11        337.81        310.55        22.27 o                         
   1  10  11        138.49        141.22        20.27 o                         
   2  10  11         18.62         54.84        20.36 o                         
   3  10  11         23.78         57.72        20.46 o                         
   4  10  11          7.13         21.89        24.67 o                         
  -4  11  11          3.04         85.36        60.83 o                         
  -3  11  11         65.79        123.80        27.96 o                         
  -2  11  11        315.75        365.30        31.57 o                         
  -1  11  11          4.41         35.30        18.18 o                         
   0  11  11          0.69         18.08        21.78 o                         
   1  11  11        172.19        217.03        29.52 o                         
   2  11  11       1035.25       1232.76        60.33 o                         
   3  11  11         16.83         50.71        25.85 o                         
  -2  12  11        703.94        656.22        43.39 o                         
  -1  12  11         83.16        115.63        28.17 o                         
   0  12  11        297.66        360.17        34.12 o                         
   1  12  11        327.91        406.08        33.40 o                         
  -9   0  12         36.16         86.52        28.80 o                         
  -8   0  12        153.35        180.26        25.21 o                         
  -7   0  12        171.43        207.00        25.12 o                         
  -6   0  12         56.89        100.10        18.15 o                         
  -5   0  12        359.10        431.80        32.68 o                         
  -4   0  12       1422.75       1315.32        59.33 o                         
  -3   0  12      19318.05      18995.51       781.77 o                         
  -2   0  12       7450.75       7635.95       237.89 o                         
  -1   0  12         25.89         56.68        12.38 o                         
   0   0  12        828.43        771.25        30.63 o                         
   1   0  12        867.53        943.63        35.63 o                         
   2   0  12        167.20        150.09        15.49 o                         
   3   0  12       1391.34       1208.05        43.76 o                         
   4   0  12       2054.47       1901.24        64.15 o                         
   5   0  12       1162.97       1110.44        56.33 o                         
   6   0  12         11.38         25.67        22.58 o                         
   7   0  12        234.29        246.11        37.79 o                         
   8   0  12         55.24        109.14        40.50 o                         
  -9   1  12         14.38         58.49        18.77 o                         
  -8   1  12         12.61         52.95        16.92 o                         
  -7   1  12        218.52        294.61        22.60 o                         
  -6   1  12        643.20        700.95        27.71 o                         
  -5   1  12          0.24          0.57        11.70 o                         
  -4   1  12       1116.48       1054.69        30.28 o                         
  -3   1  12        131.84        147.07        16.70 o                         
  -2   1  12        850.74        829.10        22.79 o                         
  -1   1  12        879.42        903.29        24.07 o                         
   0   1  12       1431.65       1480.50        35.57 o                         
   1   1  12       1438.44       1404.21        34.57 o                         
   2   1  12         92.98        139.14         9.77 o                         
   3   1  12         47.97         47.56         8.42 o                         
   4   1  12         62.46         69.88        11.31 o                         
   5   1  12          5.28         12.69        12.77 o                         
   6   1  12         10.24         49.08        20.92 o                         
   7   1  12          9.35          5.66        19.58 o                         
   8   1  12          1.58         60.73        28.18 o                         
  -9   2  12          6.47         48.38        24.38 o                         
  -8   2  12        199.70        235.28        19.41 o                         
  -7   2  12         76.14        101.82        15.70 o                         
  -6   2  12         45.17         75.58        12.60 o                         
  -5   2  12        710.74        708.86        30.26 o                         
  -4   2  12         32.37         40.99        10.83 o                         
  -3   2  12       1424.00       1439.08        37.49 o                         
  -2   2  12       1353.93       1320.11        32.89 o                         
  -1   2  12       1122.86       1148.73        29.11 o                         
   0   2  12       1449.30       1532.67        39.21 o                         
   1   2  12          1.41         12.64         8.78 o                         
   2   2  12        214.08        236.51        17.27 o                         
   3   2  12         66.92         86.51         9.90 o                         
   4   2  12        954.65        926.87        31.26 o                         
   5   2  12        203.50        202.87        16.82 o                         
   6   2  12          0.45         19.77        18.51 o                         
   7   2  12         14.04         47.83        31.01 o                         
   8   2  12         14.75         34.30        30.15 o                         
  -9   3  12          2.35         53.25        25.63 o                         
  -8   3  12         83.61        125.65        23.73 o                         
  -7   3  12       1373.40       1421.60        56.43 o                         
  -6   3  12        321.87        404.11        24.17 o                         
  -5   3  12          3.16          7.12        11.70 o                         
  -4   3  12        388.92        407.15        19.87 o                         
  -3   3  12         27.53         48.74         8.40 o                         
  -2   3  12        361.91        358.48        15.07 o                         
  -1   3  12        837.49        883.76        25.36 o                         
   0   3  12      13651.07      13469.74       295.22 o                         
   1   3  12       4830.96       4772.88       106.46 o                         
   2   3  12        685.64        689.31        22.43 o                         
   3   3  12        150.72        120.94        16.35 o                         
   4   3  12        426.54        514.75        24.13 o                         
   5   3  12          3.76         24.01        13.45 o                         
   6   3  12          0.57         -0.51        20.86 o                         
   7   3  12        167.12        173.49        27.58 o                         
  -8   4  12         21.06         67.43        25.12 o                         
  -7   4  12        137.76        164.21        23.72 o                         
  -6   4  12          4.03         28.95        13.01 o                         
  -5   4  12         52.21         76.11        14.71 o                         
  -4   4  12        831.50        840.32        27.12 o                         
  -3   4  12        862.43        871.83        27.25 o                         
  -2   4  12        266.19        273.30        19.10 o                         
  -1   4  12        737.12        727.62        21.54 o                         
   0   4  12        378.87        371.26        16.74 o                         
   1   4  12        965.34        973.35        26.81 o                         
   2   4  12       1261.40       1417.64        35.68 o                         
   3   4  12       1118.55       1191.61        31.77 o                         
   4   4  12        204.98        202.07        16.19 o                         
   5   4  12         15.91          1.87        14.32 o                         
   6   4  12          2.78         11.76        14.67 o                         
   7   4  12          3.49         20.95        27.38 o                         
  -8   5  12        136.94        172.87        46.27 o                         
  -7   5  12        297.11        329.72        39.19 o                         
  -6   5  12         70.68         68.79        26.64 o                         
  -5   5  12        395.67        470.93        38.32 o                         
  -4   5  12        745.27        740.67        27.66 o                         
  -3   5  12          0.94          7.06        10.80 o                         
  -2   5  12       1546.29       1528.77        43.68 o                         
  -1   5  12        338.44        353.41        21.00 o                         
   0   5  12        275.61        267.19        16.04 o                         
   1   5  12       1061.03        987.69        45.41 o                         
   2   5  12        204.26        225.98        14.45 o                         
   3   5  12        105.37        129.92        11.67 o                         
   4   5  12        303.95        374.17        23.11 o                         
   5   5  12        295.76        325.29        27.17 o                         
   6   5  12        120.75        172.67        24.31 o                         
   7   5  12          0.90         50.41        29.55 o                         
  -8   6  12        368.97        302.86        36.41 o                         
  -7   6  12         88.16         23.17        34.56 o                         
  -6   6  12         11.24         -9.20        24.11 o                         
  -5   6  12        188.74        118.78        35.65 o                         
  -4   6  12       1273.56       1269.32        45.73 o                         
  -3   6  12       3122.54       3092.21       129.69 o                         
  -2   6  12        547.08        394.11        31.29 o                         
  -1   6  12          2.52          4.05        13.26 o                         
   0   6  12          2.17         -4.00        12.84 o                         
   1   6  12         95.15        134.44        11.12 o                         
   2   6  12        363.43        420.42        19.59 o                         
   3   6  12         64.70         60.14        14.11 o                         
   4   6  12        822.31        811.61        32.00 o                         
   5   6  12         89.30        107.68        21.44 o                         
   6   6  12          0.00         11.90        22.38 o                         
   7   6  12          4.41         27.81        49.61 o                         
  -7   7  12          8.27        -17.34        62.54 o                         
  -6   7  12        111.87         28.16        24.63 o                         
  -5   7  12        310.08        211.54        24.63 o                         
  -4   7  12        486.20        400.30        27.45 o                         
  -3   7  12          5.60         14.34        13.21 o                         
  -2   7  12       2270.01       2378.05        79.82 o                         
  -1   7  12       1963.42       2171.35        65.93 o                         
   0   7  12        740.39        751.52        35.68 o                         
   1   7  12        388.99        362.83        20.89 o                         
   2   7  12         13.78         19.84        11.73 o                         
   3   7  12        504.58        619.83        28.60 o                         
   4   7  12         83.65         72.33        27.66 o                         
   5   7  12         44.60         71.24        26.87 o                         
   6   7  12        309.16        449.02        35.47 o                         
  -7   8  12          2.99         70.87        99.30 o                         
  -6   8  12        494.36        357.32        49.76 o                         
  -5   8  12        197.18        129.09        29.27 o                         
  -4   8  12         16.69         11.01        32.42 o                         
  -3   8  12        153.67        164.95        18.22 o                         
  -2   8  12         24.24         29.97        25.20 o                         
  -1   8  12       1138.97       1106.84        63.90 o                         
   0   8  12         31.80         25.15        18.46 o                         
   1   8  12        154.78        152.34        17.51 o                         
   2   8  12        446.66        514.97        26.74 o                         
   3   8  12         89.09        163.51        21.34 o                         
   4   8  12         42.47         56.75        25.14 o                         
   5   8  12        224.39        245.76        25.44 o                         
  -6   9  12          2.47         58.58        51.92 o                         
  -5   9  12         10.21         25.59        62.17 o                         
  -4   9  12          1.07         23.10        59.77 o                         
  -3   9  12         10.11         46.77        24.64 o                         
  -2   9  12        161.75        193.60        27.18 o                         
  -1   9  12        235.31        307.83        21.93 o                         
   0   9  12        843.26        798.34        32.47 o                         
   1   9  12         64.30         68.88        13.90 o                         
   2   9  12         50.53         63.94        20.70 o                         
   3   9  12          1.59          2.28        19.83 o                         
   4   9  12         62.69         64.17        22.33 o                         
   5   9  12          0.99         11.40        27.59 o                         
  -5  10  12        255.62        205.09        42.81 o                         
  -4  10  12          8.81         14.33        30.30 o                         
  -3  10  12          0.26         71.26        58.65 o                         
  -2  10  12        190.85        220.56        33.87 o                         
  -1  10  12        412.02        521.47        49.18 o                         
   0  10  12         16.39         31.53        22.44 o                         
   1  10  12        829.36        939.27        40.80 o                         
   2  10  12        725.70        963.08        57.62 o                         
   3  10  12        502.57        555.20        39.31 o                         
   4  10  12         47.06         47.11        24.00 o                         
  -3  11  12         35.78        123.21        41.47 o                         
  -2  11  12        918.65        792.10        44.06 o                         
  -1  11  12        131.42        151.72        24.39 o                         
   0  11  12         12.19         69.99        25.95 o                         
   1  11  12          9.82         31.33        25.23 o                         
   2  11  12         22.97         67.63        23.45 o                         
  -9   1  13          0.64         40.91        22.19 o                         
  -8   1  13          4.31         50.61        18.75 o                         
  -7   1  13         68.74        118.84        17.62 o                         
  -6   1  13        553.37        593.07        31.62 o                         
  -5   1  13       1483.19       1603.33        52.13 o                         
  -4   1  13        667.44        597.85        21.05 o                         
  -3   1  13       1812.19       1778.58        43.22 o                         
  -2   1  13        131.16        120.75        12.24 o                         
  -1   1  13       1385.60       1476.23        36.18 o                         
   0   1  13        135.64        149.28        11.06 o                         
   1   1  13       1954.76       1895.04        44.83 o                         
   2   1  13       1648.16       1650.29        40.29 o                         
   3   1  13        192.33        202.97        12.63 o                         
   4   1  13        302.29        252.75        17.74 o                         
   5   1  13        516.51        502.29        27.38 o                         
   6   1  13        114.72        165.86        24.65 o                         
   7   1  13          4.24         27.77        26.38 o                         
  -9   2  13        133.22        203.15        33.31 o                         
  -8   2  13         34.89         57.04        20.69 o                         
  -7   2  13        295.48        348.11        23.49 o                         
  -6   2  13        272.24        321.48        26.89 o                         
  -5   2  13        353.25        371.60        22.10 o                         
  -4   2  13         14.09         19.37        10.94 o                         
  -3   2  13        902.87        939.44        26.22 o                         
  -2   2  13       3268.58       3247.57        73.47 o                         
  -1   2  13       1490.87       1559.89        40.62 o                         
   0   2  13         22.63         39.15        10.83 o                         
   1   2  13       1035.40       1058.28        28.35 o                         
   2   2  13       1204.11       1220.83        31.74 o                         
   3   2  13        273.74        314.07        18.40 o                         
   4   2  13         52.12         50.85        13.32 o                         
   5   2  13        523.61        464.45        24.70 o                         
   6   2  13         19.26         27.67        21.93 o                         
   7   2  13         30.77         32.76        27.45 o                         
  -8   3  13         22.02         51.98        23.89 o                         
  -7   3  13         68.52         96.65        18.56 o                         
  -6   3  13        282.57        327.66        23.15 o                         
  -5   3  13         22.14         27.81        13.34 o                         
  -4   3  13         16.62         20.85        11.30 o                         
  -3   3  13         43.35         53.18         9.38 o                         
  -2   3  13          3.20          4.90         8.88 o                         
  -1   3  13        967.54       1027.41        29.09 o                         
   0   3  13        150.63        177.47        14.88 o                         
   1   3  13       1026.69       1032.04        29.73 o                         
   2   3  13        297.79        309.59        17.23 o                         
   3   3  13          5.96         23.62        11.96 o                         
   4   3  13         46.62         60.18        14.53 o                         
   5   3  13          0.77          6.68        17.02 o                         
   6   3  13          0.16         -3.77        23.47 o                         
   7   3  13         76.53        130.69        31.59 o                         
  -8   4  13         13.64         54.95        27.82 o                         
  -7   4  13        399.25        455.27        38.79 o                         
  -6   4  13       1562.89       1587.56       100.52 o                         
  -5   4  13         14.81         44.03        19.07 o                         
  -4   4  13         14.44         10.32        12.61 o                         
  -3   4  13        206.71        234.28        17.74 o                         
  -2   4  13       2744.99       2791.19        69.14 o                         
  -1   4  13        751.75        769.88        23.18 o                         
   0   4  13        369.64        316.21        16.48 o                         
   1   4  13       2018.41       1996.90        47.80 o                         
   2   4  13       1416.96       1588.92        44.06 o                         
   3   4  13          9.25          1.92         9.39 o                         
   4   4  13         67.01         40.43        13.98 o                         
   5   4  13         44.67         24.14        14.76 o                         
   6   4  13        271.68        294.48        26.75 o                         
   7   4  13         15.74         40.24        29.49 o                         
  -8   5  13        165.97        126.89        39.41 o                         
  -7   5  13         94.98        135.71        35.48 o                         
  -6   5  13        251.17        206.51        63.58 o                         
  -5   5  13        421.41        409.47        30.28 o                         
  -4   5  13          5.02         14.80        12.08 o                         
  -3   5  13        258.03        303.50        22.07 o                         
  -2   5  13       1260.36       1234.58        37.96 o                         
  -1   5  13        502.28        523.85        26.73 o                         
   0   5  13       1753.19       1830.95        59.83 o                         
   1   5  13        943.18        904.56        29.78 o                         
   2   5  13       3286.16       3049.86        96.43 o                         
   3   5  13        117.45        109.61        16.54 o                         
   4   5  13         69.77         70.61        14.74 o                         
   5   5  13        102.30        104.57        16.10 o                         
   6   5  13         13.19         36.74        22.51 o                         
  -7   6  13         21.69          9.35        59.10 o                         
  -6   6  13          0.14         30.76        95.08 o                         
  -5   6  13        282.51        230.19        28.24 o                         
  -4   6  13       1795.47       1984.62       142.16 o                         
  -3   6  13          7.64          1.15        15.13 o                         
  -2   6  13         19.80         -7.53        17.94 o                         
  -1   6  13        237.19        266.79        19.06 o                         
   0   6  13          1.31         -4.65        10.94 o                         
   1   6  13        244.36        234.67        23.25 o                         
   2   6  13        312.83        321.58        19.59 o                         
   3   6  13        705.38        859.08        33.97 o                         
   4   6  13        544.23        724.75        31.92 o                         
   5   6  13          6.06          9.30        22.25 o                         
   6   6  13         32.58         66.27        24.24 o                         
  -7   7  13          4.43         40.47       124.47 o                         
  -6   7  13        134.07         43.81        31.82 o                         
  -5   7  13        282.89        181.76        26.58 o                         
  -4   7  13         31.75         11.70        26.18 o                         
  -3   7  13       1676.76       1499.07        71.06 o                         
  -2   7  13        279.19        286.26        28.65 o                         
  -1   7  13         66.37         68.06        18.96 o                         
   0   7  13        147.89        111.78        21.72 o                         
   1   7  13        574.62        496.75        31.32 o                         
   2   7  13        897.74        887.45        39.15 o                         
   3   7  13         23.01         30.88        16.14 o                         
   4   7  13        710.21        659.92        40.34 o                         
   5   7  13         17.12         45.03        23.37 o                         
  -6   8  13         25.89         31.43        68.78 o                         
  -5   8  13        655.18        630.17        63.53 o                         
  -4   8  13        780.51        772.12        53.73 o                         
  -3   8  13        485.26        457.94        35.95 o                         
  -2   8  13        195.53        144.54        20.44 o                         
  -1   8  13        120.86         70.43        14.60 o                         
   0   8  13         19.66          7.06        18.31 o                         
   1   8  13         29.34         29.23        14.24 o                         
   2   8  13        353.12        375.13        22.07 o                         
   3   8  13        763.68        946.53        64.63 o                         
   4   8  13        236.87        309.69        27.21 o                         
   5   8  13         57.17         78.74        25.21 o                         
  -5   9  13        393.24        333.03        77.87 o                         
  -4   9  13          6.35         54.32        52.70 o                         
  -3   9  13         68.15        127.72        54.20 o                         
  -2   9  13         20.28         14.29        23.57 o                         
  -1   9  13       1742.67       1701.70        62.71 o                         
   0   9  13       1959.00       2190.70        92.50 o                         
   1   9  13        198.06        261.02        21.29 o                         
   2   9  13        297.85        430.16        33.80 o                         
   3   9  13         44.33         58.17        21.33 o                         
   4   9  13         10.90         37.48        27.77 o                         
  -4  10  13         10.67         67.95        49.31 o                         
  -3  10  13          1.24         64.38        63.53 o                         
  -2  10  13        162.73        222.13        54.08 o                         
  -1  10  13         44.42        109.75        30.59 o                         
   0  10  13          9.18         23.46        24.73 o                         
   1  10  13         48.83         83.79        21.73 o                         
   2  10  13          9.38         57.12        22.87 o                         
   3  10  13         28.91         37.35        27.31 o                         
  -2  11  13          9.52         43.18        34.91 o                         
  -1  11  13        521.49        680.85        58.27 o                         
   0  11  13        880.97       1045.56        52.50 o                         
   1  11  13        167.69        211.67        38.59 o                         
  -8   0  14         85.43        133.33        28.86 o                         
  -7   0  14         18.44         62.91        24.85 o                         
  -6   0  14       1122.11       1162.12        99.82 o                         
  -5   0  14       3118.10       3065.03       204.71 o                         
  -4   0  14         83.10         82.68        16.38 o                         
  -3   0  14        507.08        545.36        28.41 o                         
  -2   0  14       3770.50       3558.65       113.62 o                         
  -1   0  14       1236.76       1222.63        52.08 o                         
   0   0  14          3.01         22.91        13.19 o                         
   1   0  14        740.84        704.30        31.85 o                         
   2   0  14       4425.60       4480.73       178.49 o                         
   3   0  14        700.88        765.34        36.32 o                         
   4   0  14        267.03        226.18        23.71 o                         
   5   0  14         73.13        115.14        33.26 o                         
   6   0  14         39.34         47.77        35.79 o                         
   7   0  14         14.93         52.11        39.86 o                         
  -8   1  14         68.68        120.94        19.63 o                         
  -7   1  14         85.94        125.67        18.24 o                         
  -6   1  14         21.61         34.36        15.72 o                         
  -5   1  14        162.51        145.42        16.92 o                         
  -4   1  14          7.55         -2.96        12.06 o                         
  -3   1  14         25.77         19.00        10.94 o                         
  -2   1  14       1984.51       1909.24        46.37 o                         
  -1   1  14        664.95        684.64        23.94 o                         
   0   1  14        364.64        437.65        18.34 o                         
   1   1  14        136.89        170.09        12.11 o                         
   2   1  14          0.76         -6.41         9.69 o                         
   3   1  14        505.43        384.39        18.44 o                         
   4   1  14         47.70         31.18        13.26 o                         
   5   1  14          3.13         12.61        18.87 o                         
   6   1  14        152.38        125.88        28.06 o                         
   7   1  14          7.87         27.43        27.56 o                         
  -8   2  14        109.89        151.35        25.35 o                         
  -7   2  14         37.30         68.51        20.55 o                         
  -6   2  14        758.49        771.57        42.98 o                         
  -5   2  14        546.11        611.25        36.04 o                         
  -4   2  14       1338.92       1391.29        39.05 o                         
  -3   2  14        116.85        126.79        12.70 o                         
  -2   2  14        289.05        298.02        16.84 o                         
  -1   2  14        190.09        211.14        15.03 o                         
   0   2  14       3525.69       3637.52        88.06 o                         
   1   2  14        497.93        413.15        20.65 o                         
   2   2  14        259.76        268.04        17.76 o                         
   3   2  14        432.09        410.63        20.65 o                         
   4   2  14         36.87         51.90        13.93 o                         
   5   2  14          2.11         37.62        20.94 o                         
   6   2  14          0.71         -1.35        26.74 o                         
   7   2  14         23.99         96.76        33.07 o                         
  -8   3  14        192.42        237.89        34.04 o                         
  -7   3  14         29.56         61.41        23.41 o                         
  -6   3  14         35.21         61.86        20.24 o                         
  -5   3  14         25.82         81.91        18.54 o                         
  -4   3  14        153.32        168.91        14.35 o                         
  -3   3  14        401.77        368.97        18.25 o                         
  -2   3  14       3986.81       3983.99        89.83 o                         
  -1   3  14       2992.60       2988.56        73.59 o                         
   0   3  14        501.97        551.28        20.35 o                         
   1   3  14         13.46         23.66        14.88 o                         
   2   3  14         92.65         89.86        11.02 o                         
   3   3  14        156.43        145.78        16.62 o                         
   4   3  14         38.73         62.07        16.41 o                         
   5   3  14        312.53        280.40        22.34 o                         
   6   3  14        349.36        382.36        31.15 o                         
  -8   4  14         87.75        120.68        28.08 o                         
  -7   4  14          3.99         21.13        26.99 o                         
  -6   4  14        520.40        562.86        44.20 o                         
  -5   4  14        294.80        270.12        32.85 o                         
  -4   4  14        990.85       1023.88        35.76 o                         
  -3   4  14        983.99       1087.40        42.71 o                         
  -2   4  14        580.18        603.66        24.81 o                         
  -1   4  14        108.10         86.44        12.49 o                         
   0   4  14         16.47         22.65        10.68 o                         
   1   4  14        299.91        290.23        17.91 o                         
   2   4  14         71.78         63.94        13.58 o                         
   3   4  14        286.07        253.23        16.31 o                         
   4   4  14        135.48        170.38        24.15 o                         
   5   4  14         22.40         43.65        15.65 o                         
   6   4  14          7.75         26.61        22.17 o                         
  -7   5  14        148.41        144.17        30.04 o                         
  -6   5  14         52.73         48.63        49.27 o                         
  -5   5  14        219.80        230.31        33.09 o                         
  -4   5  14        607.50        643.78        31.68 o                         
  -3   5  14         83.63         58.42        14.41 o                         
  -2   5  14        328.73        292.93        23.72 o                         
  -1   5  14       1609.94       1438.01        40.70 o                         
   0   5  14         36.54         11.21        14.46 o                         
   1   5  14         67.53         71.66        12.37 o                         
   2   5  14         73.39         32.36        13.78 o                         
   3   5  14        217.44        200.74        19.48 o                         
   4   5  14        460.41        498.44        31.35 o                         
   5   5  14         30.39         -1.47        16.14 o                         
   6   5  14         80.22         85.89        30.59 o                         
  -7   6  14          0.21         35.00        85.81 o                         
  -6   6  14        206.44        128.23        40.88 o                         
  -5   6  14        990.66        795.40        77.04 o                         
  -4   6  14        426.50        376.68        74.86 o                         
  -3   6  14        396.15        384.83        27.11 o                         
  -2   6  14         46.23          2.53        17.57 o                         
  -1   6  14         13.18        -18.19        19.12 o                         
   0   6  14          8.35          1.17        12.29 o                         
   1   6  14        395.65        350.91        25.03 o                         
   2   6  14        769.63        697.97        29.61 o                         
   3   6  14        972.05       1025.26        39.74 o                         
   4   6  14        689.53        732.80        33.20 o                         
   5   6  14         16.56         29.53        23.57 o                         
  -6   7  14        283.40        132.37        35.82 o                         
  -5   7  14         43.33        -31.00        31.00 o                         
  -4   7  14        121.03        107.08        51.35 o                         
  -3   7  14        961.22        925.90        81.47 o                         
  -2   7  14        217.03        232.26        24.82 o                         
  -1   7  14        164.56        147.11        16.62 o                         
   0   7  14        730.56        699.26        36.87 o                         
   1   7  14       1071.05       1259.22        80.69 o                         
   2   7  14        303.67        330.40        22.37 o                         
   3   7  14          8.75         26.04        17.20 o                         
   4   7  14         40.74         69.67        30.72 o                         
   5   7  14        138.53        176.15        26.45 o                         
  -6   8  14         54.14         12.70        44.57 o                         
  -5   8  14         47.27          2.42        39.17 o                         
  -4   8  14         24.32         58.55        60.05 o                         
  -3   8  14        129.66        112.30        34.34 o                         
  -2   8  14         85.34        104.97        17.59 o                         
  -1   8  14        372.48        374.39        27.95 o                         
   0   8  14        482.13        485.03        28.83 o                         
   1   8  14        235.89        282.13        22.93 o                         
   2   8  14          3.50         11.74        17.70 o                         
   3   8  14          0.64         15.29        27.55 o                         
   4   8  14         22.58         40.18        29.17 o                         
  -5   9  14         74.02         13.47        55.99 o                         
  -4   9  14          3.25         67.36        49.31 o                         
  -3   9  14         29.56         31.81        35.02 o                         
  -2   9  14        337.39        353.26        53.05 o                         
  -1   9  14        135.18        136.75        19.05 o                         
   0   9  14        164.59        183.20        24.17 o                         
   1   9  14        296.44        424.39        29.14 o                         
   2   9  14        169.41        149.80        28.22 o                         
   3   9  14         69.27         67.19        28.40 o                         
  -3  10  14        931.72        956.38        74.34 o                         
  -2  10  14        321.12        406.33        65.50 o                         
  -1  10  14          3.73         20.90        26.19 o                         
   0  10  14        112.55        219.72        31.28 o                         
   1  10  14         44.21         98.60        30.54 o                         
   2  10  14         19.79         50.94        28.67 o                         
  -8   1  15        451.38        591.03        41.01 o                         
  -7   1  15        518.12        602.39        34.52 o                         
  -6   1  15          6.05          2.79        16.78 o                         
  -5   1  15        235.25        259.79        19.98 o                         
  -4   1  15        439.22        428.59        27.62 o                         
  -3   1  15          2.36         20.48        11.93 o                         
  -2   1  15        466.77        457.58        19.65 o                         
  -1   1  15       2577.06       2442.99        57.25 o                         
   0   1  15       2179.59       2278.63        60.30 o                         
   1   1  15        435.95        502.77        20.34 o                         
   2   1  15         55.03         43.38        10.67 o                         
   3   1  15        782.52        760.08        35.04 o                         
   4   1  15          3.55         44.38        23.02 o                         
   5   1  15         65.11         80.60        25.72 o                         
   6   1  15         14.59         29.56        26.38 o                         
  -8   2  15          6.82         55.21        25.33 o                         
  -7   2  15         38.67         69.33        20.08 o                         
  -6   2  15        235.78        256.24        28.10 o                         
  -5   2  15        468.27        483.93        34.70 o                         
  -4   2  15       4543.15       4614.34       170.15 o                         
  -3   2  15        664.10        708.08        27.87 o                         
  -2   2  15         35.43         65.08        10.92 o                         
  -1   2  15        474.53        471.16        20.04 o                         
   0   2  15       1481.81       1482.64        37.95 o                         
   1   2  15        201.81        237.84        15.63 o                         
   2   2  15        600.09        537.29        22.58 o                         
   3   2  15        588.35        501.06        28.04 o                         
   4   2  15        343.85        332.81        24.91 o                         
   5   2  15         14.78         40.61        25.77 o                         
   6   2  15         15.47         23.36        31.20 o                         
  -7   3  15         18.18         54.09        24.02 o                         
  -6   3  15          1.75         14.53        18.82 o                         
  -5   3  15        297.62        302.19        25.29 o                         
  -4   3  15         41.19         34.52        17.68 o                         
  -3   3  15        316.23        338.32        20.37 o                         
  -2   3  15        563.30        577.66        25.59 o                         
  -1   3  15         16.76         14.51        10.94 o                         
   0   3  15          2.29          4.46        11.61 o                         
   1   3  15        435.79        381.08        22.49 o                         
   2   3  15          8.47         35.96        16.57 o                         
   3   3  15          0.44         17.38        16.57 o                         
   4   3  15          9.15         51.94        20.38 o                         
   5   3  15         74.63        113.77        20.52 o                         
   6   3  15         73.03        123.88        30.06 o                         
  -7   4  15         12.40         30.25        27.00 o                         
  -6   4  15        148.19        128.49        40.23 o                         
  -5   4  15        323.94        370.37        30.11 o                         
  -4   4  15       1283.21       1303.92        51.46 o                         
  -3   4  15       1135.97       1111.95        41.98 o                         
  -2   4  15         89.67         67.11        14.21 o                         
  -1   4  15         91.98         75.07        14.47 o                         
   0   4  15         37.04         45.10        16.10 o                         
   1   4  15         20.42         19.42        12.04 o                         
   2   4  15         82.20         95.07        16.70 o                         
   3   4  15        547.17        464.34        26.59 o                         
   4   4  15        346.68        374.99        27.78 o                         
   5   4  15         35.58         38.25        19.30 o                         
   6   4  15          1.04         42.01        30.69 o                         
  -7   5  15        116.11        104.62        57.83 o                         
  -6   5  15         75.20         89.16        55.45 o                         
  -5   5  15          6.39         26.24        23.82 o                         
  -4   5  15        100.93        142.87        20.22 o                         
  -3   5  15        760.98        724.67        50.53 o                         
  -2   5  15        917.63        920.06        34.66 o                         
  -1   5  15       3637.77       3437.72        92.02 o                         
   0   5  15        909.72        856.40        37.06 o                         
   1   5  15        272.88        232.37        21.47 o                         
   2   5  15         35.06        -12.97        16.64 o                         
   3   5  15          3.09          1.95        17.67 o                         
   4   5  15          9.17        -13.57        19.66 o                         
   5   5  15         72.96        124.27        30.33 o                         
  -6   6  15        188.53         82.76        43.38 o                         
  -5   6  15        161.34         99.58        40.95 o                         
  -4   6  15         49.38          0.13        37.22 o                         
  -3   6  15          0.35         -4.03        27.92 o                         
  -2   6  15        205.45        259.71        26.44 o                         
  -1   6  15         19.35         10.91        36.75 o                         
   0   6  15        266.86        224.14        27.16 o                         
   1   6  15        572.75        555.64        42.44 o                         
   2   6  15        497.82        626.55        35.40 o                         
   3   6  15          3.58        -17.23        17.23 o                         
   4   6  15        116.50        110.48        27.37 o                         
   5   6  15          0.56        -13.00        25.95 o                         
  -6   7  15         36.62        -36.47        36.47 o                         
  -5   7  15         20.36        -40.59        40.59 o                         
  -4   7  15         10.51         21.80        57.83 o                         
  -3   7  15        332.28        251.31        69.78 o                         
  -2   7  15         10.55        -10.24        22.91 o                         
  -1   7  15        302.06        325.27        32.44 o                         
   0   7  15        579.36        463.34        42.72 o                         
   1   7  15         52.96         50.55        19.43 o                         
   2   7  15         41.56         26.92        14.24 o                         
   3   7  15          7.75         12.45        20.99 o                         
   4   7  15        196.54        204.31        26.93 o                         
  -5   8  15        427.90        316.82        46.48 o                         
  -4   8  15        240.70        171.67        40.13 o                         
  -3   8  15        395.42        287.55        43.62 o                         
  -2   8  15        333.73        267.23        35.90 o                         
  -1   8  15         60.95         64.04        21.10 o                         
   0   8  15         30.93         26.13        25.35 o                         
   1   8  15        212.27        314.45        24.74 o                         
   2   8  15        210.66        244.46        30.08 o                         
   3   8  15        168.11        176.38        30.95 o                         
  -4   9  15         34.46         27.00        41.12 o                         
  -3   9  15        630.08        605.27        60.18 o                         
  -2   9  15        591.83        612.75        45.52 o                         
  -1   9  15        105.19        139.89        21.74 o                         
   0   9  15         43.97         35.04        30.38 o                         
   1   9  15         33.30         76.90        28.62 o                         
   2   9  15        142.61        147.63        29.32 o                         
  -1  10  15         13.45         -5.34        54.51 o                         
  -7   0  16        275.07        326.03        34.04 o                         
  -6   0  16         93.84        104.94        28.35 o                         
  -5   0  16        487.77        443.35        36.86 o                         
  -4   0  16        532.78        590.11        46.71 o                         
  -3   0  16       1491.91       1586.54        89.72 o                         
  -2   0  16       1239.59       1338.70        70.13 o                         
  -1   0  16         63.81         73.18        16.40 o                         
   0   0  16       1566.62       1527.79        86.95 o                         
   1   0  16       1699.70       1940.99       114.93 o                         
   2   0  16        296.60        327.22        54.83 o                         
   3   0  16         61.90         50.80        18.10 o                         
   4   0  16        156.92        138.31        36.23 o                         
   5   0  16          4.25         31.75        35.83 o                         
   6   0  16          7.65         27.63        39.40 o                         
  -7   1  16         84.31        122.90        21.35 o                         
  -6   1  16        261.27        316.07        21.84 o                         
  -5   1  16         64.21         40.98        20.04 o                         
  -4   1  16        233.67        220.55        20.50 o                         
  -3   1  16        631.51        705.59        36.13 o                         
  -2   1  16        787.56        809.77        29.03 o                         
  -1   1  16        309.47        403.07        20.66 o                         
   0   1  16        539.76        501.98        22.03 o                         
   1   1  16        295.27        300.33        19.51 o                         
   2   1  16          0.58         -0.38        11.90 o                         
   3   1  16        305.14        237.95        23.68 o                         
   4   1  16        100.92        101.23        24.81 o                         
   5   1  16        208.45        226.83        31.00 o                         
   6   1  16          4.04         58.61        31.78 o                         
  -7   2  16         47.57         71.98        21.14 o                         
  -6   2  16         91.96        129.04        23.58 o                         
  -5   2  16          2.29          3.00        19.16 o                         
  -4   2  16        117.68        127.50        18.99 o                         
  -3   2  16        129.71        141.62        15.68 o                         
  -2   2  16        244.74        276.56        19.71 o                         
  -1   2  16          5.15         11.88        12.34 o                         
   0   2  16        818.05        772.24        27.25 o                         
   1   2  16        299.52        304.18        21.03 o                         
   2   2  16          3.22         15.65        12.06 o                         
   3   2  16         50.39         28.01        21.73 o                         
   4   2  16         21.98         68.15        28.07 o                         
   5   2  16         79.42        107.30        30.84 o                         
  -7   3  16        223.39        241.89        37.74 o                         
  -6   3  16        821.39        832.93        57.28 o                         
  -5   3  16         95.75         91.03        23.21 o                         
  -4   3  16        650.41        766.05        41.53 o                         
  -3   3  16       1190.31       1229.64        44.84 o                         
  -2   3  16       1143.26       1178.79        38.08 o                         
  -1   3  16        194.84        183.73        14.26 o                         
   0   3  16        974.71        820.41        28.57 o                         
   1   3  16       1402.26       1274.17        45.71 o                         
   2   3  16         11.79         16.22        12.56 o                         
   3   3  16        182.79        131.70        20.76 o                         
   4   3  16        413.01        466.86        35.12 o                         
   5   3  16         29.45         65.86        29.25 o                         
  -7   4  16         53.63          8.32        36.82 o                         
  -6   4  16        378.19        367.55        45.36 o                         
  -5   4  16        273.11        340.35        28.92 o                         
  -4   4  16        518.42        593.62        39.39 o                         
  -3   4  16        280.21        248.80        24.16 o                         
  -2   4  16         39.18         16.38        26.62 o                         
  -1   4  16        321.62        230.80        19.45 o                         
   0   4  16        244.70        208.86        15.81 o                         
   1   4  16       1147.40        978.63        32.74 o                         
   2   4  16        940.94       1011.01        37.42 o                         
   3   4  16        251.99        294.49        23.07 o                         
   4   4  16        130.02        131.33        17.93 o                         
   5   4  16          4.89        -15.13        22.74 o                         
  -6   5  16        185.20        251.12        53.61 o                         
  -5   5  16         35.42         62.96        26.07 o                         
  -4   5  16        283.98        335.33        30.99 o                         
  -3   5  16         22.77         32.71        23.40 o                         
  -2   5  16         26.30         19.44        21.98 o                         
  -1   5  16        427.25        456.55        28.64 o                         
   0   5  16          0.06        -16.50        28.59 o                         
   1   5  16        562.16        508.52        35.90 o                         
   2   5  16        167.47        173.43        19.05 o                         
   3   5  16          0.44        -17.79        18.29 o                         
   4   5  16          4.27        -17.34        17.34 o                         
   5   5  16          3.16        -42.27        51.67 o                         
  -6   6  16        286.86        228.20        51.23 o                         
  -5   6  16        112.17        159.42        64.30 o                         
  -4   6  16        167.09        160.43        58.51 o                         
  -3   6  16       1037.68       1139.69        75.35 o                         
  -2   6  16         90.17         13.90        31.36 o                         
  -1   6  16         25.19         -3.56        28.57 o                         
   0   6  16        529.31        532.58        41.28 o                         
   1   6  16        201.20        255.20        21.41 o                         
   2   6  16         19.45         23.50        19.80 o                         
   3   6  16          9.79        -10.16        20.24 o                         
   4   6  16         42.21         31.36        41.92 o                         
  -5   7  16         40.99        -45.36        48.26 o                         
  -4   7  16         18.58         14.56        53.81 o                         
  -3   7  16         38.37         17.08        33.40 o                         
  -2   7  16       1040.76       1158.78       103.17 o                         
  -1   7  16        985.52       1008.65        70.69 o                         
   0   7  16        736.16        700.08        47.00 o                         
   1   7  16          0.72          7.13        17.39 o                         
   2   7  16         18.79         26.86        21.36 o                         
   3   7  16          1.13          7.24        35.46 o                         
  -4   8  16         35.59          6.42        41.31 o                         
  -3   8  16         18.82         50.53        33.87 o                         
  -2   8  16        350.75        318.59        38.89 o                         
  -1   8  16          2.10        -17.19        31.15 o                         
   0   8  16         41.03         22.26        18.17 o                         
   1   8  16          0.25         14.41        17.96 o                         
   2   8  16         91.37         90.08        29.46 o                         
  -2   9  16         44.92         46.94        35.82 o                         
  -1   9  16        200.32        281.77        35.45 o                         
   0   9  16         47.58         42.72        25.21 o                         
  -7   1  17          5.35         36.98        23.29 o                         
  -6   1  17         39.16         34.38        22.27 o                         
  -5   1  17        303.80        305.22        25.07 o                         
  -4   1  17          6.28         33.49        19.15 o                         
  -3   1  17       2603.01       2493.02        87.12 o                         
  -2   1  17       2407.84       2420.44        69.30 o                         
  -1   1  17        568.43        633.63        29.31 o                         
   0   1  17         82.64         99.05        15.13 o                         
   1   1  17         33.35         17.19        14.43 o                         
   2   1  17         52.11         26.15        14.23 o                         
   3   1  17         43.50         46.92        17.69 o                         
   4   1  17        116.68         79.70        32.43 o                         
   5   1  17        374.54        367.96        46.22 o                         
  -7   2  17        254.62        223.33        69.09 o                         
  -6   2  17        313.55        277.14        38.07 o                         
  -5   2  17        906.46        937.27        41.55 o                         
  -4   2  17        277.33        312.40        24.61 o                         
  -3   2  17         15.15         27.38        15.80 o                         
  -2   2  17         38.89         38.93        15.39 o                         
  -1   2  17         21.30         22.79        15.67 o                         
   0   2  17        395.93        328.42        29.61 o                         
   1   2  17       1444.29       1287.77        44.29 o                         
   2   2  17        738.27        660.38        29.54 o                         
   3   2  17        568.73        477.39        32.07 o                         
   4   2  17          2.49         16.75        30.02 o                         
   5   2  17          4.13         45.32        33.10 o                         
  -6   3  17          9.79         -3.02        25.75 o                         
  -5   3  17        245.77        268.75        24.32 o                         
  -4   3  17        114.61        102.24        20.97 o                         
  -3   3  17          5.51         23.89        22.42 o                         
  -2   3  17          1.32        -18.53        18.81 o                         
  -1   3  17        387.91        331.87        22.77 o                         
   0   3  17        178.59        209.40        26.49 o                         
   1   3  17         48.05         72.86        18.62 o                         
   2   3  17          2.70         -6.43        17.35 o                         
   3   3  17         93.86        122.39        26.07 o                         
   4   3  17         45.04         60.73        29.63 o                         
  -6   4  17        449.38        424.16        41.18 o                         
  -5   4  17        404.56        459.12        35.98 o                         
  -4   4  17        329.21        389.67        32.13 o                         
  -3   4  17         11.40         -0.10        22.69 o                         
  -2   4  17        353.78        280.99        25.01 o                         
  -1   4  17        193.04        175.40        20.85 o                         
   0   4  17        141.41         83.61        21.63 o                         
   1   4  17        178.14        154.32        17.29 o                         
   2   4  17       1101.94       1116.23        58.46 o                         
   3   4  17          4.00         -1.64        25.52 o                         
   4   4  17          0.18        -14.31        22.78 o                         
  -5   5  17          4.71         21.01        28.13 o                         
  -4   5  17        156.94        159.53        25.49 o                         
  -3   5  17        593.61        568.27        36.59 o                         
  -2   5  17       1178.88       1105.03        55.38 o                         
  -1   5  17        847.16        749.79        57.32 o                         
   0   5  17        314.21        308.08        67.40 o                         
   1   5  17         18.20        -14.88        20.82 o                         
   2   5  17          8.04        -17.56        17.56 o                         
   3   5  17         70.00         67.43        28.75 o                         
   4   5  17        123.78        109.36        26.87 o                         
  -5   6  17         32.24         56.14        63.57 o                         
  -4   6  17        572.69        507.16       132.75 o                         
  -3   6  17        198.00        246.14        49.70 o                         
  -2   6  17          0.50        -35.76        77.14 o                         
  -1   6  17        366.32        483.23        46.25 o                         
   0   6  17        189.03        202.64        55.96 o                         
   1   6  17         24.23         16.88        22.65 o                         
   2   6  17         23.17         12.14        24.33 o                         
   3   6  17          8.71         11.42        23.46 o                         
  -4   7  17         13.11          1.51        50.84 o                         
  -3   7  17         72.99         54.48        35.83 o                         
  -2   7  17        464.85        494.21        39.14 o                         
  -1   7  17        111.16        103.54        42.58 o                         
   0   7  17          3.87          7.81        26.57 o                         
   1   7  17         13.04         -9.08        19.25 o                         
   2   7  17          8.96         25.96        25.34 o                         
  -2   8  17          0.69        -12.08        37.07 o                         
  -1   8  17         46.30         48.17        31.44 o                         
   0   8  17        450.72        459.01        50.38 o                         
  -6   0  18        206.50        191.49        38.49 o                         
  -5   0  18       1109.42       1103.14        95.31 o                         
  -4   0  18        769.65        923.10        83.99 o                         
  -3   0  18        473.19        607.52        60.86 o                         
  -2   0  18        420.68        481.80        52.18 o                         
  -1   0  18        705.55        739.08        44.29 o                         
   0   0  18        719.86        675.72        55.92 o                         
   1   0  18        108.78         59.92        22.80 o                         
   2   0  18       1259.20        914.13        54.28 o                         
   3   0  18        708.58        684.48        95.75 o                         
   4   0  18         46.18         55.26        39.52 o                         
  -6   1  18        189.79        185.51        28.82 o                         
  -5   1  18         59.33         40.98        22.16 o                         
  -4   1  18        185.11        206.19        21.95 o                         
  -3   1  18        397.10        455.35        27.61 o                         
  -2   1  18        589.24        553.64        32.49 o                         
  -1   1  18       1052.72       1029.03        43.04 o                         
   0   1  18        123.75        136.88        18.52 o                         
   1   1  18         25.59         29.57        15.40 o                         
   2   1  18         90.26         93.84        19.45 o                         
   3   1  18          0.98        -11.92        28.41 o                         
   4   1  18         19.75         39.92        28.86 o                         
  -6   2  18          1.49         11.78        28.17 o                         
  -5   2  18        171.89        164.17        24.14 o                         
  -4   2  18        293.01        353.73        34.51 o                         
  -3   2  18         85.95        103.62        21.68 o                         
  -2   2  18          2.00         -9.46        19.80 o                         
  -1   2  18        291.87        268.19        21.11 o                         
   0   2  18        104.26         87.66        22.02 o                         
   1   2  18          8.85         16.82        23.81 o                         
   2   2  18         50.13         31.12        16.34 o                         
   3   2  18        123.27         97.18        33.64 o                         
   4   2  18          8.67         21.75        36.60 o                         
  -5   3  18         84.17         97.36        23.99 o                         
  -4   3  18         31.71         22.32        24.58 o                         
  -3   3  18        294.34        227.48        23.03 o                         
  -2   3  18       1027.21        848.83        39.88 o                         
  -1   3  18       1600.27       1455.23        48.54 o                         
   0   3  18        825.88        746.99        34.16 o                         
   1   3  18         74.01         57.71        17.31 o                         
   2   3  18         90.36         87.21        23.07 o                         
   3   3  18         69.29        107.95        29.02 o                         
   4   3  18          6.09          6.02        38.40 o                         
  -5   4  18        565.66        566.12        42.87 o                         
  -4   4  18        108.01         93.64        26.60 o                         
  -3   4  18         69.64         78.18        25.25 o                         
  -2   4  18          2.55          6.66        28.13 o                         
  -1   4  18         33.79        -15.88        29.04 o                         
   0   4  18        479.22        519.43        37.34 o                         
   1   4  18        693.32        667.33        43.10 o                         
   2   4  18        175.27        208.76        24.69 o                         
   3   4  18         27.51         -3.17        24.83 o                         
  -4   5  18         85.84         84.59        28.37 o                         
  -3   5  18        181.76        253.79        28.37 o                         
  -2   5  18         83.42         43.71        29.24 o                         
  -1   5  18        134.75         95.89        48.95 o                         
   0   5  18        336.97        341.39        56.31 o                         
   1   5  18         35.70         -7.09        23.14 o                         
   2   5  18         44.21          2.52        32.80 o                         
   3   5  18         32.94        -85.43        85.43 o                         
  -4   6  18        254.14        355.43        69.30 o                         
  -3   6  18          9.67         -1.15        48.87 o                         
  -2   6  18         72.23         98.23        37.08 o                         
  -1   6  18         37.93         71.67        40.61 o                         
   0   6  18         15.60         -6.29        26.66 o                         
   1   6  18        365.22        310.93        85.41 o                         
   2   6  18        202.34        211.07        44.49 o                         
  -2   7  18        990.72        999.14        86.48 o                         
  -1   7  18        111.01         67.92        48.16 o                         
   0   7  18        201.84        209.61        62.82 o                         
  -5   1  19        200.12        227.88        25.48 o                         
  -4   1  19        745.69        804.54        55.34 o                         
  -3   1  19        187.56        196.71        22.76 o                         
  -2   1  19        269.65        271.52        20.43 o                         
  -1   1  19        691.40        545.79        32.49 o                         
   0   1  19        569.94        461.35        29.95 o                         
   1   1  19         67.56        112.55        23.77 o                         
   2   1  19         35.43         -7.66        16.11 o                         
   3   1  19        146.51        122.77        30.10 o                         
  -5   2  19        360.22        298.57        41.62 o                         
  -4   2  19        373.02        367.45        38.69 o                         
  -3   2  19        348.78        357.39        37.02 o                         
  -2   2  19          5.12         27.30        22.05 o                         
  -1   2  19        523.20        434.38        40.26 o                         
   0   2  19        545.68        464.32        31.22 o                         
   1   2  19        629.12        536.13        30.25 o                         
   2   2  19        335.73        315.59        28.01 o                         
   3   2  19         71.17         53.14        47.98 o                         
  -4   3  19        216.16        224.95        25.37 o                         
  -3   3  19         84.97         54.20        33.13 o                         
  -2   3  19        519.55        521.38        33.13 o                         
  -1   3  19          4.39         15.16        21.64 o                         
   0   3  19         18.76         23.11        29.55 o                         
   1   3  19          5.36         -0.76        20.91 o                         
   2   3  19         86.81         83.91        31.76 o                         
  -4   4  19         47.86         18.35        25.13 o                         
  -3   4  19        207.65        219.07        25.24 o                         
  -2   4  19          1.70          5.62        27.40 o                         
  -1   4  19        225.67        185.72        23.55 o                         
   0   4  19        200.22        202.17        29.00 o                         
   1   4  19         61.42         52.54        27.31 o                         
   2   4  19         37.63        -28.78        28.78 o                         
  -3   5  19        740.49        833.11        51.34 o                         
  -2   5  19         76.42         52.36        37.05 o                         
  -1   5  19        536.92        478.70        43.37 o                         
   0   5  19        262.17         29.85        72.15 o                         
   1   5  19        175.11        142.94        49.64 o                         
  -4   0  20         87.33         68.59        35.11 o                         
  -3   0  20        138.64        141.88        29.77 o                         
  -2   0  20         16.45         35.10        26.54 o                         
  -1   0  20         18.32         36.47        28.72 o                         
   0   0  20        542.57        416.48        42.23 o                         
   1   0  20        839.01        728.61        66.74 o                         
  -4   1  20         60.84         49.85        24.83 o                         
  -3   1  20        608.61        581.21        36.42 o                         
  -2   1  20         91.22         96.12        21.05 o                         
  -1   1  20        192.78        219.16        26.51 o                         
   0   1  20          1.72        -15.17        18.23 o                         
   1   1  20         28.00        -19.21        19.91 o                         
  -3   2  20         12.62         40.61        24.59 o                         
  -2   2  20          1.37         14.39        23.14 o                         
  -1   2  20          4.75          3.58        22.26 o                         
   0   2  20        176.67        116.24        19.39 o                         
   1   2  20        393.28        352.70        28.45 o                         
  -3   3  20        848.80        698.66        45.92 o                         
  -2   3  20        781.39        668.14        44.71 o                         
  -1   3  20         67.08         31.80        26.08 o                         
   0   3  20        117.12         87.36        29.00 o                         
  -1   4  20        211.46        192.66        26.92 o                         
                                                                                
