# Supplementary material for: Thermomechanical effect in molecular crystals: the role of halogen-bonding interactions
Source: IUCrJ. 2017 Oct 27;4(Pt 6):812–23. doi: 10.1107/S2052252517014658 (PMC5668866; doi:10.1107/S2052252517014658)
Supplement: Supplementary file 6 [file m-04-00812-Compound-B-Form-IIsup6.hkl]

data_Compound-B-Form-II                                                         
_shelx_title ' AN136A_a.res in P-1              New: P-1'                       
_shelx_refln_list_code          4                                               
_shelx_F_calc_maximum      156.30                                               
_exptl_crystal_F_000       776.00                                               
_reflns_d_resolution_high  0.8473                                               
                                                                                
loop_                                                                           
 _space_group_symop_operation_xyz                                               
 'x, y, z'                                                                      
 '-x, -y, -z'                                                                   
                                                                                
_cell_length_a     9.8084                                                       
_cell_length_b    10.7751                                                       
_cell_length_c    13.9516                                                       
_cell_angle_alpha 103.219                                                       
_cell_angle_beta   94.907                                                       
_cell_angle_gamma  91.018                                                       
                                                                                
_shelx_F_squared_multiplier     1.000                                           
                                                                                
loop_                                                                           
 _refln_index_h                                                                 
 _refln_index_k                                                                 
 _refln_index_l                                                                 
 _refln_F_squared_calc                                                          
 _refln_F_squared_meas                                                          
 _refln_F_squared_sigma                                                         
 _refln_observed_status                                                         
   2   0   0      13154.04      11762.73       867.61 o                         
   3   0   0         33.21         38.81         2.34 o                         
   4   0   0        648.85        545.09        17.40 o                         
   5   0   0       2467.18       2467.77        69.24 o                         
   6   0   0        119.34        153.06         7.11 o                         
   7   0   0       5175.13       5180.10       144.54 o                         
   8   0   0        465.69        441.81        20.88 o                         
   9   0   0         58.06         65.51         7.24 o                         
  10   0   0        106.68        104.79         9.82 o                         
  11   0   0         17.89         21.32        15.58 o                         
 -11   1   0         19.13         21.94        10.18 o                         
 -10   1   0        129.05        146.75         9.53 o                         
  -9   1   0        278.54        269.59        11.83 o                         
  -8   1   0        688.07        707.53        23.85 o                         
  -7   1   0       1336.79       1323.84        42.49 o                         
  -6   1   0         15.93         22.04         4.20 o                         
  -5   1   0       2202.61       2174.77        66.08 o                         
  -4   1   0        285.65        386.66        12.74 o                         
  -3   1   0        696.48        812.37        27.31 o                         
  -2   1   0       7847.53       6944.41       209.34 o                         
  -1   1   0         84.42        179.86         5.72 o                         
   1   1   0        653.58        633.30        21.08 o                         
   3   1   0       3616.77       3842.19       115.93 o                         
   4   1   0       2713.67       2618.51        79.22 o                         
   5   1   0        251.02        271.08        10.58 o                         
   6   1   0        642.16        657.91        31.71 o                         
   7   1   0       2382.63       2378.85        80.23 o                         
   8   1   0       1054.07       1142.51        41.59 o                         
   9   1   0        706.28        678.48        24.81 o                         
  10   1   0        116.98        138.08        10.45 o                         
  11   1   0          1.08          5.83        10.07 o                         
 -11   2   0         72.61         75.60         9.85 o                         
 -10   2   0        177.54        165.39        10.07 o                         
  -9   2   0          4.34          9.07         7.10 o                         
  -8   2   0        414.67        419.92        15.88 o                         
  -7   2   0        374.42        398.01        14.42 o                         
  -6   2   0         33.33         32.94         4.56 o                         
  -5   2   0       4531.23       4524.78       136.60 o                         
  -4   2   0       5553.20       5836.31       176.23 o                         
  -3   2   0         59.07        123.49         5.33 o                         
  -2   2   0       1737.11       2089.88        63.13 o                         
  -1   2   0       4673.75       4949.82       163.39 o                         
   0   2   0       7943.33       7043.67       367.48 o                         
   1   2   0         15.31         14.29         1.80 o                         
   3   2   0       1733.11       1815.75        55.15 o                         
   4   2   0       5153.69       5139.07       155.00 o                         
   5   2   0       1585.97       1698.86        51.92 o                         
   6   2   0         77.82         84.04         5.88 o                         
   7   2   0          4.29         -5.76         5.76 o                         
   8   2   0        347.09        417.39        17.44 o                         
   9   2   0        656.35        569.16        22.72 o                         
  10   2   0        247.46        279.67        13.63 o                         
  11   2   0         41.77         33.16        12.26 o                         
 -11   3   0         61.94         95.99        10.93 o                         
 -10   3   0        182.21        177.86        10.46 o                         
  -9   3   0          3.38          0.00         7.03 o                         
  -8   3   0        377.51        384.77        16.65 o                         
  -7   3   0         26.33         30.54         6.07 o                         
  -6   3   0        887.78        932.55        29.57 o                         
  -5   3   0        647.27        652.56        20.98 o                         
  -4   3   0          9.27         12.08         3.02 o                         
  -3   3   0        282.81        227.04         8.14 o                         
  -2   3   0       3371.83       3445.78       104.24 o                         
  -1   3   0      12643.17      12311.58       524.41 o                         
   0   3   0        284.76        383.75        13.19 o                         
   1   3   0        724.81        817.86        30.63 o                         
   2   3   0       4565.82       4414.01       145.78 o                         
   3   3   0       1745.75       1983.94        65.99 o                         
   4   3   0       1683.97       1563.67        47.80 o                         
   5   3   0       2050.97       1988.16        60.68 o                         
   6   3   0         53.83         40.43         5.93 o                         
   7   3   0         76.47         61.88         6.87 o                         
   8   3   0         57.49         58.37         7.83 o                         
   9   3   0        180.09        149.81        10.10 o                         
  10   3   0        465.61        472.30        21.13 o                         
  11   3   0         54.75         30.53        11.04 o                         
 -11   4   0         45.96         35.15        10.53 o                         
 -10   4   0        119.67        128.07         9.79 o                         
  -9   4   0         17.04         11.74         7.40 o                         
  -8   4   0       1984.64       1990.73        61.66 o                         
  -7   4   0        237.39        218.21        10.63 o                         
  -6   4   0       3827.90       3834.82       116.07 o                         
  -5   4   0        405.17        437.20        15.07 o                         
  -4   4   0         74.72         75.83         4.30 o                         
  -3   4   0       3114.48       3403.42       102.84 o                         
  -2   4   0       1362.39       1305.57        39.88 o                         
  -1   4   0        582.65        627.68        19.52 o                         
   0   4   0        460.48        478.25        16.57 o                         
   1   4   0       4571.99       4658.23       198.48 o                         
   2   4   0       1615.22       1749.52        74.99 o                         
   3   4   0        679.29        661.14        22.96 o                         
   4   4   0      24428.89      23648.01       776.93 o                         
   5   4   0         22.06         34.21         6.23 o                         
   6   4   0        100.97        146.10         8.46 o                         
   7   4   0         95.81         74.73         7.95 o                         
   8   4   0        147.72        159.60         9.95 o                         
   9   4   0         81.04        104.45        10.46 o                         
  10   4   0          7.30         12.38        10.40 o                         
 -10   5   0        220.75        252.05        15.09 o                         
  -9   5   0         24.68         20.13         7.81 o                         
  -8   5   0        989.18       1035.30        33.91 o                         
  -7   5   0        279.30        238.54        11.45 o                         
  -6   5   0       2933.15       2852.88        86.79 o                         
  -5   5   0       2846.40       2791.80        92.94 o                         
  -4   5   0       7657.52       7480.80       225.44 o                         
  -3   5   0        999.73       1015.80        31.40 o                         
  -2   5   0        657.14        675.61        23.23 o                         
  -1   5   0        531.71        517.46        16.57 o                         
   0   5   0        297.78        354.13        14.02 o                         
   1   5   0       8415.53       7986.72       262.58 o                         
   2   5   0        620.69        599.63        23.59 o                         
   3   5   0       2693.11       2748.84        90.95 o                         
   4   5   0        240.21        227.67        11.45 o                         
   5   5   0         13.92         40.40         7.84 o                         
   6   5   0        256.28        204.10        11.34 o                         
   7   5   0         75.41         45.26         8.19 o                         
   8   5   0        137.00        172.90        11.70 o                         
   9   5   0         26.34         43.75        10.14 o                         
  10   5   0         16.31         -7.68        11.11 o                         
 -10   6   0         11.85          6.16         8.93 o                         
  -9   6   0         11.52         10.13         8.29 o                         
  -8   6   0         93.06        106.08         8.34 o                         
  -7   6   0        426.44        384.05        17.58 o                         
  -6   6   0       2782.11       2887.12        87.74 o                         
  -5   6   0        962.13        898.33        28.75 o                         
  -4   6   0       5429.55       5518.12       166.44 o                         
  -3   6   0       3102.97       3059.26        92.55 o                         
  -2   6   0       3086.31       3227.77       106.93 o                         
  -1   6   0       3446.33       3595.93       118.92 o                         
   0   6   0        343.64        344.82        13.43 o                         
   1   6   0        842.89        765.42        26.50 o                         
   2   6   0        568.72        557.46        27.80 o                         
   3   6   0       3221.27       3209.31       122.52 o                         
   4   6   0       1671.36       1780.14        79.90 o                         
   5   6   0        444.96        407.61        25.52 o                         
   6   6   0       2509.08       2530.78       128.26 o                         
   7   6   0          2.07          0.28         8.36 o                         
   8   6   0        123.53        150.09        11.49 o                         
   9   6   0         12.05         22.56        12.44 o                         
  -9   7   0          1.05          6.32         8.76 o                         
  -8   7   0        132.61        134.14         9.28 o                         
  -7   7   0        186.68        155.20         8.90 o                         
  -6   7   0       1028.46       1106.83        35.37 o                         
  -5   7   0        382.06        410.24        16.94 o                         
  -4   7   0       1753.79       1863.72        57.18 o                         
  -3   7   0       1717.37       1718.34        52.47 o                         
  -2   7   0       1987.88       2182.11        72.77 o                         
  -1   7   0       3135.97       3164.66       104.93 o                         
   0   7   0       1027.14       1070.45        42.84 o                         
   1   7   0        162.77        184.54         9.82 o                         
   2   7   0         23.06         23.35         5.36 o                         
   3   7   0       1121.48       1059.50        49.93 o                         
   4   7   0        727.85        696.54        38.58 o                         
   5   7   0        182.70        160.55         9.88 o                         
   6   7   0        780.78        827.27        40.34 o                         
   7   7   0         36.63         22.72         9.20 o                         
   8   7   0         18.21         15.93        10.01 o                         
   9   7   0          2.01         18.10        11.44 o                         
  -9   8   0         14.37         12.49         9.09 o                         
  -8   8   0         18.78         34.07         8.15 o                         
  -7   8   0          9.30         -1.10         7.12 o                         
  -6   8   0         22.76         24.91         7.57 o                         
  -5   8   0          3.02          2.83         5.65 o                         
  -4   8   0       1791.47       1822.84        56.58 o                         
  -3   8   0        364.68        416.34        19.75 o                         
  -2   8   0       1474.77       1643.10        65.44 o                         
  -1   8   0        976.51       1014.21        50.18 o                         
   0   8   0        472.54        580.59        36.49 o                         
   1   8   0        802.15        881.23        35.72 o                         
   2   8   0         26.75         32.67         6.89 o                         
   3   8   0         17.13         21.06         6.47 o                         
   4   8   0        135.33        128.50         8.44 o                         
   5   8   0        159.89        146.47         9.70 o                         
   6   8   0        704.78        700.25        33.90 o                         
   7   8   0          0.42         17.88         9.22 o                         
   8   8   0        446.61        366.72        30.71 o                         
  -8   9   0          0.60         -0.67        10.46 o                         
  -7   9   0         42.33         27.64         9.67 o                         
  -6   9   0        180.39        134.68        10.38 o                         
  -5   9   0        452.11        443.49        23.05 o                         
  -4   9   0        234.27        184.92        10.36 o                         
  -3   9   0         11.28          1.94         6.81 o                         
  -2   9   0        861.01        876.93        36.29 o                         
  -1   9   0         32.96         43.46         6.92 o                         
   0   9   0        158.53        222.04        18.96 o                         
   1   9   0        496.58        506.76        40.49 o                         
   2   9   0         10.93         26.66         7.20 o                         
   3   9   0         19.94         36.75         8.59 o                         
   4   9   0          9.82          4.12         7.56 o                         
   5   9   0        128.20        135.09        15.55 o                         
   6   9   0         40.89         35.90        10.35 o                         
   7   9   0         18.82         13.27        10.39 o                         
  -7  10   0         11.88         37.04        11.00 o                         
  -6  10   0          0.18         -9.44         9.44 o                         
  -5  10   0         70.85         79.18         9.55 o                         
  -4  10   0         69.16         41.27         8.52 o                         
  -3  10   0         38.36         26.26         7.90 o                         
  -2  10   0        490.19        503.09        23.94 o                         
  -1  10   0          5.03         11.56         7.59 o                         
   0  10   0        359.16        342.55        35.67 o                         
   1  10   0         30.09         37.43         8.04 o                         
   2  10   0         21.03         42.10        15.23 o                         
   3  10   0        100.77        117.83         9.91 o                         
   4  10   0          1.98         -0.66         8.60 o                         
   5  10   0         53.61         44.30        10.87 o                         
   6  10   0          7.38         17.67        10.59 o                         
  -5  11   0          0.21          5.53        11.36 o                         
  -4  11   0        109.22        106.17        10.67 o                         
  -3  11   0        212.41        218.40        15.38 o                         
  -2  11   0        117.86         77.74        15.64 o                         
  -1  11   0         64.93         60.85        12.75 o                         
   0  11   0         93.05         82.20         9.59 o                         
   1  11   0          0.22          2.65         9.02 o                         
   2  11   0         32.32         29.94         8.97 o                         
   3  11   0         18.39         17.74         9.30 o                         
   4  11   0         11.22         22.16        10.69 o                         
  -3  12   0          0.05        -10.06        10.06 o                         
  -2  12   0         40.38         53.56        11.20 o                         
  -1  12   0          1.16         10.02         9.78 o                         
   0  12   0        282.86        238.97        23.44 o                         
   1  12   0          3.55         30.92        10.60 o                         
   2  12   0        124.37         89.04        10.93 o                         
  -2 -12   1          6.19         -0.72        10.48 o                         
  -1 -12   1         32.12         28.14        10.96 o                         
   0 -12   1         22.18         24.54         9.71 o                         
   1 -12   1          0.74         -9.63         9.63 o                         
   2 -12   1         50.28         89.61        15.07 o                         
   3 -12   1         33.56         41.00        10.51 o                         
  -5 -11   1         11.20          3.94        10.41 o                         
  -4 -11   1         64.80         71.96        10.28 o                         
  -3 -11   1        196.29        204.95        11.86 o                         
  -2 -11   1         35.20         31.65        11.12 o                         
  -1 -11   1         50.10         49.04        11.19 o                         
   0 -11   1         32.45         50.94        11.35 o                         
   1 -11   1          2.93         -5.46         8.34 o                         
   2 -11   1         21.20         62.30        12.47 o                         
   3 -11   1        264.79        262.33        14.37 o                         
   4 -11   1        342.80        417.63        20.37 o                         
   5 -11   1         61.93         51.84        10.33 o                         
  -6 -10   1         51.70         39.84        10.24 o                         
  -5 -10   1         14.60         14.32         9.21 o                         
  -4 -10   1         14.56          1.02         8.42 o                         
  -3 -10   1        230.64        229.38        26.11 o                         
  -2 -10   1         26.17         39.03         8.74 o                         
  -1 -10   1        178.67        201.71        16.14 o                         
   0 -10   1         15.05         21.27         7.42 o                         
   1 -10   1         92.75        108.00        11.20 o                         
   2 -10   1        693.83        799.22        49.99 o                         
   3 -10   1         36.68         12.51         7.77 o                         
   4 -10   1        526.45        645.30        25.90 o                         
   5 -10   1        128.15        153.13        10.94 o                         
   6 -10   1        350.64        408.19        32.41 o                         
   7 -10   1        257.99        273.07        15.12 o                         
  -7  -9   1         17.81         32.75        12.76 o                         
  -6  -9   1         62.04         72.10         8.86 o                         
  -5  -9   1          0.06         -3.87         8.25 o                         
  -4  -9   1          0.71         -0.16         7.51 o                         
  -3  -9   1        223.91        211.25        17.55 o                         
  -2  -9   1        516.78        490.90        41.72 o                         
  -1  -9   1       1137.65       1081.47        61.88 o                         
   0  -9   1         12.93          6.64        12.20 o                         
   1  -9   1        122.44        105.16         8.14 o                         
   2  -9   1         33.52         22.24         7.37 o                         
   3  -9   1         57.34         75.04         7.53 o                         
   4  -9   1        792.64        839.92        30.84 o                         
   5  -9   1        500.68        609.82        24.74 o                         
   6  -9   1        979.16        991.39        52.03 o                         
   7  -9   1        153.42        184.95        12.15 o                         
   8  -9   1        308.90        314.36        16.18 o                         
  -8  -8   1        123.04         78.17        11.55 o                         
  -7  -8   1         50.35         71.62         9.70 o                         
  -6  -8   1        182.91        235.14        13.22 o                         
  -5  -8   1          1.12         -3.34         8.00 o                         
  -4  -8   1         11.52          9.43         7.17 o                         
  -3  -8   1        220.46        183.95        14.39 o                         
  -2  -8   1          7.29          4.23         5.97 o                         
  -1  -8   1        274.93        271.92        16.04 o                         
   0  -8   1        152.91        179.78         9.52 o                         
   1  -8   1        640.21        570.44        23.32 o                         
   2  -8   1         87.57        108.53         8.05 o                         
   3  -8   1         57.38         42.09         6.82 o                         
   4  -8   1        364.85        355.72        16.39 o                         
   5  -8   1         59.29         58.20         7.47 o                         
   6  -8   1       1198.10       1154.30        40.66 o                         
   7  -8   1        416.05        506.53        28.00 o                         
   8  -8   1        705.78        645.46        29.02 o                         
   9  -8   1        372.85        446.08        25.53 o                         
  -9  -7   1        131.55         86.02        12.00 o                         
  -8  -7   1         74.21         62.62        10.55 o                         
  -7  -7   1        202.46        238.53        13.22 o                         
  -6  -7   1        433.33        501.26        26.53 o                         
  -5  -7   1         42.90         24.64         8.08 o                         
  -4  -7   1        219.62        278.01        25.54 o                         
  -3  -7   1         57.86         60.51         7.05 o                         
  -2  -7   1         51.25         49.41         5.65 o                         
  -1  -7   1       1137.03       1122.95        38.24 o                         
   0  -7   1         42.93         36.32         4.92 o                         
   1  -7   1       2526.66       2407.85        80.04 o                         
   2  -7   1        326.17        369.72        14.90 o                         
   3  -7   1         42.93         18.56         5.18 o                         
   4  -7   1         42.68         40.28         6.36 o                         
   5  -7   1          5.18          2.25         6.01 o                         
   6  -7   1        422.30        408.44        17.79 o                         
   7  -7   1        524.16        578.51        21.30 o                         
   8  -7   1        985.01        883.48        30.14 o                         
   9  -7   1        103.39        144.20        10.56 o                         
  -9  -6   1          6.35          2.58        10.36 o                         
  -8  -6   1        226.27        255.79        13.61 o                         
  -7  -6   1       1195.48       1230.09        60.90 o                         
  -6  -6   1       1143.58       1041.29        34.13 o                         
  -5  -6   1        168.86        163.36         9.18 o                         
  -4  -6   1         25.05          8.42         5.71 o                         
  -3  -6   1        242.74        235.14        13.10 o                         
  -2  -6   1        221.59        204.74        11.26 o                         
  -1  -6   1        201.69        215.25         9.87 o                         
   0  -6   1        123.10        110.88         5.77 o                         
   1  -6   1        374.08        363.91        13.72 o                         
   2  -6   1       1693.63       1865.82        69.71 o                         
   3  -6   1        222.67        163.62         7.85 o                         
   4  -6   1       1525.79       1450.16        49.03 o                         
   5  -6   1        135.34        159.18         7.35 o                         
   6  -6   1         63.55         66.30         6.02 o                         
   7  -6   1        168.43        148.54         9.35 o                         
   8  -6   1        320.32        305.11        13.36 o                         
   9  -6   1        198.30        205.67        11.15 o                         
  10  -6   1        312.86        253.01        13.10 o                         
 -10  -5   1          1.71         24.12        11.01 o                         
  -9  -5   1          0.01          3.73         9.50 o                         
  -8  -5   1        128.90        179.61        11.38 o                         
  -7  -5   1       1525.71       1524.70        52.58 o                         
  -6  -5   1         83.12        117.78         8.78 o                         
  -5  -5   1       3158.25       3331.72       109.58 o                         
  -4  -5   1         23.12         37.60         5.71 o                         
  -3  -5   1         29.00         37.10         5.84 o                         
  -2  -5   1       1121.60       1120.69        65.21 o                         
  -1  -5   1       1154.25       1175.83        48.97 o                         
   0  -5   1       4372.68       4346.78       143.37 o                         
   1  -5   1       1873.06       1883.05        62.59 o                         
   2  -5   1       3479.25       3899.52       144.27 o                         
   3  -5   1        734.60        649.71        22.71 o                         
   4  -5   1       1121.42       1174.82        36.33 o                         
   5  -5   1        271.96        267.09        11.95 o                         
   6  -5   1          3.69          2.92         4.96 o                         
   7  -5   1        503.74        511.27        26.03 o                         
   8  -5   1         89.01        105.94         8.03 o                         
   9  -5   1        128.99        137.27         9.48 o                         
  10  -5   1        137.79        131.03        10.05 o                         
 -10  -4   1        124.97        127.18        11.89 o                         
  -9  -4   1         38.66         39.53         9.42 o                         
  -8  -4   1         75.94         88.72         8.91 o                         
  -7  -4   1        478.44        477.33        34.16 o                         
  -6  -4   1        147.85        209.14         9.33 o                         
  -5  -4   1       5856.37       6031.94       181.32 o                         
  -4  -4   1       1158.14       1180.00        36.29 o                         
  -3  -4   1       3781.66       3913.91       129.30 o                         
  -2  -4   1       1575.76       1641.27        78.27 o                         
  -1  -4   1        628.35        559.44        21.51 o                         
   0  -4   1      12561.17      12200.54       449.09 o                         
   1  -4   1       9645.75       9106.73       300.29 o                         
   2  -4   1       4752.14       4317.20       142.65 o                         
   3  -4   1        466.30        327.98        11.18 o                         
   4  -4   1         37.79         35.39         3.61 o                         
   5  -4   1          3.13         -1.34         3.79 o                         
   6  -4   1        148.55        141.42         7.07 o                         
   7  -4   1        708.93        697.92        23.54 o                         
   8  -4   1         37.23         64.02         7.52 o                         
   9  -4   1        651.27        617.02        23.04 o                         
  10  -4   1         23.63         33.37         9.07 o                         
  11  -4   1         47.36         64.33        17.45 o                         
 -11  -3   1          0.11          2.36        10.69 o                         
 -10  -3   1        323.20        356.15        25.89 o                         
  -9  -3   1         63.62         55.44         8.58 o                         
  -8  -3   1        232.17        225.63        14.15 o                         
  -7  -3   1         38.43         45.60         7.39 o                         
  -6  -3   1         45.48         71.61         5.40 o                         
  -5  -3   1       2780.40       2702.72        75.85 o                         
  -4  -3   1        237.61        198.79         8.53 o                         
  -3  -3   1      12371.29      11772.78       500.62 o                         
  -2  -3   1        632.56        592.89        22.62 o                         
  -1  -3   1       1335.56       1313.67        56.38 o                         
   0  -3   1       7323.11       7094.25       302.39 o                         
   1  -3   1      10994.99      10406.22       383.85 o                         
   2  -3   1      10510.46      10260.66       338.46 o                         
   4  -3   1      13805.27      13585.17       408.90 o                         
   5  -3   1       2272.48       2000.32        60.96 o                         
   6  -3   1         52.35         36.15         4.74 o                         
   7  -3   1        324.21        343.18        14.05 o                         
   8  -3   1        290.74        298.86        13.26 o                         
   9  -3   1        430.70        421.21        16.97 o                         
  10  -3   1        183.67        204.11        10.89 o                         
  11  -3   1         50.50         53.75         9.71 o                         
 -11  -2   1         70.41         38.43        10.76 o                         
 -10  -2   1        365.34        400.77        17.90 o                         
  -9  -2   1         62.95         60.47         8.45 o                         
  -8  -2   1        123.81        159.89         9.16 o                         
  -7  -2   1         77.09        101.14         7.19 o                         
  -6  -2   1        159.71        152.12         7.33 o                         
  -5  -2   1       2461.86       2400.31        72.84 o                         
  -4  -2   1        439.69        367.96        11.64 o                         
  -3  -2   1       8731.32       8367.47       218.23 o                         
  -2  -2   1      12183.38      11390.49       840.49 o                         
  -1  -2   1       3262.34       3155.47       116.30 o                         
   0  -2   1        190.10        233.25         9.12 o                         
   1  -2   1        480.77        556.62        21.16 o                         
   3  -2   1       9950.32       9574.25       288.33 o                         
   4  -2   1        784.74        732.95        22.90 o                         
   5  -2   1       3843.70       3345.84       101.27 o                         
   6  -2   1        144.78        139.73         6.66 o                         
   7  -2   1        862.95        795.37        26.10 o                         
   8  -2   1          8.26          9.33         5.86 o                         
   9  -2   1         10.91          4.24         6.94 o                         
  10  -2   1        167.61        182.38        10.30 o                         
  11  -2   1         49.39         43.17        10.72 o                         
 -11  -1   1         31.38         40.36        10.54 o                         
 -10  -1   1          0.61         -8.83         8.83 o                         
  -9  -1   1         78.01         76.66         8.56 o                         
  -8  -1   1        940.06       1006.90        34.51 o                         
  -7  -1   1        578.32        609.37        20.70 o                         
  -6  -1   1         51.96         65.84         4.89 o                         
  -5  -1   1        217.19        293.55        10.31 o                         
  -4  -1   1         26.18         25.23         2.11 o                         
  -3  -1   1       1295.22       1183.37        31.20 o                         
  -2  -1   1       7403.31       7040.98       196.88 o                         
  -1  -1   1         42.14         13.09         1.52 o                         
   1  -1   1       1581.90       1550.63        46.76 o                         
   2  -1   1        332.93        350.07        11.00 o                         
   3  -1   1      11463.80      11308.43       373.02 o                         
   4  -1   1       9995.26       9875.61       297.35 o                         
   5  -1   1      17824.93      17354.21       521.81 o                         
   6  -1   1       2246.67       2346.58        71.37 o                         
   7  -1   1       2777.14       2681.64        75.42 o                         
   8  -1   1          8.16          6.84         5.74 o                         
   9  -1   1        147.52        179.39        10.04 o                         
  10  -1   1        201.99        183.91        11.03 o                         
  11  -1   1          8.77         11.15        10.08 o                         
 -11   0   1        162.77        172.45        13.40 o                         
 -10   0   1          2.89          3.09         7.99 o                         
  -9   0   1       1039.67       1044.07        32.07 o                         
  -8   0   1        578.79        607.46        22.07 o                         
  -7   0   1         10.26          4.34         4.57 o                         
  -6   0   1         35.42         45.62         3.53 o                         
  -5   0   1        383.64        429.10        13.62 o                         
  -4   0   1       1682.42       1884.86        57.39 o                         
  -3   0   1          9.46         18.83         2.10 o                         
  -2   0   1         16.15          1.44         1.38 o                         
  -1   0   1          0.08          6.79         0.60 o                         
   1   0   1         14.95         10.20         0.84 o                         
   2   0   1        767.71        766.95        23.38 o                         
   3   0   1       1289.57       1289.04        39.21 o                         
   4   0   1        700.24        658.13        22.62 o                         
   5   0   1       4798.60       5096.11       142.21 o                         
   6   0   1        143.89        148.11         6.51 o                         
   7   0   1       2436.37       2357.65        71.86 o                         
   8   0   1          2.90          6.91         9.18 o                         
   9   0   1         99.38         94.40        12.89 o                         
  10   0   1          4.31         18.70         8.71 o                         
  11   0   1          0.02         -9.85         9.85 o                         
 -11   1   1         54.17         67.13         9.91 o                         
 -10   1   1          0.66          8.77         8.02 o                         
  -9   1   1        185.93        177.47         9.41 o                         
  -8   1   1        408.11        404.71        16.27 o                         
  -7   1   1       2599.16       2783.65        78.39 o                         
  -6   1   1          0.68          4.55         4.10 o                         
  -5   1   1       1358.56       1461.22        41.53 o                         
  -4   1   1        387.63        351.31        11.09 o                         
  -3   1   1       1658.65       1702.49        56.66 o                         
  -2   1   1       1125.14       1190.89        36.07 o                         
  -1   1   1        835.71        878.58        26.64 o                         
   0   1   1          1.22         10.39         2.04 o                         
   1   1   1       1424.32       1409.70        36.77 o                         
   2   1   1        725.00        803.12        24.62 o                         
   3   1   1       8179.02       8175.52       246.22 o                         
   4   1   1       3130.71       3271.31        98.72 o                         
   5   1   1         31.96         39.35         4.20 o                         
   6   1   1       1570.64       1552.76        47.85 o                         
   7   1   1       3071.32       3042.93       104.57 o                         
   8   1   1        898.20        900.30        32.33 o                         
   9   1   1        266.57        208.48        11.21 o                         
  10   1   1        121.06        106.09         9.79 o                         
  11   1   1          0.82          4.03        10.07 o                         
 -11   2   1         27.89         38.02        10.05 o                         
 -10   2   1        180.42        193.48        15.01 o                         
  -9   2   1        532.09        552.38        20.13 o                         
  -8   2   1         34.74         26.03         6.47 o                         
  -7   2   1       3624.24       3696.11       103.61 o                         
  -6   2   1        211.58        229.64         9.75 o                         
  -5   2   1       4307.43       4297.53       129.84 o                         
  -4   2   1        524.73        472.22        15.29 o                         
  -3   2   1       5077.90       4900.12       147.62 o                         
  -2   2   1        905.21        877.45        26.86 o                         
   0   2   1       7057.15       6797.96       250.79 o                         
   1   2   1         58.93         53.70         3.36 o                         
   3   2   1       5808.84       5896.30       177.46 o                         
   4   2   1       1162.78       1244.80        38.24 o                         
   5   2   1       3949.72       3994.32       120.53 o                         
   6   2   1       3095.00       3179.86        96.22 o                         
   7   2   1         72.83         92.44         7.86 o                         
   8   2   1        300.10        285.38        17.65 o                         
   9   2   1         67.05         38.99         8.23 o                         
  10   2   1         66.63         41.71         9.39 o                         
  11   2   1          0.82        -10.44        10.44 o                         
 -11   3   1         39.74         23.71        12.11 o                         
 -10   3   1        101.72         88.89         9.55 o                         
  -9   3   1         38.84         60.87         7.73 o                         
  -8   3   1        254.45        205.60         9.47 o                         
  -7   3   1        885.45        887.69        31.54 o                         
  -6   3   1         42.51         41.32         4.88 o                         
  -5   3   1       6534.39       6669.42       200.99 o                         
  -4   3   1       1101.50       1233.53        37.86 o                         
  -3   3   1       9037.33       8618.41       259.47 o                         
  -2   3   1       2815.29       2670.07        80.65 o                         
  -1   3   1       8084.66       7455.57       207.91 o                         
   0   3   1       1335.36       1275.87        38.76 o                         
   1   3   1      11972.80      10944.30       360.76 o                         
   2   3   1        323.22        347.57        15.80 o                         
   3   3   1          8.97          2.94         2.97 o                         
   4   3   1        787.14        814.01        25.59 o                         
   5   3   1       1937.76       1926.60        58.77 o                         
   6   3   1       1841.82       1959.21        60.11 o                         
   7   3   1         42.33         31.07         6.44 o                         
   8   3   1       2114.72       2192.09        89.77 o                         
   9   3   1        195.20        162.01        10.36 o                         
  10   3   1         48.09         63.59        10.14 o                         
 -11   4   1          3.48         13.19        10.33 o                         
 -10   4   1         49.70         59.16         9.00 o                         
  -9   4   1          0.59          2.73         7.28 o                         
  -8   4   1        380.34        393.73        15.78 o                         
  -7   4   1        327.03        354.09        14.65 o                         
  -6   4   1          0.86          0.76         4.76 o                         
  -5   4   1       3222.71       3313.40       100.24 o                         
  -4   4   1         99.28         85.89         4.54 o                         
  -3   4   1       3984.63       3922.61       118.45 o                         
  -2   4   1        867.66       1097.50        33.62 o                         
  -1   4   1       8364.64       7586.50       250.28 o                         
   0   4   1        158.15        121.39         5.57 o                         
   1   4   1       8082.08       7540.95       248.19 o                         
   2   4   1         96.64        118.27         5.23 o                         
   3   4   1       2553.37       2537.48       107.15 o                         
   4   4   1       1374.10       1253.79        42.38 o                         
   5   4   1        109.06        110.89        10.02 o                         
   6   4   1        886.85        921.17        32.79 o                         
   7   4   1        234.36        180.34         9.38 o                         
   8   4   1        743.24        750.10        29.74 o                         
   9   4   1         99.71        108.00         9.83 o                         
  10   4   1        100.05        131.24        12.40 o                         
 -10   5   1         13.88         25.07         8.84 o                         
  -9   5   1        290.63        317.34        20.93 o                         
  -8   5   1          0.17         -5.05         6.88 o                         
  -7   5   1        184.28        184.16         9.13 o                         
  -6   5   1        180.15        164.19         7.77 o                         
  -5   5   1        109.02         69.29         5.54 o                         
  -4   5   1        586.03        632.25        20.44 o                         
  -3   5   1       3030.54       3290.38        99.48 o                         
  -2   5   1         99.91        143.82         6.05 o                         
  -1   5   1       1897.50       1804.11        54.80 o                         
   0   5   1         63.60         66.23         4.67 o                         
   1   5   1       6307.14       5982.93       198.65 o                         
   2   5   1         11.03         21.12         3.73 o                         
   3   5   1       6697.78       6756.88       202.82 o                         
   4   5   1        305.40        360.50        24.81 o                         
   5   5   1        186.87        163.66         8.46 o                         
   6   5   1          2.50          1.88         7.06 o                         
   7   5   1         61.27         30.75         8.72 o                         
   8   5   1        516.56        500.27        22.68 o                         
   9   5   1          8.14          2.53        11.40 o                         
  10   5   1        305.61        276.91        18.06 o                         
 -10   6   1        220.71        207.80        11.84 o                         
  -9   6   1          0.66          3.54         8.22 o                         
  -8   6   1         42.83         39.70         7.47 o                         
  -7   6   1        211.56        224.03        11.02 o                         
  -6   6   1       1792.69       1745.07        54.40 o                         
  -5   6   1         11.40         14.96         4.96 o                         
  -4   6   1        579.02        573.93        19.44 o                         
  -3   6   1         58.84         92.16         5.24 o                         
  -2   6   1        153.59        119.65         6.05 o                         
  -1   6   1        864.64        981.85        30.61 o                         
   0   6   1         64.88        108.31         5.99 o                         
   1   6   1       1236.94       1139.17        38.55 o                         
   2   6   1          1.85          3.74         4.17 o                         
   3   6   1       3213.45       3316.80       125.75 o                         
   4   6   1        147.15        148.06         7.95 o                         
   5   6   1        409.83        414.91        28.61 o                         
   6   6   1         71.30         51.62         7.72 o                         
   7   6   1        285.70        290.95        15.93 o                         
   8   6   1         62.15         49.85         9.98 o                         
   9   6   1         17.12          0.22        10.48 o                         
  -9   7   1        114.91        128.23        10.29 o                         
  -8   7   1         35.61         24.62         7.75 o                         
  -7   7   1         22.20         43.60         7.56 o                         
  -6   7   1         16.00         10.04         6.18 o                         
  -5   7   1         34.47         32.03         5.93 o                         
  -4   7   1         22.08         23.50         5.22 o                         
  -3   7   1          6.41          8.63         4.57 o                         
  -2   7   1        307.60        225.38        10.71 o                         
  -1   7   1          6.13         18.99         5.08 o                         
   0   7   1        128.68         80.04         7.75 o                         
   1   7   1         63.31         63.05         5.84 o                         
   2   7   1        471.68        518.64        17.99 o                         
   3   7   1        196.69        185.54        10.28 o                         
   4   7   1          0.27         -1.98         6.16 o                         
   5   7   1        753.93        794.53        42.93 o                         
   6   7   1        300.33        296.37        19.04 o                         
   7   7   1         39.63         35.68         8.54 o                         
   8   7   1          0.25          2.45         9.29 o                         
   9   7   1         60.81         27.46        12.53 o                         
  -8   8   1        695.16        589.37        32.09 o                         
  -7   8   1        102.79         95.11         8.43 o                         
  -6   8   1        137.32         80.08         7.53 o                         
  -5   8   1          1.72          1.58         6.02 o                         
  -4   8   1       1017.80       1230.81        38.82 o                         
  -3   8   1         59.26         43.97         5.79 o                         
  -2   8   1        381.68        398.85        19.74 o                         
  -1   8   1        157.54        148.29         8.67 o                         
   0   8   1        704.69        600.94        40.20 o                         
   1   8   1         62.48         48.35         6.78 o                         
   2   8   1        559.34        539.08        31.09 o                         
   3   8   1        106.43         93.74         7.59 o                         
   4   8   1        105.17        136.99         9.05 o                         
   5   8   1        120.97        139.50        10.04 o                         
   6   8   1         68.90         44.66         8.70 o                         
   7   8   1          0.94         12.67         9.59 o                         
   8   8   1          9.14          9.12        10.67 o                         
  -8   9   1        323.27        262.03        16.72 o                         
  -7   9   1        242.22        260.54        12.89 o                         
  -6   9   1        170.68        119.81         8.73 o                         
  -5   9   1         11.83         17.50         6.88 o                         
  -4   9   1         47.90         10.53         6.40 o                         
  -3   9   1         10.34          8.90         6.96 o                         
  -2   9   1        101.27         76.19         8.26 o                         
  -1   9   1        234.51        201.29        10.94 o                         
   0   9   1         90.18         73.64         8.60 o                         
   1   9   1         15.16          2.04         6.90 o                         
   2   9   1        192.73        154.92        12.07 o                         
   3   9   1          0.75         15.13         7.34 o                         
   4   9   1        328.23        346.13        32.26 o                         
   5   9   1        134.61        121.64        10.10 o                         
   6   9   1         58.91         61.60        13.56 o                         
   7   9   1         26.70         22.35        10.30 o                         
  -6  10   1        491.70        466.01        27.09 o                         
  -5  10   1        195.19        207.34        16.45 o                         
  -4  10   1        152.72        120.70         9.79 o                         
  -3  10   1         38.88         52.57         8.24 o                         
  -2  10   1        229.71        287.24        20.71 o                         
  -1  10   1         28.55         33.17         6.91 o                         
   0  10   1          2.79          5.00         8.15 o                         
   1  10   1         53.49         44.39         8.43 o                         
   2  10   1        138.91        122.24        12.69 o                         
   3  10   1         19.15          9.35         8.20 o                         
   4  10   1         81.54         77.09        12.14 o                         
   5  10   1         27.08          7.14         9.58 o                         
   6  10   1         28.60         10.24        10.41 o                         
  -5  11   1         99.91         94.82        11.16 o                         
  -4  11   1         54.43         62.85        10.69 o                         
  -3  11   1         30.66         49.09         9.32 o                         
  -2  11   1         21.61         27.18        10.86 o                         
  -1  11   1          3.56         14.19        12.07 o                         
   0  11   1         92.50         84.70         9.98 o                         
   1  11   1         19.09         38.32         9.48 o                         
   2  11   1          8.82         17.81         9.10 o                         
   3  11   1          1.00          6.63        11.90 o                         
   4  11   1         31.65         13.87        11.01 o                         
  -2  12   1         29.59         35.61        10.27 o                         
  -1  12   1         23.08         48.79        10.25 o                         
   0  12   1         50.54         50.52        10.86 o                         
   1  12   1          0.75         10.85        12.35 o                         
  -3 -12   2          1.01         10.70        10.48 o                         
  -2 -12   2         22.31         15.76        10.09 o                         
  -1 -12   2          1.15         16.30         9.73 o                         
   0 -12   2         46.74         55.73        10.01 o                         
   1 -12   2          2.37          1.95         9.60 o                         
   2 -12   2        148.51        193.23        14.17 o                         
   3 -12   2        221.77        191.47        12.95 o                         
  -5 -11   2        133.00        128.84        14.71 o                         
  -4 -11   2         14.00         15.44         9.42 o                         
  -3 -11   2         35.06         36.47         9.71 o                         
  -2 -11   2        228.83        177.78        14.73 o                         
  -1 -11   2          5.34          8.71         8.88 o                         
   0 -11   2        132.11        116.31        12.26 o                         
   1 -11   2          3.90         -5.55         9.71 o                         
   2 -11   2        203.85        245.86        19.33 o                         
   3 -11   2         69.28         64.39         9.40 o                         
   4 -11   2        112.69        148.15        15.60 o                         
   5 -11   2        237.56        201.85        12.86 o                         
  -6 -10   2         27.80         15.77         7.30 o                         
  -5 -10   2        111.56        112.72        10.24 o                         
  -4 -10   2         40.88         56.95         9.49 o                         
  -3 -10   2        107.26        121.99        17.39 o                         
  -2 -10   2        288.57        258.93        28.58 o                         
  -1 -10   2         79.97         75.75        13.23 o                         
   0 -10   2        272.58        201.37        11.18 o                         
   1 -10   2          0.51         -1.01         6.82 o                         
   2 -10   2        282.02        261.07        12.94 o                         
   3 -10   2         28.47         40.05         8.72 o                         
   4 -10   2        442.50        510.67        22.26 o                         
   5 -10   2        184.87        150.10        10.75 o                         
   6 -10   2         26.76         10.52        10.28 o                         
   7 -10   2        236.55        188.84        13.94 o                         
  -7  -9   2         25.61         19.20         6.55 o                         
  -6  -9   2         51.64         27.00         6.85 o                         
  -5  -9   2        152.04        150.10        22.10 o                         
  -4  -9   2         24.54         34.18         7.69 o                         
  -3  -9   2        966.64        831.02        56.63 o                         
  -2  -9   2         11.31         16.97         7.04 o                         
  -1  -9   2         52.32         56.75         7.29 o                         
   0  -9   2        291.54        243.09        15.75 o                         
   1  -9   2         21.40          9.05         6.02 o                         
   2  -9   2        237.08        182.95         9.69 o                         
   3  -9   2        111.55         92.63         8.06 o                         
   4  -9   2        393.07        401.88        18.29 o                         
   5  -9   2          0.48          9.70         7.68 o                         
   6  -9   2         57.97         33.06         8.64 o                         
   7  -9   2         10.62         -3.24         9.16 o                         
   8  -9   2         11.46         -8.35        10.24 o                         
  -8  -8   2          3.48         18.64         9.87 o                         
  -7  -8   2        115.65         99.92        10.03 o                         
  -6  -8   2        110.10        109.61         8.84 o                         
  -5  -8   2        125.55        127.48        11.70 o                         
  -4  -8   2        137.31        164.33        10.48 o                         
  -3  -8   2       1304.77       1064.35        66.14 o                         
  -2  -8   2        210.68        224.76        12.48 o                         
  -1  -8   2        153.61        156.26         8.27 o                         
   0  -8   2        744.24        689.59        42.68 o                         
   1  -8   2        237.11        283.87        12.97 o                         
   2  -8   2        117.27         94.45         6.81 o                         
   3  -8   2         68.38        124.44         7.97 o                         
   4  -8   2         48.87         54.88         7.21 o                         
   5  -8   2        161.35        125.59         9.13 o                         
   6  -8   2        124.80        100.78         8.68 o                         
   7  -8   2         25.09          5.72         8.43 o                         
   8  -8   2        127.31        114.17        10.83 o                         
   9  -8   2         13.51         10.21        11.03 o                         
  -9  -7   2         11.71          3.51        11.28 o                         
  -8  -7   2        702.64        707.51        48.08 o                         
  -7  -7   2         52.29         42.83         8.53 o                         
  -6  -7   2          7.76          6.98         4.82 o                         
  -5  -7   2          0.74         -3.06         5.06 o                         
  -4  -7   2        110.10        112.68         8.32 o                         
  -3  -7   2       2425.56       2513.17       165.57 o                         
  -2  -7   2        488.51        473.94        34.16 o                         
  -1  -7   2       5531.86       5216.58       214.53 o                         
   0  -7   2        294.50        394.18        18.26 o                         
   1  -7   2       1066.02       1102.06        37.40 o                         
   2  -7   2       1417.72       1364.58        46.15 o                         
   3  -7   2        725.08        804.67        32.90 o                         
   4  -7   2        294.39        298.08        17.52 o                         
   5  -7   2         22.27         45.34         6.47 o                         
   6  -7   2        220.61        197.34        10.32 o                         
   7  -7   2          1.73         -1.06         6.60 o                         
   8  -7   2         13.08          7.79         7.49 o                         
   9  -7   2          6.82         11.88         8.94 o                         
 -10  -6   2         51.12         64.35        14.44 o                         
  -9  -6   2          1.65         -6.48        10.49 o                         
  -8  -6   2        517.95        583.42        30.62 o                         
  -7  -6   2        410.46        385.92        17.16 o                         
  -6  -6   2         43.01         56.08         5.10 o                         
  -5  -6   2        916.17        836.81        30.73 o                         
  -4  -6   2          1.25         -2.26         6.69 o                         
  -3  -6   2        412.79        458.34        19.53 o                         
  -2  -6   2        670.04        700.30        42.42 o                         
  -1  -6   2       5820.24       5597.55       265.88 o                         
   0  -6   2       3991.13       3791.72       125.08 o                         
   1  -6   2       1768.67       1605.05        53.56 o                         
   2  -6   2       1903.55       1717.03        57.47 o                         
   3  -6   2       2755.17       2824.61        93.80 o                         
   4  -6   2        735.68        674.31        24.07 o                         
   5  -6   2       1206.75       1214.95        46.44 o                         
   6  -6   2         72.81         69.13         6.59 o                         
   7  -6   2         70.38         81.54         7.69 o                         
   8  -6   2         23.33         23.38         7.14 o                         
   9  -6   2        106.33        136.74         9.80 o                         
  10  -6   2        101.84         95.15        10.17 o                         
 -10  -5   2         11.86         19.91        11.07 o                         
  -9  -5   2        157.35        107.78        10.77 o                         
  -8  -5   2        412.81        485.24        23.21 o                         
  -7  -5   2        524.41        533.84        20.14 o                         
  -6  -5   2        922.85        953.81        31.08 o                         
  -5  -5   2       1380.58       1317.96        40.80 o                         
  -4  -5   2        107.68        117.32         8.04 o                         
  -3  -5   2        830.18        700.78        42.50 o                         
  -2  -5   2         22.08         29.95         4.41 o                         
  -1  -5   2       1389.46       1329.01        61.19 o                         
   0  -5   2       3113.07       3010.07       111.14 o                         
   1  -5   2      11694.39      11647.36       429.53 o                         
   2  -5   2        355.11        218.35        10.46 o                         
   3  -5   2       4455.16       4685.62       154.89 o                         
   4  -5   2       2234.27       2111.35        64.24 o                         
   5  -5   2       2769.12       2732.43        90.97 o                         
   6  -5   2        843.80        866.40        27.91 o                         
   7  -5   2        702.68        673.74        22.98 o                         
   8  -5   2        151.07        161.58        10.01 o                         
   9  -5   2        305.53        309.73        17.22 o                         
  10  -5   2          1.11          4.20         9.05 o                         
 -10  -4   2         87.67         95.52        11.38 o                         
  -9  -4   2        351.49        262.97        13.85 o                         
  -8  -4   2        206.63        192.10        13.33 o                         
  -7  -4   2          9.47          7.90         6.60 o                         
  -6  -4   2       1315.99       1331.28        57.39 o                         
  -5  -4   2       2283.94       2439.06        74.74 o                         
  -4  -4   2       1474.05       1651.72        50.40 o                         
  -3  -4   2       8848.60       8814.40       324.65 o                         
  -2  -4   2       1339.28       1244.18        54.42 o                         
  -1  -4   2        564.31        541.48        20.84 o                         
   0  -4   2       2247.62       2477.67        91.63 o                         
   1  -4   2       3209.69       3214.76       119.00 o                         
   2  -4   2       6466.89       6053.94       199.89 o                         
   3  -4   2        388.74        381.11        12.62 o                         
   4  -4   2       4868.27       4774.71       144.14 o                         
   5  -4   2       2529.44       2579.67        78.36 o                         
   6  -4   2       1902.87       1946.61        59.61 o                         
   7  -4   2       2200.71       2076.66        63.72 o                         
   8  -4   2        352.26        361.17        15.68 o                         
   9  -4   2        223.61        221.40        11.05 o                         
  10  -4   2         54.87         80.07         9.00 o                         
 -11  -3   2         17.13         22.22        16.21 o                         
 -10  -3   2         40.23         39.92        10.56 o                         
  -9  -3   2         89.51         73.19         8.89 o                         
  -8  -3   2          1.56         -2.88         7.06 o                         
  -7  -3   2       1399.89       1353.31        46.74 o                         
  -6  -3   2       2715.12       2808.93        85.17 o                         
  -5  -3   2          5.04         10.01         4.38 o                         
  -4  -3   2         90.23         72.69         4.64 o                         
  -3  -3   2       1314.10       1266.78        38.64 o                         
  -2  -3   2        572.64        572.35        21.95 o                         
  -1  -3   2       2877.07       3021.70       111.58 o                         
   0  -3   2       5629.39       5181.90       191.05 o                         
   1  -3   2        233.97        193.21         8.08 o                         
   2  -3   2         89.28        123.88         7.17 o                         
   3  -3   2        323.82        352.58        11.62 o                         
   4  -3   2        774.24        706.58        22.24 o                         
   5  -3   2        190.29        280.29        10.70 o                         
   6  -3   2       1185.76       1173.17        36.59 o                         
   7  -3   2        374.76        358.43        16.15 o                         
   8  -3   2        689.59        705.98        24.32 o                         
   9  -3   2        494.52        450.74        20.67 o                         
  10  -3   2        354.86        355.54        16.22 o                         
  11  -3   2        342.90        335.30        15.58 o                         
 -11  -2   2         25.37         18.60        10.52 o                         
 -10  -2   2         63.90         46.96         9.48 o                         
  -9  -2   2        433.10        398.89        20.09 o                         
  -8  -2   2         79.26         76.56         7.96 o                         
  -7  -2   2       2105.04       2095.35        76.77 o                         
  -6  -2   2        798.60        760.23        22.82 o                         
  -5  -2   2         16.81         12.97         3.78 o                         
  -4  -2   2      14242.17      14667.17       381.83 o                         
  -3  -2   2       1431.88       1418.42        39.90 o                         
  -2  -2   2       3007.09       3150.32       116.46 o                         
  -1  -2   2       5103.92       4799.89       158.51 o                         
   0  -2   2       4580.71       4255.81       157.29 o                         
   1  -2   2        140.69         89.91         4.18 o                         
   2  -2   2        155.80        153.57         4.99 o                         
   3  -2   2       4159.38       3859.21       116.50 o                         
   4  -2   2       1003.61       1219.43        37.36 o                         
   5  -2   2        259.37        287.02        10.79 o                         
   6  -2   2        193.61        214.88         9.20 o                         
   7  -2   2         39.86         47.71         5.88 o                         
   8  -2   2         52.46         65.20         6.97 o                         
   9  -2   2         52.13         45.45         7.79 o                         
  10  -2   2        120.24        121.38        11.29 o                         
  11  -2   2         13.63         20.76        11.51 o                         
 -11  -1   2        385.74        320.66        15.37 o                         
 -10  -1   2        193.21        232.74        12.41 o                         
  -9  -1   2        329.26        341.71        16.16 o                         
  -8  -1   2         23.13         29.92         6.66 o                         
  -7  -1   2       1290.74       1191.34        32.36 o                         
  -6  -1   2       3781.80       3652.47        95.48 o                         
  -5  -1   2       8947.59       8995.88       221.01 o                         
  -4  -1   2      10994.13      10920.49       268.37 o                         
  -3  -1   2       1536.11       1670.60        39.09 o                         
  -2  -1   2       4166.57       4211.14       103.67 o                         
  -1  -1   2       4999.98       5149.58       143.50 o                         
   0  -1   2       3256.44       3255.13       120.04 o                         
   1  -1   2        342.59        368.95         9.81 o                         
   2  -1   2       5445.04       5350.38       149.19 o                         
   3  -1   2       5722.74       5012.07       151.05 o                         
   4  -1   2         69.92         95.04         4.76 o                         
   5  -1   2        750.13        665.57        21.34 o                         
   6  -1   2       2027.57       2130.91        65.01 o                         
   7  -1   2         63.41         55.05         5.79 o                         
   8  -1   2         24.31         31.35         6.55 o                         
   9  -1   2          0.66          5.23         5.22 o                         
  10  -1   2          0.50         13.90         8.61 o                         
  11  -1   2          1.71         13.97         9.99 o                         
 -11   0   2        404.61        373.93        30.98 o                         
 -10   0   2          1.31          0.67         8.70 o                         
  -9   0   2        338.57        317.54        17.09 o                         
  -8   0   2         56.18         65.53         6.78 o                         
  -7   0   2        343.69        298.70        12.65 o                         
  -6   0   2        553.37        478.98        15.56 o                         
  -5   0   2       4705.35       4595.43       120.05 o                         
  -4   0   2      16160.71      15153.86       394.18 o                         
  -3   0   2       2944.15       2755.41        67.94 o                         
  -1   0   2         85.75         70.30         2.56 o                         
   0   0   2        902.36        961.29        26.90 o                         
   1   0   2       1546.33       1436.07        33.56 o                         
   2   0   2        536.28        476.59        12.12 o                         
   3   0   2       2334.84       2403.00        67.31 o                         
   4   0   2        237.64        297.85        10.45 o                         
   5   0   2       3647.07       3444.73        96.26 o                         
   6   0   2          1.34         -0.38         3.01 o                         
   7   0   2        214.84        222.95         9.32 o                         
   8   0   2        201.37        227.41        10.67 o                         
   9   0   2        100.16        111.58         9.02 o                         
  10   0   2         29.50         56.96         9.20 o                         
  11   0   2        107.30         91.91        11.75 o                         
 -11   1   2        148.16        130.94        10.61 o                         
 -10   1   2        283.77        325.72        15.95 o                         
  -9   1   2       1411.72       1434.43        57.74 o                         
  -8   1   2        129.34         91.95         8.92 o                         
  -7   1   2        994.86       1062.19        31.44 o                         
  -6   1   2        218.82        177.16         7.62 o                         
  -5   1   2        586.58        536.00        16.45 o                         
  -4   1   2       4077.90       3680.09       102.93 o                         
  -3   1   2       6139.15       6031.58       168.34 o                         
  -1   1   2          0.75          8.85         1.00 o                         
   0   1   2       6619.96       5764.40       189.99 o                         
   1   1   2       1692.59       1664.15        37.24 o                         
   2   1   2       2256.30       2245.22        55.30 o                         
   3   1   2       3249.84       3235.06        84.47 o                         
   4   1   2        128.40        182.77         7.75 o                         
   5   1   2       3954.81       3882.18       116.96 o                         
   6   1   2          7.49         10.96         4.78 o                         
   7   1   2       1113.35       1130.08        36.21 o                         
   8   1   2          0.60          7.56         6.59 o                         
   9   1   2         19.70         21.45         8.67 o                         
  10   1   2        304.20        306.71        24.40 o                         
  11   1   2         11.81          2.86        12.08 o                         
 -11   2   2          7.98         -2.37         9.51 o                         
 -10   2   2          3.98          6.51         8.70 o                         
  -9   2   2        256.19        254.35        11.46 o                         
  -8   2   2        586.59        522.20        20.39 o                         
  -7   2   2       1045.81       1104.42        32.61 o                         
  -6   2   2       3262.57       3468.88        97.30 o                         
  -5   2   2         30.20         44.86         3.97 o                         
  -4   2   2         41.53         24.20         3.31 o                         
  -3   2   2       1103.18       1152.21        35.17 o                         
  -2   2   2       2806.67       2568.34        77.41 o                         
  -1   2   2       9010.85       8974.59       270.18 o                         
   1   2   2        178.18        206.10         5.66 o                         
   2   2   2        369.20        344.65        10.42 o                         
   3   2   2         51.98         54.61         2.89 o                         
   4   2   2       1918.27       2201.07        66.74 o                         
   5   2   2       2894.13       2826.78        85.63 o                         
   6   2   2       2624.56       2922.10        88.70 o                         
   7   2   2       2201.07       1984.62       114.67 o                         
   8   2   2        191.37        181.48         9.97 o                         
   9   2   2         18.77         10.29         8.37 o                         
  10   2   2          3.01         11.59         9.13 o                         
  11   2   2         29.86         10.34        13.00 o                         
 -11   3   2          5.04          4.31         9.64 o                         
 -10   3   2          7.21          4.74         8.42 o                         
  -9   3   2        969.25        916.61        36.42 o                         
  -8   3   2       1226.89       1356.60        43.35 o                         
  -7   3   2       1754.28       1817.48        52.69 o                         
  -6   3   2        434.99        387.78        13.61 o                         
  -5   3   2        149.09        187.56         8.37 o                         
  -4   3   2        982.36       1077.61        33.24 o                         
  -3   3   2       2305.49       2435.95        73.68 o                         
  -2   3   2       2529.88       2394.92        72.39 o                         
  -1   3   2      10901.73      10792.75       300.79 o                         
   0   3   2       2067.91       1956.33        59.18 o                         
   1   3   2       1961.13       1807.30        50.71 o                         
   2   3   2       2492.82       2335.20        70.51 o                         
   3   3   2         10.52         11.58         2.19 o                         
   4   3   2         36.76         47.03         4.26 o                         
   5   3   2        355.82        388.03        19.45 o                         
   6   3   2        495.61        617.20        21.13 o                         
   7   3   2        636.02        533.43        19.93 o                         
   8   3   2        865.88       1001.04        40.61 o                         
   9   3   2         71.14         46.60         9.94 o                         
  10   3   2         62.66         48.84        10.10 o                         
 -10   4   2        495.94        464.92        20.34 o                         
  -9   4   2          0.72         -7.43         7.43 o                         
  -8   4   2         64.62         64.26         7.65 o                         
  -7   4   2       1043.52        996.07        32.45 o                         
  -6   4   2          9.24          6.23         4.83 o                         
  -5   4   2        156.76        210.54         9.40 o                         
  -4   4   2       2690.59       2840.93        86.05 o                         
  -3   4   2       1497.06       1391.87        39.42 o                         
  -2   4   2        124.62        171.29         7.05 o                         
  -1   4   2       1611.56       1614.07        49.07 o                         
   0   4   2        672.17        602.64        19.16 o                         
   1   4   2         52.67         57.76         3.42 o                         
   2   4   2       1487.04       1500.36        45.76 o                         
   3   4   2        802.32        695.21        26.36 o                         
   4   4   2        996.01       1097.16        34.12 o                         
   5   4   2         58.69         43.90         5.34 o                         
   6   4   2          5.14         20.28         6.12 o                         
   7   4   2         37.61         36.93         7.37 o                         
   8   4   2        479.00        554.03        43.02 o                         
   9   4   2         10.08         10.27         8.69 o                         
  10   4   2        171.27        188.06        17.47 o                         
 -10   5   2        356.93        334.27        14.75 o                         
  -9   5   2         39.54         14.77         7.87 o                         
  -8   5   2       1155.03       1167.47        35.37 o                         
  -7   5   2        740.01        590.01        21.04 o                         
  -6   5   2       3229.33       3201.69       106.29 o                         
  -5   5   2       1426.47       1436.24        48.52 o                         
  -4   5   2        223.65        240.44         9.08 o                         
  -3   5   2         64.43         30.63         3.76 o                         
  -2   5   2        485.36        674.68        21.38 o                         
  -1   5   2       7322.99       7173.11       216.06 o                         
   0   5   2          4.39         -3.32         3.32 o                         
   1   5   2       2094.37       2050.64        62.11 o                         
   2   5   2         75.33         59.10         4.38 o                         
   3   5   2         94.38         80.54         5.34 o                         
   4   5   2        119.17        147.70        10.71 o                         
   5   5   2         50.44        106.45         7.27 o                         
   6   5   2        119.04        132.34         8.17 o                         
   7   5   2        162.34        196.23        10.36 o                         
   8   5   2         47.11         46.64         9.20 o                         
   9   5   2          3.49          4.62        10.19 o                         
 -10   6   2        338.05        312.79        14.86 o                         
  -9   6   2         95.85        134.76         9.62 o                         
  -8   6   2       1198.46       1200.05        42.51 o                         
  -7   6   2        114.50         47.33         7.22 o                         
  -6   6   2        639.69        647.17        22.93 o                         
  -5   6   2       1103.74        959.59        34.07 o                         
  -4   6   2        421.16        414.11        14.97 o                         
  -3   6   2         31.56         49.57         4.51 o                         
  -2   6   2        120.41        174.10         7.74 o                         
  -1   6   2        695.69        659.52        21.31 o                         
   0   6   2        184.77        131.34         6.20 o                         
   1   6   2       1252.32       1191.85        47.18 o                         
   2   6   2        532.54        467.19        18.07 o                         
   3   6   2         23.23         37.06         5.09 o                         
   4   6   2        321.51        267.69        12.40 o                         
   5   6   2          4.38         12.49         6.17 o                         
   6   6   2       1079.69       1103.83        51.12 o                         
   7   6   2         42.81         77.46         8.51 o                         
   8   6   2          4.80         -8.71         8.71 o                         
   9   6   2        104.79        110.07        11.24 o                         
  -9   7   2         22.53         21.89         8.70 o                         
  -8   7   2        696.06        731.20        26.33 o                         
  -7   7   2         46.89         29.45         7.35 o                         
  -6   7   2       1488.92       1722.34        53.56 o                         
  -5   7   2       1986.57       1786.58        55.60 o                         
  -4   7   2       4898.23       5313.63       175.50 o                         
  -3   7   2       1387.62       1375.10        46.69 o                         
  -2   7   2        221.87        231.76        11.13 o                         
  -1   7   2        192.71        179.75         8.63 o                         
   0   7   2         96.33         54.03         5.82 o                         
   1   7   2       1224.31       1228.09        62.88 o                         
   2   7   2        438.82        405.79        24.83 o                         
   3   7   2       1111.67       1015.48        47.44 o                         
   4   7   2          4.60         -5.99         5.99 o                         
   5   7   2          3.92          4.42         6.78 o                         
   6   7   2         50.84         70.15         9.39 o                         
   7   7   2        104.87        150.99        12.69 o                         
   8   7   2         40.47         37.83        10.94 o                         
  -8   8   2        166.66        177.69        10.96 o                         
  -7   8   2        150.03        136.01         9.41 o                         
  -6   8   2        828.56        906.98        36.98 o                         
  -5   8   2         82.25         69.10         6.98 o                         
  -4   8   2        116.12        186.12         8.99 o                         
  -3   8   2       1342.20       1367.01        51.54 o                         
  -2   8   2        450.89        576.50        21.86 o                         
  -1   8   2        160.83        174.69         9.21 o                         
   0   8   2         68.39         75.42         7.08 o                         
   1   8   2        256.11        292.37        16.75 o                         
   2   8   2        889.51        853.78        45.01 o                         
   3   8   2         60.03         66.37         9.89 o                         
   4   8   2        405.41        402.55        30.64 o                         
   5   8   2          0.03          5.44         7.57 o                         
   6   8   2          1.81          0.04         8.29 o                         
   7   8   2          0.36          4.65         9.47 o                         
  -7   9   2        174.41        146.68        12.93 o                         
  -6   9   2        357.92        377.45        16.80 o                         
  -5   9   2          1.40          4.60         6.98 o                         
  -4   9   2        684.47        836.89        28.50 o                         
  -3   9   2        212.96        231.76        12.66 o                         
  -2   9   2        969.83       1285.03        62.61 o                         
  -1   9   2        516.52        574.12        32.45 o                         
   0   9   2        108.27        149.92        11.81 o                         
   1   9   2          0.65          1.10         7.23 o                         
   2   9   2          8.80         21.02         7.20 o                         
   3   9   2        129.91        138.48         9.09 o                         
   4   9   2        121.92        140.58        14.07 o                         
   5   9   2          1.65          9.16         8.53 o                         
   6   9   2         42.17         21.11        12.69 o                         
  -6  10   2        104.08         68.63         9.05 o                         
  -5  10   2        251.08        222.13        11.31 o                         
  -4  10   2        240.69        236.59        11.76 o                         
  -3  10   2         24.38         31.54         8.31 o                         
  -2  10   2          6.48          7.90         7.58 o                         
  -1  10   2        195.53        218.49        17.93 o                         
   0  10   2         66.30         95.41         9.40 o                         
   1  10   2          7.51         -7.55         7.69 o                         
   2  10   2          7.42         13.84         8.95 o                         
   3  10   2         36.37         27.48         8.57 o                         
   4  10   2         62.58         84.68        13.32 o                         
   5  10   2          0.34         -6.57         9.76 o                         
  -4  11   2         78.35         54.66        12.42 o                         
  -3  11   2         20.32         17.43         9.06 o                         
  -2  11   2        218.26        196.85        13.38 o                         
  -1  11   2          0.12         -8.49         8.49 o                         
   0  11   2        121.94        155.33        15.31 o                         
   1  11   2         13.25         25.94         9.06 o                         
   2  11   2          2.00          2.80         9.29 o                         
   3  11   2         13.20         13.61         9.68 o                         
  -3 -12   3         39.74         40.98        10.88 o                         
  -2 -12   3         34.88         58.19        15.76 o                         
  -1 -12   3          0.52         -1.77         9.34 o                         
   0 -12   3         93.66        106.12        11.94 o                         
   1 -12   3        119.74         96.16        14.31 o                         
   2 -12   3        336.27        362.29        26.33 o                         
   3 -12   3        100.07         83.64        11.02 o                         
  -5 -11   3         66.56         76.96         8.76 o                         
  -4 -11   3          0.35          0.90         9.50 o                         
  -3 -11   3         11.47         -3.40         9.87 o                         
  -2 -11   3          0.50          2.42         8.77 o                         
  -1 -11   3          0.40         -5.14         8.10 o                         
   0 -11   3        250.56        285.36        21.72 o                         
   1 -11   3          6.24          7.09         9.70 o                         
   2 -11   3        167.48        215.29        13.92 o                         
   3 -11   3         10.22         11.40         9.30 o                         
   4 -11   3        217.73        229.70        12.87 o                         
   5 -11   3        163.16        137.82        11.49 o                         
  -6 -10   3        103.24        110.18         9.09 o                         
  -5 -10   3        203.65        180.56        12.22 o                         
  -4 -10   3         26.47         18.13        11.09 o                         
  -3 -10   3         20.63         13.78         8.17 o                         
  -2 -10   3          5.40          7.10         7.67 o                         
  -1 -10   3          5.51          7.05         7.12 o                         
   0 -10   3        317.67        338.37        24.64 o                         
   1 -10   3         31.20         15.51         8.59 o                         
   2 -10   3       1452.91       1576.39        54.08 o                         
   3 -10   3          8.63          5.33         7.74 o                         
   4 -10   3        732.98        843.23        37.95 o                         
   5 -10   3        170.82        146.00        10.61 o                         
   6 -10   3         86.30        112.97        10.68 o                         
   7 -10   3          2.92          4.16        10.34 o                         
  -8  -9   3          0.12         -8.11        27.88 o                         
  -7  -9   3         14.39         15.89         6.61 o                         
  -6  -9   3        115.25        119.16         8.65 o                         
  -5  -9   3        165.50        175.14        12.69 o                         
  -4  -9   3         39.41         33.21        10.57 o                         
  -3  -9   3        762.21        739.63        69.27 o                         
  -2  -9   3         80.75         76.22         8.59 o                         
  -1  -9   3        213.40        173.19        10.20 o                         
   0  -9   3        618.88        643.85        34.81 o                         
   1  -9   3          5.38         -1.79         7.24 o                         
   2  -9   3       1695.69       1780.65        72.98 o                         
   3  -9   3         69.24         80.97         7.68 o                         
   4  -9   3       2304.28       2448.14        91.80 o                         
   5  -9   3         24.43         10.83         7.63 o                         
   6  -9   3        833.34        913.30        33.91 o                         
   7  -9   3         24.59         12.60         9.18 o                         
   8  -9   3         35.09         30.85        10.39 o                         
  -8  -8   3        126.78        125.64        11.28 o                         
  -7  -8   3         13.91         21.07         7.85 o                         
  -6  -8   3         45.43         38.00         6.23 o                         
  -5  -8   3        374.47        375.54        24.38 o                         
  -4  -8   3         20.57         16.59         7.88 o                         
  -3  -8   3       1719.22       1702.77       130.93 o                         
  -2  -8   3         68.18         79.43        12.84 o                         
  -1  -8   3        773.63        707.53        41.23 o                         
   0  -8   3          1.22         -3.63         5.11 o                         
   1  -8   3        154.39        143.98        14.88 o                         
   2  -8   3       2329.93       2285.88        76.53 o                         
   3  -8   3         79.95         75.24         6.80 o                         
   4  -8   3       4046.31       4145.60       159.86 o                         
   5  -8   3         31.68         38.91         7.10 o                         
   6  -8   3       3594.24       3405.71       120.06 o                         
   7  -8   3         30.60         51.82         8.90 o                         
   8  -8   3        381.03        398.98        20.99 o                         
   9  -8   3         15.21         15.38        11.80 o                         
  -9  -7   3          3.66          7.72        11.41 o                         
  -8  -7   3        438.22        479.56        21.15 o                         
  -7  -7   3        133.03        114.79         9.77 o                         
  -6  -7   3         76.38         52.02         5.77 o                         
  -5  -7   3         13.89          6.87         4.84 o                         
  -4  -7   3        125.88        111.71         8.60 o                         
  -3  -7   3       1730.01       1796.02       124.13 o                         
  -2  -7   3          1.25          1.17         5.63 o                         
  -1  -7   3       2064.82       1973.05       112.83 o                         
   0  -7   3       1281.49       1240.27        57.46 o                         
   1  -7   3         99.55         72.06         6.23 o                         
   2  -7   3         91.09         93.72         6.13 o                         
   3  -7   3        138.04        138.25         7.39 o                         
   4  -7   3       4365.02       4366.38       144.66 o                         
   5  -7   3        424.90        429.03        19.95 o                         
   6  -7   3       2158.27       2129.19        71.68 o                         
   7  -7   3          2.60         14.88         7.46 o                         
   8  -7   3       1307.78       1202.58        39.10 o                         
   9  -7   3         39.07         66.46         8.03 o                         
 -10  -6   3          1.56         -7.60        14.19 o                         
  -9  -6   3        235.58        218.49        12.58 o                         
  -8  -6   3         47.53         76.77         9.23 o                         
  -7  -6   3        151.92        139.25         9.27 o                         
  -6  -6   3        181.80        219.68         9.77 o                         
  -5  -6   3         38.82         28.41         5.04 o                         
  -4  -6   3        931.79        870.51        30.58 o                         
  -3  -6   3       1125.69       1184.80        55.08 o                         
  -2  -6   3        166.94        113.69         7.11 o                         
  -1  -6   3       1742.95       1790.28        80.53 o                         
   0  -6   3       1970.91       2181.63        87.96 o                         
   1  -6   3        617.41        603.94        23.82 o                         
   2  -6   3        767.13        768.09        29.74 o                         
   3  -6   3         49.22         57.32         4.98 o                         
   4  -6   3        100.69        116.12         7.99 o                         
   5  -6   3        266.52        272.04        12.87 o                         
   6  -6   3       2622.16       2593.92        79.03 o                         
   7  -6   3        390.93        438.49        18.84 o                         
   8  -6   3       1632.64       1539.52        53.24 o                         
   9  -6   3         76.42        134.62        10.22 o                         
  10  -6   3        265.73        240.42        14.80 o                         
 -10  -5   3         75.45        113.27        14.72 o                         
  -9  -5   3        549.09        538.99        24.67 o                         
  -8  -5   3          0.77         -3.32         7.82 o                         
  -7  -5   3          1.65          4.29         7.16 o                         
  -6  -5   3          0.77          3.97         3.98 o                         
  -5  -5   3       1537.65       1609.05        45.93 o                         
  -4  -5   3       3019.54       3117.01        94.25 o                         
  -3  -5   3        141.69        110.87         7.89 o                         
  -2  -5   3        633.06        553.06        23.88 o                         
  -1  -5   3       1999.02       1997.61        85.76 o                         
   0  -5   3        846.17       1050.24        39.37 o                         
   1  -5   3       1286.23       1339.07        50.14 o                         
   2  -5   3       7737.55       8070.28       297.99 o                         
   3  -5   3         23.50         17.06         4.26 o                         
   4  -5   3         41.58         53.68         4.27 o                         
   5  -5   3         22.26         26.10         4.85 o                         
   6  -5   3       1017.35       1084.84        34.39 o                         
   7  -5   3         60.00         52.74         6.26 o                         
   8  -5   3        852.92        865.58        29.03 o                         
   9  -5   3          2.55          0.83         7.71 o                         
  10  -5   3        254.77        203.02        11.99 o                         
 -10  -4   3        121.04        143.14        16.69 o                         
  -9  -4   3        899.51        969.05        36.46 o                         
  -8  -4   3          2.64          0.93         7.31 o                         
  -7  -4   3       1734.20       1774.60        64.50 o                         
  -6  -4   3          0.26          9.57         5.70 o                         
  -5  -4   3         61.71         71.16         5.58 o                         
  -4  -4   3       1598.27       1575.45        48.12 o                         
  -3  -4   3         46.07         40.74         4.46 o                         
  -2  -4   3      17043.42      15476.36       508.85 o                         
  -1  -4   3       3402.89       3407.03       125.58 o                         
   0  -4   3       4874.04       4583.54       169.17 o                         
   1  -4   3        688.61        646.38        24.58 o                         
   2  -4   3       1007.80       1204.05        40.30 o                         
   3  -4   3        778.58        766.82        23.90 o                         
   4  -4   3       1404.36       1545.09        43.76 o                         
   5  -4   3       1284.52       1271.11        39.28 o                         
   6  -4   3          0.77          6.84         4.73 o                         
   7  -4   3        347.62        381.05        15.19 o                         
   8  -4   3        214.73        263.48        11.49 o                         
   9  -4   3         40.87         56.21         9.00 o                         
  10  -4   3        304.03        299.53        13.85 o                         
 -11  -3   3          0.31        -15.88        16.86 o                         
 -10  -3   3         10.41          8.85        10.06 o                         
  -9  -3   3        276.28        276.70        16.55 o                         
  -8  -3   3         13.66          3.35         7.81 o                         
  -7  -3   3       1937.04       1936.43        72.64 o                         
  -6  -3   3        587.47        603.60        20.59 o                         
  -5  -3   3        548.65        495.81        15.63 o                         
  -4  -3   3       2545.43       2839.76        85.77 o                         
  -3  -3   3        200.91        265.17        10.16 o                         
  -2  -3   3      17688.57      16848.52       715.76 o                         
  -1  -3   3       3624.55       3844.50       126.99 o                         
   0  -3   3      14003.11      12214.76       901.03 o                         
   1  -3   3      10353.03       9939.63       423.37 o                         
   2  -3   3       4098.50       3870.41       116.79 o                         
   3  -3   3        277.35        221.88         7.38 o                         
   4  -3   3       4329.72       5014.11       151.26 o                         
   5  -3   3        982.01        886.67        27.85 o                         
   6  -3   3        443.51        428.96        15.34 o                         
   7  -3   3       1084.06       1098.27        35.04 o                         
   8  -3   3        461.01        487.71        18.63 o                         
   9  -3   3         30.92         42.82         7.76 o                         
  10  -3   3          2.70          2.63         8.14 o                         
 -11  -2   3         62.06         65.68        11.87 o                         
 -10  -2   3         34.54         25.99         9.37 o                         
  -9  -2   3        175.52        161.94        10.21 o                         
  -8  -2   3          9.74         12.34         7.34 o                         
  -7  -2   3       2694.43       2624.94        72.01 o                         
  -6  -2   3        392.57        362.85        11.81 o                         
  -5  -2   3       2080.73       1844.75        48.44 o                         
  -4  -2   3       4332.74       4779.85       133.30 o                         
  -3  -2   3       1020.47       1036.19        27.49 o                         
  -2  -2   3       4273.49       4477.12       124.94 o                         
  -1  -2   3       9463.86       9206.24       339.31 o                         
   2  -2   3      10667.77       9749.76       271.76 o                         
   3  -2   3       2845.98       2596.69        72.74 o                         
   4  -2   3       3134.86       3242.41       107.40 o                         
   5  -2   3        145.55        185.55         8.49 o                         
   6  -2   3        409.32        347.22        13.13 o                         
   7  -2   3       1179.83       1147.14        49.05 o                         
   8  -2   3        460.99        472.98        18.76 o                         
   9  -2   3        617.16        599.10        20.23 o                         
  10  -2   3        154.32        192.97         9.61 o                         
  11  -2   3          1.27          1.42         8.42 o                         
 -11  -1   3          6.76         14.18        18.09 o                         
 -10  -1   3         13.92         17.11         8.37 o                         
  -9  -1   3          0.51          2.67        10.81 o                         
  -8  -1   3         54.54         56.81         6.87 o                         
  -7  -1   3       1089.30       1030.44        30.70 o                         
  -6  -1   3       1207.88       1204.25        32.66 o                         
  -5  -1   3        656.11        532.12        15.52 o                         
  -4  -1   3       3449.19       3398.86        79.42 o                         
  -3  -1   3         38.92         25.70         1.91 o                         
  -2  -1   3          1.15          4.79         1.43 o                         
  -1  -1   3       2077.11       2143.77        59.87 o                         
   1  -1   3      11473.38      12068.80       890.39 o                         
   2  -1   3       2916.52       2845.78        74.29 o                         
   4  -1   3       2674.54       2757.25        77.18 o                         
   5  -1   3       2005.16       1896.52        53.45 o                         
   6  -1   3          6.04          5.72         3.51 o                         
   7  -1   3          3.16         10.11         4.44 o                         
   8  -1   3       1137.26       1125.46        36.91 o                         
   9  -1   3        106.15        104.95         6.89 o                         
  10  -1   3        632.10        668.11        25.63 o                         
  11  -1   3        168.49        143.04        13.50 o                         
 -11   0   3        149.99        156.01        12.99 o                         
 -10   0   3         20.61         36.10         8.54 o                         
  -9   0   3         79.52        100.91         8.31 o                         
  -8   0   3        263.03        253.26        12.09 o                         
  -7   0   3        276.18        254.54        11.58 o                         
  -6   0   3        250.18        256.62        10.29 o                         
  -5   0   3       4644.48       4772.33       133.39 o                         
  -4   0   3       4406.27       4144.04       108.39 o                         
  -3   0   3        409.51        312.60         9.07 o                         
  -2   0   3        728.24        591.55        14.95 o                         
  -1   0   3       1535.13       1479.49        38.75 o                         
   0   0   3        107.35        173.12         6.00 o                         
   1   0   3       1527.94       1817.77        42.50 o                         
   3   0   3       7409.26       7679.67       200.05 o                         
   4   0   3        546.34        454.98        13.66 o                         
   5   0   3       2693.46       2742.42        76.82 o                         
   6   0   3          2.62          7.63         3.34 o                         
   7   0   3          9.30         10.62         4.29 o                         
   8   0   3        197.96        186.93         9.52 o                         
   9   0   3          0.84          8.26         7.64 o                         
  10   0   3        153.67        160.13        10.91 o                         
  11   0   3         15.11         35.04        12.21 o                         
 -11   1   3        123.96        140.22        13.26 o                         
 -10   1   3        259.44        254.35        16.75 o                         
  -9   1   3        410.54        444.51        17.42 o                         
  -8   1   3        263.50        245.40        17.47 o                         
  -7   1   3        553.46        588.02        19.26 o                         
  -6   1   3        535.63        501.63        16.37 o                         
  -5   1   3       1283.79       1245.17        35.67 o                         
  -4   1   3       1064.22       1076.86        30.80 o                         
  -3   1   3        554.00        766.75        22.12 o                         
  -2   1   3       8684.06       7782.43       216.75 o                         
  -1   1   3      18141.81      15962.86      1177.73 o                         
   0   1   3       2202.73       2627.65        56.08 o                         
   1   1   3       9094.73       8373.98       233.21 o                         
   2   1   3       2371.99       2405.81        51.39 o                         
   3   1   3       2524.49       2925.41        72.20 o                         
   4   1   3        471.51        393.12        11.38 o                         
   5   1   3       6366.80       6606.08       198.85 o                         
   6   1   3         18.36         15.18         4.96 o                         
   7   1   3        848.95        816.10        52.72 o                         
   8   1   3        515.05        552.55        27.31 o                         
   9   1   3         99.49        109.06         8.97 o                         
  10   1   3        328.39        304.28        21.43 o                         
  11   1   3          4.69         44.09        21.29 o                         
 -11   2   3         88.65         97.54        10.63 o                         
 -10   2   3        467.63        418.47        22.20 o                         
  -9   2   3       2688.70       2783.60        82.51 o                         
  -8   2   3        842.94        832.14        28.37 o                         
  -7   2   3        222.65        207.07         8.98 o                         
  -6   2   3       1647.62       1586.20        45.44 o                         
  -5   2   3       3791.52       3730.17       104.50 o                         
  -4   2   3        678.87        616.47        18.31 o                         
  -3   2   3       3819.13       3980.60       111.16 o                         
  -2   2   3         21.26         43.84         2.90 o                         
  -1   2   3       5599.94       5819.70       175.44 o                         
   0   2   3       6996.41       6444.64       168.14 o                         
   1   2   3       1529.16       1534.92        38.06 o                         
   2   2   3       4557.32       4696.62       115.36 o                         
   3   2   3        176.19        130.09         4.79 o                         
   4   2   3       2077.74       2004.47        52.74 o                         
   5   2   3       1359.11       1320.13        37.78 o                         
   6   2   3        393.00        447.38        18.74 o                         
   7   2   3        304.12        259.50        11.22 o                         
   8   2   3         17.61         11.85         7.21 o                         
   9   2   3         53.17         60.12         9.08 o                         
  10   2   3          1.09        -10.90        10.90 o                         
 -11   3   3        143.82        164.19        13.96 o                         
 -10   3   3          1.15          3.63         8.68 o                         
  -9   3   3          8.00          2.90         7.56 o                         
  -8   3   3        281.38        330.41        14.01 o                         
  -7   3   3       3644.20       3714.61       104.44 o                         
  -6   3   3       1182.88       1123.77        32.85 o                         
  -5   3   3       5196.84       5054.53       141.25 o                         
  -4   3   3        576.54        499.71        16.33 o                         
  -3   3   3       8901.01       8186.92       246.48 o                         
  -2   3   3        505.53        642.82        21.87 o                         
  -1   3   3        945.21        870.77        32.91 o                         
   0   3   3         44.45         61.30         3.71 o                         
   1   3   3       5168.80       5395.58       150.42 o                         
   2   3   3       1104.87       1159.78        32.81 o                         
   3   3   3       4806.20       4706.67       116.88 o                         
   4   3   3       5292.46       5437.50       141.87 o                         
   5   3   3          7.11          5.90         4.41 o                         
   6   3   3         94.49        101.36         7.00 o                         
   7   3   3        575.37        462.33        17.00 o                         
   8   3   3         37.42         24.38         7.66 o                         
   9   3   3         32.51         63.29         8.52 o                         
  10   3   3         72.34         58.59         9.68 o                         
 -10   4   3          0.78          8.55         9.92 o                         
  -9   4   3        167.08        209.48        10.71 o                         
  -8   4   3        392.43        359.29        14.75 o                         
  -7   4   3       2751.47       2910.79        88.92 o                         
  -6   4   3        327.63        324.17        12.67 o                         
  -5   4   3       3567.09       3376.59       102.20 o                         
  -4   4   3       1466.69       1393.01        46.80 o                         
  -3   4   3      11083.87      10407.36       313.28 o                         
  -2   4   3        310.82        387.75        12.93 o                         
  -1   4   3      15522.44      14838.49       413.13 o                         
   0   4   3        112.04        128.68         5.15 o                         
   1   4   3        110.06        102.55         4.36 o                         
   2   4   3       2236.23       2384.83        78.45 o                         
   3   4   3        513.65        429.46        14.80 o                         
   4   4   3       2699.04       2662.14        74.62 o                         
   5   4   3         27.79         11.12         4.86 o                         
   6   4   3       2744.66       2740.23        93.15 o                         
   7   4   3         88.38         89.20         7.33 o                         
   8   4   3        118.13        107.85         9.29 o                         
   9   4   3         13.39         15.42         8.50 o                         
  10   4   3         48.78         32.28        10.00 o                         
 -10   5   3         51.83         34.04        10.54 o                         
  -9   5   3          4.86         11.74         7.98 o                         
  -8   5   3         73.38         64.21         9.05 o                         
  -7   5   3         47.52         77.19         6.73 o                         
  -6   5   3       1308.39       1249.41        39.36 o                         
  -5   5   3       2689.41       2859.05        86.74 o                         
  -4   5   3        622.66        568.54        18.96 o                         
  -3   5   3       5277.91       5178.46       156.16 o                         
  -2   5   3       1150.31       1263.44        38.83 o                         
  -1   5   3       6898.06       6653.98       200.39 o                         
   0   5   3        422.36        434.01        14.72 o                         
   1   5   3        889.48        875.23        25.35 o                         
   2   5   3        102.58         98.51         6.07 o                         
   3   5   3        312.09        349.31        13.05 o                         
   4   5   3       1241.96       1238.03        51.15 o                         
   5   5   3        212.31        166.96        12.14 o                         
   6   5   3        949.01        879.24        30.44 o                         
   7   5   3        152.92        196.14        10.43 o                         
   8   5   3         93.96         83.28        11.75 o                         
   9   5   3         12.49         -0.87         9.46 o                         
  -9   6   3         53.09         50.14         8.68 o                         
  -8   6   3         11.48          9.06         7.76 o                         
  -7   6   3          2.63          6.26         6.87 o                         
  -6   6   3         95.83        120.18         7.82 o                         
  -5   6   3       2107.62       2317.37        70.80 o                         
  -4   6   3       1589.96       1389.87        47.10 o                         
  -3   6   3       1139.36       1228.18        38.07 o                         
  -2   6   3        237.84        236.45        10.34 o                         
  -1   6   3       4670.97       4774.56       143.88 o                         
   0   6   3          0.53          1.49         4.35 o                         
   1   6   3       3332.53       3502.17       112.22 o                         
   2   6   3        176.45        148.37         8.16 o                         
   3   6   3         10.62         12.39         5.64 o                         
   4   6   3          1.43         -2.60         5.56 o                         
   5   6   3          0.67         -3.96         6.19 o                         
   6   6   3        481.08        493.12        28.80 o                         
   7   6   3         37.53         49.55         8.46 o                         
   8   6   3        200.07        137.18        10.53 o                         
   9   6   3         94.90        127.88        12.29 o                         
  -9   7   3          0.07         -8.66         8.66 o                         
  -8   7   3          1.70         -1.09         7.68 o                         
  -7   7   3          4.86          8.50         7.43 o                         
  -6   7   3          3.32          4.76         6.71 o                         
  -5   7   3        366.60        290.85        14.21 o                         
  -4   7   3       1072.44        885.20        29.16 o                         
  -3   7   3        858.54        927.70        36.11 o                         
  -2   7   3        963.58        809.01        26.12 o                         
  -1   7   3        556.89        617.07        22.84 o                         
   0   7   3         29.49         29.53         6.57 o                         
   1   7   3       1007.49       1093.76        34.32 o                         
   2   7   3        359.80        303.43        17.24 o                         
   3   7   3        329.51        376.16        23.45 o                         
   4   7   3         13.04          2.33         6.18 o                         
   5   7   3         77.54         62.89         7.50 o                         
   6   7   3        112.79        125.99         9.28 o                         
   7   7   3          0.71          2.82         8.77 o                         
   8   7   3        101.61         84.54        10.45 o                         
  -8   8   3         69.10         53.56         9.65 o                         
  -7   8   3         97.64        118.66         9.34 o                         
  -6   8   3         56.06         77.38         9.57 o                         
  -5   8   3         19.30         11.63         6.55 o                         
  -4   8   3          6.40          5.39         6.05 o                         
  -3   8   3        339.65        325.98        15.22 o                         
  -2   8   3       1139.30        946.64        30.52 o                         
  -1   8   3        107.66         81.85         5.83 o                         
   0   8   3        411.70        390.43        17.26 o                         
   1   8   3        655.52        671.40        30.94 o                         
   2   8   3          4.62          1.62         6.36 o                         
   3   8   3        418.32        460.06        29.29 o                         
   4   8   3         23.57          9.77         7.60 o                         
   5   8   3          6.44         -4.04         7.64 o                         
   6   8   3          5.32          2.91         8.45 o                         
   7   8   3         19.02          5.57         9.56 o                         
  -7   9   3         40.16         22.40         9.10 o                         
  -6   9   3         31.17          2.13         7.94 o                         
  -5   9   3          1.74          3.09         7.26 o                         
  -4   9   3          4.84          3.23         6.79 o                         
  -3   9   3          2.86          1.34         6.39 o                         
  -2   9   3       1085.88       1022.04        36.83 o                         
  -1   9   3         86.26         49.52         6.54 o                         
   0   9   3        390.83        352.08        19.22 o                         
   1   9   3         39.43         13.56         7.08 o                         
   2   9   3        153.78        157.92         9.46 o                         
   3   9   3         38.34         36.30        10.61 o                         
   4   9   3         38.74         29.64         8.19 o                         
   5   9   3          2.81         10.06         8.69 o                         
   6   9   3         13.50         22.29        12.52 o                         
  -6  10   3         69.15         38.42         9.13 o                         
  -5  10   3          0.28         -5.59         8.14 o                         
  -4  10   3          1.53         14.74         8.91 o                         
  -3  10   3         33.60         32.93         8.97 o                         
  -2  10   3         54.88         56.39         8.25 o                         
  -1  10   3        338.49        296.41        26.22 o                         
   0  10   3        464.74        448.94        19.33 o                         
   1  10   3         50.47          9.62         8.11 o                         
   2  10   3        155.57        174.22        11.33 o                         
   3  10   3         70.40         45.27         9.07 o                         
   4  10   3         21.28         22.08         9.32 o                         
   5  10   3         20.63         10.82        11.09 o                         
  -4  11   3          4.46         -9.69         9.69 o                         
  -3  11   3          6.52          3.88         9.36 o                         
  -2  11   3         12.76          7.36         8.99 o                         
  -1  11   3         26.88         12.52        12.59 o                         
   0  11   3        224.40        198.97        14.83 o                         
   1  11   3         30.67         38.89         9.67 o                         
   2  11   3        122.09        143.27        11.15 o                         
  -3 -12   4         12.18         38.65        10.82 o                         
  -2 -12   4         46.43         62.58        11.45 o                         
  -1 -12   4        145.73        133.09        10.96 o                         
   0 -12   4          3.87         -2.32         8.67 o                         
   1 -12   4        276.44        285.88        27.32 o                         
   2 -12   4         96.62         93.77        12.62 o                         
   3 -12   4        231.99        247.87        17.48 o                         
  -5 -11   4         19.20         18.16         8.81 o                         
  -4 -11   4        206.65        178.62        19.44 o                         
  -3 -11   4        136.26        127.20        10.90 o                         
  -2 -11   4         23.37         26.23         8.75 o                         
  -1 -11   4        276.24        277.61        27.86 o                         
   0 -11   4         58.62         60.00         8.10 o                         
   1 -11   4        178.49        179.75        18.14 o                         
   2 -11   4          8.49          2.50        15.73 o                         
   3 -11   4         41.26         45.65         9.15 o                         
   4 -11   4        135.83        116.54        10.59 o                         
   5 -11   4        454.75        475.28        26.93 o                         
  -6 -10   4        103.59        133.43        12.24 o                         
  -5 -10   4        136.58        152.80        15.86 o                         
  -4 -10   4        192.79        176.83        20.00 o                         
  -3 -10   4          0.44         -6.41         9.17 o                         
  -2 -10   4          2.90         -6.90         7.57 o                         
  -1 -10   4         77.95         83.21         8.22 o                         
   0 -10   4        308.10        293.29        27.63 o                         
   1 -10   4        299.30        276.40        60.19 o                         
   2 -10   4        233.85        258.04        17.01 o                         
   3 -10   4        821.81        748.19        28.95 o                         
   4 -10   4        607.08        516.88        22.21 o                         
   5 -10   4        178.82        200.27        15.52 o                         
   6 -10   4         91.28         81.01        10.81 o                         
   7 -10   4        500.62        500.20        26.97 o                         
  -8  -9   4         46.65         25.33        17.62 o                         
  -7  -9   4         47.88         57.74         8.66 o                         
  -6  -9   4        319.65        362.10        23.23 o                         
  -5  -9   4        111.37         96.74         7.93 o                         
  -4  -9   4         28.04          9.60         6.74 o                         
  -3  -9   4        109.68        112.43        13.15 o                         
  -2  -9   4        540.52        527.50        43.16 o                         
  -1  -9   4        114.28        116.81         7.97 o                         
   0  -9   4        211.14        169.89        11.14 o                         
   1  -9   4        184.21        192.92        18.40 o                         
   2  -9   4        139.08        145.75         8.75 o                         
   3  -9   4         26.55         33.34         6.97 o                         
   4  -9   4        430.77        480.66        20.33 o                         
   5  -9   4         25.48         30.28         8.46 o                         
   6  -9   4        331.88        284.33        13.73 o                         
   7  -9   4        324.87        295.16        14.59 o                         
   8  -9   4         63.98         53.04        11.75 o                         
  -8  -8   4         11.58         18.66        10.29 o                         
  -7  -8   4        620.29        691.18        25.74 o                         
  -6  -8   4          4.04          5.20         5.97 o                         
  -5  -8   4        261.05        211.70        13.98 o                         
  -4  -8   4        187.87        186.28         9.92 o                         
  -3  -8   4        215.52        214.43        33.35 o                         
  -2  -8   4         78.52         68.51        11.74 o                         
  -1  -8   4          1.18          6.58         6.23 o                         
   0  -8   4          0.56         -1.85         5.20 o                         
   1  -8   4         54.20         70.50         7.18 o                         
   2  -8   4        763.85        766.53        27.62 o                         
   3  -8   4          5.06          5.58         5.98 o                         
   4  -8   4         70.49         83.96         7.31 o                         
   5  -8   4        139.22        131.24         8.63 o                         
   6  -8   4        125.62        100.26         8.67 o                         
   7  -8   4        137.84        122.65        11.65 o                         
   8  -8   4        108.67        116.55        10.78 o                         
  -9  -7   4         46.53         24.32        10.43 o                         
  -8  -7   4        222.83        214.33        12.39 o                         
  -7  -7   4        174.17        247.67        10.89 o                         
  -6  -7   4          1.32          1.79         5.17 o                         
  -5  -7   4        418.49        433.29        20.02 o                         
  -4  -7   4        959.51        946.47        47.53 o                         
  -3  -7   4       1172.85       1086.73        52.37 o                         
  -2  -7   4         23.10         12.40         5.64 o                         
  -1  -7   4        922.02        914.13        60.42 o                         
   0  -7   4         83.81         96.60         8.21 o                         
   1  -7   4       2749.65       2882.88       119.26 o                         
   2  -7   4         46.48         54.15         5.30 o                         
   3  -7   4        642.00        687.76        24.64 o                         
   4  -7   4         50.97         43.70         6.03 o                         
   5  -7   4        485.66        443.95        18.15 o                         
   6  -7   4          4.53         10.30         6.81 o                         
   7  -7   4        373.57        334.99        16.37 o                         
   8  -7   4        201.92        205.44        10.65 o                         
   9  -7   4          6.24          3.33         9.06 o                         
 -10  -6   4         69.00         72.50        15.64 o                         
  -9  -6   4         70.92         54.99        10.06 o                         
  -8  -6   4          0.27          8.47         8.59 o                         
  -7  -6   4        182.20        207.45        10.84 o                         
  -6  -6   4         11.70         15.19         4.69 o                         
  -5  -6   4       1907.38       2029.35        65.21 o                         
  -4  -6   4        824.07        852.69        39.47 o                         
  -3  -6   4       2175.51       2000.30        66.58 o                         
  -2  -6   4        594.02        550.60        39.54 o                         
  -1  -6   4       1163.88       1081.69        50.94 o                         
   0  -6   4         33.46         49.00         5.49 o                         
   1  -6   4       3694.55       3587.33       132.93 o                         
   2  -6   4         69.78        116.02         6.78 o                         
   3  -6   4       2333.78       2289.82        76.26 o                         
   4  -6   4          0.13          2.31         4.73 o                         
   5  -6   4        227.71        246.23        11.92 o                         
   6  -6   4        135.97        138.45         7.41 o                         
   7  -6   4          5.14          9.59         5.69 o                         
   8  -6   4        936.13        878.52        29.54 o                         
   9  -6   4         24.92         17.55         7.24 o                         
 -10  -5   4        417.40        473.08        23.77 o                         
  -9  -5   4        483.24        483.42        23.50 o                         
  -8  -5   4        233.06        212.04        15.03 o                         
  -7  -5   4         71.47         61.75         5.45 o                         
  -6  -5   4         23.08         17.78         4.51 o                         
  -5  -5   4       1280.38       1460.09        41.93 o                         
  -4  -5   4        900.40        923.54        31.83 o                         
  -3  -5   4       1234.56       1158.71        38.96 o                         
  -2  -5   4       5544.13       5279.09       174.07 o                         
  -1  -5   4       6253.04       6221.78       260.80 o                         
   0  -5   4        683.62        940.44        35.48 o                         
   1  -5   4       6321.16       6305.13       232.73 o                         
   2  -5   4        963.70        925.63        31.41 o                         
   3  -5   4      11721.49      11170.62       368.72 o                         
   4  -5   4          1.13         10.85         4.23 o                         
   5  -5   4       3091.86       3111.41        87.26 o                         
   6  -5   4         92.42        111.94         6.07 o                         
   7  -5   4          3.37         18.76         5.46 o                         
   8  -5   4          5.85         14.18         6.18 o                         
   9  -5   4         34.24         33.18         7.42 o                         
  10  -5   4        476.70        519.90        22.12 o                         
 -10  -4   4        342.69        299.23        16.07 o                         
  -9  -4   4         34.23         53.12         8.84 o                         
  -8  -4   4         19.66         12.32         7.67 o                         
  -7  -4   4        771.96        801.11        27.19 o                         
  -6  -4   4         79.99         75.72         5.21 o                         
  -5  -4   4        145.45        140.79         6.32 o                         
  -4  -4   4        500.61        548.05        16.81 o                         
  -3  -4   4       2162.08       2164.07        71.77 o                         
  -2  -4   4       1861.10       1874.79        62.16 o                         
  -1  -4   4       1275.14       1113.49        37.24 o                         
   0  -4   4       6029.89       5954.26       219.52 o                         
   1  -4   4       2316.21       2385.80        88.43 o                         
   2  -4   4         39.35         67.68         7.33 o                         
   3  -4   4      10389.37       9938.31       299.47 o                         
   4  -4   4        250.81        174.78         7.67 o                         
   5  -4   4       5304.23       5195.54       145.16 o                         
   6  -4   4        502.37        459.86        16.38 o                         
   7  -4   4        999.09       1084.71        31.98 o                         
   8  -4   4        205.93        179.84         8.69 o                         
   9  -4   4        221.90        239.68        12.27 o                         
  10  -4   4        286.34        256.56        13.61 o                         
 -11  -3   4        129.15        113.26        15.15 o                         
 -10  -3   4        162.43        172.94        12.55 o                         
  -9  -3   4         20.32         14.73         9.06 o                         
  -8  -3   4        468.56        461.00        27.10 o                         
  -7  -3   4        678.32        670.97        23.59 o                         
  -6  -3   4         89.39        125.62         6.35 o                         
  -5  -3   4        144.84        112.57         5.59 o                         
  -4  -3   4        148.05        169.92         6.97 o                         
  -3  -3   4          1.62         -2.55         2.57 o                         
  -2  -3   4        748.38        826.65        27.92 o                         
  -1  -3   4       2055.82       2211.71        73.02 o                         
   0  -3   4      10478.61      10067.22       370.83 o                         
   1  -3   4       1396.18       1498.46        42.03 o                         
   2  -3   4        978.79       1123.39        31.70 o                         
   3  -3   4       4640.78       4775.66       133.41 o                         
   4  -3   4       1545.11       1586.41        44.78 o                         
   5  -3   4       8281.62       8059.20       224.81 o                         
   6  -3   4        197.82        156.40         6.72 o                         
   7  -3   4       3164.53       3207.51        90.12 o                         
   8  -3   4         32.56         38.70         6.76 o                         
   9  -3   4        138.08        165.38         8.64 o                         
  10  -3   4         18.10         18.27         6.52 o                         
 -11  -2   4        200.66        193.94        17.32 o                         
 -10  -2   4         24.75         37.04        10.08 o                         
  -9  -2   4        738.81        723.39        28.66 o                         
  -8  -2   4       1302.12       1367.29        53.15 o                         
  -7  -2   4         86.00         82.10         7.29 o                         
  -6  -2   4         18.92         16.96         5.20 o                         
  -5  -2   4         23.78         17.65         3.44 o                         
  -4  -2   4        956.13       1163.12        33.18 o                         
  -3  -2   4          6.35         35.00         2.88 o                         
  -2  -2   4         70.55         48.38         2.82 o                         
  -1  -2   4        491.69        508.55        17.43 o                         
   0  -2   4        415.18        417.05        15.81 o                         
   1  -2   4       1230.58       1400.60        42.36 o                         
   2  -2   4        168.05        199.43         5.65 o                         
   3  -2   4        617.27        673.52        18.12 o                         
   4  -2   4         18.79         12.17         2.51 o                         
   5  -2   4       1988.59       2056.35        54.21 o                         
   6  -2   4        967.05        991.06        27.05 o                         
   7  -2   4       1658.89       1684.15        51.82 o                         
   8  -2   4        751.59        748.34        23.41 o                         
   9  -2   4        488.19        510.31        20.79 o                         
  10  -2   4          1.19         13.28         6.42 o                         
 -11  -1   4        145.69        135.30        11.77 o                         
 -10  -1   4         15.87          9.37         8.52 o                         
  -9  -1   4        273.22        269.77        14.51 o                         
  -8  -1   4        605.51        611.76        21.03 o                         
  -7  -1   4        832.31        777.77        25.60 o                         
  -6  -1   4       4035.72       4259.16       119.39 o                         
  -5  -1   4        681.37        759.92        22.61 o                         
  -4  -1   4         51.32         77.22         3.80 o                         
  -3  -1   4        558.93        709.87        19.29 o                         
  -2  -1   4       3819.31       3904.92       109.08 o                         
  -1  -1   4       7720.57       7644.21       252.25 o                         
   0  -1   4         28.19         82.46         6.36 o                         
   1  -1   4       1797.78       1988.03        65.79 o                         
   2  -1   4        207.25        227.06         6.20 o                         
   3  -1   4       1002.21       1060.84        30.07 o                         
   4  -1   4        156.50        115.39         4.44 o                         
   5  -1   4         99.81        124.72         4.98 o                         
   6  -1   4         29.16         34.60         4.13 o                         
   7  -1   4        675.14        603.40        19.10 o                         
   8  -1   4         88.83         79.58         5.95 o                         
   9  -1   4        195.31        206.76        10.94 o                         
  10  -1   4        193.70        200.37        12.59 o                         
 -11   0   4        174.20        180.05        11.90 o                         
 -10   0   4          5.51         20.73         8.71 o                         
  -9   0   4        885.94        891.59        28.63 o                         
  -8   0   4        638.05        577.91        21.57 o                         
  -7   0   4       2769.00       2801.93        87.37 o                         
  -6   0   4       1485.22       1478.36        42.36 o                         
  -5   0   4        666.63        592.95        17.02 o                         
  -4   0   4       1788.66       1909.02        50.29 o                         
  -3   0   4       3899.79       4158.24       108.69 o                         
  -2   0   4       5085.93       5406.55       141.18 o                         
  -1   0   4        787.20        834.39        25.62 o                         
   0   0   4         71.04         45.41         2.86 o                         
   1   0   4       3227.32       3034.63        91.67 o                         
   2   0   4         12.30         25.85         1.76 o                         
   3   0   4        228.77        199.63         6.05 o                         
   4   0   4       3279.68       3513.56        91.94 o                         
   5   0   4        316.49        356.20        11.04 o                         
   6   0   4       2571.08       2635.23        69.20 o                         
   7   0   4        266.61        235.60        10.17 o                         
   8   0   4        201.25        266.97        12.70 o                         
   9   0   4         18.51         19.30         8.32 o                         
  10   0   4         26.94         29.11        10.85 o                         
 -11   1   4        140.32        145.15        11.28 o                         
 -10   1   4         48.40         35.51         8.80 o                         
  -9   1   4         24.92         12.52         7.56 o                         
  -8   1   4        102.49         84.11         7.88 o                         
  -7   1   4        390.63        358.26        14.41 o                         
  -6   1   4       6093.20       5936.46       165.79 o                         
  -5   1   4       3701.68       3700.60       103.62 o                         
  -4   1   4      11642.48      11385.78       317.24 o                         
  -3   1   4       2837.15       2776.59        72.70 o                         
  -2   1   4        735.39        742.31        21.34 o                         
  -1   1   4      19413.80      18487.09      1364.24 o                         
   0   1   4         37.14         80.53         2.89 o                         
   1   1   4       7506.78       7013.33       156.18 o                         
   2   1   4          2.16         11.72         1.72 o                         
   3   1   4        175.01        140.59         5.21 o                         
   4   1   4         50.69         52.67         2.81 o                         
   5   1   4        334.86        344.04        11.25 o                         
   6   1   4       1547.18       1632.07        49.12 o                         
   7   1   4        110.19        105.33         6.84 o                         
   8   1   4        175.36        227.25        14.41 o                         
   9   1   4        171.81        183.55         9.83 o                         
  10   1   4         38.98         77.62         9.39 o                         
 -11   2   4         65.52         56.81        10.53 o                         
 -10   2   4        228.66        253.21        12.32 o                         
  -9   2   4         92.48         79.64         8.49 o                         
  -8   2   4         31.71         22.11         6.77 o                         
  -7   2   4        572.71        558.77        19.03 o                         
  -6   2   4         30.70         14.13         4.72 o                         
  -5   2   4       2121.55       2135.29        60.36 o                         
  -4   2   4       5822.62       5465.30       165.06 o                         
  -3   2   4       3121.94       3138.91        87.87 o                         
  -2   2   4       4381.13       4002.10       132.33 o                         
  -1   2   4       6285.73       6345.21       191.27 o                         
   0   2   4       2095.32       2167.89        60.80 o                         
   1   2   4       6853.54       6536.49       160.61 o                         
   2   2   4       2952.88       3403.72        83.81 o                         
   3   2   4       2859.40       2691.08        70.49 o                         
   4   2   4          4.70         10.56         2.79 o                         
   5   2   4         60.95         57.15         3.80 o                         
   6   2   4        310.66        279.48        12.46 o                         
   7   2   4         73.41         64.54         6.50 o                         
   8   2   4        608.73        605.90        27.50 o                         
   9   2   4        209.49        217.34        12.53 o                         
  10   2   4         36.10         57.64         9.43 o                         
 -10   3   4         65.44         86.14         9.60 o                         
  -9   3   4        137.76        161.57         9.89 o                         
  -8   3   4        968.31        977.10        30.21 o                         
  -7   3   4         19.66         11.24         5.68 o                         
  -6   3   4          4.00          7.10         4.73 o                         
  -5   3   4        177.37        172.94         7.13 o                         
  -4   3   4        813.24        805.32        23.63 o                         
  -3   3   4       1912.78       2048.76        57.63 o                         
  -2   3   4       7171.02       7163.65       215.99 o                         
  -1   3   4        743.84        807.36        25.16 o                         
   0   3   4       1312.70       1164.03        33.08 o                         
   1   3   4       1989.54       2049.28        53.79 o                         
   2   3   4        948.79       1016.29        25.52 o                         
   3   3   4       3061.50       2919.73        76.12 o                         
   4   3   4       2319.45       2580.11        72.36 o                         
   5   3   4        101.63         75.91         5.07 o                         
   6   3   4        234.80        290.94        14.38 o                         
   7   3   4        111.00        104.91         7.40 o                         
   8   3   4         13.76         -4.65         8.49 o                         
   9   3   4        236.70        213.39        16.02 o                         
  10   3   4         44.59         43.13         9.82 o                         
 -10   4   4        403.30        389.50        17.94 o                         
  -9   4   4          2.13         -7.83         7.83 o                         
  -8   4   4        259.26        281.01        14.53 o                         
  -7   4   4        715.81        599.95        20.28 o                         
  -6   4   4        854.55        907.11        27.46 o                         
  -5   4   4        405.21        402.00        13.82 o                         
  -4   4   4        307.51        278.37        10.96 o                         
  -3   4   4       1040.43        944.29        29.36 o                         
  -2   4   4        467.32        462.97        16.86 o                         
  -1   4   4        641.64        660.44        25.62 o                         
   0   4   4        997.28       1000.72        28.55 o                         
   1   4   4       1075.79       1247.62        35.41 o                         
   2   4   4       1327.08       1376.48        51.34 o                         
   3   4   4        989.67       1044.67        31.71 o                         
   4   4   4       1457.01       1630.04        49.05 o                         
   5   4   4        310.53        282.67        14.30 o                         
   6   4   4       1100.91       1225.35        43.82 o                         
   7   4   4        165.74        153.76         8.82 o                         
   8   4   4         93.25         54.14        10.67 o                         
   9   4   4         10.67          8.54         8.56 o                         
 -10   5   4         58.10         58.85         9.83 o                         
  -9   5   4        186.31        145.13         9.77 o                         
  -8   5   4        599.14        551.88        20.48 o                         
  -7   5   4        508.10        539.28        19.09 o                         
  -6   5   4        634.00        744.02        25.21 o                         
  -5   5   4        316.74        261.52        10.78 o                         
  -4   5   4        426.30        477.16        16.58 o                         
  -3   5   4        283.04        258.03        10.34 o                         
  -2   5   4        551.28        589.63        19.07 o                         
  -1   5   4       3997.57       3975.71       111.18 o                         
   0   5   4         36.16         59.81         4.05 o                         
   1   5   4        187.30        195.54         8.34 o                         
   2   5   4        189.29        201.05         8.82 o                         
   3   5   4        856.82        951.76        42.80 o                         
   4   5   4         19.06         27.29         4.80 o                         
   5   5   4        193.89        201.99         9.15 o                         
   6   5   4        296.11        277.88        21.68 o                         
   7   5   4        167.37        165.71         9.93 o                         
   8   5   4        138.30        136.59         9.74 o                         
   9   5   4          2.68         -8.38         9.66 o                         
  -9   6   4         22.17         34.17         8.77 o                         
  -8   6   4        653.85        619.65        26.98 o                         
  -7   6   4          4.33          6.38         6.43 o                         
  -6   6   4       1419.27       1244.30        39.30 o                         
  -5   6   4        930.65        906.28        29.46 o                         
  -4   6   4        116.53        201.95        10.15 o                         
  -3   6   4        857.67        854.04        29.83 o                         
  -2   6   4        181.21        206.97        10.46 o                         
  -1   6   4        352.72        287.78        10.58 o                         
   0   6   4         14.90         23.75         4.23 o                         
   1   6   4        586.25        535.69        21.83 o                         
   2   6   4        602.07        710.06        31.24 o                         
   3   6   4        332.19        381.48        19.67 o                         
   4   6   4        144.52        151.40        10.28 o                         
   5   6   4        313.26        390.46        16.45 o                         
   6   6   4          8.50          2.72         9.47 o                         
   7   6   4         12.04         23.44         9.70 o                         
   8   6   4         19.94          6.29         9.05 o                         
  -9   7   4         45.83         88.42        11.56 o                         
  -8   7   4        811.91        884.19        32.41 o                         
  -7   7   4         88.98         46.71         7.99 o                         
  -6   7   4       1201.19       1172.32        42.89 o                         
  -5   7   4        156.91        118.49         8.44 o                         
  -4   7   4         83.50        144.03         7.71 o                         
  -3   7   4        240.56        263.44        11.31 o                         
  -2   7   4          0.60         10.22         4.70 o                         
  -1   7   4        661.19        657.72        20.70 o                         
   0   7   4          0.11         -5.18         5.18 o                         
   1   7   4        632.12        515.18        20.40 o                         
   2   7   4         17.44         24.04         5.76 o                         
   3   7   4        216.50        189.58        10.38 o                         
   4   7   4        180.91        187.51        17.11 o                         
   5   7   4        269.58        296.66        26.32 o                         
   6   7   4          1.41         -4.30         8.45 o                         
   7   7   4         19.17         18.90         9.18 o                         
   8   7   4         30.75         17.12        12.74 o                         
  -8   8   4        372.03        409.68        21.50 o                         
  -7   8   4         50.63         58.54         9.13 o                         
  -6   8   4        744.46        793.92        27.83 o                         
  -5   8   4          6.61         15.19         7.01 o                         
  -4   8   4       1199.66       1224.79        41.50 o                         
  -3   8   4        739.18        829.34        36.30 o                         
  -2   8   4          1.57          5.15         5.44 o                         
  -1   8   4        198.69        258.19        10.75 o                         
   0   8   4         48.97         32.64         6.23 o                         
   1   8   4         62.02         74.39         6.94 o                         
   2   8   4          0.13         -5.84         6.46 o                         
   3   8   4         19.52         16.89         6.86 o                         
   4   8   4         84.11        122.44         8.92 o                         
   5   8   4        161.92        156.29        11.58 o                         
   6   8   4         59.83         56.11        11.77 o                         
   7   8   4         81.37         74.47        11.39 o                         
  -7   9   4        115.68        114.67        11.73 o                         
  -6   9   4        290.01        376.15        16.29 o                         
  -5   9   4         30.15         21.16         8.25 o                         
  -4   9   4        763.59        878.50        29.74 o                         
  -3   9   4         73.28         53.57         6.98 o                         
  -2   9   4          6.92         14.17         6.35 o                         
  -1   9   4        125.06        186.50        11.30 o                         
   0   9   4         10.32         18.27         7.43 o                         
   1   9   4         16.94         31.47         7.53 o                         
   2   9   4         76.74         82.47         8.92 o                         
   3   9   4        150.94        139.49        13.77 o                         
   4   9   4          1.10         11.23         8.25 o                         
   5   9   4         55.02         51.90        10.22 o                         
  -5  10   4         68.38         55.30        15.36 o                         
  -4  10   4         90.48        121.51         9.95 o                         
  -3  10   4         32.04         26.06         7.81 o                         
  -2  10   4        301.80        373.09        39.16 o                         
  -1  10   4        265.93        291.81        18.99 o                         
   0  10   4          1.36          9.95         8.09 o                         
   1  10   4         23.27         52.06         8.77 o                         
   2  10   4         42.97         53.46         8.96 o                         
   3  10   4          2.17          0.02         8.93 o                         
   4  10   4          3.00         15.20         9.67 o                         
  -3  11   4         17.23         21.29        15.52 o                         
  -2  11   4         66.79         83.68        13.41 o                         
  -1  11   4          0.66          1.70        14.13 o                         
   0  11   4          0.85          6.13         9.00 o                         
   1  11   4         45.74         62.30        10.21 o                         
  -3 -12   5         79.34         80.95        15.77 o                         
  -2 -12   5         96.46        109.98        10.88 o                         
  -1 -12   5          6.40         -5.65         8.90 o                         
   0 -12   5         44.70         44.45        12.10 o                         
   1 -12   5         47.01         48.82         9.87 o                         
   2 -12   5         29.72         41.58        11.66 o                         
   3 -12   5          2.13        -11.22        12.70 o                         
  -5 -11   5          8.94         22.71         9.78 o                         
  -4 -11   5         98.94         81.11         9.75 o                         
  -3 -11   5         28.85         12.17        10.50 o                         
  -2 -11   5        129.52        137.65        10.58 o                         
  -1 -11   5          1.61          9.72         7.98 o                         
   0 -11   5         84.24         83.18         8.21 o                         
   1 -11   5         49.15         43.14         9.79 o                         
   2 -11   5         67.05         74.88        10.52 o                         
   3 -11   5        156.58        139.74        15.44 o                         
   4 -11   5         36.55         23.49         9.36 o                         
   5 -11   5        101.12         88.99        10.58 o                         
  -6 -10   5          0.95         -3.15         7.94 o                         
  -5 -10   5         26.17         26.09         7.90 o                         
  -4 -10   5         28.20         21.06         7.86 o                         
  -3 -10   5         37.98         26.77        10.45 o                         
  -2 -10   5        361.10        329.65        22.78 o                         
  -1 -10   5          2.16          5.79         7.09 o                         
   0 -10   5        670.22        611.71        26.04 o                         
   1 -10   5         12.19         26.88         8.50 o                         
   2 -10   5        300.15        305.21        17.30 o                         
   3 -10   5         17.84         21.58         7.72 o                         
   4 -10   5        124.74        132.15        11.91 o                         
   5 -10   5         82.69        110.20         9.92 o                         
   6 -10   5         50.39         53.32         9.78 o                         
  -7  -9   5        561.12        564.74        22.28 o                         
  -6  -9   5          7.51          6.13         7.08 o                         
  -5  -9   5        261.99        236.08        11.60 o                         
  -4  -9   5        560.36        580.21        31.30 o                         
  -3  -9   5        258.55        263.47        23.21 o                         
  -2  -9   5        806.00        781.16        71.79 o                         
  -1  -9   5        364.04        387.60        34.78 o                         
   0  -9   5       1458.86       1433.57        69.57 o                         
   1  -9   5        456.38        543.03        45.76 o                         
   2  -9   5        635.36        696.80        25.86 o                         
   3  -9   5         33.91         34.75         6.92 o                         
   4  -9   5        107.55        132.67         9.11 o                         
   5  -9   5        119.78         99.01         8.75 o                         
   6  -9   5         82.22         73.49        11.05 o                         
   7  -9   5          0.87         28.15         9.30 o                         
  -8  -8   5        236.93        261.29        20.22 o                         
  -7  -8   5        388.06        446.23        20.57 o                         
  -6  -8   5          3.83         -1.23         5.97 o                         
  -5  -8   5       1073.71       1101.22        49.16 o                         
  -4  -8   5          0.48          8.16         5.89 o                         
  -3  -8   5         17.36         23.62         5.84 o                         
  -2  -8   5        383.90        359.29        23.40 o                         
  -1  -8   5        192.49        232.94        13.13 o                         
   0  -8   5       2043.04       1867.57        85.07 o                         
   1  -8   5          5.14          9.23         6.77 o                         
   2  -8   5       5039.18       5217.82       222.75 o                         
   3  -8   5       1354.24       1407.93        48.05 o                         
   4  -8   5       1481.22       1586.22        53.99 o                         
   5  -8   5         86.57         76.52         7.68 o                         
   6  -8   5        229.45        250.53        12.17 o                         
   7  -8   5        135.92        144.28        10.38 o                         
   8  -8   5          0.36          3.82         9.57 o                         
  -9  -7   5         96.09         58.44        12.69 o                         
  -8  -7   5        133.34        131.19        10.95 o                         
  -7  -7   5        156.49        193.80         9.89 o                         
  -6  -7   5         73.47         65.97         8.98 o                         
  -5  -7   5       1454.31       1562.81        60.39 o                         
  -4  -7   5         54.26         37.85         5.66 o                         
  -3  -7   5       1404.27       1469.73        57.57 o                         
  -2  -7   5          1.66          5.03         5.66 o                         
  -1  -7   5         15.52         17.19         5.46 o                         
   0  -7   5       3529.76       3447.01       127.45 o                         
   1  -7   5        178.21        234.93        12.31 o                         
   2  -7   5       3747.19       3831.32       142.06 o                         
   3  -7   5          3.60         16.21         5.73 o                         
   4  -7   5       3965.83       3927.75       130.20 o                         
   5  -7   5         85.77         64.69         6.68 o                         
   6  -7   5       1667.05       1625.60        55.44 o                         
   7  -7   5         11.01         11.14         7.47 o                         
   8  -7   5        239.61        214.44        11.26 o                         
   9  -7   5         84.13        109.00         9.83 o                         
 -10  -6   5        110.70         92.02        20.68 o                         
  -9  -6   5        264.92        228.07        14.81 o                         
  -8  -6   5        191.43        154.85        10.84 o                         
  -7  -6   5          0.98         10.86         5.51 o                         
  -6  -6   5        466.72        451.19        19.07 o                         
  -5  -6   5       1127.82       1154.23        38.72 o                         
  -4  -6   5        685.90        688.70        24.70 o                         
  -3  -6   5       2378.70       2416.70        80.13 o                         
  -2  -6   5        255.41        223.20        10.15 o                         
  -1  -6   5        222.76        305.78        20.12 o                         
   0  -6   5        457.63        511.86        20.78 o                         
   1  -6   5        109.95        109.63         6.43 o                         
   2  -6   5       2882.43       3025.91       112.15 o                         
   3  -6   5        284.07        212.56        10.48 o                         
   4  -6   5       5511.08       5914.15       195.52 o                         
   5  -6   5        203.28        248.18        13.32 o                         
   6  -6   5       2938.95       2883.78        87.68 o                         
   7  -6   5         61.76         43.64         5.72 o                         
   8  -6   5        827.94        776.98        26.71 o                         
   9  -6   5        206.74        170.70        10.11 o                         
 -10  -5   5          2.35         19.61        10.33 o                         
  -9  -5   5        427.53        407.26        19.66 o                         
  -8  -5   5          1.78          6.74         8.27 o                         
  -7  -5   5        266.01        233.03        11.36 o                         
  -6  -5   5       1373.69       1357.13        40.89 o                         
  -5  -5   5        428.39        471.13        15.86 o                         
  -4  -5   5         83.11         67.72         5.11 o                         
  -3  -5   5       5110.83       5122.78       168.69 o                         
  -2  -5   5        701.31        723.09        24.86 o                         
  -1  -5   5        850.15       1059.62        35.56 o                         
   0  -5   5         13.87         19.16         4.21 o                         
   1  -5   5        665.13        623.07        24.11 o                         
   2  -5   5         26.61         35.25         3.76 o                         
   3  -5   5         60.41        110.49         9.07 o                         
   4  -5   5       1517.22       1738.51        58.26 o                         
   5  -5   5         46.61         42.63         4.17 o                         
   6  -5   5       1070.22       1201.15        37.64 o                         
   7  -5   5         56.75        103.60         8.07 o                         
   8  -5   5        695.38        695.62        22.61 o                         
   9  -5   5        115.54        130.03         8.69 o                         
  10  -5   5        383.78        341.54        13.44 o                         
 -10  -4   5         17.11          7.78        10.98 o                         
  -9  -4   5          0.14          3.42         8.70 o                         
  -8  -4   5         11.49         13.60         7.89 o                         
  -7  -4   5       1109.57       1051.91        31.52 o                         
  -6  -4   5       1890.46       1981.12        56.39 o                         
  -5  -4   5          1.35          4.05         4.06 o                         
  -4  -4   5       4326.47       4189.80       126.41 o                         
  -3  -4   5       1381.21       1358.76        45.53 o                         
  -2  -4   5         23.16         30.28         3.41 o                         
  -1  -4   5        759.95        788.47        26.65 o                         
   0  -4   5       1472.54       1554.48        51.70 o                         
   1  -4   5        537.71        466.55        14.88 o                         
   2  -4   5        597.98        723.04        22.43 o                         
   3  -4   5        765.45        779.09        24.31 o                         
   4  -4   5         41.01         65.00         4.15 o                         
   5  -4   5         51.32         45.36         4.16 o                         
   6  -4   5        472.31        621.19        19.32 o                         
   7  -4   5         45.72         36.13         5.44 o                         
   8  -4   5        137.49        152.81         7.37 o                         
   9  -4   5          0.10          1.07         6.21 o                         
  10  -4   5         40.15         28.05         7.43 o                         
 -11  -3   5        300.90        269.47        16.99 o                         
 -10  -3   5         32.99         20.26        12.49 o                         
  -9  -3   5        155.13        185.46        12.06 o                         
  -8  -3   5        293.91        287.78        16.81 o                         
  -7  -3   5        565.66        561.11        20.66 o                         
  -6  -3   5       2878.28       3086.50        86.74 o                         
  -5  -3   5        506.31        436.97        14.43 o                         
  -4  -3   5      12542.64      12737.05       354.64 o                         
  -3  -3   5        233.51        328.64        11.47 o                         
  -2  -3   5       3896.10       3768.10       124.54 o                         
  -1  -3   5       3629.92       3600.16       118.87 o                         
   0  -3   5         17.51         36.02         2.42 o                         
   1  -3   5        112.92         84.45         3.84 o                         
   2  -3   5        510.68        675.11        19.35 o                         
   3  -3   5       1697.44       1636.83        46.13 o                         
   4  -3   5          2.37         30.46         2.98 o                         
   5  -3   5       1388.95       1597.92        42.39 o                         
   6  -3   5         24.90         58.06         4.66 o                         
   7  -3   5         20.93         34.47         4.83 o                         
   8  -3   5         45.76         71.31         6.02 o                         
   9  -3   5          4.00          3.59         6.36 o                         
  10  -3   5         37.12         15.43         7.53 o                         
 -11  -2   5         80.79         61.09        12.20 o                         
 -10  -2   5         11.57         26.13        10.30 o                         
  -9  -2   5        831.19        902.48        47.77 o                         
  -8  -2   5        459.24        458.91        18.63 o                         
  -7  -2   5          1.01          1.44         6.92 o                         
  -6  -2   5          6.04         13.74         5.14 o                         
  -5  -2   5         57.49         66.57         4.36 o                         
  -4  -2   5      13997.14      13898.82       386.79 o                         
  -3  -2   5       2319.14       2797.17        84.61 o                         
  -2  -2   5      21555.07      20223.11      1054.96 o                         
  -1  -2   5       3901.46       4084.54       123.17 o                         
   0  -2   5       4052.25       3921.42       289.88 o                         
   1  -2   5        228.88        245.93         9.93 o                         
   2  -2   5       1987.24       2085.25        58.46 o                         
   3  -2   5       7265.20       7337.02       191.40 o                         
   4  -2   5        155.30        103.14         4.14 o                         
   5  -2   5       1812.31       1989.07        52.48 o                         
   6  -2   5         23.25         12.86         4.00 o                         
   7  -2   5        103.29        146.93         6.59 o                         
   8  -2   5          0.44         10.61         5.23 o                         
   9  -2   5        153.55        142.98         8.34 o                         
  10  -2   5         11.72          8.84         7.24 o                         
 -11  -1   5         91.55         43.88        11.71 o                         
 -10  -1   5         37.48         31.09         9.45 o                         
  -9  -1   5        339.74        345.40        15.73 o                         
  -8  -1   5        252.37        232.42        11.26 o                         
  -7  -1   5        136.75        136.77         7.56 o                         
  -6  -1   5          6.13         16.68         4.99 o                         
  -5  -1   5       1042.40       1255.32        36.16 o                         
  -4  -1   5       4408.45       4521.83       118.20 o                         
  -3  -1   5        336.47        377.00        11.07 o                         
  -2  -1   5      21399.00      19559.94       832.84 o                         
  -1  -1   5       8770.28       8949.33       294.85 o                         
   0  -1   5      10649.28      10147.18       432.44 o                         
   1  -1   5      16414.18      16018.35      1181.28 o                         
   2  -1   5       7896.22       7724.64       215.54 o                         
   3  -1   5         13.39         36.91         2.52 o                         
   4  -1   5        771.74        552.75        15.43 o                         
   5  -1   5       1301.88       1250.79        33.46 o                         
   6  -1   5       1674.47       1678.34        44.61 o                         
   7  -1   5       1015.74       1141.71        31.23 o                         
   8  -1   5         86.27        124.31         6.89 o                         
   9  -1   5        237.14        257.14        10.19 o                         
  10  -1   5         26.78         10.28         9.07 o                         
 -11   0   5        144.73        156.93        12.68 o                         
 -10   0   5        188.11        190.74        11.12 o                         
  -9   0   5        399.24        399.82        18.59 o                         
  -8   0   5        331.96        285.66        13.32 o                         
  -7   0   5        555.14        570.78        19.09 o                         
  -6   0   5        676.15        632.21        19.90 o                         
  -5   0   5       1765.29       2275.49        64.34 o                         
  -4   0   5       2331.01       2690.16        75.63 o                         
  -3   0   5        141.46        189.19         6.72 o                         
  -2   0   5       7453.35       7163.73       199.85 o                         
  -1   0   5       5927.61       5983.12       180.49 o                         
   0   0   5      10394.04       9775.06       416.40 o                         
   1   0   5       9862.54       9314.90       259.80 o                         
   2   0   5        347.12        306.99         8.35 o                         
   3   0   5       2733.68       2884.51        71.19 o                         
   4   0   5       5207.88       5528.48       144.29 o                         
   5   0   5        323.55        303.51         9.96 o                         
   6   0   5       1411.56       1395.80        37.32 o                         
   7   0   5        263.06        262.87         9.61 o                         
   8   0   5        963.45       1028.74        35.88 o                         
   9   0   5          6.10          6.42         7.30 o                         
  10   0   5        100.05        151.46        12.07 o                         
 -11   1   5          4.59          5.63        10.01 o                         
 -10   1   5         46.35         46.91         9.14 o                         
  -9   1   5         90.90         83.51         8.48 o                         
  -8   1   5         20.76         14.78         6.72 o                         
  -7   1   5       1088.91       1123.63        33.89 o                         
  -6   1   5       1840.63       1864.73        53.06 o                         
  -5   1   5        454.87        527.75        16.65 o                         
  -4   1   5         29.28         62.14         4.40 o                         
  -3   1   5       8053.47       8846.26       246.87 o                         
  -2   1   5        816.46        832.43        22.37 o                         
  -1   1   5        931.60        905.04        22.75 o                         
   0   1   5       9229.54       8437.79       207.54 o                         
   1   1   5       1550.94       1679.66        39.49 o                         
   2   1   5        201.71        186.97         5.32 o                         
   3   1   5      10734.09      10489.30       257.34 o                         
   4   1   5        589.58        657.75        18.19 o                         
   5   1   5        182.68        208.65         8.00 o                         
   6   1   5       1354.59       1280.73        36.62 o                         
   7   1   5         38.89         63.78         4.93 o                         
   8   1   5        500.80        542.60        29.24 o                         
   9   1   5         10.14          2.49         7.77 o                         
  10   1   5        207.59        232.50        12.08 o                         
 -11   2   5         22.25         15.21        10.38 o                         
 -10   2   5        687.75        680.23        25.06 o                         
  -9   2   5         47.10         75.54         8.40 o                         
  -8   2   5        560.96        603.29        22.75 o                         
  -7   2   5        381.99        384.93        15.01 o                         
  -6   2   5        397.61        394.86        14.24 o                         
  -5   2   5        468.51        528.99        16.80 o                         
  -4   2   5       2410.29       2390.18        67.25 o                         
  -3   2   5       3714.29       3988.77       120.50 o                         
  -2   2   5        878.89        914.24        31.20 o                         
  -1   2   5       1765.35       1763.80        53.63 o                         
   0   2   5       5267.62       5208.92       145.47 o                         
   1   2   5       1461.15       1540.49        36.32 o                         
   2   2   5       3499.92       3270.08        76.42 o                         
   3   2   5        367.67        308.76         8.95 o                         
   4   2   5        181.51        210.24         7.69 o                         
   5   2   5        113.27         95.67         4.85 o                         
   6   2   5         85.64        103.78         7.23 o                         
   7   2   5        454.03        444.98        24.63 o                         
   8   2   5        181.25        165.04         9.15 o                         
   9   2   5         24.92         25.35         8.19 o                         
  10   2   5          5.62          5.85         9.26 o                         
 -10   3   5        247.14        247.06        14.73 o                         
  -9   3   5        357.44        282.59        12.76 o                         
  -8   3   5        570.23        651.19        22.38 o                         
  -7   3   5       1825.13       1732.82        50.02 o                         
  -6   3   5        285.29        305.60        12.13 o                         
  -5   3   5       1999.65       2051.22        58.18 o                         
  -4   3   5         12.68         19.24         3.43 o                         
  -3   3   5       1328.53       1441.53        44.11 o                         
  -2   3   5       1401.87       1535.36        47.07 o                         
  -1   3   5      11152.24      11325.03       340.90 o                         
   0   3   5       1154.53       1180.17        33.63 o                         
   1   3   5       4583.82       4324.91       106.44 o                         
   2   3   5        490.95        455.19        12.41 o                         
   3   3   5         89.60         83.39         4.22 o                         
   4   3   5         71.91         74.47         5.63 o                         
   5   3   5        403.48        332.66        14.53 o                         
   6   3   5          1.60          4.02         5.56 o                         
   7   3   5          2.56          9.98         6.40 o                         
   8   3   5          1.23          0.59         7.25 o                         
   9   3   5          7.35         -1.10         8.29 o                         
 -10   4   5         25.36         18.47        12.40 o                         
  -9   4   5        429.82        390.78        15.99 o                         
  -8   4   5       2515.12       2627.26        75.01 o                         
  -7   4   5         60.44         39.78         6.33 o                         
  -6   4   5       1142.41       1239.18        36.43 o                         
  -5   4   5       2834.06       2699.38        82.19 o                         
  -4   4   5         99.67         94.26         5.12 o                         
  -3   4   5       1458.01       1468.17        45.47 o                         
  -2   4   5         24.62         10.92         3.91 o                         
  -1   4   5       6778.51       7271.97       219.18 o                         
   0   4   5        215.92        278.10        10.11 o                         
   1   4   5        583.97        592.98        16.73 o                         
   2   4   5       3643.95       3456.41        95.36 o                         
   3   4   5         35.49         30.47         3.86 o                         
   4   4   5        180.32        155.90         8.32 o                         
   5   4   5         61.65         87.35         8.86 o                         
   6   4   5        621.99        586.66        20.43 o                         
   7   4   5          3.09          1.23         6.83 o                         
   8   4   5        143.13        145.74         9.40 o                         
   9   4   5         94.44        120.33        10.87 o                         
 -10   5   5        116.52         84.30        14.08 o                         
  -9   5   5        174.26        157.38        10.76 o                         
  -8   5   5        249.53        293.50        12.54 o                         
  -7   5   5        796.74        714.92        23.70 o                         
  -6   5   5        828.95        914.42        30.32 o                         
  -5   5   5       2131.57       2120.41        56.43 o                         
  -4   5   5        257.38        338.84        12.84 o                         
  -3   5   5       2279.90       2292.01        70.14 o                         
  -2   5   5         56.29         56.55         5.37 o                         
  -1   5   5        131.08        110.83         7.14 o                         
   0   5   5       2305.67       2310.09        60.93 o                         
   1   5   5       2375.82       2534.11        66.65 o                         
   2   5   5        888.40        808.00        30.90 o                         
   3   5   5         93.76         75.90         5.69 o                         
   4   5   5        757.06        653.80        30.41 o                         
   5   5   5         11.26          9.80         5.97 o                         
   6   5   5          0.13          3.61         6.41 o                         
   7   5   5          1.88          6.78         7.17 o                         
   8   5   5          0.96         -1.98         8.86 o                         
  -9   6   5        115.82        103.55        10.34 o                         
  -8   6   5        349.08        304.44        14.57 o                         
  -7   6   5         12.03         13.78         6.49 o                         
  -6   6   5       1827.84       1914.38        60.02 o                         
  -5   6   5        103.14        124.20         7.35 o                         
  -4   6   5        587.71        721.72        24.01 o                         
  -3   6   5       2003.40       2207.16        82.73 o                         
  -2   6   5        501.60        448.79        17.98 o                         
  -1   6   5       1463.16       1697.30        74.16 o                         
   0   6   5         10.54          3.39         4.87 o                         
   1   6   5         30.80         43.65         4.85 o                         
   2   6   5        270.62        276.17        11.63 o                         
   3   6   5         17.89         19.33         5.22 o                         
   4   6   5        840.23        756.36        36.12 o                         
   5   6   5         66.90         75.75         7.36 o                         
   6   6   5        302.41        255.80        12.26 o                         
   7   6   5        103.60         99.06         9.46 o                         
   8   6   5         41.75         41.30         9.74 o                         
  -8   7   5          7.63         19.65         9.20 o                         
  -7   7   5        179.45        153.97         9.87 o                         
  -6   7   5        578.60        523.29        19.88 o                         
  -5   7   5        236.97        242.44        12.18 o                         
  -4   7   5        366.38        420.34        16.40 o                         
  -3   7   5        785.73        932.17        30.22 o                         
  -2   7   5        239.56        337.26        17.51 o                         
  -1   7   5        574.96        725.49        29.86 o                         
   0   7   5          0.38         -1.82         5.03 o                         
   1   7   5         47.33         38.97         6.02 o                         
   2   7   5        533.32        603.32        28.40 o                         
   3   7   5        187.45        173.40         8.36 o                         
   4   7   5        197.64        183.72         8.94 o                         
   5   7   5          9.17          9.74         7.28 o                         
   6   7   5         10.03         -6.72         8.28 o                         
   7   7   5         78.16         66.31         9.66 o                         
  -7   8   5        293.56        317.59        24.49 o                         
  -6   8   5        238.73        186.87        10.33 o                         
  -5   8   5          9.13          7.08         7.70 o                         
  -4   8   5       1544.46       1467.12        48.50 o                         
  -3   8   5         87.81         76.09         6.71 o                         
  -2   8   5        113.59        137.50         9.64 o                         
  -1   8   5        316.12        426.42        16.30 o                         
   0   8   5         18.15         12.41         5.92 o                         
   1   8   5        136.37        198.90         9.61 o                         
   2   8   5         14.04         13.49         6.80 o                         
   3   8   5        128.78        105.49        12.55 o                         
   4   8   5          1.45         -1.15         6.97 o                         
   5   8   5          5.93         17.98         7.54 o                         
   6   8   5         59.43         50.85         9.40 o                         
  -6   9   5         56.70         28.23         8.89 o                         
  -5   9   5        269.84        332.99        21.79 o                         
  -4   9   5        251.62        228.71        11.49 o                         
  -3   9   5         71.44         44.42         9.06 o                         
  -2   9   5        200.91        193.28        10.70 o                         
  -1   9   5          9.07         13.46         6.14 o                         
   0   9   5         14.53         24.45         8.81 o                         
   1   9   5          2.32          2.11         7.72 o                         
   2   9   5          4.00          7.04         7.71 o                         
   3   9   5          7.32          5.09         8.08 o                         
   4   9   5        109.85        122.64        14.17 o                         
   5   9   5         57.17         25.50         9.19 o                         
  -4  10   5         97.58         72.76         8.86 o                         
  -3  10   5         34.79         68.48         9.39 o                         
  -2  10   5        435.32        411.86        26.09 o                         
  -1  10   5         79.35        106.36         9.84 o                         
   0  10   5         24.82         28.14         6.79 o                         
   1  10   5         20.43         16.24         8.55 o                         
   2  10   5          3.06         20.32         8.92 o                         
   3  10   5          0.75          6.76        10.20 o                         
  -3 -12   6        239.62        217.83        12.68 o                         
  -2 -12   6          0.27        -12.71        12.71 o                         
  -1 -12   6        133.74        127.33        13.69 o                         
   0 -12   6        137.58        121.97        12.52 o                         
   1 -12   6         52.60         55.84        10.17 o                         
   2 -12   6         89.61        124.10        13.05 o                         
   3 -12   6         76.46         95.31        12.80 o                         
  -5 -11   6        120.69        127.31        11.32 o                         
  -4 -11   6          3.86         11.98         8.82 o                         
  -3 -11   6        242.86        268.04        41.04 o                         
  -2 -11   6         11.94         12.75         8.56 o                         
  -1 -11   6         97.45         95.62        10.70 o                         
   0 -11   6         91.08         84.25        10.39 o                         
   1 -11   6        163.31        150.45        11.36 o                         
   2 -11   6        390.92        388.43        23.69 o                         
   3 -11   6        381.81        378.44        18.75 o                         
   4 -11   6        310.38        335.52        16.95 o                         
   5 -11   6        341.01        355.58        33.45 o                         
  -6 -10   6         11.83         -5.65         8.11 o                         
  -5 -10   6         19.17         20.69         7.86 o                         
  -4 -10   6          3.06         10.31         7.74 o                         
  -3 -10   6        270.07        256.80        26.97 o                         
  -2 -10   6        445.81        444.64        35.48 o                         
  -1 -10   6       1296.39       1329.15       101.86 o                         
   0 -10   6          7.32          4.99         6.25 o                         
   1 -10   6        344.15        348.29        28.19 o                         
   2 -10   6        138.07        125.48        10.47 o                         
   3 -10   6        608.39        604.91        24.11 o                         
   4 -10   6        427.81        469.90        20.96 o                         
   5 -10   6        501.25        500.20        28.72 o                         
   6 -10   6        535.50        534.32        24.20 o                         
  -7  -9   6         33.14         37.18        11.10 o                         
  -6  -9   6          3.00         -7.16         7.16 o                         
  -5  -9   6         18.68         11.13         6.96 o                         
  -4  -9   6        141.48        145.93         9.43 o                         
  -3  -9   6        753.97        807.61        40.23 o                         
  -2  -9   6        179.24        181.14        11.68 o                         
  -1  -9   6        431.53        459.65        21.33 o                         
   0  -9   6        585.35        579.64        47.94 o                         
   1  -9   6        220.98        222.30        19.20 o                         
   2  -9   6         88.12         98.77         8.79 o                         
   3  -9   6        265.34        239.46        11.62 o                         
   4  -9   6        488.42        506.20        21.05 o                         
   5  -9   6        962.76        925.40        34.69 o                         
   6  -9   6        640.14        586.78        24.36 o                         
   7  -9   6        597.64        673.53        27.57 o                         
  -8  -8   6        183.39        196.99        17.79 o                         
  -7  -8   6          7.75         21.78         7.00 o                         
  -6  -8   6         41.43         51.82         7.81 o                         
  -5  -8   6        216.39        210.11        10.45 o                         
  -4  -8   6        197.32        161.01         9.00 o                         
  -3  -8   6        185.79        160.27         9.39 o                         
  -2  -8   6          8.95         11.69         5.60 o                         
  -1  -8   6        351.22        340.08        21.74 o                         
   0  -8   6       1212.58       1187.71        47.31 o                         
   1  -8   6        979.46       1093.28        48.83 o                         
   2  -8   6        535.21        565.41        23.82 o                         
   3  -8   6        362.90        383.43        16.34 o                         
   4  -8   6        554.17        537.33        21.08 o                         
   5  -8   6        229.58        242.66        11.72 o                         
   6  -8   6         66.98         92.76         8.58 o                         
   7  -8   6        528.05        531.69        22.75 o                         
   8  -8   6        180.48        143.19        19.33 o                         
  -9  -7   6        264.82        296.19        20.91 o                         
  -8  -7   6         69.10         88.17         8.13 o                         
  -7  -7   6         43.06         47.12         6.94 o                         
  -6  -7   6        351.47        369.25        14.73 o                         
  -5  -7   6        595.29        581.60        32.28 o                         
  -4  -7   6       1710.23       1634.97        70.07 o                         
  -3  -7   6        403.63        420.87        18.39 o                         
  -2  -7   6        440.76        388.21        15.32 o                         
  -1  -7   6       1292.37       1287.84        56.06 o                         
   0  -7   6        140.34        143.71         8.16 o                         
   1  -7   6         62.39         88.01         6.89 o                         
   2  -7   6        173.94        192.52        10.46 o                         
   3  -7   6        974.24        923.21        35.86 o                         
   4  -7   6        336.03        403.93        16.61 o                         
   5  -7   6          8.04         12.39         6.02 o                         
   6  -7   6        392.62        425.06        18.46 o                         
   7  -7   6        260.26        265.01        12.77 o                         
   8  -7   6        124.61        136.01        12.16 o                         
   9  -7   6        262.71        265.26        14.11 o                         
  -9  -6   6        350.09        423.95        20.19 o                         
  -8  -6   6        187.80        201.56        10.37 o                         
  -7  -6   6        894.28        986.17        33.67 o                         
  -6  -6   6        159.27        155.19         8.22 o                         
  -5  -6   6         72.22         69.61         5.72 o                         
  -4  -6   6         53.66         54.68         6.68 o                         
  -3  -6   6        570.97        571.14        21.69 o                         
  -2  -6   6       3647.96       3616.15       119.64 o                         
  -1  -6   6       1873.30       1721.91        59.91 o                         
   0  -6   6        625.40        683.29        23.73 o                         
   1  -6   6        842.57        818.41        31.49 o                         
   2  -6   6        429.53        430.54        16.09 o                         
   3  -6   6        359.27        398.42        15.34 o                         
   4  -6   6        228.93        217.12        11.31 o                         
   5  -6   6        351.45        349.21        15.04 o                         
   6  -6   6         93.93         99.20         6.76 o                         
   7  -6   6          4.35         10.43         5.48 o                         
   8  -6   6         36.83         52.22         7.26 o                         
   9  -6   6         33.99         35.89         7.74 o                         
 -10  -5   6        115.50        116.35        12.49 o                         
  -9  -5   6         74.28         80.02        10.15 o                         
  -8  -5   6         14.92         10.61         6.12 o                         
  -7  -5   6        633.43        738.66        24.10 o                         
  -6  -5   6       1117.73       1213.61        35.70 o                         
  -5  -5   6        211.62        198.81         9.14 o                         
  -4  -5   6        716.39        681.47        22.45 o                         
  -3  -5   6       1799.67       1834.80        61.14 o                         
  -2  -5   6       2250.77       2270.14        75.31 o                         
  -1  -5   6      11206.55      10870.75       357.63 o                         
   0  -5   6       1050.46       1003.39        33.86 o                         
   1  -5   6      12400.25      11884.31       357.77 o                         
   2  -5   6        344.78        422.40        12.83 o                         
   3  -5   6       1392.33       1324.96        44.58 o                         
   4  -5   6         75.90         69.58         5.28 o                         
   5  -5   6        229.32        257.54        10.81 o                         
   6  -5   6       1114.13       1031.45        32.67 o                         
   7  -5   6        254.36        286.42        11.16 o                         
   8  -5   6        587.33        617.31        19.24 o                         
   9  -5   6         14.30          4.29         6.60 o                         
 -10  -4   6          6.00         -0.86        11.22 o                         
  -9  -4   6         42.38         36.68         9.30 o                         
  -8  -4   6        145.78        116.60        10.49 o                         
  -7  -4   6        772.42        767.25        24.40 o                         
  -6  -4   6       1062.77       1092.29        32.91 o                         
  -5  -4   6        563.53        452.04        15.26 o                         
  -4  -4   6       1055.50       1013.08        31.91 o                         
  -3  -4   6        765.04        704.35        22.52 o                         
  -2  -4   6         61.52         67.96         4.14 o                         
  -1  -4   6       5381.22       5243.91       173.17 o                         
   0  -4   6       4104.38       4271.20       141.15 o                         
   1  -4   6      13081.03      12341.21       343.87 o                         
   2  -4   6         74.31        133.72         5.45 o                         
   3  -4   6       8312.67       7867.51       237.08 o                         
   4  -4   6         14.81         10.60         3.03 o                         
   5  -4   6       2831.41       2736.79        71.88 o                         
   6  -4   6        877.68        819.30        22.95 o                         
   7  -4   6         13.26         35.60         5.02 o                         
   8  -4   6       1121.94       1085.92        30.38 o                         
   9  -4   6         16.39         20.20         6.48 o                         
  10  -4   6         94.86        133.02        10.41 o                         
 -10  -3   6         17.88         12.40        13.33 o                         
  -9  -3   6        122.68        113.07         9.91 o                         
  -8  -3   6        152.91        168.33        10.90 o                         
  -7  -3   6          4.37         -2.00         6.69 o                         
  -6  -3   6        465.81        508.18        18.46 o                         
  -5  -3   6        604.37        595.04        18.70 o                         
  -4  -3   6       5623.99       5739.66       173.01 o                         
  -3  -3   6        160.25        277.43        10.31 o                         
  -2  -3   6       2029.07       1976.49        59.96 o                         
  -1  -3   6       6551.67       6960.46       229.54 o                         
   0  -3   6       4510.75       4447.25       164.20 o                         
   1  -3   6      16993.80      16264.39       848.28 o                         
   2  -3   6         47.90         68.42         3.13 o                         
   3  -3   6      12655.50      12146.99       298.61 o                         
   4  -3   6          2.93          5.09         2.88 o                         
   5  -3   6       2878.21       3001.65        78.71 o                         
   6  -3   6        132.77        115.48         5.66 o                         
   7  -3   6        118.01        128.05         8.27 o                         
   8  -3   6        279.66        271.11        10.48 o                         
   9  -3   6         33.35         27.44         6.33 o                         
  10  -3   6        541.47        587.72        21.55 o                         
 -11  -2   6          5.14          1.67        12.71 o                         
 -10  -2   6        162.06        148.26        12.03 o                         
  -9  -2   6         11.98         12.88         9.19 o                         
  -8  -2   6        321.65        338.24        15.93 o                         
  -7  -2   6          1.43          0.47         6.26 o                         
  -6  -2   6        245.78        269.98        10.82 o                         
  -5  -2   6          5.64         11.30         3.94 o                         
  -4  -2   6       1876.06       1863.97        52.57 o                         
  -3  -2   6         68.06        117.36         5.28 o                         
  -2  -2   6        239.48        162.73         6.70 o                         
  -1  -2   6       2101.72       2298.27        85.19 o                         
   0  -2   6        267.15        287.84        14.69 o                         
   1  -2   6       2518.76       2618.23       112.01 o                         
   2  -2   6       3235.07       3277.33        99.05 o                         
   3  -2   6      12198.25      12032.49       295.82 o                         
   4  -2   6        473.27        420.19        12.23 o                         
   5  -2   6       4093.56       4338.91       113.60 o                         
   6  -2   6        507.98        512.93        16.60 o                         
   7  -2   6       2312.48       2444.59        64.53 o                         
   8  -2   6        295.53        233.83         9.27 o                         
   9  -2   6         71.65         59.51         6.61 o                         
  10  -2   6         78.83         69.25         7.47 o                         
 -11  -1   6         27.62         29.03        11.71 o                         
 -10  -1   6         35.34         56.09        10.21 o                         
  -9  -1   6         14.99         13.43         8.73 o                         
  -8  -1   6         30.59         31.88         7.58 o                         
  -7  -1   6        154.47        190.33         8.97 o                         
  -6  -1   6       1476.25       1488.69        43.03 o                         
  -5  -1   6        390.86        423.82        13.32 o                         
  -4  -1   6        234.94        271.94         9.81 o                         
  -3  -1   6         12.83         16.44         3.02 o                         
  -2  -1   6        906.33        827.54        23.82 o                         
  -1  -1   6       3866.18       3916.57       167.60 o                         
   0  -1   6         90.98         80.23         4.94 o                         
   1  -1   6          8.13         38.89         3.32 o                         
   2  -1   6        996.36        936.54        29.09 o                         
   3  -1   6       3445.36       3613.09        84.50 o                         
   4  -1   6         19.19         31.29         3.10 o                         
   5  -1   6       3227.50       3301.39        86.57 o                         
   6  -1   6        673.81        656.53        19.02 o                         
   7  -1   6        352.17        406.21        14.09 o                         
   8  -1   6         17.61         33.29         5.45 o                         
   9  -1   6         96.87         92.86         6.82 o                         
  10  -1   6        173.89        129.97         8.13 o                         
 -11   0   6         14.46         31.44        11.17 o                         
 -10   0   6         80.39         73.61        10.21 o                         
  -9   0   6        165.74        181.41        10.96 o                         
  -8   0   6        220.11        254.32        13.13 o                         
  -7   0   6        673.13        668.85        23.36 o                         
  -6   0   6          1.61         14.04         5.20 o                         
  -5   0   6       2675.82       2795.86        78.77 o                         
  -4   0   6        347.87        471.14        13.95 o                         
  -3   0   6       1805.35       1751.61        46.27 o                         
  -2   0   6        941.36        945.14        27.15 o                         
  -1   0   6       1367.64       1436.05        43.91 o                         
   0   0   6       3534.18       3902.51       129.14 o                         
   1   0   6       2210.88       2056.35        62.60 o                         
   2   0   6       3784.89       3767.31       105.29 o                         
   3   0   6         94.07        118.93         4.22 o                         
   4   0   6       2382.49       2415.31        59.81 o                         
   5   0   6        237.94        236.71         8.60 o                         
   6   0   6         43.22         34.63         4.46 o                         
   7   0   6        389.56        412.10        14.02 o                         
   8   0   6        508.96        509.92        25.14 o                         
   9   0   6        267.29        239.20        11.09 o                         
  10   0   6          2.21          9.07         8.82 o                         
 -10   1   6         87.54         79.66         9.89 o                         
  -9   1   6        159.28        203.14        10.72 o                         
  -8   1   6         85.31         82.14         7.65 o                         
  -7   1   6        306.03        295.67        11.92 o                         
  -6   1   6         79.54        111.26         7.18 o                         
  -5   1   6       3552.80       3430.58       103.96 o                         
  -4   1   6        481.06        494.08        15.70 o                         
  -3   1   6       1935.94       1803.17        51.02 o                         
  -2   1   6        539.96        600.16        16.57 o                         
  -1   1   6       2660.74       2606.91        64.40 o                         
   0   1   6       1304.16       1232.95        34.95 o                         
   1   1   6        302.94        298.80         8.03 o                         
   2   1   6       4127.52       4258.18        94.77 o                         
   3   1   6          1.90         11.86         2.53 o                         
   4   1   6       3574.33       3546.46        92.60 o                         
   5   1   6       1197.12       1218.62        32.69 o                         
   6   1   6        189.02        228.56         8.51 o                         
   7   1   6          8.21          3.57         4.63 o                         
   8   1   6          0.55          9.62         5.56 o                         
   9   1   6         73.10         78.91        13.40 o                         
  10   1   6         45.65         32.14        11.56 o                         
 -10   2   6          0.83          3.90         9.94 o                         
  -9   2   6          5.84          7.09         7.93 o                         
  -8   2   6         87.16         92.32         8.01 o                         
  -7   2   6       1003.28       1130.00        33.89 o                         
  -6   2   6         27.98         34.31         5.16 o                         
  -5   2   6       1426.83       1343.21        41.93 o                         
  -4   2   6        217.79        230.51        10.06 o                         
  -3   2   6       5696.03       5267.65       159.02 o                         
  -2   2   6       5056.04       5395.90       162.94 o                         
  -1   2   6       2676.81       2326.47        70.58 o                         
   0   2   6       1406.33       1382.14        39.22 o                         
   1   2   6        186.98        132.38         4.44 o                         
   2   2   6          7.41         12.30         2.37 o                         
   3   2   6         93.41        123.07         4.42 o                         
   4   2   6       2353.01       2321.76        61.00 o                         
   5   2   6        123.26        134.93         6.52 o                         
   6   2   6       2407.64       2482.69        70.11 o                         
   7   2   6        528.73        566.85        26.31 o                         
   8   2   6         86.62        133.51         8.60 o                         
   9   2   6          7.30         17.12         8.65 o                         
 -10   3   6         10.40         14.23         9.47 o                         
  -9   3   6          0.62         -0.48         8.12 o                         
  -8   3   6          3.63         -6.16         7.31 o                         
  -7   3   6          6.89         -4.68         5.94 o                         
  -6   3   6        161.06        204.30         9.30 o                         
  -5   3   6        928.77        974.35        29.01 o                         
  -4   3   6        335.92        376.96        13.85 o                         
  -3   3   6       3853.69       3688.39       111.86 o                         
  -2   3   6        173.14        165.16         7.53 o                         
  -1   3   6       3946.46       3797.22       114.72 o                         
   0   3   6       2901.32       2945.35        82.54 o                         
   1   3   6       1615.45       1603.41        39.93 o                         
   2   3   6        345.97        311.07         9.40 o                         
   3   3   6         14.03         12.51         3.48 o                         
   4   3   6        379.68        384.83        13.20 o                         
   5   3   6        720.57        783.96        29.80 o                         
   6   3   6       1017.44        999.24        33.66 o                         
   7   3   6        328.14        334.47        16.67 o                         
   8   3   6        166.13        169.08         9.65 o                         
   9   3   6         38.84         39.54         8.85 o                         
 -10   4   6         13.59         10.75         9.69 o                         
  -9   4   6         67.54         61.15         8.76 o                         
  -8   4   6          1.72          3.16         7.15 o                         
  -7   4   6         41.09         14.85         6.16 o                         
  -6   4   6        198.51        144.06         7.41 o                         
  -5   4   6        144.89        162.34         8.22 o                         
  -4   4   6          2.15         18.63         5.18 o                         
  -3   4   6        911.16        886.62        28.55 o                         
  -2   4   6        107.54        133.18         6.52 o                         
  -1   4   6       3992.88       4144.98       125.29 o                         
   0   4   6       1723.19       1828.87        51.76 o                         
   1   4   6       1320.66       1285.43        34.43 o                         
   2   4   6       1697.15       1689.76        48.70 o                         
   3   4   6        136.57        136.16         5.74 o                         
   4   4   6         16.26         14.72         4.49 o                         
   5   4   6         16.67         17.79         5.47 o                         
   6   4   6        392.43        348.79        17.82 o                         
   7   4   6         45.60         42.75         7.37 o                         
   8   4   6         99.31         71.93         9.81 o                         
   9   4   6         54.17         51.27        10.39 o                         
  -9   5   6         20.57         33.86         8.86 o                         
  -8   5   6         72.30        101.49        11.38 o                         
  -7   5   6         30.55         21.57         6.73 o                         
  -6   5   6         82.40         73.67         6.21 o                         
  -5   5   6         29.04         27.59         5.72 o                         
  -4   5   6        582.78        483.44        18.28 o                         
  -3   5   6        719.20        673.17        22.99 o                         
  -2   5   6        121.61         89.93         6.13 o                         
  -1   5   6        695.37        685.41        25.33 o                         
   0   5   6         83.35         79.36         5.63 o                         
   1   5   6        248.61        288.37        10.54 o                         
   2   5   6        868.28        886.67        26.48 o                         
   3   5   6         39.45         68.18         5.35 o                         
   4   5   6        579.43        555.66        18.14 o                         
   5   5   6         21.65         14.92         6.29 o                         
   6   5   6         10.50         -2.67         6.60 o                         
   7   5   6         76.60         71.53         8.07 o                         
   8   5   6         51.74         27.31         8.70 o                         
  -9   6   6          9.06         13.41         9.83 o                         
  -8   6   6        134.10         73.76         8.44 o                         
  -7   6   6          2.54          4.25         6.84 o                         
  -6   6   6         80.93        112.47         8.75 o                         
  -5   6   6        129.13        111.08         7.69 o                         
  -4   6   6        215.22        204.74        10.28 o                         
  -3   6   6        208.31        150.87         8.36 o                         
  -2   6   6       1204.26       1074.50        37.32 o                         
  -1   6   6         24.49          6.44         6.30 o                         
   0   6   6         17.99         30.62         5.97 o                         
   1   6   6        407.35        396.20        18.14 o                         
   2   6   6        256.58        271.73        11.63 o                         
   3   6   6         98.69        116.03         6.78 o                         
   4   6   6        118.55        122.91         7.49 o                         
   5   6   6         48.30         45.73         7.12 o                         
   6   6   6         93.91         70.02        10.26 o                         
   7   6   6         53.30         49.24         8.95 o                         
  -8   7   6        217.49        155.18        12.14 o                         
  -7   7   6        165.69        134.42         9.90 o                         
  -6   7   6          6.07          4.25         7.47 o                         
  -5   7   6          0.20         -2.92         7.26 o                         
  -4   7   6         78.03         96.87         8.44 o                         
  -3   7   6          6.17         11.53         7.55 o                         
  -2   7   6         40.07         49.24         7.59 o                         
  -1   7   6        589.88        460.03        23.55 o                         
   0   7   6        367.99        419.03        17.35 o                         
   1   7   6        385.97        340.16        15.64 o                         
   2   7   6        151.88        155.39        10.29 o                         
   3   7   6         79.84         87.07         7.01 o                         
   4   7   6         75.24         76.63         7.20 o                         
   5   7   6          5.44          0.83         7.47 o                         
   6   7   6          0.71          8.29         8.39 o                         
   7   7   6         67.84         59.30        26.61 o                         
  -7   8   6          0.46          1.52         9.34 o                         
  -6   8   6        289.38        211.34        11.07 o                         
  -5   8   6          0.55          4.34         8.76 o                         
  -4   8   6          4.12          6.55         8.19 o                         
  -3   8   6          7.98         -2.91         9.48 o                         
  -2   8   6         47.58         62.21         8.09 o                         
  -1   8   6         21.50          3.01         8.43 o                         
   0   8   6         30.68         50.75         7.32 o                         
   1   8   6        130.68         88.26        10.48 o                         
   2   8   6         95.17        122.00         8.83 o                         
   3   8   6        154.08        150.28        10.17 o                         
   4   8   6          2.17         -2.05         7.73 o                         
   5   8   6         22.62         30.95         9.92 o                         
  -5   9   6         10.93         -4.41         9.86 o                         
  -4   9   6         35.71         26.11        10.48 o                         
  -3   9   6          0.48          8.65         8.88 o                         
  -2   9   6         18.07         10.34         8.98 o                         
  -1   9   6         23.21         33.00         9.62 o                         
   0   9   6         68.99         78.91         7.64 o                         
   1   9   6         93.18         59.25         9.14 o                         
   2   9   6         66.07         87.31         8.49 o                         
   3   9   6         41.19         29.99         8.10 o                         
   4   9   6         39.63         52.16         8.69 o                         
  -3  10   6          8.95         19.40        10.62 o                         
  -2  10   6          0.36         -5.85        10.40 o                         
  -1  10   6         19.46         11.97        11.48 o                         
   0  10   6          5.32          9.63         8.21 o                         
   1  10   6          0.54         12.30         8.46 o                         
   2  10   6         11.79         26.62         9.80 o                         
  -2 -12   7          9.33         14.16         8.51 o                         
  -1 -12   7          1.20         -8.85         8.85 o                         
   0 -12   7        329.68        273.38        24.29 o                         
   1 -12   7         15.09         16.33         9.74 o                         
   2 -12   7        174.26        170.76        13.20 o                         
  -5 -11   7          0.16         -1.91        17.59 o                         
  -4 -11   7         74.43         81.66        12.29 o                         
  -3 -11   7          6.08          7.17         8.50 o                         
  -2 -11   7         81.52         79.02         9.17 o                         
  -1 -11   7          3.05          0.04         8.22 o                         
   0 -11   7         20.46         20.62        10.94 o                         
   1 -11   7          3.63         -1.22         8.27 o                         
   2 -11   7        141.14        160.21        13.09 o                         
   3 -11   7          0.17         -9.64         9.64 o                         
   4 -11   7         66.47         86.41        10.17 o                         
   5 -11   7         12.96        -22.30        22.30 o                         
  -6 -10   7         31.71         42.75         8.75 o                         
  -5 -10   7        115.33         94.44         9.39 o                         
  -4 -10   7         65.61         55.77         8.39 o                         
  -3 -10   7          0.71          1.97         7.66 o                         
  -2 -10   7        284.91        294.63        14.68 o                         
  -1 -10   7        720.10        690.29        37.16 o                         
   0 -10   7         29.44         24.24         6.49 o                         
   1 -10   7          8.49         26.95         9.44 o                         
   2 -10   7        147.31        160.47        11.20 o                         
   3 -10   7          1.45          4.15         7.67 o                         
   4 -10   7         99.48        127.12         9.70 o                         
   5 -10   7         19.04         21.29         8.73 o                         
   6 -10   7         21.77         31.04        11.05 o                         
  -7  -9   7        181.11        185.42        10.91 o                         
  -6  -9   7         29.87         27.08         7.61 o                         
  -5  -9   7        340.46        322.18        18.03 o                         
  -4  -9   7        557.50        525.61        38.08 o                         
  -3  -9   7         52.77         46.33         7.04 o                         
  -2  -9   7        227.84        216.05        10.97 o                         
  -1  -9   7        174.87        164.99         9.12 o                         
   0  -9   7        196.91        207.94        11.43 o                         
   1  -9   7        400.42        395.14        25.01 o                         
   2  -9   7         33.79         48.11         7.94 o                         
   3  -9   7         69.39         97.72         7.86 o                         
   4  -9   7          0.55         13.04         7.18 o                         
   5  -9   7          1.62         17.58         7.74 o                         
   6  -9   7          4.41         20.63         8.49 o                         
   7  -9   7         57.59         69.56         9.93 o                         
  -8  -8   7         11.82         12.95         9.46 o                         
  -7  -8   7         13.47         10.42         7.30 o                         
  -6  -8   7        168.78        189.68         9.70 o                         
  -5  -8   7        530.08        515.26        22.59 o                         
  -4  -8   7        150.25        158.56         8.98 o                         
  -3  -8   7        230.67        243.99        14.98 o                         
  -2  -8   7       1512.88       1445.44        64.58 o                         
  -1  -8   7        360.74        362.64        15.38 o                         
   0  -8   7       1473.87       1446.51        67.77 o                         
   1  -8   7       4240.26       4215.49       155.99 o                         
   2  -8   7        293.04        269.91        14.28 o                         
   3  -8   7        715.69        736.13        26.72 o                         
   4  -8   7       1135.56       1020.23        35.86 o                         
   5  -8   7        518.03        596.68        23.23 o                         
   6  -8   7         55.68         40.58         7.81 o                         
   7  -8   7         27.13         36.28        10.51 o                         
   8  -8   7        144.65        143.72        11.45 o                         
  -9  -7   7        261.56        285.58        15.64 o                         
  -8  -7   7          0.00          0.68         7.26 o                         
  -7  -7   7        231.92        207.96        10.63 o                         
  -6  -7   7         55.29         36.88         6.42 o                         
  -5  -7   7         48.50         49.29         6.26 o                         
  -4  -7   7       2287.97       2293.70        95.35 o                         
  -3  -7   7        875.26        836.89        30.18 o                         
  -2  -7   7       2742.32       2675.30        99.17 o                         
  -1  -7   7        338.89        372.22        16.97 o                         
   0  -7   7       2964.15       3038.27       100.69 o                         
   1  -7   7       1962.46       2089.88        69.57 o                         
   2  -7   7       2879.25       2650.15       109.92 o                         
   3  -7   7       2674.68       2694.52        89.45 o                         
   4  -7   7        146.47        226.59        11.07 o                         
   5  -7   7        634.25        674.43        25.02 o                         
   6  -7   7        153.07        134.44         8.79 o                         
   7  -7   7        304.45        380.84        18.47 o                         
   8  -7   7         50.45         38.44         8.01 o                         
  -9  -6   7        201.59        200.25        12.90 o                         
  -8  -6   7         46.94         28.58         7.06 o                         
  -7  -6   7        644.60        678.31        23.11 o                         
  -6  -6   7         79.31         94.39         6.98 o                         
  -5  -6   7         77.69         76.28         6.27 o                         
  -4  -6   7        185.79        213.08         9.49 o                         
  -3  -6   7         32.74         16.65         4.71 o                         
  -2  -6   7       1028.38        939.48        32.07 o                         
  -1  -6   7         16.19         33.83         4.32 o                         
   0  -6   7       2526.50       2503.56        83.17 o                         
   1  -6   7         22.91         49.20         4.03 o                         
   2  -6   7       5689.13       5865.50       176.84 o                         
   3  -6   7       9850.81       9596.53       289.11 o                         
   4  -6   7       2844.39       2545.66        77.34 o                         
   5  -6   7       1488.68       1494.41        46.31 o                         
   6  -6   7        969.32        878.29        28.64 o                         
   7  -6   7        759.62        843.46        24.20 o                         
   8  -6   7         88.73        105.06         7.15 o                         
   9  -6   7        265.03        262.84        15.69 o                         
 -10  -5   7         62.96         44.83        11.69 o                         
  -9  -5   7         20.33         18.68        10.05 o                         
  -8  -5   7        252.20        224.97        10.80 o                         
  -7  -5   7        454.31        476.14        17.75 o                         
  -6  -5   7         15.16          8.82         5.38 o                         
  -5  -5   7         97.49         91.07         6.35 o                         
  -4  -5   7        609.12        564.70        19.34 o                         
  -3  -5   7         79.13         81.02         5.25 o                         
  -2  -5   7          3.26          4.38         3.74 o                         
  -1  -5   7        165.26        185.05         8.40 o                         
   0  -5   7       1494.96       1534.40        51.20 o                         
   1  -5   7          1.75         16.69         2.90 o                         
   2  -5   7        938.42       1111.06        31.62 o                         
   3  -5   7         10.02         21.50         4.17 o                         
   4  -5   7       3668.52       3651.30       110.39 o                         
   5  -5   7        814.69        787.61        23.49 o                         
   6  -5   7        871.68        784.45        22.25 o                         
   7  -5   7        272.76        314.44        12.23 o                         
   8  -5   7        378.82        359.93        13.59 o                         
   9  -5   7        229.66        221.33         9.66 o                         
 -10  -4   7         35.44         32.66        10.80 o                         
  -9  -4   7        102.50         86.70        10.36 o                         
  -8  -4   7        946.52        915.09        49.14 o                         
  -7  -4   7        191.23        199.61         9.41 o                         
  -6  -4   7         73.92         68.24         6.01 o                         
  -5  -4   7         41.46         22.91         4.67 o                         
  -4  -4   7        432.15        395.66        14.47 o                         
  -3  -4   7          1.75         13.02         3.69 o                         
  -2  -4   7         57.11         88.78         4.58 o                         
  -1  -4   7        121.13        106.02         5.08 o                         
   0  -4   7        896.79       1153.49        38.53 o                         
   1  -4   7         77.58         99.42         4.59 o                         
   2  -4   7        381.08        459.76        13.76 o                         
   3  -4   7        113.90        148.67         6.12 o                         
   4  -4   7        876.83       1046.04        28.15 o                         
   5  -4   7       2609.74       2454.64        69.13 o                         
   6  -4   7        712.07        640.88        18.89 o                         
   7  -4   7        197.37        204.19         8.19 o                         
   8  -4   7       1075.86       1009.66        28.65 o                         
   9  -4   7        152.98        166.37         8.68 o                         
 -10  -3   7         94.03         96.35        11.80 o                         
  -9  -3   7        523.12        477.42        21.42 o                         
  -8  -3   7        373.78        426.06        24.97 o                         
  -7  -3   7         23.42         49.64         6.71 o                         
  -6  -3   7       2349.97       2362.62        67.03 o                         
  -5  -3   7        553.10        565.31        18.06 o                         
  -4  -3   7        275.46        335.28        12.70 o                         
  -3  -3   7         61.25         93.44         4.84 o                         
  -2  -3   7        288.41        207.75         8.00 o                         
  -1  -3   7        487.01        455.85        14.78 o                         
   0  -3   7        389.74        436.88        23.82 o                         
   1  -3   7       3008.15       3311.95       141.76 o                         
   2  -3   7       1013.26       1000.61        33.68 o                         
   3  -3   7        252.53        247.85         8.00 o                         
   4  -3   7        115.29         81.55         4.30 o                         
   5  -3   7         87.44         65.92         4.28 o                         
   6  -3   7        107.17        104.30         5.52 o                         
   7  -3   7        121.46        109.19         6.21 o                         
   8  -3   7         78.21         93.76         6.68 o                         
   9  -3   7         21.95          0.18         6.51 o                         
 -10  -2   7         11.68          9.17        10.66 o                         
  -9  -2   7          4.54          3.99         9.23 o                         
  -8  -2   7        821.84        795.88        29.18 o                         
  -7  -2   7        194.33        154.58         8.59 o                         
  -6  -2   7       3833.86       3800.56        99.67 o                         
  -5  -2   7         59.28         89.10         5.52 o                         
  -4  -2   7       3334.80       3327.12        93.25 o                         
  -3  -2   7         13.71         13.06         3.39 o                         
  -2  -2   7        464.89        579.23        18.49 o                         
  -1  -2   7       3736.94       3909.04       204.70 o                         
   0  -2   7        987.03       1274.99        68.53 o                         
   1  -2   7       1677.13       1657.84        62.02 o                         
   2  -2   7          1.68          7.84         3.72 o                         
   3  -2   7        852.11        908.89        26.13 o                         
   4  -2   7         67.80         49.93         3.49 o                         
   5  -2   7        305.14        279.73         9.69 o                         
   6  -2   7        128.16        132.74         6.02 o                         
   7  -2   7       1971.10       1871.32        49.90 o                         
   8  -2   7         37.63         79.97         6.38 o                         
   9  -2   7         48.14         62.76         6.89 o                         
  10  -2   7          0.25         -3.94        16.68 o                         
 -10  -1   7        255.32        244.39        13.83 o                         
  -9  -1   7          5.46          5.78         8.64 o                         
  -8  -1   7        245.78        250.73        12.19 o                         
  -7  -1   7        140.96        131.80         7.98 o                         
  -6  -1   7       2466.97       2296.27        65.27 o                         
  -5  -1   7        543.34        692.18        20.08 o                         
  -4  -1   7       9145.20       8869.52       231.23 o                         
  -3  -1   7         31.63         36.55         3.59 o                         
  -2  -1   7      11227.71      11121.89       310.07 o                         
  -1  -1   7        117.98        147.68        11.89 o                         
   0  -1   7        950.14       1119.44        42.30 o                         
   1  -1   7       3651.31       3843.41       142.09 o                         
   2  -1   7        527.54        493.30        16.23 o                         
   3  -1   7       2712.77       2946.64        77.30 o                         
   4  -1   7         56.93         48.62         3.32 o                         
   5  -1   7        753.65        801.11        20.94 o                         
   6  -1   7        316.37        254.94         9.58 o                         
   7  -1   7        200.58        192.86         8.37 o                         
   8  -1   7         10.62         21.67         5.61 o                         
   9  -1   7        180.47        194.85         9.01 o                         
  10  -1   7         54.35         65.63        22.05 o                         
 -10   0   7          5.86          8.38         9.87 o                         
  -9   0   7         43.38         55.07         9.07 o                         
  -8   0   7        187.84        204.01        12.09 o                         
  -7   0   7         75.50         89.32         7.63 o                         
  -6   0   7        159.19        127.16         7.70 o                         
  -5   0   7          0.42          7.96         5.08 o                         
  -4   0   7       6425.57       6166.15       161.09 o                         
  -3   0   7       2744.21       2911.04        76.43 o                         
  -2   0   7       2986.24       2725.74        76.42 o                         
  -1   0   7         25.46         17.92         3.49 o                         
   0   0   7       5216.48       5320.64       175.86 o                         
   1   0   7        276.74        253.32        10.71 o                         
   2   0   7       8533.03       8809.82       265.45 o                         
   3   0   7       2238.46       2220.69        55.04 o                         
   4   0   7        779.38        754.93        19.56 o                         
   5   0   7       1158.99       1254.62        33.68 o                         
   6   0   7        103.90        132.51         6.28 o                         
   7   0   7        494.59        448.21        15.36 o                         
   8   0   7         55.70         38.93         5.73 o                         
   9   0   7       1027.80       1018.98        29.71 o                         
 -10   1   7         11.20         17.67        10.08 o                         
  -9   1   7         50.76         66.31         9.25 o                         
  -8   1   7        578.01        618.62        23.45 o                         
  -7   1   7         38.97         29.97         6.75 o                         
  -6   1   7          2.33          0.56         5.72 o                         
  -5   1   7        529.08        538.84        18.79 o                         
  -4   1   7        711.94        631.54        19.51 o                         
  -3   1   7          0.84          9.32         3.85 o                         
  -2   1   7       6090.72       5948.01       155.41 o                         
  -1   1   7       1161.10       1051.92        26.52 o                         
   0   1   7       2641.32       2656.29        80.59 o                         
   1   1   7         82.23         84.18         4.08 o                         
   2   1   7       2744.41       2896.63        71.60 o                         
   3   1   7        383.04        386.92        10.43 o                         
   4   1   7       1584.62       1480.46        37.08 o                         
   5   1   7         35.84         20.42         3.98 o                         
   6   1   7        251.24        298.07        13.73 o                         
   7   1   7         99.73         85.69         5.95 o                         
   8   1   7         22.16         30.79         5.57 o                         
   9   1   7        135.69        111.12         9.28 o                         
 -10   2   7         27.62         45.67        11.99 o                         
  -9   2   7        273.84        265.17        13.58 o                         
  -8   2   7         70.20         76.82         8.35 o                         
  -7   2   7         16.01         27.82         6.73 o                         
  -6   2   7         63.68         75.03         6.44 o                         
  -5   2   7       1248.07       1305.92        40.98 o                         
  -4   2   7         70.51         86.35         5.20 o                         
  -3   2   7        413.85        406.45        15.84 o                         
  -2   2   7        966.35        921.42        28.97 o                         
  -1   2   7        160.09        152.53         6.82 o                         
   0   2   7        652.60        632.22        17.63 o                         
   1   2   7         66.74         42.25         2.65 o                         
   2   2   7          8.64         17.97         2.86 o                         
   3   2   7         17.68         16.87         3.00 o                         
   4   2   7       2425.50       2594.40        68.13 o                         
   5   2   7         38.18         28.97         4.49 o                         
   6   2   7        434.29        471.60        19.83 o                         
   7   2   7          5.04          8.85         6.42 o                         
   8   2   7        138.39        140.51         8.96 o                         
   9   2   7         26.49          6.40         8.44 o                         
 -10   3   7        330.15        355.78        15.72 o                         
  -9   3   7        184.21        197.38        11.60 o                         
  -8   3   7         21.78         27.17         7.86 o                         
  -7   3   7        113.98        119.36         8.25 o                         
  -6   3   7        904.81       1007.71        32.87 o                         
  -5   3   7        106.78        105.24         6.46 o                         
  -4   3   7         84.05         73.45         7.23 o                         
  -3   3   7       1456.91       1384.05        43.08 o                         
  -2   3   7          8.75          7.96         4.91 o                         
  -1   3   7          4.15         15.40         5.04 o                         
   0   3   7        756.14        725.48        23.49 o                         
   1   3   7        276.86        349.03        10.15 o                         
   2   3   7         70.58         98.09         4.42 o                         
   3   3   7         19.30         30.95         3.76 o                         
   4   3   7         28.50         47.71         4.80 o                         
   5   3   7         42.91         59.25         5.82 o                         
   6   3   7        237.22        229.27         9.87 o                         
   7   3   7          9.98          3.87         6.82 o                         
   8   3   7          8.01         15.75         7.85 o                         
   9   3   7         36.02         52.75         9.17 o                         
  -9   4   7        218.29        164.42        11.17 o                         
  -8   4   7        346.21        411.25        16.80 o                         
  -7   4   7        576.01        497.78        18.43 o                         
  -6   4   7          0.98         -5.57         5.57 o                         
  -5   4   7         26.67         17.51         5.88 o                         
  -4   4   7        247.95        318.54        13.81 o                         
  -3   4   7        779.51        844.61        27.63 o                         
  -2   4   7          7.44          1.87         4.63 o                         
  -1   4   7        572.56        555.99        18.96 o                         
   0   4   7        555.00        453.78        16.36 o                         
   1   4   7         12.19         17.13         3.43 o                         
   2   4   7         43.23         34.67         4.48 o                         
   3   4   7        414.37        472.01        15.63 o                         
   4   4   7          2.48          5.25         5.90 o                         
   5   4   7        202.18        248.34        12.53 o                         
   6   4   7        315.46        337.52        14.25 o                         
   7   4   7        102.93        110.21         8.26 o                         
   8   4   7          0.87         -8.13         8.13 o                         
  -9   5   7         53.29         30.49        10.27 o                         
  -8   5   7        618.82        757.33        26.02 o                         
  -7   5   7        651.33        617.83        23.12 o                         
  -6   5   7        284.01        331.52        12.45 o                         
  -5   5   7        482.85        452.66        18.35 o                         
  -4   5   7          0.03         -6.37         6.56 o                         
  -3   5   7          5.11          0.18         5.75 o                         
  -2   5   7        879.60        820.82        27.18 o                         
  -1   5   7        633.99        684.96        25.72 o                         
   0   5   7        241.31        158.58         7.95 o                         
   1   5   7        268.93        242.70         9.29 o                         
   2   5   7         59.75         27.28         4.64 o                         
   3   5   7        184.86        211.11         9.63 o                         
   4   5   7         19.82         20.36         5.42 o                         
   5   5   7        243.15        281.05        20.68 o                         
   6   5   7         11.51         -4.64         6.83 o                         
   7   5   7        100.37        111.36         8.87 o                         
   8   5   7          0.62         -8.13        13.13 o                         
  -8   6   7        973.21       1099.35        32.62 o                         
  -7   6   7        266.66        248.47        11.68 o                         
  -6   6   7        515.21        630.06        22.50 o                         
  -5   6   7        721.24        695.30        25.45 o                         
  -4   6   7         12.07         23.17         6.95 o                         
  -3   6   7        283.83        255.52        11.81 o                         
  -2   6   7        110.52        105.83         7.50 o                         
  -1   6   7        408.23        481.11        18.54 o                         
   0   6   7         10.42         11.23         5.74 o                         
   1   6   7          6.36         15.11         4.57 o                         
   2   6   7        303.80        237.80         9.03 o                         
   3   6   7         53.16         52.51         5.98 o                         
   4   6   7          6.93          1.04         5.91 o                         
   5   6   7        318.49        336.13        15.39 o                         
   6   6   7         15.88         35.78         8.10 o                         
   7   6   7          5.54         -5.08         8.85 o                         
  -7   7   7          4.12         17.62         8.89 o                         
  -6   7   7        674.80        794.64        34.35 o                         
  -5   7   7        264.02        346.44        27.75 o                         
  -4   7   7        251.37        316.50        14.86 o                         
  -3   7   7         31.65         57.95         7.87 o                         
  -2   7   7         64.34         48.17         7.44 o                         
  -1   7   7        113.69         98.16         8.03 o                         
   0   7   7        576.33        676.49        27.48 o                         
   1   7   7         29.79         37.30         5.65 o                         
   2   7   7         23.37         18.00         6.03 o                         
   3   7   7         70.31         72.63         6.98 o                         
   4   7   7         19.72         15.63         9.55 o                         
   5   7   7          0.42         -1.42         7.74 o                         
   6   7   7          1.29         -1.34         8.61 o                         
  -6   8   7        439.32        497.98        26.59 o                         
  -5   8   7         25.99         48.81        11.24 o                         
  -4   8   7        248.90        281.73        14.08 o                         
  -3   8   7        150.01        185.06        10.97 o                         
  -2   8   7          5.20          9.09         8.05 o                         
  -1   8   7         48.38         62.20         8.60 o                         
   0   8   7          5.22          1.00         7.31 o                         
   1   8   7         11.36         17.71         6.31 o                         
   2   8   7         50.56         79.81         7.51 o                         
   3   8   7          1.69         -6.47         7.12 o                         
   4   8   7         23.52         17.90         7.71 o                         
   5   8   7          1.28          9.35         8.56 o                         
  -4   9   7        193.82        197.54        12.51 o                         
  -3   9   7         27.86         22.45         9.66 o                         
  -2   9   7         75.34         76.31         9.98 o                         
  -1   9   7          2.90          2.51        10.06 o                         
   0   9   7          4.01         -7.24        13.29 o                         
   1   9   7          0.65          4.78        10.28 o                         
   2   9   7        105.99        145.65        15.27 o                         
   3   9   7          0.25         -0.52         8.17 o                         
  -2 -12   8         53.01         50.09        15.24 o                         
  -1 -12   8          1.33         -9.01         9.01 o                         
   0 -12   8         70.01         83.22        17.83 o                         
   1 -12   8         49.64         53.80        10.17 o                         
  -4 -11   8          4.18         -6.24         8.99 o                         
  -3 -11   8         50.68         42.37         9.07 o                         
  -2 -11   8        538.23        508.60        41.27 o                         
  -1 -11   8          0.51         -1.58         8.21 o                         
   0 -11   8        205.82        191.25        11.21 o                         
   1 -11   8          1.97         -2.64         8.19 o                         
   2 -11   8        432.61        516.13        23.11 o                         
   3 -11   8         34.67         42.31         9.28 o                         
   4 -11   8        219.40        242.65        13.45 o                         
  -6 -10   8          1.47          6.19         8.87 o                         
  -5 -10   8        149.72        159.47        14.30 o                         
  -4 -10   8          2.06         -8.37         8.37 o                         
  -3 -10   8         89.38         92.52        10.16 o                         
  -2 -10   8         61.17         58.26        11.00 o                         
  -1 -10   8          5.00         14.03         7.48 o                         
   0 -10   8        589.62        595.09        23.40 o                         
   1 -10   8         60.43         52.92         8.29 o                         
   2 -10   8       1023.96       1128.27        46.77 o                         
   3 -10   8        172.72        179.99        10.64 o                         
   4 -10   8       1016.48       1059.95        38.14 o                         
   5 -10   8         25.30         30.49        11.12 o                         
  -7  -9   8         53.91         55.11         8.84 o                         
  -6  -9   8          0.11          2.15         9.32 o                         
  -5  -9   8        436.45        467.90        23.33 o                         
  -4  -9   8        239.23        244.92        12.30 o                         
  -3  -9   8        261.31        315.88        21.45 o                         
  -2  -9   8          0.87         -4.71         6.43 o                         
  -1  -9   8         72.34         79.77         7.35 o                         
   0  -9   8        833.53        797.35        28.68 o                         
   1  -9   8        179.92        126.04         8.25 o                         
   2  -9   8        325.40        408.20        17.76 o                         
   3  -9   8         94.75         98.60         7.96 o                         
   4  -9   8       1318.96       1369.86        47.46 o                         
   5  -9   8        367.99        396.84        18.64 o                         
   6  -9   8        824.97        813.75        31.02 o                         
  -8  -8   8         83.84         81.20         9.27 o                         
  -7  -8   8          0.24         -7.52         7.52 o                         
  -6  -8   8        158.63        140.90         9.06 o                         
  -5  -8   8        153.30        151.95         9.12 o                         
  -4  -8   8          2.23          1.67         6.39 o                         
  -3  -8   8        137.39        160.90         8.79 o                         
  -2  -8   8        578.75        618.69        30.32 o                         
  -1  -8   8        160.20        203.44         9.74 o                         
   0  -8   8          1.27          3.96         5.41 o                         
   1  -8   8        362.26        396.11        18.83 o                         
   2  -8   8        316.22        358.41        14.08 o                         
   3  -8   8        520.81        452.31        16.63 o                         
   4  -8   8        505.65        655.85        22.44 o                         
   5  -8   8        686.32        684.95        23.67 o                         
   6  -8   8       1089.56       1075.42        34.93 o                         
   7  -8   8        178.01        193.07        10.40 o                         
  -8  -7   8         44.45         33.51         8.01 o                         
  -7  -7   8         92.48         91.71         8.30 o                         
  -6  -7   8        554.06        532.75        22.04 o                         
  -5  -7   8         36.56         43.05         6.51 o                         
  -4  -7   8        290.44        299.19        13.40 o                         
  -3  -7   8        576.69        629.16        24.19 o                         
  -2  -7   8        363.46        387.85        22.61 o                         
  -1  -7   8         33.32         73.03         5.93 o                         
   0  -7   8        570.36        685.73        24.27 o                         
   1  -7   8          6.56          5.97         3.92 o                         
   2  -7   8        253.11        236.73        10.22 o                         
   3  -7   8          1.34          7.08         4.74 o                         
   4  -7   8         38.61         81.07         6.06 o                         
   5  -7   8        113.91        126.09         7.37 o                         
   6  -7   8        481.52        518.60        19.23 o                         
   7  -7   8        355.63        403.44        17.25 o                         
   8  -7   8        558.00        528.77        21.12 o                         
  -9  -6   8          0.30          1.71        10.89 o                         
  -8  -6   8         44.35         48.61         7.74 o                         
  -7  -6   8         17.36         11.60         6.77 o                         
  -6  -6   8       1163.16       1183.23        35.53 o                         
  -5  -6   8         91.23        125.01        10.12 o                         
  -4  -6   8       1915.95       1875.47        75.16 o                         
  -3  -6   8        965.36        969.79        33.38 o                         
  -2  -6   8         17.26         10.30         4.36 o                         
  -1  -6   8          5.21          6.45         4.10 o                         
   0  -6   8         40.33         61.35         4.79 o                         
   1  -6   8        531.50        507.05        15.53 o                         
   2  -6   8        175.60        257.41         9.43 o                         
   3  -6   8       1359.57       1499.44        46.11 o                         
   4  -6   8        306.73        338.25        13.01 o                         
   5  -6   8         81.95         89.69         6.12 o                         
   6  -6   8         26.89         59.39         6.32 o                         
   7  -6   8        121.63        171.31         8.52 o                         
   8  -6   8         68.37         80.46         6.84 o                         
  -9  -5   8        195.79        169.26        12.26 o                         
  -8  -5   8         78.34         93.27         8.79 o                         
  -7  -5   8          2.34         -2.92         6.36 o                         
  -6  -5   8         17.77         21.64         5.84 o                         
  -5  -5   8        830.87        943.57        30.77 o                         
  -4  -5   8       3962.76       3858.34       128.97 o                         
  -3  -5   8       2193.33       2271.11        69.04 o                         
  -2  -5   8       1401.60       1330.50        44.67 o                         
  -1  -5   8       1996.33       2112.65        70.21 o                         
   0  -5   8         33.29         36.50         4.74 o                         
   1  -5   8          0.33         11.17         3.84 o                         
   2  -5   8       1047.34        843.65        24.35 o                         
   3  -5   8       2526.18       2783.97        78.09 o                         
   4  -5   8        216.34        175.38         8.13 o                         
   5  -5   8        511.96        576.12        18.00 o                         
   6  -5   8         22.07          6.27         4.69 o                         
   7  -5   8        175.98        142.26         7.06 o                         
   8  -5   8         25.58         51.24         6.81 o                         
   9  -5   8          1.47          4.34         7.61 o                         
 -10  -4   8         43.69         39.84        13.75 o                         
  -9  -4   8        216.78        211.80        12.68 o                         
  -8  -4   8        541.79        580.03        21.13 o                         
  -7  -4   8         17.21          6.70         8.62 o                         
  -6  -4   8         33.19         41.97         6.01 o                         
  -5  -4   8         89.46         98.70         6.12 o                         
  -4  -4   8       2922.09       2899.75        87.85 o                         
  -3  -4   8       3654.37       3977.06       120.06 o                         
  -2  -4   8       5411.83       5584.28       168.25 o                         
  -1  -4   8       6162.59       6130.64       202.18 o                         
   0  -4   8       1924.08       1865.72        69.23 o                         
   1  -4   8        794.40        834.29        28.39 o                         
   2  -4   8        397.38        323.03        11.17 o                         
   3  -4   8         20.29         44.10         3.38 o                         
   4  -4   8       1271.05       1104.24        31.73 o                         
   5  -4   8       4043.74       4481.67       117.27 o                         
   6  -4   8        473.97        528.50        17.27 o                         
   7  -4   8        312.23        325.86        12.17 o                         
   8  -4   8         20.77         48.54         6.35 o                         
   9  -4   8         44.96         33.37         7.09 o                         
 -10  -3   8          5.89         21.14        11.27 o                         
  -9  -3   8        508.26        482.11        21.99 o                         
  -8  -3   8        313.33        342.33        15.96 o                         
  -7  -3   8         90.61         75.17         6.87 o                         
  -6  -3   8        567.98        569.83        19.07 o                         
  -5  -3   8         63.73         98.47         6.12 o                         
  -4  -3   8        428.92        426.50        15.34 o                         
  -3  -3   8        579.76        617.13        20.05 o                         
  -2  -3   8       2201.13       2037.93        61.88 o                         
  -1  -3   8       7824.54       7709.29       328.43 o                         
   0  -3   8         40.21         12.31         5.29 o                         
   1  -3   8       8062.18       7908.43       337.26 o                         
   2  -3   8        334.88        327.54        16.65 o                         
   3  -3   8        843.01        846.28        29.10 o                         
   4  -3   8       1572.12       1448.71        38.50 o                         
   5  -3   8         99.54         63.57         4.39 o                         
   6  -3   8       2380.81       2458.20        64.98 o                         
   7  -3   8        100.07        148.36         7.05 o                         
   8  -3   8        265.20        345.46        14.09 o                         
   9  -3   8        135.46         92.37         7.58 o                         
 -10  -2   8          0.76         -8.03        11.99 o                         
  -9  -2   8         48.16         67.50        10.28 o                         
  -8  -2   8        450.89        452.30        19.71 o                         
  -7  -2   8        113.37         99.53         9.11 o                         
  -6  -2   8        973.70        937.94        28.68 o                         
  -5  -2   8        581.58        763.89        22.08 o                         
  -4  -2   8         97.97         64.35         4.73 o                         
  -3  -2   8         51.47         67.63         4.42 o                         
  -2  -2   8       3265.32       3248.84        98.08 o                         
  -1  -2   8       5457.40       5656.77       296.07 o                         
   0  -2   8       3649.74       3788.44       140.41 o                         
   1  -2   8       8405.16       8393.52       309.74 o                         
   2  -2   8         68.70         51.26         5.24 o                         
   3  -2   8       3438.92       3712.39        97.26 o                         
   4  -2   8         97.67         64.05         3.70 o                         
   5  -2   8        389.52        345.96        10.78 o                         
   6  -2   8        635.50        572.45        16.17 o                         
   7  -2   8        328.54        426.90        13.60 o                         
   8  -2   8        420.02        484.29        18.92 o                         
   9  -2   8          5.10          3.69         6.57 o                         
 -10  -1   8         71.73         48.02        10.63 o                         
  -9  -1   8        188.01        179.31        11.46 o                         
  -8  -1   8          1.74          8.33         8.07 o                         
  -7  -1   8        233.83        240.77        10.56 o                         
  -6  -1   8       1103.40       1101.31        36.30 o                         
  -5  -1   8        157.66        201.03         7.92 o                         
  -4  -1   8        283.84        207.33         8.26 o                         
  -3  -1   8        829.11        881.02        25.91 o                         
  -2  -1   8         36.23         63.79         4.55 o                         
  -1  -1   8        102.59        158.28        13.54 o                         
   0  -1   8       1592.61       1648.68        61.92 o                         
   1  -1   8       4185.17       4192.77       155.20 o                         
   2  -1   8        268.24        340.08        13.84 o                         
   3  -1   8       2128.10       2282.11        64.34 o                         
   4  -1   8         43.57         69.29         3.81 o                         
   5  -1   8        576.20        602.81        16.41 o                         
   6  -1   8        408.70        322.92        11.14 o                         
   7  -1   8        101.89         98.65         6.15 o                         
   8  -1   8        320.68        320.26        12.99 o                         
   9  -1   8         39.93         27.56         6.55 o                         
 -10   0   8          5.88         -6.62        10.20 o                         
  -9   0   8        288.94        281.60        13.61 o                         
  -8   0   8         54.49         51.30         9.52 o                         
  -7   0   8       1256.19       1281.04        43.72 o                         
  -6   0   8        242.86        245.00        10.90 o                         
  -5   0   8          4.28          7.29         5.02 o                         
  -4   0   8       1057.25       1004.88        27.60 o                         
  -3   0   8       3326.03       3511.65        92.09 o                         
  -2   0   8       1354.04       1732.97        49.07 o                         
  -1   0   8       2164.04       2057.42        68.86 o                         
   0   0   8       2717.51       2842.26        94.48 o                         
   1   0   8        193.12        200.93        10.49 o                         
   2   0   8       1432.56       1570.81        48.27 o                         
   3   0   8       1988.04       2070.99        58.43 o                         
   4   0   8         47.82         50.74         3.59 o                         
   5   0   8        138.11        154.06         5.83 o                         
   6   0   8         22.52         45.08         4.83 o                         
   7   0   8        158.85        134.76         6.83 o                         
   8   0   8         33.90         17.41         5.83 o                         
   9   0   8         82.77        103.30         7.51 o                         
 -10   1   8         42.59         16.38        10.45 o                         
  -9   1   8         75.79         78.22         9.72 o                         
  -8   1   8          1.77         -1.25         9.18 o                         
  -7   1   8       1507.22       1555.50        49.15 o                         
  -6   1   8          5.50         11.58         5.89 o                         
  -5   1   8       1792.75       1730.08        53.71 o                         
  -4   1   8        508.47        550.18        17.72 o                         
  -3   1   8          3.15          5.73         3.33 o                         
  -2   1   8        200.24        282.32         9.38 o                         
  -1   1   8       1516.46       1468.99        39.07 o                         
   0   1   8       3282.01       3395.93        95.08 o                         
   1   1   8        415.47        339.56        13.02 o                         
   2   1   8        777.28        763.81        22.51 o                         
   3   1   8        119.53        118.89         4.75 o                         
   4   1   8         30.12         25.81         3.54 o                         
   5   1   8          3.62          1.47         4.06 o                         
   6   1   8        202.24        204.31         8.05 o                         
   7   1   8         49.53         55.05         5.84 o                         
   8   1   8         41.52         24.19         5.95 o                         
   9   1   8         47.38         24.45         9.29 o                         
 -10   2   8          0.46          6.33        10.93 o                         
  -9   2   8        111.15        112.81        10.29 o                         
  -8   2   8        172.53        175.44        11.99 o                         
  -7   2   8       1393.95       1374.69        43.94 o                         
  -6   2   8        159.90        153.88         8.28 o                         
  -5   2   8       4417.31       4332.64       131.34 o                         
  -4   2   8        517.92        507.74        17.63 o                         
  -3   2   8        576.77        464.63        18.17 o                         
  -2   2   8        274.02        259.92        10.76 o                         
  -1   2   8        496.11        541.75        16.95 o                         
   0   2   8       1273.99       1374.56        36.69 o                         
   1   2   8         98.38         92.08         5.02 o                         
   2   2   8       5229.94       5113.58       119.47 o                         
   3   2   8          1.76          3.33         3.19 o                         
   4   2   8       1195.03       1236.88        33.26 o                         
   5   2   8          6.94          7.69         4.34 o                         
   6   2   8         44.26         57.90         8.68 o                         
   7   2   8         53.15         64.38         7.14 o                         
   8   2   8         13.67         14.86         7.58 o                         
  -9   3   8         28.75         36.84         9.89 o                         
  -8   3   8        170.12        156.98        11.49 o                         
  -7   3   8        248.28        272.57        12.78 o                         
  -6   3   8          2.15          7.28         5.77 o                         
  -5   3   8       3658.53       3719.25       112.78 o                         
  -4   3   8        111.77        106.53         7.66 o                         
  -3   3   8       2306.85       2300.70        70.50 o                         
  -2   3   8        943.46        874.37        28.08 o                         
  -1   3   8         77.61         65.12         4.89 o                         
   0   3   8         40.44         75.19         4.97 o                         
   1   3   8         21.85         20.23         3.03 o                         
   2   3   8       1811.36       1782.60        47.27 o                         
   3   3   8          7.42         11.09         3.79 o                         
   4   3   8        439.06        394.42        13.82 o                         
   5   3   8        149.59        146.21         7.36 o                         
   6   3   8          1.42         -5.97         5.97 o                         
   7   3   8         17.31         -1.12         6.88 o                         
   8   3   8         25.14         19.08         8.41 o                         
  -9   4   8         12.38         12.66         9.41 o                         
  -8   4   8         41.07         27.15         8.10 o                         
  -7   4   8        260.20        243.55        11.89 o                         
  -6   4   8        645.08        580.52        27.84 o                         
  -5   4   8        986.80       1036.79        34.27 o                         
  -4   4   8         53.32         44.16         6.37 o                         
  -3   4   8       2782.48       2878.17        88.09 o                         
  -2   4   8        532.65        481.53        17.80 o                         
  -1   4   8        451.43        454.54        16.67 o                         
   0   4   8        291.89        241.22        12.09 o                         
   1   4   8        168.74        167.33         9.04 o                         
   2   4   8         30.20         43.36         5.16 o                         
   3   4   8        244.58        237.14         8.73 o                         
   4   4   8        846.76        772.18        22.14 o                         
   5   4   8        111.33        108.30         6.97 o                         
   6   4   8        174.90        139.46         8.26 o                         
   7   4   8         50.05         30.48         8.99 o                         
   8   4   8          9.98         -3.68         9.44 o                         
  -8   5   8        388.08        331.37        17.19 o                         
  -7   5   8         37.90         17.79         9.03 o                         
  -6   5   8        357.49        268.10        12.85 o                         
  -5   5   8        204.71        223.27        11.20 o                         
  -4   5   8          3.15          0.51         6.47 o                         
  -3   5   8       1752.20       1901.25        59.03 o                         
  -2   5   8        254.09        258.84        12.02 o                         
  -1   5   8        960.39       1124.20        49.38 o                         
   0   5   8        532.09        503.72        19.04 o                         
   1   5   8        198.91        264.13        12.13 o                         
   2   5   8         18.19         26.53         5.53 o                         
   3   5   8          5.76         13.61         5.46 o                         
   4   5   8        122.47        111.84         7.80 o                         
   5   5   8        129.94        132.34         8.31 o                         
   6   5   8         62.32         50.47         7.36 o                         
   7   5   8         30.49         13.55         8.06 o                         
  -8   6   8          8.85        -10.29        13.12 o                         
  -7   6   8         15.53         27.46         9.70 o                         
  -6   6   8        295.87        251.49        13.24 o                         
  -5   6   8         26.27         17.40         7.94 o                         
  -4   6   8        622.51        553.22        21.67 o                         
  -3   6   8        251.90        251.37        13.07 o                         
  -2   6   8         10.68         22.94         7.99 o                         
  -1   6   8       1065.55       1179.65        38.51 o                         
   0   6   8         19.01         29.04         7.07 o                         
   1   6   8          1.56         21.47         6.12 o                         
   2   6   8         40.33         44.40         5.66 o                         
   3   6   8         16.23          7.48         5.72 o                         
   4   6   8         30.17         30.03         6.44 o                         
   5   6   8         81.42         96.68         9.29 o                         
   6   6   8        153.89        136.94        10.65 o                         
  -7   7   8        175.03        184.09        14.30 o                         
  -6   7   8        213.29        225.41        18.16 o                         
  -5   7   8          2.13          3.39         9.14 o                         
  -4   7   8        412.79        449.40        19.57 o                         
  -3   7   8        147.73        103.00         8.95 o                         
  -2   7   8        135.48        136.11         9.23 o                         
  -1   7   8        343.54        361.36        22.25 o                         
   0   7   8          5.40         12.54         8.33 o                         
   1   7   8        114.01        142.70         8.58 o                         
   2   7   8         20.81         23.06         6.13 o                         
   3   7   8          3.96          3.28         8.56 o                         
   4   7   8          1.73          5.15         8.07 o                         
   5   7   8          9.88         -8.17         8.17 o                         
  -5   8   8         21.17          8.95        10.06 o                         
  -4   8   8         87.21        118.48        10.57 o                         
  -3   8   8         54.02         26.19         8.98 o                         
  -2   8   8        443.30        467.38        20.46 o                         
  -1   8   8         13.83          9.13         8.57 o                         
   0   8   8          0.87          8.66        13.15 o                         
   1   8   8         63.23         61.43         8.25 o                         
   2   8   8          0.26         -1.71         6.71 o                         
   3   8   8          0.62         21.07         7.55 o                         
   4   8   8         10.93         33.18         8.25 o                         
  -3   9   8         34.00         44.33        10.72 o                         
  -2   9   8         20.29         46.02        10.14 o                         
  -1   9   8         41.69         15.12        10.47 o                         
   0   9   8         16.69         41.54        10.40 o                         
   1   9   8         96.38         81.92        10.99 o                         
  -4 -11   9          1.47         -5.56        10.62 o                         
  -3 -11   9         27.16         25.11         9.34 o                         
  -2 -11   9          2.59         14.54        12.28 o                         
  -1 -11   9         14.46         32.05         9.95 o                         
   0 -11   9        354.15        380.29        18.91 o                         
   1 -11   9          1.23          9.64         7.65 o                         
   2 -11   9        142.41        156.44         9.64 o                         
   3 -11   9        186.89        146.39         9.89 o                         
  -5 -10   9          0.23        -10.02        10.02 o                         
  -4 -10   9          3.87         -8.58         8.58 o                         
  -3 -10   9         21.44          7.65         8.38 o                         
  -2 -10   9          2.02          3.93         7.52 o                         
  -1 -10   9        420.55        359.23        22.23 o                         
   0 -10   9        765.92        806.40        36.25 o                         
   1 -10   9         46.27         41.17         7.05 o                         
   2 -10   9        248.04        291.79        16.05 o                         
   3 -10   9         28.98         54.60         7.57 o                         
   4 -10   9         29.63         43.07        12.05 o                         
   5 -10   9        275.77        242.74        16.11 o                         
  -7  -9   9          6.23         -9.21        22.39 o                         
  -6  -9   9        260.17        264.40        15.50 o                         
  -5  -9   9         30.47         21.14         7.88 o                         
  -4  -9   9          3.47          0.54         7.46 o                         
  -3  -9   9        172.69        127.25         8.78 o                         
  -2  -9   9          3.75          4.08         6.65 o                         
  -1  -9   9        589.82        550.52        22.49 o                         
   0  -9   9        269.63        283.72        20.82 o                         
   1  -9   9          9.97         22.40         6.05 o                         
   2  -9   9        105.01        154.66        12.38 o                         
   3  -9   9         94.04         79.61         7.01 o                         
   4  -9   9         12.08          9.66         7.44 o                         
   5  -9   9         10.84         23.24         7.18 o                         
   6  -9   9          8.48         18.56         8.50 o                         
  -7  -8   9        153.23        161.57        10.19 o                         
  -6  -8   9        144.73        170.34         9.81 o                         
  -5  -8   9        168.94        165.39        11.26 o                         
  -4  -8   9          2.57         -6.55         6.55 o                         
  -3  -8   9        171.68        133.72         8.18 o                         
  -2  -8   9          0.97          6.16         5.85 o                         
  -1  -8   9       1171.63       1082.79        37.26 o                         
   0  -8   9         35.90         20.11         5.75 o                         
   1  -8   9          9.96         13.26         5.20 o                         
   2  -8   9        324.42        312.30        16.53 o                         
   3  -8   9         12.08          7.43         5.56 o                         
   4  -8   9          9.85         27.90         6.63 o                         
   5  -8   9         21.10         20.38         7.67 o                         
   6  -8   9        324.50        298.45        15.66 o                         
   7  -8   9          0.29          1.24         7.70 o                         
  -8  -7   9         94.17        123.12         9.72 o                         
  -7  -7   9        242.24        230.69        11.13 o                         
  -6  -7   9        812.33        929.80        31.79 o                         
  -5  -7   9         31.87         25.53         8.41 o                         
  -4  -7   9        754.74        831.58        27.81 o                         
  -3  -7   9        201.09        180.94        11.98 o                         
  -2  -7   9         60.30         66.43         5.98 o                         
  -1  -7   9       2088.26       1936.92        64.49 o                         
   0  -7   9         23.74         -1.68         5.31 o                         
   1  -7   9       3178.47       3247.73        98.55 o                         
   2  -7   9        253.84        350.41        13.22 o                         
   3  -7   9        583.39        652.53        23.79 o                         
   4  -7   9          1.43          0.52         5.17 o                         
   5  -7   9          1.44         -0.66         5.64 o                         
   6  -7   9        112.28         94.39         7.36 o                         
   7  -7   9         58.76         50.38         7.51 o                         
  -9  -6   9        108.71         99.46        10.31 o                         
  -8  -6   9          0.09         -2.54         7.83 o                         
  -7  -6   9         38.10         26.29         7.40 o                         
  -6  -6   9        495.09        539.69        20.19 o                         
  -5  -6   9        182.44        143.33         8.06 o                         
  -4  -6   9        452.26        482.35        17.84 o                         
  -3  -6   9          2.44         13.64         4.98 o                         
  -2  -6   9        229.00        253.16        11.43 o                         
  -1  -6   9       1168.47       1042.15        35.43 o                         
   0  -6   9        597.54        558.08        21.12 o                         
   1  -6   9       4289.02       4250.87       140.72 o                         
   2  -6   9        854.89        634.69        19.27 o                         
   3  -6   9        272.31        384.55        12.82 o                         
   4  -6   9       2364.30       2142.95        65.42 o                         
   5  -6   9        977.21       1018.28        32.38 o                         
   6  -6   9         30.58         29.77         6.19 o                         
   7  -6   9        252.36        217.38        10.19 o                         
   8  -6   9        274.70        285.59        14.29 o                         
  -9  -5   9         47.21         40.62        11.06 o                         
  -8  -5   9         52.52         59.96         7.95 o                         
  -7  -5   9         78.88        112.39         8.09 o                         
  -6  -5   9          9.05          8.31         6.18 o                         
  -5  -5   9        631.75        668.00        26.35 o                         
  -4  -5   9       2839.04       2824.98        95.36 o                         
  -3  -5   9         45.64         58.90         5.23 o                         
  -2  -5   9       2145.70       2281.23        69.34 o                         
  -1  -5   9          2.19          8.87         3.61 o                         
   0  -5   9        751.97        822.51        25.67 o                         
   1  -5   9       3071.67       2778.89        84.03 o                         
   2  -5   9       2557.78       2290.37        69.48 o                         
   3  -5   9       6810.41       6910.71       192.90 o                         
   4  -5   9        102.12        166.90         7.56 o                         
   5  -5   9        824.95        917.87        29.29 o                         
   6  -5   9        412.08        431.01        15.15 o                         
   7  -5   9        309.95        312.19        11.63 o                         
   8  -5   9         83.61         76.92         7.49 o                         
  -9  -4   9        104.63         95.00        11.67 o                         
  -8  -4   9         71.88         80.64         8.08 o                         
  -7  -4   9         89.84         78.43         7.37 o                         
  -6  -4   9         85.92         95.90         7.06 o                         
  -5  -4   9        349.54        386.39        15.67 o                         
  -4  -4   9        105.50        121.78         6.67 o                         
  -3  -4   9        257.59        274.18        11.26 o                         
  -2  -4   9         12.26          3.52         4.51 o                         
  -1  -4   9        209.48        222.43        15.64 o                         
   0  -4   9         87.31         70.99         6.69 o                         
   1  -4   9          4.68         36.62         9.95 o                         
   2  -4   9        950.26        955.75        36.52 o                         
   3  -4   9       1599.51       1449.41        54.58 o                         
   4  -4   9       2927.70       2632.60        79.84 o                         
   5  -4   9        106.90        152.90         6.59 o                         
   6  -4   9       1565.75       1548.48        41.57 o                         
   7  -4   9        377.90        407.37        15.33 o                         
   8  -4   9        192.97        237.36         9.52 o                         
 -10  -3   9        244.77        257.66        17.78 o                         
  -9  -3   9         29.14         26.07         9.87 o                         
  -8  -3   9         59.56         68.18         9.76 o                         
  -7  -3   9          5.34          4.92         6.46 o                         
  -6  -3   9         23.11         42.67         6.11 o                         
  -5  -3   9        710.72        811.62        25.07 o                         
  -4  -3   9        101.70        151.92         9.11 o                         
  -3  -3   9          6.59          7.67         3.95 o                         
  -2  -3   9         95.85         99.91         5.36 o                         
  -1  -3   9        252.51        237.05        17.47 o                         
   0  -3   9         15.77         15.32         8.49 o                         
   1  -3   9          0.24         -5.10         5.10 o                         
   2  -3   9       1366.24       1332.18        50.70 o                         
   3  -3   9        362.15        289.62        16.26 o                         
   4  -3   9        238.62        194.85         8.01 o                         
   5  -3   9        468.06        489.48        15.84 o                         
   6  -3   9         90.85         90.34         5.99 o                         
   7  -3   9          5.79         18.64         5.49 o                         
   8  -3   9        372.51        417.59        14.46 o                         
   9  -3   9          8.81         -0.15         7.90 o                         
 -10  -2   9        173.05        162.53        13.70 o                         
  -9  -2   9         56.73         58.88        10.05 o                         
  -8  -2   9        201.41        196.32        11.28 o                         
  -7  -2   9          1.64         -2.28         7.46 o                         
  -6  -2   9         25.42         37.86         6.02 o                         
  -5  -2   9        275.97        315.85        13.38 o                         
  -4  -2   9        424.90        535.95        18.53 o                         
  -3  -2   9       1168.03       1239.40        38.28 o                         
  -2  -2   9        124.74        160.82        10.22 o                         
  -1  -2   9         29.09         44.12         9.92 o                         
   0  -2   9       1230.95       1336.79        50.85 o                         
   1  -2   9          3.07          3.74         7.70 o                         
   2  -2   9        958.83        897.10        35.00 o                         
   3  -2   9          3.46          9.88         5.09 o                         
   4  -2   9        276.58        322.75        11.86 o                         
   5  -2   9        252.13        232.64         8.38 o                         
   6  -2   9        214.36        165.94         6.52 o                         
   7  -2   9        213.18        173.17         7.20 o                         
   8  -2   9        510.80        496.37        16.97 o                         
   9  -2   9          4.36          7.92         6.93 o                         
 -10  -1   9        463.68        421.42        20.56 o                         
  -9  -1   9         71.20         65.80        10.09 o                         
  -8  -1   9        417.30        437.56        18.11 o                         
  -7  -1   9         24.05          9.57         7.05 o                         
  -6  -1   9        744.43        762.53        24.55 o                         
  -5  -1   9        308.97        309.30        12.62 o                         
  -4  -1   9       1196.88       1361.20        36.86 o                         
  -3  -1   9       1938.92       1927.33        54.69 o                         
  -2  -1   9       1427.22       1517.99        57.74 o                         
  -1  -1   9         54.95         58.60         5.54 o                         
   0  -1   9       1320.67       1446.88        54.75 o                         
   1  -1   9        271.19        315.55        14.88 o                         
   2  -1   9        839.59        769.34        27.39 o                         
   3  -1   9        587.91        548.16        18.79 o                         
   4  -1   9       1192.85       1242.27        36.00 o                         
   5  -1   9        584.51        522.85        15.06 o                         
   6  -1   9        250.58        376.18        12.88 o                         
   7  -1   9        465.86        540.79        17.27 o                         
   8  -1   9        363.32        381.08        13.91 o                         
   9  -1   9         37.57         18.92         8.93 o                         
 -10   0   9         12.18          5.36        11.23 o                         
  -9   0   9         40.00         28.63         9.61 o                         
  -8   0   9        579.71        599.48        24.54 o                         
  -7   0   9         82.02         64.23         7.75 o                         
  -6   0   9        481.03        447.84        16.95 o                         
  -5   0   9         97.55        104.77         6.71 o                         
  -4   0   9       1038.26       1045.54        28.84 o                         
  -3   0   9        104.64        122.31         5.35 o                         
  -2   0   9       4382.62       4556.61       127.57 o                         
  -1   0   9       3458.82       3450.68       114.51 o                         
   0   0   9        933.59        986.02        34.34 o                         
   1   0   9        117.65        117.18         9.21 o                         
   2   0   9          0.32          5.95         4.82 o                         
   3   0   9        286.32        246.76        11.18 o                         
   4   0   9        476.70        431.26        12.60 o                         
   5   0   9        715.64        633.94        17.29 o                         
   6   0   9        101.71        140.33         7.09 o                         
   7   0   9        168.28        204.01         8.33 o                         
   8   0   9          3.34          2.57         6.06 o                         
  -9   1   9          3.61          0.82         9.84 o                         
  -8   1   9        125.42        129.06         9.72 o                         
  -7   1   9         21.18         20.42         7.20 o                         
  -6   1   9        367.34        372.01        15.92 o                         
  -5   1   9         15.17         11.91         5.25 o                         
  -4   1   9       1280.75       1272.41        39.87 o                         
  -3   1   9        482.38        499.63        15.12 o                         
  -2   1   9       4166.23       4198.32       103.65 o                         
  -1   1   9        981.60        990.24        31.38 o                         
   0   1   9       4319.24       4336.13       143.46 o                         
   1   1   9        179.81        191.02        10.29 o                         
   2   1   9       1278.23       1339.39        41.64 o                         
   3   1   9        192.42        193.33         7.92 o                         
   4   1   9          9.04         10.25         3.56 o                         
   5   1   9        266.37        219.58         8.44 o                         
   6   1   9        490.92        469.60        18.07 o                         
   7   1   9        421.44        400.69        14.20 o                         
   8   1   9         58.84         68.82         7.77 o                         
  -9   2   9          0.03         -9.32         9.32 o                         
  -8   2   9         33.70         39.81         8.37 o                         
  -7   2   9         10.43         15.15         7.08 o                         
  -6   2   9          0.35          6.52         5.96 o                         
  -5   2   9        289.36        255.34        11.94 o                         
  -4   2   9         18.45         26.38         4.69 o                         
  -3   2   9         64.17         67.43         5.79 o                         
  -2   2   9        338.70        351.74        13.34 o                         
  -1   2   9          5.04         15.30         5.05 o                         
   0   2   9       2676.76       2685.79        70.64 o                         
   1   2   9         74.75         80.48         4.14 o                         
   2   2   9       1902.52       1900.15        47.38 o                         
   3   2   9          5.54          3.94         3.41 o                         
   4   2   9         82.65         96.78         5.14 o                         
   5   2   9        190.80        163.62         7.98 o                         
   6   2   9         36.21         39.57         5.44 o                         
   7   2   9        183.83        136.59         8.41 o                         
   8   2   9          1.90         -4.51         7.69 o                         
  -9   3   9         53.24         51.69        10.23 o                         
  -8   3   9         84.99         90.39         9.24 o                         
  -7   3   9         14.18          2.29         6.88 o                         
  -6   3   9         42.88         31.15         6.29 o                         
  -5   3   9         79.17         82.63         9.15 o                         
  -4   3   9         27.86         31.75         7.00 o                         
  -3   3   9        447.20        393.97        21.89 o                         
  -2   3   9         66.78         82.51         5.78 o                         
  -1   3   9        657.21        662.29        22.07 o                         
   0   3   9        348.19        420.79        15.24 o                         
   1   3   9        378.86        424.15        14.45 o                         
   2   3   9       1181.33       1249.88        31.85 o                         
   3   3   9          0.49          2.73         4.30 o                         
   4   3   9        264.10        273.50        11.14 o                         
   5   3   9         74.36         73.57         7.25 o                         
   6   3   9          0.88         -2.54         6.19 o                         
   7   3   9          6.42          4.23         7.05 o                         
  -8   4   9         17.58         -8.11         8.11 o                         
  -7   4   9         69.71         42.11         7.55 o                         
  -6   4   9         17.22         17.11         7.74 o                         
  -5   4   9        157.20        176.92        13.13 o                         
  -4   4   9         58.70         61.72         6.83 o                         
  -3   4   9        878.28        786.46        26.71 o                         
  -2   4   9         95.42        116.75        10.02 o                         
  -1   4   9        309.40        290.35        14.75 o                         
   0   4   9         15.33         22.27         5.88 o                         
   1   4   9        124.45        130.53         7.62 o                         
   2   4   9         92.47        120.89         6.60 o                         
   3   4   9         17.49         29.13         4.59 o                         
   4   4   9        149.71        162.66         7.22 o                         
   5   4   9         17.23          3.82         5.92 o                         
   6   4   9          0.46         -1.46         6.57 o                         
   7   4   9         15.68          9.56         7.70 o                         
  -8   5   9         49.58         23.06         7.89 o                         
  -7   5   9         59.92         28.72        13.82 o                         
  -6   5   9         25.43         53.27        10.42 o                         
  -5   5   9         77.16         36.82         8.13 o                         
  -4   5   9        168.17        126.36         8.70 o                         
  -3   5   9         98.37        106.42         7.84 o                         
  -2   5   9         15.71         44.88         6.64 o                         
  -1   5   9        254.42        235.44        18.42 o                         
   0   5   9          0.25          7.45         6.04 o                         
   1   5   9        533.28        533.79        19.10 o                         
   2   5   9         13.27         13.17         5.46 o                         
   3   5   9        258.21        262.52        10.90 o                         
   4   5   9         44.14         43.43         6.10 o                         
   5   5   9          1.29         -4.27         6.83 o                         
   6   5   9         16.90         21.72         7.24 o                         
  -7   6   9        142.42        122.60        15.38 o                         
  -6   6   9        118.74         91.24        10.12 o                         
  -5   6   9         62.97         25.21         9.90 o                         
  -4   6   9         38.08         41.17         8.25 o                         
  -3   6   9         16.10         30.83         7.57 o                         
  -2   6   9          0.30         10.60         6.97 o                         
  -1   6   9        210.54        221.68        25.12 o                         
   0   6   9         45.36         94.92         7.61 o                         
   1   6   9         93.87        105.11         7.52 o                         
   2   6   9         12.05          6.87         5.17 o                         
   3   6   9         62.41         64.01         6.54 o                         
   4   6   9         98.47         92.42         9.96 o                         
   5   6   9         32.59         24.56         8.81 o                         
  -6   7   9         65.37         80.74        11.16 o                         
  -5   7   9        126.16         91.51        11.92 o                         
  -4   7   9         22.01         40.94         9.06 o                         
  -3   7   9        145.31         79.70         9.58 o                         
  -2   7   9        331.02        371.93        17.81 o                         
  -1   7   9         20.37         35.58        10.01 o                         
   0   7   9         60.54         46.85         7.98 o                         
   1   7   9        101.89        110.24         8.40 o                         
   2   7   9          0.71         -0.93         7.72 o                         
   3   7   9        153.50        154.48         8.67 o                         
   4   7   9          0.21         -2.62         7.23 o                         
  -4   8   9         57.09         90.28        12.09 o                         
  -3   8   9         62.46         55.26         9.79 o                         
  -2   8   9         13.56         33.00         9.30 o                         
  -1   8   9         10.85         23.13         9.16 o                         
   0   8   9          5.46          3.19         9.28 o                         
   1   8   9         21.86         36.36         9.67 o                         
   2   8   9          2.45          1.31         9.38 o                         
  -3 -11  10          2.23          2.73        10.45 o                         
  -2 -11  10         28.86         37.12         8.90 o                         
  -1 -11  10         25.81         16.17         8.58 o                         
   0 -11  10        175.31        170.86        14.53 o                         
   1 -11  10         14.03         43.29         8.15 o                         
   2 -11  10         79.84         70.77         8.59 o                         
  -5 -10  10         13.87          9.48        12.86 o                         
  -4 -10  10        311.75        284.85        26.51 o                         
  -3 -10  10         18.44         -4.08         7.90 o                         
  -2 -10  10        529.89        565.91        31.69 o                         
  -1 -10  10        173.65        144.52         9.52 o                         
   0 -10  10        815.36        918.18        33.05 o                         
   1 -10  10          2.50          6.47         6.81 o                         
   2 -10  10        703.62        696.31        24.39 o                         
   3 -10  10        125.51        149.09         9.67 o                         
   4 -10  10        214.77        196.50        10.37 o                         
  -6  -9  10         59.80         53.91         9.49 o                         
  -5  -9  10         50.98         76.79         8.68 o                         
  -4  -9  10         17.09         -5.36         9.02 o                         
  -3  -9  10         77.06         68.75         9.83 o                         
  -2  -9  10        656.09        641.54        29.21 o                         
  -1  -9  10         52.64         34.35         6.86 o                         
   0  -9  10        552.16        654.95        27.82 o                         
   1  -9  10          0.15         -0.01         5.93 o                         
   2  -9  10       1630.33       1625.76        50.36 o                         
   3  -9  10          9.91         15.36         7.06 o                         
   4  -9  10       1204.69       1100.76        35.56 o                         
   5  -9  10         72.21         93.35         8.08 o                         
  -7  -8  10        132.10        152.91        10.43 o                         
  -6  -8  10         67.59         57.76         8.06 o                         
  -5  -8  10         46.66         81.57         8.12 o                         
  -4  -8  10         11.50         -5.77         6.64 o                         
  -3  -8  10         15.93         22.32         6.43 o                         
  -2  -8  10         46.98         27.53         6.15 o                         
  -1  -8  10        708.04        636.31        23.45 o                         
   0  -8  10       1071.87       1211.36        41.89 o                         
   1  -8  10       1063.62        995.44        29.29 o                         
   2  -8  10       2766.79       2927.01        88.86 o                         
   3  -8  10        273.33        284.15        13.00 o                         
   4  -8  10       1693.68       1601.68        49.84 o                         
   5  -8  10          7.35         14.42         6.61 o                         
   6  -8  10       1256.98       1127.06        36.59 o                         
  -8  -7  10        120.35        103.81        12.25 o                         
  -7  -7  10        178.06        170.36        10.15 o                         
  -6  -7  10         32.47         23.59         7.26 o                         
  -5  -7  10        227.88        248.21        11.98 o                         
  -4  -7  10        160.13        182.47         9.18 o                         
  -3  -7  10         77.57         97.20         6.92 o                         
  -2  -7  10          8.05         -3.35         5.53 o                         
  -1  -7  10          1.52          5.43         5.33 o                         
   0  -7  10        173.83        194.20        10.54 o                         
   1  -7  10         96.52        100.17         5.87 o                         
   2  -7  10         14.28         45.75         5.55 o                         
   3  -7  10          5.37          8.66         5.91 o                         
   4  -7  10       1428.96       1465.87        45.59 o                         
   5  -7  10        412.15        417.20        16.25 o                         
   6  -7  10        802.89        736.48        25.30 o                         
   7  -7  10        123.96        101.82        10.13 o                         
  -8  -6  10        697.48        717.70        41.26 o                         
  -7  -6  10        162.20        189.63        10.24 o                         
  -6  -6  10         58.85         68.56         8.67 o                         
  -5  -6  10        130.96        130.42         8.10 o                         
  -4  -6  10          3.39         -5.83         5.83 o                         
  -3  -6  10        143.54        112.78         6.64 o                         
  -2  -6  10         97.47        115.67         6.30 o                         
  -1  -6  10         16.08         18.62         4.90 o                         
   0  -6  10          0.97          5.86         4.44 o                         
   1  -6  10         20.04         17.90         4.38 o                         
   2  -6  10        407.37        503.09        15.70 o                         
   3  -6  10        809.50        937.08        27.52 o                         
   4  -6  10        401.09        502.71        17.45 o                         
   5  -6  10        180.33        233.33        11.48 o                         
   6  -6  10        716.52        651.47        22.58 o                         
   7  -6  10          7.97         -5.17         7.14 o                         
  -9  -5  10         12.22          7.20        11.46 o                         
  -8  -5  10        504.35        505.27        19.78 o                         
  -7  -5  10         58.81         98.53         8.29 o                         
  -6  -5  10       1452.93       1507.23        49.28 o                         
  -5  -5  10          9.26         19.08         9.33 o                         
  -4  -5  10          2.60         -1.09         5.89 o                         
  -3  -5  10        237.10        298.77        11.94 o                         
  -2  -5  10         71.99         71.43         7.25 o                         
  -1  -5  10        231.51        221.27        10.14 o                         
   0  -5  10         47.77         71.92         6.54 o                         
   1  -5  10        395.07        497.05        20.58 o                         
   2  -5  10         36.93         19.56         4.31 o                         
   3  -5  10        124.22        142.25         8.43 o                         
   4  -5  10        108.34         60.99         5.44 o                         
   5  -5  10         69.75         31.45         5.04 o                         
   6  -5  10         47.01         50.55         7.80 o                         
   7  -5  10        127.66        159.24         8.22 o                         
   8  -5  10        210.12        191.81        11.04 o                         
  -9  -4  10         17.88         20.05        10.67 o                         
  -8  -4  10         76.51         70.18         8.39 o                         
  -7  -4  10        379.22        471.80        22.57 o                         
  -6  -4  10       2824.86       2998.82        91.17 o                         
  -5  -4  10       1481.88       1693.41        48.89 o                         
  -4  -4  10       1020.87       1077.80        37.69 o                         
  -3  -4  10        620.97        718.13        23.31 o                         
  -2  -4  10        539.65        579.13        24.54 o                         
  -1  -4  10         20.87          8.62         8.63 o                         
   0  -4  10       1167.78       1056.04        41.15 o                         
   1  -4  10        667.39        777.99        31.39 o                         
   2  -4  10         14.04         -0.56        12.77 o                         
   3  -4  10        147.85        204.72        14.84 o                         
   4  -4  10        709.73        819.21        37.25 o                         
   5  -4  10         99.84         86.88         5.82 o                         
   6  -4  10        221.38        229.87         9.08 o                         
   7  -4  10         94.59         72.43         6.09 o                         
   8  -4  10          0.52          1.89         7.19 o                         
  -9  -3  10          0.09         -8.98        10.27 o                         
  -8  -3  10         44.10         45.28        11.17 o                         
  -7  -3  10          8.64         -7.97        10.01 o                         
  -6  -3  10        125.70         98.19         7.36 o                         
  -5  -3  10       1056.24       1114.68        33.21 o                         
  -4  -3  10       3265.01       3183.80        97.59 o                         
  -3  -3  10       2235.07       2377.58        72.54 o                         
  -2  -3  10       1479.98       1428.86        62.64 o                         
  -1  -3  10       1306.02       1527.86        67.55 o                         
   0  -3  10       1476.19       1414.18        54.01 o                         
   1  -3  10         46.69         49.01         8.92 o                         
   2  -3  10       3735.25       3669.08       136.45 o                         
   3  -3  10       1472.30       1697.33        64.25 o                         
   4  -3  10        177.74        212.41         8.72 o                         
   5  -3  10        499.48        519.47        15.85 o                         
   6  -3  10         51.30         20.27         5.11 o                         
   7  -3  10        498.36        412.40        13.83 o                         
   8  -3  10         27.41         22.75         6.11 o                         
  -9  -2  10         24.66         -1.94        11.21 o                         
  -8  -2  10        231.44        227.62        14.26 o                         
  -7  -2  10         13.74         13.07         7.82 o                         
  -6  -2  10        454.12        445.45        16.64 o                         
  -5  -2  10        822.16        848.06        29.70 o                         
  -4  -2  10       3645.10       3582.15       108.32 o                         
  -3  -2  10       2202.29       2159.93        72.37 o                         
  -2  -2  10       1484.15       1573.22        69.10 o                         
  -1  -2  10       3011.28       3270.07       140.87 o                         
   0  -2  10       1616.61       1514.53        57.59 o                         
   1  -2  10        630.16        714.65        28.92 o                         
   2  -2  10       1029.88        895.85        35.45 o                         
   3  -2  10        187.63        163.87         9.58 o                         
   4  -2  10       1549.95       1613.61        50.29 o                         
   5  -2  10         87.91        125.21         8.02 o                         
   6  -2  10       1020.13       1147.32        29.75 o                         
   7  -2  10         31.02         18.86         5.27 o                         
   8  -2  10        199.88        221.92         9.33 o                         
  -9  -1  10        216.90        207.61        18.86 o                         
  -8  -1  10         26.14         28.14         8.49 o                         
  -7  -1  10        131.09        133.52         9.03 o                         
  -6  -1  10          5.14          2.16         5.87 o                         
  -5  -1  10        119.81        126.96         6.78 o                         
  -4  -1  10        743.34        737.90        21.44 o                         
  -3  -1  10        241.89        197.76         8.88 o                         
  -2  -1  10       1340.92       1258.07        39.61 o                         
  -1  -1  10        569.55        519.93        22.45 o                         
   0  -1  10         35.33         35.67         5.37 o                         
   1  -1  10       1525.37       1658.80        62.79 o                         
   2  -1  10        838.11        763.90        30.77 o                         
   3  -1  10        280.70        266.19        13.08 o                         
   4  -1  10        493.54        431.47        16.48 o                         
   5  -1  10         83.11         76.61         6.20 o                         
   6  -1  10        346.03        422.78        14.12 o                         
   7  -1  10         18.58         24.36         5.56 o                         
   8  -1  10         61.53         69.87         6.80 o                         
  -9   0  10         54.00         61.96        11.09 o                         
  -8   0  10        279.36        262.16        13.30 o                         
  -7   0  10         86.67         80.88         8.40 o                         
  -6   0  10        148.10        147.89         8.43 o                         
  -5   0  10        623.92        669.58        22.03 o                         
  -4   0  10        102.09        116.96         6.00 o                         
  -3   0  10          3.41          7.27         4.01 o                         
  -2   0  10       3505.43       3506.16       106.28 o                         
  -1   0  10       1060.47       1037.46        36.47 o                         
   0   0  10        381.81        395.69        16.92 o                         
   1   0  10        572.55        619.03        25.80 o                         
   2   0  10         68.85         64.01         6.23 o                         
   3   0  10        308.21        316.05        14.51 o                         
   4   0  10        441.75        378.20        12.61 o                         
   5   0  10        312.51        312.26        13.76 o                         
   6   0  10        166.27        166.17         7.11 o                         
   7   0  10         26.30         27.88         5.72 o                         
   8   0  10        213.20        225.85         9.64 o                         
  -9   1  10        382.86        358.31        22.93 o                         
  -8   1  10         55.50         53.06         8.79 o                         
  -7   1  10        194.83        189.27        10.23 o                         
  -6   1  10         34.07         37.41         6.69 o                         
  -5   1  10        395.88        445.15        16.41 o                         
  -4   1  10        206.42        207.56         9.73 o                         
  -3   1  10        365.31        378.16        12.68 o                         
  -2   1  10        190.83        199.32         6.95 o                         
  -1   1  10        130.29        138.42         7.82 o                         
   0   1  10       1201.27       1185.47        45.94 o                         
   1   1  10          5.27         10.71         7.80 o                         
   2   1  10          0.14         -1.07         5.65 o                         
   3   1  10         16.64         18.75         6.00 o                         
   4   1  10          6.60          5.65         6.81 o                         
   5   1  10          1.52          1.08         4.66 o                         
   6   1  10        141.41        150.09         7.17 o                         
   7   1  10          6.72          7.64         5.71 o                         
   8   1  10          3.16         -0.29         7.47 o                         
  -9   2  10        463.88        425.33        26.01 o                         
  -8   2  10          3.41         -2.04        10.37 o                         
  -7   2  10        830.00        850.76        29.65 o                         
  -6   2  10         65.37         67.76         6.87 o                         
  -5   2  10         28.84         33.44         5.50 o                         
  -4   2  10         99.16         88.86         7.64 o                         
  -3   2  10        381.07        427.93        16.18 o                         
  -2   2  10       1135.52       1105.77        35.07 o                         
  -1   2  10          3.38          8.00         4.05 o                         
   0   2  10       2143.22       2149.69        72.39 o                         
   1   2  10         71.71         81.00         5.77 o                         
   2   2  10         99.98         94.98         6.23 o                         
   3   2  10          2.88          2.45         4.45 o                         
   4   2  10         73.32         78.55         5.12 o                         
   5   2  10         18.94         27.01         5.21 o                         
   6   2  10         20.63         17.94         5.45 o                         
   7   2  10          9.86          4.84         6.87 o                         
  -8   3  10         45.62         53.49         9.09 o                         
  -7   3  10        906.15        960.14        32.84 o                         
  -6   3  10         25.06         25.04         6.49 o                         
  -5   3  10        847.68        851.10        29.08 o                         
  -4   3  10         22.24         12.46         6.11 o                         
  -3   3  10         12.90         27.37         5.74 o                         
  -2   3  10        248.09        281.68        13.09 o                         
  -1   3  10         51.87         83.01         7.77 o                         
   0   3  10        942.31        866.26        27.94 o                         
   1   3  10         75.40         97.97         5.76 o                         
   2   3  10        551.93        517.49        14.85 o                         
   3   3  10        114.63        134.45         5.89 o                         
   4   3  10         22.10         22.98         5.13 o                         
   5   3  10        131.61        133.42         7.53 o                         
   6   3  10         20.35         22.62         6.59 o                         
   7   3  10         30.06         37.14         7.57 o                         
  -8   4  10        289.42        304.98        15.99 o                         
  -7   4  10        511.33        570.06        47.68 o                         
  -6   4  10         25.80          4.89         8.99 o                         
  -5   4  10       1058.70       1109.46        36.74 o                         
  -4   4  10         18.92          8.19         6.66 o                         
  -3   4  10         51.77         63.21         6.82 o                         
  -2   4  10         18.12         14.10         5.87 o                         
  -1   4  10          0.79         11.74         5.63 o                         
   0   4  10        237.79        274.62        12.24 o                         
   1   4  10        388.22        340.17        13.45 o                         
   2   4  10       1430.83       1363.39        43.05 o                         
   3   4  10          3.21          2.50         4.62 o                         
   4   4  10         82.81         70.83         6.17 o                         
   5   4  10         24.38         25.54         6.47 o                         
   6   4  10         49.43         52.77         7.36 o                         
  -7   5  10        238.41        231.99        14.79 o                         
  -6   5  10        128.39        140.67        10.97 o                         
  -5   5  10        880.19        957.21        33.17 o                         
  -4   5  10         24.24         21.90         7.64 o                         
  -3   5  10        486.34        609.42        22.80 o                         
  -2   5  10          0.74          4.89         7.04 o                         
  -1   5  10          3.48         20.00         6.55 o                         
   0   5  10         42.62         77.93         7.02 o                         
   1   5  10         15.32         20.05         6.80 o                         
   2   5  10        114.05        116.32         7.90 o                         
   3   5  10          5.97         23.11         5.72 o                         
   4   5  10         76.00         56.53         6.66 o                         
   5   5  10         25.75         33.94        12.95 o                         
  -6   6  10        469.89        447.46        20.43 o                         
  -5   6  10        186.23        228.48        12.47 o                         
  -4   6  10          6.58          5.04         8.32 o                         
  -3   6  10        265.32        326.25        18.04 o                         
  -2   6  10          0.30         -4.80         7.54 o                         
  -1   6  10          0.73         10.73         7.26 o                         
   0   6  10          1.12         10.91         7.82 o                         
   1   6  10          6.86         11.81         7.78 o                         
   2   6  10         18.31         39.62         7.72 o                         
   3   6  10        273.63        244.27        10.43 o                         
   4   6  10        167.58        156.59        10.17 o                         
  -5   7  10         63.48         66.83        14.65 o                         
  -4   7  10        126.38        122.38        13.50 o                         
  -3   7  10        156.41        163.15        11.12 o                         
  -2   7  10         25.93         24.30         9.41 o                         
  -1   7  10         85.48        115.81         9.67 o                         
   0   7  10          0.28          5.78         8.25 o                         
   1   7  10          1.83         18.21         8.73 o                         
   2   7  10         15.18         15.08         8.22 o                         
   3   7  10          0.11          3.30         6.87 o                         
  -1   8  10         52.41         70.46        10.84 o                         
  -1 -11  11        140.56        141.72        13.41 o                         
   0 -11  11          4.94         23.39         8.83 o                         
   1 -11  11        469.90        487.27        28.59 o                         
  -4 -10  11         68.69         52.93        11.35 o                         
  -3 -10  11         19.85         22.63         8.52 o                         
  -2 -10  11        184.01        210.81        13.94 o                         
  -1 -10  11         51.86         61.46         8.06 o                         
   0 -10  11          7.22         29.67         8.06 o                         
   1 -10  11         79.39         73.54        12.64 o                         
   2 -10  11         13.76         28.91         7.25 o                         
   3 -10  11        455.27        437.41        18.21 o                         
  -5  -9  11         46.64         22.69         8.32 o                         
  -4  -9  11         10.34          5.79         7.48 o                         
  -3  -9  11         87.29        106.50         8.66 o                         
  -2  -9  11         55.01         60.65         7.59 o                         
  -1  -9  11          0.79          2.01         6.61 o                         
   0  -9  11        236.21        324.89        15.80 o                         
   1  -9  11         18.48         24.36         6.97 o                         
   2  -9  11         10.61         36.69         6.48 o                         
   3  -9  11        326.77        319.66        14.71 o                         
   4  -9  11          0.27          2.56         7.46 o                         
   5  -9  11        293.22        321.47        15.88 o                         
  -6  -8  11        101.47         77.50        10.44 o                         
  -5  -8  11        349.37        328.22        16.44 o                         
  -4  -8  11         83.49         91.52         9.11 o                         
  -3  -8  11        508.84        476.31        23.01 o                         
  -2  -8  11         76.88         97.51        11.90 o                         
  -1  -8  11          2.38         13.20         5.92 o                         
   0  -8  11         14.49         32.16         5.43 o                         
   1  -8  11         11.61         22.98         5.52 o                         
   2  -8  11         40.85         17.88         5.34 o                         
   3  -8  11        202.08        220.57        10.36 o                         
   4  -8  11         32.23         38.26         6.38 o                         
   5  -8  11          2.07         -1.21         7.84 o                         
   6  -8  11          0.84         -3.55        20.78 o                         
  -7  -7  11         40.42         28.41         8.33 o                         
  -6  -7  11          1.21         -0.28         7.35 o                         
  -5  -7  11         65.09         56.03         7.50 o                         
  -4  -7  11         65.94         53.06         6.83 o                         
  -3  -7  11       1391.20       1381.57        60.44 o                         
  -2  -7  11         18.19         -0.37         5.30 o                         
  -1  -7  11       1741.44       1967.16        65.65 o                         
   0  -7  11         34.26         40.84         5.40 o                         
   1  -7  11        160.68        215.12         8.95 o                         
   2  -7  11        111.80         85.70         5.76 o                         
   3  -7  11         16.84          8.65         5.02 o                         
   4  -7  11        504.59        472.26        17.30 o                         
   5  -7  11          4.16         -5.75         5.75 o                         
   6  -7  11        239.06        263.34        13.20 o                         
  -8  -6  11         47.43         73.18         9.47 o                         
  -7  -6  11         38.66         22.63         7.97 o                         
  -6  -6  11        107.83        122.73         8.49 o                         
  -5  -6  11        155.98        131.33         9.44 o                         
  -4  -6  11        130.48         89.50         6.76 o                         
  -3  -6  11       1540.75       1470.50        75.98 o                         
  -2  -6  11        118.58        114.64         6.52 o                         
  -1  -6  11       2894.57       3007.31        91.15 o                         
   0  -6  11         14.22          8.39         4.47 o                         
   1  -6  11       1559.03       1765.92        66.44 o                         
   2  -6  11         35.92         30.36         7.53 o                         
   3  -6  11        308.08        279.43        26.48 o                         
   4  -6  11        609.04        522.65        18.06 o                         
   5  -6  11         12.27          0.72         5.36 o                         
   6  -6  11        590.06        642.54        22.47 o                         
   7  -6  11         15.33         14.25         7.03 o                         
  -8  -5  11        345.67        370.45        17.17 o                         
  -7  -5  11         16.28         23.37         7.70 o                         
  -6  -5  11        124.96        140.84         8.62 o                         
  -5  -5  11         71.48         86.24         8.14 o                         
  -4  -5  11          1.65         -5.58         5.58 o                         
  -3  -5  11        718.73        606.43        22.75 o                         
  -2  -5  11         22.09         24.03         7.09 o                         
  -1  -5  11       3954.58       3835.93       163.73 o                         
   0  -5  11        136.39        111.99        10.33 o                         
   1  -5  11       3788.37       4321.54       160.64 o                         
   2  -5  11         24.36         33.48         7.55 o                         
   3  -5  11       1194.01       1240.40        55.01 o                         
   4  -5  11         17.52          0.85         7.75 o                         
   5  -5  11        158.80        105.13         8.91 o                         
   6  -5  11        353.84        390.17        15.41 o                         
   7  -5  11        362.05        327.98        13.62 o                         
  -8  -4  11         34.01         41.02         8.46 o                         
  -7  -4  11        259.50        249.40        12.48 o                         
  -6  -4  11         48.35         23.30         6.74 o                         
  -5  -4  11         10.06         10.52         6.12 o                         
  -4  -4  11          1.28          7.91         5.43 o                         
  -3  -4  11         73.72         97.22         5.80 o                         
  -2  -4  11        210.44        184.40        11.95 o                         
  -1  -4  11       1556.02       1407.35        62.90 o                         
   0  -4  11        131.42        113.18         8.38 o                         
   1  -4  11       2711.08       2832.98       106.12 o                         
   2  -4  11        271.89        278.76        18.06 o                         
   3  -4  11        800.09        961.34        39.75 o                         
   4  -4  11        310.11        339.32        18.13 o                         
   5  -4  11       1526.03       1496.95        57.59 o                         
   6  -4  11        181.13        158.97         7.82 o                         
   7  -4  11         97.56         79.41         6.13 o                         
  -9  -3  11         54.38         68.80        11.98 o                         
  -8  -3  11          6.68          5.35        11.39 o                         
  -7  -3  11        282.79        294.19        12.47 o                         
  -6  -3  11          3.65          4.05         6.53 o                         
  -5  -3  11       1300.28       1366.96        39.83 o                         
  -4  -3  11         15.58         15.32         5.69 o                         
  -3  -3  11        980.20       1002.58        34.86 o                         
  -2  -3  11        150.07        162.41        14.16 o                         
  -1  -3  11         36.95         12.69         7.95 o                         
   0  -3  11         31.12         20.26         8.16 o                         
   1  -3  11       1428.83       1281.94        49.59 o                         
   2  -3  11       1657.34       1643.25        62.60 o                         
   3  -3  11       3256.36       3741.83       161.21 o                         
   4  -3  11        129.10        160.58        10.55 o                         
   5  -3  11        285.01        296.56        12.87 o                         
   6  -3  11        164.83        210.32         9.34 o                         
   7  -3  11        386.93        336.90        13.22 o                         
  -9  -2  11         33.32         24.74        11.33 o                         
  -8  -2  11          8.19        -10.22        13.32 o                         
  -7  -2  11        192.81        209.50        10.18 o                         
  -6  -2  11        609.09        723.69        23.65 o                         
  -5  -2  11        997.80       1062.34        37.11 o                         
  -4  -2  11        371.20        411.11        15.38 o                         
  -3  -2  11         25.82         10.57         4.82 o                         
  -2  -2  11        396.54        395.56        28.07 o                         
  -1  -2  11         65.84         47.64         6.67 o                         
   0  -2  11       1710.48       1855.00        70.18 o                         
   1  -2  11        191.70        175.22        11.78 o                         
   2  -2  11        108.28        142.01         9.25 o                         
   3  -2  11         53.43         72.53         7.85 o                         
   4  -2  11        263.83        249.49        15.69 o                         
   5  -2  11         66.21         98.76         6.92 o                         
   6  -2  11         36.39         56.21         6.33 o                         
   7  -2  11         63.70         36.19         6.50 o                         
  -9  -1  11         52.14         50.61        10.89 o                         
  -8  -1  11          1.70         -0.45         8.59 o                         
  -7  -1  11        390.91        404.78        16.84 o                         
  -6  -1  11        226.71        290.29        17.19 o                         
  -5  -1  11        675.86        667.46        20.58 o                         
  -4  -1  11       1186.30       1252.69        34.43 o                         
  -3  -1  11        320.47        296.24        11.32 o                         
  -2  -1  11        679.36        678.13        33.74 o                         
  -1  -1  11        249.40        211.31        14.42 o                         
   0  -1  11       1214.73       1262.75        48.94 o                         
   1  -1  11        394.73        404.39        19.28 o                         
   2  -1  11       1705.47       1800.91        78.57 o                         
   3  -1  11        549.15        534.50        21.54 o                         
   4  -1  11         59.10         75.18         7.75 o                         
   5  -1  11         43.01         66.59         6.50 o                         
   6  -1  11          6.19          2.32         6.17 o                         
   7  -1  11          5.61          9.81         5.53 o                         
  -9   0  11         62.13         53.38        11.57 o                         
  -8   0  11          4.22         10.10         9.14 o                         
  -7   0  11        319.95        326.48        14.72 o                         
  -6   0  11        222.01        253.08        11.69 o                         
  -5   0  11        971.14        957.59        29.55 o                         
  -4   0  11        568.29        592.93        18.37 o                         
  -3   0  11       1971.06       1987.36        53.03 o                         
  -2   0  11         99.59        104.51         7.08 o                         
  -1   0  11         32.15         35.68        10.62 o                         
   0   0  11        860.69        908.06        36.44 o                         
   1   0  11         39.44         46.77         6.70 o                         
   2   0  11       1120.64       1190.32        46.42 o                         
   3   0  11        347.75        348.55        16.46 o                         
   4   0  11        348.92        408.82        16.82 o                         
   5   0  11         27.44         37.14         5.52 o                         
   6   0  11         28.46         39.29         5.25 o                         
   7   0  11         31.26         12.98         5.65 o                         
  -8   1  11         42.27         33.08        11.64 o                         
  -7   1  11        382.60        372.57        19.35 o                         
  -6   1  11         34.83         49.78         7.10 o                         
  -5   1  11        794.76        798.57        25.54 o                         
  -4   1  11       1112.34       1123.09        33.26 o                         
  -3   1  11        624.84        612.01        16.15 o                         
  -2   1  11       1231.77       1149.10        36.65 o                         
  -1   1  11        253.25        243.21        17.51 o                         
   0   1  11          2.19         -0.02         5.36 o                         
   1   1  11          1.49          7.26         6.20 o                         
   2   1  11        452.57        493.76        26.45 o                         
   3   1  11        429.00        411.35        18.69 o                         
   4   1  11        394.47        449.96        16.34 o                         
   5   1  11        401.76        426.73        17.11 o                         
   6   1  11         48.67         55.24         6.31 o                         
   7   1  11        175.56        218.65         9.05 o                         
  -8   2  11          4.07         12.95         8.60 o                         
  -7   2  11        106.26         94.32         8.61 o                         
  -6   2  11          1.10          3.59         7.37 o                         
  -5   2  11        610.45        607.97        25.02 o                         
  -4   2  11        248.39        276.01        12.55 o                         
  -3   2  11        444.02        432.97        16.66 o                         
  -2   2  11       1620.59       1549.58        48.43 o                         
  -1   2  11       1270.16       1328.00        60.00 o                         
   0   2  11         82.63        105.41        11.99 o                         
   1   2  11         13.99         21.18         6.67 o                         
   2   2  11         35.83         43.30         5.20 o                         
   3   2  11         83.32         68.69         7.41 o                         
   4   2  11         85.44         89.34         6.39 o                         
   5   2  11        312.54        277.51        10.68 o                         
   6   2  11         40.75         44.80         6.37 o                         
  -8   3  11         80.08         69.00         9.23 o                         
  -7   3  11         28.13         20.81         7.48 o                         
  -6   3  11        261.67        182.18        10.82 o                         
  -5   3  11        320.42        272.07        12.98 o                         
  -4   3  11          0.39          3.67         8.33 o                         
  -3   3  11        432.22        425.99        16.99 o                         
  -2   3  11        471.52        530.17        19.41 o                         
  -1   3  11        193.92        213.71         9.65 o                         
   0   3  11       1255.62       1216.90        42.03 o                         
   1   3  11         56.77         26.14         6.80 o                         
   2   3  11          1.65         -5.10         5.10 o                         
   3   3  11          3.87          6.06         4.74 o                         
   4   3  11          5.35          0.07         5.19 o                         
   5   3  11        125.61        117.49         7.29 o                         
   6   3  11         34.18         39.98         7.76 o                         
  -7   4  11          1.87          2.76         9.68 o                         
  -6   4  11        128.30        120.62        10.02 o                         
  -5   4  11        269.21        203.97        10.98 o                         
  -4   4  11         93.46         78.09         7.83 o                         
  -3   4  11        567.71        536.91        22.72 o                         
  -2   4  11         26.35         38.53         7.90 o                         
  -1   4  11        188.69        198.37        10.39 o                         
   0   4  11         64.91         79.84         6.74 o                         
   1   4  11        113.22        136.07        11.74 o                         
   2   4  11         11.90          9.70         6.80 o                         
   3   4  11          5.28          6.17         4.84 o                         
   4   4  11          3.92          2.62         7.44 o                         
   5   4  11          2.55         -6.75         6.75 o                         
  -6   5  11         73.11         67.50        12.77 o                         
  -5   5  11          3.10         -2.69         8.41 o                         
  -4   5  11        229.00        223.26        16.34 o                         
  -3   5  11        257.40        219.01        11.39 o                         
  -2   5  11         28.48         33.52         7.29 o                         
  -1   5  11        301.98        277.98        16.28 o                         
   0   5  11         33.34         44.46         6.80 o                         
   1   5  11         59.84         65.40         7.04 o                         
   2   5  11        100.36        111.01         8.65 o                         
   3   5  11          6.19         14.63         5.70 o                         
   4   5  11         54.29         39.89         7.03 o                         
  -5   6  11         10.54          9.66        13.34 o                         
  -4   6  11         70.21         84.48         9.61 o                         
  -3   6  11        209.18        160.92        10.46 o                         
  -2   6  11         97.08        151.31        10.00 o                         
  -1   6  11        195.92        172.26        10.07 o                         
   0   6  11          1.09          7.13         7.90 o                         
   1   6  11        157.05        133.81        10.11 o                         
   2   6  11         10.83         15.15         8.86 o                         
   3   6  11         33.37         51.70         6.67 o                         
  -2   7  11         91.06        102.06        10.09 o                         
  -1   7  11         51.21         50.15         9.10 o                         
   0   7  11          9.28         32.45         8.88 o                         
  -3 -10  12          1.54          3.56         8.27 o                         
  -2 -10  12         50.43         41.45         9.44 o                         
  -1 -10  12        120.58        105.80        11.59 o                         
   0 -10  12         39.73         23.84         6.40 o                         
   1 -10  12         22.05         29.73         8.28 o                         
   2 -10  12        103.58        112.92         9.23 o                         
  -5  -9  12          7.56         -4.00        10.26 o                         
  -4  -9  12        288.21        289.90        17.89 o                         
  -3  -9  12          3.97         -7.15         7.15 o                         
  -2  -9  12        502.42        519.76        27.15 o                         
  -1  -9  12        303.50        245.57        18.14 o                         
   0  -9  12        579.90        470.45        16.49 o                         
   1  -9  12        454.34        461.63        20.98 o                         
   2  -9  12        447.30        386.20        16.07 o                         
   3  -9  12        387.18        488.02        18.95 o                         
   4  -9  12         22.85         24.29         7.65 o                         
  -6  -8  12         92.95         72.83        12.23 o                         
  -5  -8  12         62.97         56.55         8.21 o                         
  -4  -8  12        220.87        221.66        17.52 o                         
  -3  -8  12        153.06        149.98         8.62 o                         
  -2  -8  12        313.26        346.26        14.68 o                         
  -1  -8  12          1.32          3.69         5.71 o                         
   0  -8  12        713.23        712.71        26.04 o                         
   1  -8  12         91.25        107.08         8.73 o                         
   2  -8  12        858.56        746.50        22.89 o                         
   3  -8  12        130.60        183.74         8.76 o                         
   4  -8  12        782.06        744.73        25.28 o                         
   5  -8  12        489.82        536.06        20.08 o                         
  -6  -7  12         29.14         33.98        11.47 o                         
  -5  -7  12          1.20          6.05         7.11 o                         
  -4  -7  12         77.76         68.87         7.29 o                         
  -3  -7  12         53.27         49.11         6.89 o                         
  -2  -7  12        100.98        127.60         7.80 o                         
  -1  -7  12         63.20         91.32         6.47 o                         
   0  -7  12        740.00        764.68        25.76 o                         
   1  -7  12         99.78         71.73         7.65 o                         
   2  -7  12       1664.68       1443.23        55.24 o                         
   3  -7  12        113.67        165.68         9.24 o                         
   4  -7  12       1734.36       1597.54        61.00 o                         
   5  -7  12        342.60        430.04        16.98 o                         
  -7  -6  12          5.83         -8.24         8.24 o                         
  -6  -6  12         17.06          9.42         7.90 o                         
  -5  -6  12          3.92         -4.43         7.85 o                         
  -4  -6  12         77.11         63.34         7.07 o                         
  -3  -6  12         17.20         32.04         5.91 o                         
  -2  -6  12         18.90          1.12        12.51 o                         
  -1  -6  12        469.29        441.71        24.72 o                         
   0  -6  12          1.21         -5.06         6.54 o                         
   1  -6  12         91.11        127.13        12.68 o                         
   2  -6  12        450.41        412.87        22.95 o                         
   3  -6  12         15.42         22.17         6.54 o                         
   4  -6  12        579.40        495.70        22.05 o                         
   5  -6  12        149.82        105.61        10.57 o                         
   6  -6  12       1392.43       1383.80        47.74 o                         
  -8  -5  12         16.31          6.46        14.31 o                         
  -7  -5  12          5.01         -0.28         9.30 o                         
  -6  -5  12         73.75         23.51         7.54 o                         
  -5  -5  12          1.70         -4.72         9.13 o                         
  -4  -5  12          1.33         -5.51         5.51 o                         
  -3  -5  12         27.64          6.79         5.82 o                         
  -2  -5  12         75.61         88.73        12.30 o                         
  -1  -5  12        192.93        186.91        13.55 o                         
   0  -5  12         17.71         -9.72        10.23 o                         
   1  -5  12         51.52         21.52        10.53 o                         
   2  -5  12         11.56         12.86        12.26 o                         
   3  -5  12        320.58        226.78        15.36 o                         
   4  -5  12        191.33        114.77        11.86 o                         
   5  -5  12         36.05         30.93         6.80 o                         
   6  -5  12        134.21        128.29        10.39 o                         
  -8  -4  12        230.80        214.22        11.50 o                         
  -7  -4  12          1.12         -8.73         8.73 o                         
  -6  -4  12         22.71          6.60         7.23 o                         
  -5  -4  12         29.90         10.89         7.40 o                         
  -4  -4  12        267.50        318.45        13.13 o                         
  -3  -4  12        230.23        209.96        12.10 o                         
  -2  -4  12        100.89        115.98        24.58 o                         
  -1  -4  12         87.85        116.73        14.35 o                         
   0  -4  12        117.13         56.84         7.59 o                         
   1  -4  12         12.94          3.98         8.80 o                         
   2  -4  12        210.92        173.02        10.77 o                         
   3  -4  12        191.05        117.24        10.02 o                         
   4  -4  12         32.51         36.34        11.80 o                         
   5  -4  12          4.20        -11.28        11.32 o                         
   6  -4  12         35.76          3.90         8.46 o                         
   7  -4  12         17.98         12.32        13.34 o                         
  -8  -3  12        170.94        161.65        11.72 o                         
  -7  -3  12        165.54        175.48        10.15 o                         
  -6  -3  12        939.19        979.25        30.92 o                         
  -5  -3  12         66.60         60.82         6.70 o                         
  -4  -3  12         15.88         27.92         5.80 o                         
  -3  -3  12         54.64         68.84        13.96 o                         
  -2  -3  12        893.88        897.34        42.81 o                         
  -1  -3  12        158.78        145.76         9.47 o                         
   0  -3  12        319.55        403.38        19.85 o                         
   1  -3  12       1223.41       1221.09        47.86 o                         
   2  -3  12         75.71         19.50        14.09 o                         
   3  -3  12        245.90        198.05        21.52 o                         
   4  -3  12          0.71          7.31         8.34 o                         
   5  -3  12        689.42        663.73        34.21 o                         
   6  -3  12         12.85         28.54         6.62 o                         
   7  -3  12         48.81         78.10         8.00 o                         
  -8  -2  12         65.46         51.72         9.98 o                         
  -7  -2  12         33.25         36.53         8.84 o                         
  -6  -2  12        239.14        210.22        11.02 o                         
  -5  -2  12         42.51         51.58         6.29 o                         
  -4  -2  12         86.65         91.07        12.56 o                         
  -3  -2  12         12.70         11.37         6.07 o                         
  -2  -2  12        925.12        884.35        42.55 o                         
  -1  -2  12        188.27        192.64        11.43 o                         
   0  -2  12       1524.30       1571.84        60.39 o                         
   1  -2  12         17.83         26.97         8.89 o                         
   2  -2  12          7.28         21.17         7.45 o                         
   3  -2  12         45.68         28.60         9.14 o                         
   4  -2  12         23.42         35.65        11.57 o                         
   5  -2  12        386.30        379.92        20.33 o                         
   6  -2  12         12.00         10.47         5.85 o                         
   7  -2  12        262.63        274.92        12.55 o                         
  -8  -1  12         46.70         39.59         9.35 o                         
  -7  -1  12         17.73         22.97         8.51 o                         
  -6  -1  12          3.74          7.57         6.68 o                         
  -5  -1  12        227.89        247.47        10.76 o                         
  -4  -1  12        541.29        521.10        16.96 o                         
  -3  -1  12        173.70        174.58        11.03 o                         
  -2  -1  12        288.91        268.13        14.51 o                         
  -1  -1  12        333.37        347.51        17.55 o                         
   0  -1  12        900.24        873.87        35.64 o                         
   1  -1  12        264.37        260.30        14.82 o                         
   2  -1  12       2270.12       2534.00        95.25 o                         
   3  -1  12        595.96        568.08        25.68 o                         
   4  -1  12         57.26         75.33         8.26 o                         
   5  -1  12        252.72        215.69        11.43 o                         
   6  -1  12         70.11         70.77         8.77 o                         
   7  -1  12        327.53        296.43        18.73 o                         
  -8   0  12         32.28         24.11        16.63 o                         
  -7   0  12          6.71          6.53         8.14 o                         
  -6   0  12         57.17         57.93         7.97 o                         
  -5   0  12         16.47         14.37         6.34 o                         
  -4   0  12        246.00        231.87         9.73 o                         
  -3   0  12         55.37         64.07         8.02 o                         
  -2   0  12          5.02          6.06         8.11 o                         
  -1   0  12         53.60         58.73         9.52 o                         
   0   0  12        743.56        738.72        30.94 o                         
   1   0  12        253.01        235.30        13.29 o                         
   2   0  12        254.07        246.58        13.76 o                         
   3   0  12        303.63        278.49        15.07 o                         
   4   0  12        177.10        207.84        13.32 o                         
   5   0  12         51.11         67.85         8.26 o                         
   6   0  12         21.79         29.44         8.12 o                         
  -8   1  12          5.54         -5.81         9.02 o                         
  -7   1  12         30.87         30.92         8.35 o                         
  -6   1  12          1.00         -8.22         8.22 o                         
  -5   1  12         52.39         57.69         7.10 o                         
  -4   1  12         22.90         19.39         5.27 o                         
  -3   1  12         22.42         21.55         4.91 o                         
  -2   1  12        511.19        504.67        22.03 o                         
  -1   1  12         96.29         86.98         7.29 o                         
   0   1  12          6.81          6.21         8.53 o                         
   1   1  12         98.34        106.93         8.87 o                         
   2   1  12        308.51        334.14        21.50 o                         
   3   1  12         11.53         26.68         7.63 o                         
   4   1  12         34.79         61.82         8.65 o                         
   5   1  12         42.71         40.15         8.35 o                         
   6   1  12          1.50         11.51         6.95 o                         
  -7   2  12          4.44          6.24         9.54 o                         
  -6   2  12          0.38         -4.81        11.45 o                         
  -5   2  12        119.67        144.98         9.14 o                         
  -4   2  12          7.02         10.03         9.46 o                         
  -3   2  12        270.81        267.32        12.08 o                         
  -2   2  12          7.88          9.79         7.61 o                         
  -1   2  12        240.58        221.38        15.69 o                         
   0   2  12         29.74         30.94        13.67 o                         
   1   2  12         66.14         57.47         8.08 o                         
   2   2  12         48.15         57.34         9.17 o                         
   3   2  12         47.67         38.82         8.83 o                         
   4   2  12         97.18        122.07         7.83 o                         
   5   2  12        118.78        109.86        10.83 o                         
   6   2  12          0.05         16.55        12.53 o                         
  -7   3  12        124.76         69.49        12.02 o                         
  -6   3  12         37.80         43.12         8.68 o                         
  -5   3  12          3.75          1.41         7.75 o                         
  -4   3  12          4.53         -1.65         6.92 o                         
  -3   3  12         85.68        126.18        10.95 o                         
  -2   3  12         15.93          9.72         9.24 o                         
  -1   3  12        103.14        107.41         7.76 o                         
   0   3  12        288.87        224.20        16.47 o                         
   1   3  12        125.27        140.90        12.16 o                         
   2   3  12          1.36          7.00         8.71 o                         
   3   3  12         15.04         18.18         8.39 o                         
   4   3  12         13.73         23.25         7.00 o                         
   5   3  12          7.28         11.28        14.13 o                         
  -6   4  12          0.95         14.57         9.88 o                         
  -5   4  12          7.78         12.54         8.37 o                         
  -4   4  12          0.19         -1.32        13.20 o                         
  -3   4  12          0.49         -6.95         6.95 o                         
  -2   4  12         29.90         20.43         9.86 o                         
  -1   4  12         49.63         69.18         7.01 o                         
   0   4  12         19.79         15.19         6.30 o                         
   1   4  12        273.05        308.80        13.77 o                         
   2   4  12         58.51         70.65         7.66 o                         
   3   4  12         19.86         28.11         8.90 o                         
   4   4  12         39.81         31.78         6.41 o                         
  -5   5  12        219.21        183.21        12.83 o                         
  -4   5  12         37.99         14.12         9.46 o                         
  -3   5  12          9.18          2.80         7.83 o                         
  -2   5  12          1.33         13.09         7.55 o                         
  -1   5  12          3.47          9.06         7.13 o                         
   0   5  12         27.78         37.82         7.07 o                         
   1   5  12         19.56         23.69         6.89 o                         
   2   5  12        111.47         96.40         7.94 o                         
   3   5  12         42.40         57.84         8.29 o                         
  -3   6  12         15.43         27.63        16.17 o                         
  -2   6  12          3.34         23.24         9.54 o                         
  -1   6  12          0.14         11.67         8.37 o                         
   0   6  12          0.42          9.70         7.96 o                         
   1   6  12         23.60         19.07         8.78 o                         
  -3  -9  13          5.30          2.10         9.14 o                         
  -2  -9  13         13.55         34.04        10.66 o                         
  -1  -9  13        123.62        102.28         8.43 o                         
   0  -9  13          6.32          1.63         6.49 o                         
   1  -9  13        181.97        155.94         9.33 o                         
   2  -9  13         53.19         77.43         8.25 o                         
  -5  -8  13         43.96         45.41         8.18 o                         
  -4  -8  13         23.58          7.27         7.19 o                         
  -3  -8  13          0.95          4.12         6.57 o                         
  -2  -8  13         90.05        113.41        10.10 o                         
  -1  -8  13          5.57          8.50         8.08 o                         
   0  -8  13          3.77          4.80         8.67 o                         
   1  -8  13          0.11          5.44         6.50 o                         
   2  -8  13         13.54          6.63         7.52 o                         
   3  -8  13        240.43        284.52        14.17 o                         
   4  -8  13        190.40        222.96        15.88 o                         
  -6  -7  13         26.23         13.33         7.87 o                         
  -5  -7  13        222.66        257.83        20.61 o                         
  -4  -7  13         28.11          6.28         6.56 o                         
  -3  -7  13          3.13         14.44         7.69 o                         
  -2  -7  13          5.57        -10.29        10.29 o                         
  -1  -7  13          0.88         -8.27        13.52 o                         
   0  -7  13        123.70         88.56         7.92 o                         
   1  -7  13         56.48         77.48        10.92 o                         
   2  -7  13        139.63        141.01        12.14 o                         
   3  -7  13         10.91         11.91         7.28 o                         
   4  -7  13          6.89         30.09         9.10 o                         
  -6  -6  13         54.91         38.62         7.90 o                         
  -5  -6  13        807.52        874.94        35.01 o                         
  -4  -6  13         36.41         38.68         6.34 o                         
  -3  -6  13       1099.15       1213.31        42.29 o                         
  -2  -6  13        152.47        106.51         9.99 o                         
  -1  -6  13        121.11        176.88        14.02 o                         
   0  -6  13         25.75          8.33        15.76 o                         
   1  -6  13         26.16          4.48        11.18 o                         
   2  -6  13        233.03        264.47        15.43 o                         
   3  -6  13        122.37        150.58        11.56 o                         
   4  -6  13        316.21        372.93        22.30 o                         
   5  -6  13         15.96         -6.52        11.39 o                         
  -7  -5  13          9.51          0.65         9.52 o                         
  -6  -5  13         54.57         38.95         7.57 o                         
  -5  -5  13        404.28        382.56        22.74 o                         
  -4  -5  13          1.07         -5.58         5.58 o                         
  -3  -5  13        834.69        870.32        35.22 o                         
  -2  -5  13         28.87         13.79        11.73 o                         
  -1  -5  13        739.84        930.88        44.90 o                         
   0  -5  13         19.79         -8.37        10.13 o                         
   1  -5  13        439.84        426.99        28.93 o                         
   2  -5  13        507.59        486.59        24.02 o                         
   3  -5  13        196.82        114.61        10.14 o                         
   4  -5  13        721.58        847.30        35.98 o                         
   5  -5  13         10.62         13.32        10.90 o                         
  -7  -4  13         38.47         47.88         8.62 o                         
  -6  -4  13        211.48        207.43        10.58 o                         
  -5  -4  13        161.06        125.00         8.11 o                         
  -4  -4  13         54.74         42.15         8.62 o                         
  -3  -4  13       1835.84       1743.79        82.47 o                         
  -2  -4  13         25.71         -2.44         9.12 o                         
  -1  -4  13       1696.90       1868.35        83.01 o                         
   0  -4  13          3.23          3.02         9.36 o                         
   1  -4  13       1092.33       1195.28        55.39 o                         
   2  -4  13         25.71         14.47         9.36 o                         
   3  -4  13        408.68        326.99        18.55 o                         
   4  -4  13        294.26        333.99        19.11 o                         
   5  -4  13        143.92        111.69        12.71 o                         
   6  -4  13        373.27        445.15        28.26 o                         
  -7  -3  13        148.13        141.93         9.49 o                         
  -6  -3  13         37.15         39.63         7.18 o                         
  -5  -3  13         27.69         29.69         8.31 o                         
  -4  -3  13         92.22         71.01         7.05 o                         
  -3  -3  13        320.89        283.99        18.88 o                         
  -2  -3  13         15.72         -7.69        14.85 o                         
  -1  -3  13       1121.00       1100.28        44.54 o                         
   0  -3  13         18.60          9.98         9.58 o                         
   1  -3  13        739.17        837.82        35.24 o                         
   2  -3  13         37.06         67.79        15.69 o                         
   3  -3  13        492.24        420.92        21.67 o                         
   4  -3  13         80.08         54.77        12.11 o                         
   5  -3  13        150.14         93.06        11.75 o                         
   6  -3  13        117.89        131.67        13.63 o                         
  -7  -2  13          3.31          5.51         8.80 o                         
  -6  -2  13         45.11         47.19         7.45 o                         
  -5  -2  13         90.12        101.02         7.30 o                         
  -4  -2  13          4.10          5.60         9.96 o                         
  -3  -2  13          2.46        -12.98        16.35 o                         
  -2  -2  13        225.83        225.58        13.50 o                         
  -1  -2  13        511.01        480.24        33.21 o                         
   0  -2  13          7.25        -10.61        14.22 o                         
   1  -2  13        392.53        438.50        25.80 o                         
   2  -2  13          0.96         -6.34         8.15 o                         
   3  -2  13        110.41        105.92        14.85 o                         
   4  -2  13        176.74        187.42        12.36 o                         
   5  -2  13        376.36        307.23        28.26 o                         
   6  -2  13         22.70         15.79        10.21 o                         
  -7  -1  13        139.13        140.16        11.13 o                         
  -6  -1  13         17.03         27.96         7.53 o                         
  -5  -1  13        526.86        554.89        18.61 o                         
  -4  -1  13        198.67        205.32         9.67 o                         
  -3  -1  13        301.50        270.68        14.89 o                         
  -2  -1  13        519.45        584.65        26.68 o                         
  -1  -1  13         41.72         37.65        10.36 o                         
   0  -1  13        226.40        271.67        20.52 o                         
   1  -1  13          4.52          7.68        13.22 o                         
   2  -1  13        252.87        243.31        20.17 o                         
   3  -1  13        118.61        136.20        11.62 o                         
   4  -1  13          0.14         -9.55         9.55 o                         
   5  -1  13         29.22         20.75        14.38 o                         
   6  -1  13         11.16          5.77         8.67 o                         
  -7   0  13         62.52         77.04         9.22 o                         
  -6   0  13        622.83        669.79        23.84 o                         
  -5   0  13         55.82         63.33         6.96 o                         
  -4   0  13          0.62          6.75         7.06 o                         
  -3   0  13          0.72         -5.19         5.19 o                         
  -2   0  13          9.83          2.62        11.82 o                         
  -1   0  13         45.20         35.62        10.02 o                         
   0   0  13        495.21        548.69        25.40 o                         
   1   0  13        313.05        328.92        17.43 o                         
   2   0  13        336.21        347.62        25.42 o                         
   3   0  13          0.11          7.02         9.62 o                         
   4   0  13          0.46         -2.99         8.65 o                         
   5   0  13          0.28         16.17         9.82 o                         
  -7   1  13        360.11        421.45        22.83 o                         
  -6   1  13        183.27        186.00        10.72 o                         
  -5   1  13        105.79         97.54         9.42 o                         
  -4   1  13        319.98        286.71        12.92 o                         
  -3   1  13         64.06         46.05        16.52 o                         
  -2   1  13        283.10        276.22        16.50 o                         
  -1   1  13          0.48          2.98         9.98 o                         
   0   1  13        235.18        275.27        30.94 o                         
   1   1  13        195.60        197.77        12.83 o                         
   2   1  13        245.88        269.55        35.42 o                         
   3   1  13         33.41         49.70        12.25 o                         
   4   1  13        159.79        163.89        18.03 o                         
   5   1  13         11.39         12.99         9.10 o                         
  -6   2  13        102.03        101.76         9.72 o                         
  -5   2  13        365.85        376.27        17.24 o                         
  -4   2  13        415.54        399.64        16.37 o                         
  -3   2  13        122.00        114.62         7.54 o                         
  -2   2  13         44.90         25.63        10.56 o                         
  -1   2  13         12.13         -6.84        17.87 o                         
   0   2  13          2.16         -0.04        25.85 o                         
   1   2  13        106.66        108.61         9.87 o                         
   2   2  13        118.95        132.89        11.83 o                         
   3   2  13        188.73        197.41        14.49 o                         
   4   2  13         46.52         66.07        11.16 o                         
  -6   3  13          6.89          9.76        19.64 o                         
  -5   3  13        293.58        294.10        16.00 o                         
  -4   3  13        142.85        147.30        10.00 o                         
  -3   3  13        110.21        123.14         8.17 o                         
  -2   3  13         89.13         88.89         7.14 o                         
  -1   3  13         37.42          5.00        10.66 o                         
   0   3  13         11.66         18.26        10.11 o                         
   1   3  13         10.92         36.13        16.61 o                         
   2   3  13         23.79         34.74        12.54 o                         
   3   3  13         68.26         79.68        12.58 o                         
   4   3  13         20.88         37.01        10.80 o                         
  -4   4  13          9.07         19.10         8.52 o                         
  -3   4  13         94.04        111.16         8.69 o                         
  -2   4  13        283.30        293.75        13.73 o                         
  -1   4  13         64.94         79.83         8.61 o                         
   0   4  13          6.06         17.28         9.45 o                         
   1   4  13          4.51          9.41         8.67 o                         
   2   4  13         30.64         25.03        10.20 o                         
  -2   5  13          3.75          9.88         7.89 o                         
  -1   5  13          6.84          7.78        12.62 o                         
   0   5  13         23.81         40.52         7.50 o                         
  -3  -8  14        172.38        102.74         7.89 o                         
  -2  -8  14        218.98        163.28        14.91 o                         
  -1  -8  14        469.94        510.16        19.74 o                         
   0  -8  14        236.17        195.81        11.78 o                         
   1  -8  14        284.75        358.31        16.85 o                         
   2  -8  14          1.37         -0.50         8.44 o                         
  -5  -7  14         45.68         21.29        17.49 o                         
  -4  -7  14         92.96         91.02         8.93 o                         
  -3  -7  14          6.40         22.44         6.69 o                         
  -2  -7  14        786.05        665.90        41.09 o                         
  -1  -7  14        536.19        503.17        30.76 o                         
   0  -7  14        669.15        567.85        33.54 o                         
   1  -7  14       1131.64       1212.26        49.13 o                         
   2  -7  14        637.86        668.64        31.01 o                         
   3  -7  14        397.30        430.09        22.82 o                         
  -5  -6  14         24.39         16.67         6.96 o                         
  -4  -6  14         10.58          8.39         7.73 o                         
  -3  -6  14         13.50         24.09         8.96 o                         
  -2  -6  14         12.67        -13.73        13.73 o                         
  -1  -6  14        106.43         23.57        12.33 o                         
   0  -6  14        471.61        366.76        20.44 o                         
   1  -6  14         78.66         85.39        10.00 o                         
   2  -6  14        640.29        623.69        33.77 o                         
   3  -6  14        156.49        175.69        13.65 o                         
   4  -6  14        399.28        428.00        28.01 o                         
  -6  -5  14         21.58         15.61         7.40 o                         
  -5  -5  14         25.45         20.50         6.67 o                         
  -4  -5  14          9.74          8.85         7.53 o                         
  -3  -5  14         42.70         38.76        14.78 o                         
  -2  -5  14         63.10         32.15        10.78 o                         
  -1  -5  14         21.22          9.44         8.03 o                         
   0  -5  14        309.12        197.27        12.60 o                         
   1  -5  14        224.79        210.47        22.10 o                         
   2  -5  14        372.10        309.31        17.91 o                         
   3  -5  14        130.79        154.63        11.93 o                         
   4  -5  14        495.34        500.42        25.80 o                         
  -6  -4  14        237.75        267.31        12.45 o                         
  -5  -4  14          1.78         -1.48         7.33 o                         
  -4  -4  14        105.31        112.14        19.32 o                         
  -3  -4  14         69.62         61.12        22.68 o                         
  -2  -4  14        136.42         65.26         8.75 o                         
  -1  -4  14         10.53        -14.78        14.78 o                         
   0  -4  14        416.55        397.47        20.79 o                         
   1  -4  14        132.53         92.05        13.94 o                         
   2  -4  14         29.73         16.64         9.54 o                         
   3  -4  14         47.73         47.29         9.81 o                         
   4  -4  14         39.18         25.40        12.58 o                         
   5  -4  14         71.78         50.95        37.63 o                         
  -6  -3  14         30.73         41.31         7.96 o                         
  -5  -3  14         19.63         22.09         6.25 o                         
  -4  -3  14         78.34         78.32        16.61 o                         
  -3  -3  14         73.94         26.23        21.53 o                         
  -2  -3  14         81.29        110.76         9.74 o                         
  -1  -3  14         68.81         46.40        11.78 o                         
   0  -3  14         22.99         -3.71        10.34 o                         
   1  -3  14         76.48         65.03        10.83 o                         
   2  -3  14         60.49         27.88         9.77 o                         
   3  -3  14        514.49        544.45        26.41 o                         
   4  -3  14          0.03          2.94        11.01 o                         
   5  -3  14        287.90        366.82        23.92 o                         
  -6  -2  14        338.01        380.50        15.31 o                         
  -5  -2  14         29.69         29.48         7.00 o                         
  -4  -2  14       1706.39       1657.29        64.06 o                         
  -3  -2  14         59.08         42.49        11.63 o                         
  -2  -2  14        151.65        167.62        16.28 o                         
  -1  -2  14        108.94        114.54        14.66 o                         
   0  -2  14        100.81         60.64        13.85 o                         
   1  -2  14        282.27        283.89        15.74 o                         
   2  -2  14        282.83        300.86        26.77 o                         
   3  -2  14        548.31        533.43        26.12 o                         
   4  -2  14         40.30         79.50        21.40 o                         
   5  -2  14         47.82         74.37        12.30 o                         
  -6  -1  14        315.78        324.31        15.20 o                         
  -5  -1  14        194.95        186.00         9.28 o                         
  -4  -1  14         61.48         52.65         8.48 o                         
  -3  -1  14          1.03         -5.04        10.31 o                         
  -2  -1  14        679.34        715.71        31.73 o                         
  -1  -1  14         19.34         14.07        12.18 o                         
   0  -1  14        378.21        422.35        27.46 o                         
   1  -1  14        318.43        276.74        15.65 o                         
   2  -1  14         11.53         18.29         8.65 o                         
   3  -1  14         61.39         51.62        14.67 o                         
   4  -1  14        131.27         91.60        11.05 o                         
  -6   0  14         17.70         19.30         8.28 o                         
  -5   0  14         34.26         26.29        11.22 o                         
  -4   0  14        750.42        745.06        26.65 o                         
  -3   0  14         21.41         40.77         8.59 o                         
  -2   0  14        971.76       1000.05        41.25 o                         
  -1   0  14         28.19         20.73        10.15 o                         
   0   0  14        261.15        325.03        26.01 o                         
   1   0  14          0.09          5.36         8.52 o                         
   2   0  14          0.85         -0.61         8.80 o                         
   3   0  14         33.63         17.29         9.52 o                         
   4   0  14         13.73         27.91        10.17 o                         
  -6   1  14         18.45          6.71         8.14 o                         
  -5   1  14         27.61         25.10        12.39 o                         
  -4   1  14         17.04         10.29        19.41 o                         
  -3   1  14         53.38         29.26        18.73 o                         
  -2   1  14        134.76        142.62        19.45 o                         
  -1   1  14         11.61         14.41        15.88 o                         
   0   1  14        110.87        126.25        13.80 o                         
   1   1  14        241.09        244.29        25.42 o                         
   2   1  14        403.83        518.42        43.01 o                         
   3   1  14         76.00         58.00        11.15 o                         
   4   1  14         42.86         41.53        11.88 o                         
  -5   2  14        180.55        149.63         9.95 o                         
  -4   2  14         45.83         31.10         7.95 o                         
  -3   2  14        160.14        125.53        14.63 o                         
  -2   2  14        217.93        172.90        23.22 o                         
  -1   2  14         67.36         61.11        18.81 o                         
   0   2  14        542.14        523.48        42.71 o                         
   1   2  14         12.39         40.29        23.82 o                         
   2   2  14          0.66         11.82        10.25 o                         
   3   2  14         27.90         36.46        29.27 o                         
  -4   3  14          9.99         20.20         8.05 o                         
  -3   3  14         94.55         86.18        15.21 o                         
  -2   3  14         64.47         42.59        12.96 o                         
  -1   3  14        145.03        112.01        20.64 o                         
   0   3  14          1.40         16.45        18.93 o                         
   1   3  14          0.26         26.99        18.83 o                         
   2   3  14         51.67         76.53        28.64 o                         
  -1   4  14        105.00         74.25        28.38 o                         
  -3  -7  15          2.12        -10.54        10.54 o                         
  -2  -7  15         89.98         39.98        12.47 o                         
  -1  -7  15          0.23        -13.59        22.24 o                         
   0  -7  15         26.20         26.14        11.53 o                         
   1  -7  15         16.68          3.59        11.58 o                         
  -4  -6  15         96.86         68.31         9.03 o                         
  -3  -6  15          0.02        -10.56        14.17 o                         
  -2  -6  15         10.05         -8.66        11.39 o                         
  -1  -6  15         32.66         34.49         9.59 o                         
   0  -6  15         36.63         41.34         9.78 o                         
   1  -6  15         98.20         71.47        10.57 o                         
   2  -6  15          2.71          6.53        10.14 o                         
  -5  -5  15        238.83        347.91        33.20 o                         
  -4  -5  15         81.94         36.66        19.55 o                         
  -3  -5  15         77.98         82.40        21.63 o                         
  -2  -5  15        418.30        344.13        19.11 o                         
  -1  -5  15         82.54         48.14        14.59 o                         
   0  -5  15        657.82        714.99        32.26 o                         
   1  -5  15         47.71         48.33        10.02 o                         
   2  -5  15        250.25        308.33        18.57 o                         
   3  -5  15        337.86        289.95        24.58 o                         
  -5  -4  15        114.89        121.39        16.86 o                         
  -4  -4  15          5.63         -9.49        10.66 o                         
  -3  -4  15        451.74        509.91        30.21 o                         
  -2  -4  15        272.18        170.58        11.98 o                         
  -1  -4  15         73.97         74.00         9.62 o                         
   0  -4  15         64.41         67.67         9.85 o                         
   1  -4  15         38.78         19.89        11.48 o                         
   2  -4  15        250.13        314.29        31.29 o                         
   3  -4  15          0.30          3.68         9.80 o                         
  -5  -3  15         69.21         60.26         9.16 o                         
  -4  -3  15         22.41        -11.13        15.70 o                         
  -3  -3  15        190.15        185.11        12.68 o                         
  -2  -3  15         15.77        -15.84        15.84 o                         
  -1  -3  15        448.59        484.35        24.21 o                         
   0  -3  15        215.66        172.04        12.39 o                         
   1  -3  15        394.64        332.71        18.63 o                         
   2  -3  15        277.72        307.37        18.44 o                         
   3  -3  15         51.25         49.21        13.83 o                         
  -5  -2  15         39.99         37.29         9.52 o                         
  -4  -2  15         28.21         21.55        11.26 o                         
  -3  -2  15         82.93         48.14         8.95 o                         
  -2  -2  15         12.02         -7.16        12.95 o                         
  -1  -2  15        173.26        180.09        22.15 o                         
   0  -2  15         31.86         12.44         8.56 o                         
   1  -2  15        147.48        118.09        11.54 o                         
   2  -2  15          9.54          9.06        15.45 o                         
   3  -2  15        109.91         84.19        14.76 o                         
  -5  -1  15         28.47         25.03         8.30 o                         
  -4  -1  15        143.04        134.70         9.61 o                         
  -3  -1  15          0.08        -10.69        13.74 o                         
  -2  -1  15         19.85         10.92        24.18 o                         
  -1  -1  15        111.75        129.69        18.20 o                         
   0  -1  15         65.00         49.27        13.39 o                         
   1  -1  15        179.49        161.86        12.19 o                         
   2  -1  15        128.19         81.93        12.55 o                         
   3  -1  15         85.07         73.36        13.06 o                         
  -5   0  15          1.17        -26.61        26.61 o                         
  -4   0  15         61.05         72.37         8.69 o                         
  -3   0  15          0.13         -5.93         6.66 o                         
  -2   0  15        224.50        219.11        23.74 o                         
  -1   0  15         27.64          8.59        10.50 o                         
   0   0  15         10.55          7.30         8.48 o                         
   1   0  15          0.51          6.79        11.14 o                         
   2   0  15         53.35         35.65         9.97 o                         
   3   0  15         13.39         35.18        16.98 o                         
  -4   1  15         11.96         30.53        17.71 o                         
  -3   1  15         46.72         13.89        38.27 o                         
  -2   1  15        100.63        116.74        23.55 o                         
  -1   1  15          0.29         -7.84        25.62 o                         
   0   1  15        206.13        141.66        17.23 o                         
   1   1  15         35.72         40.36        17.19 o                         
   2   1  15          4.11         28.27        18.11 o                         
  -2   2  15         20.57          1.93        60.31 o                         
  -1   2  15          0.98        -32.69        32.69 o                         
   0   2  15         57.05         37.25        26.61 o                         
  -2  -5  16         69.65          8.49        15.95 o                         
  -1  -5  16        186.86        163.89        12.97 o                         
   0  -5  16        132.79        117.63        15.31 o                         
  -3  -4  16         32.20          7.33         9.51 o                         
  -2  -4  16         47.51         78.78        13.13 o                         
  -1  -4  16        118.17         94.25        10.76 o                         
   0  -4  16          9.58         -0.76         9.84 o                         
   1  -4  16         36.47         53.36        14.56 o                         
  -3  -3  16         58.38         27.31        22.97 o                         
  -2  -3  16        175.50        164.65        21.97 o                         
  -1  -3  16         59.07         60.61        12.27 o                         
   0  -3  16          8.54          7.32        17.78 o                         
   1  -3  16         66.03         75.48        18.51 o                         
  -3  -2  16          0.10        -17.26        17.26 o                         
  -2  -2  16         29.86         19.38        20.63 o                         
  -1  -2  16        141.66        143.95        11.93 o                         
   0  -2  16        293.18        288.44        18.78 o                         
   1  -2  16        138.70        150.47        12.55 o                         
  -3  -1  16         15.85         -5.10        14.14 o                         
  -2  -1  16          7.12         12.19        18.55 o                         
  -1  -1  16         93.58         93.66        12.95 o                         
   0  -1  16         19.27         14.21        18.25 o                         
   1  -1  16         83.69         81.60        27.12 o                         
  -1   0  16          1.41        -24.83        24.83 o                         
                                                                                
