# Supplementary material for: Thermomechanical effect in molecular crystals: the role of halogen-bonding interactions
Source: IUCrJ. 2017 Oct 27;4(Pt 6):812–23. doi: 10.1107/S2052252517014658 (PMC5668866; doi:10.1107/S2052252517014658)
Supplement: Supplementary file 7 [file m-04-00812-Compound-C-Form-Isup7.hkl]

data_Compound-C-Form-I                                                          
_shelx_title ' an166_0m_a.res in P2(1)/c'                                       
_shelx_refln_list_code          4                                               
_shelx_F_calc_maximum      188.87                                               
_exptl_crystal_F_000       704.00                                               
_reflns_d_resolution_high  0.8406                                               
                                                                                
loop_                                                                           
 _space_group_symop_operation_xyz                                               
 'x, y, z'                                                                      
 '-x, y+1/2, -z+1/2'                                                            
 '-x, -y, -z'                                                                   
 'x, -y-1/2, z-1/2'                                                             
                                                                                
_cell_length_a     8.2475                                                       
_cell_length_b    10.8035                                                       
_cell_length_c    15.7971                                                       
_cell_angle_alpha  90.000                                                       
_cell_angle_beta   96.098                                                       
_cell_angle_gamma  90.000                                                       
                                                                                
_shelx_F_squared_multiplier     1.000                                           
                                                                                
loop_                                                                           
 _refln_index_h                                                                 
 _refln_index_k                                                                 
 _refln_index_l                                                                 
 _refln_F_squared_calc                                                          
 _refln_F_squared_meas                                                          
 _refln_F_squared_sigma                                                         
 _refln_observed_status                                                         
   2   0   0      11871.73      13501.00       511.99 o                         
   3   0   0       1926.54       2062.25        78.33 o                         
   4   0   0        629.12        642.48        24.75 o                         
   5   0   0        229.96        256.52        10.56 o                         
   6   0   0         31.70         37.32         5.19 o                         
   7   0   0        513.50        514.16        25.36 o                         
   8   0   0        115.53        120.52        14.90 o                         
   9   0   0         89.01         70.56        11.06 o                         
   1   1   0       1435.95       1420.04        47.91 o                         
   2   1   0       4292.13       4431.45       130.56 o                         
   3   1   0       2027.61       2142.90        63.19 o                         
   4   1   0       2452.06       2445.23        80.47 o                         
   5   1   0         54.27         75.16         3.43 o                         
   6   1   0         13.61         16.67         1.93 o                         
   7   1   0        505.01        542.24        19.05 o                         
   8   1   0         16.92         17.82         3.00 o                         
   9   1   0          3.19          5.66         3.25 o                         
   0   2   0        853.59        667.09        25.51 o                         
   1   2   0       3392.32       3318.38       131.02 o                         
   2   2   0      30705.09      32955.57      2167.47 o                         
   3   2   0          4.05         10.58         1.89 o                         
   4   2   0       2784.76       2930.49        86.07 o                         
   5   2   0        133.74        156.26         6.08 o                         
   6   2   0         11.44         15.10         2.04 o                         
   7   2   0         22.44         26.43         2.77 o                         
   8   2   0         11.67         12.72         2.90 o                         
   9   2   0          9.11          8.28         3.52 o                         
   1   3   0       3594.15       3643.21       139.18 o                         
   2   3   0       2748.14       2433.41        99.30 o                         
   3   3   0      14703.92      15754.08       462.84 o                         
   4   3   0       2775.22       2652.27        78.10 o                         
   5   3   0       1649.75       1624.30        48.08 o                         
   6   3   0         40.86         55.38         3.70 o                         
   7   3   0        247.23        260.59         9.96 o                         
   8   3   0        160.58        166.17         7.81 o                         
   9   3   0          1.24          4.01         3.68 o                         
   0   4   0       1808.21       1438.69        97.20 o                         
   1   4   0       5453.27       5772.38       219.99 o                         
   2   4   0        150.92        122.39         5.90 o                         
   3   4   0          3.41          3.75         2.02 o                         
   4   4   0       6986.56       7011.85       205.85 o                         
   5   4   0        254.63        273.44         9.05 o                         
   6   4   0        633.43        628.76        19.26 o                         
   7   4   0        102.01        116.31         5.87 o                         
   8   4   0         28.01         26.49         2.87 o                         
   9   4   0          8.42          6.57         3.32 o                         
   1   5   0       2100.43       1912.88        70.07 o                         
   2   5   0        552.82        630.23        22.89 o                         
   3   5   0        132.57        175.80        11.95 o                         
   4   5   0        274.81        231.97        10.36 o                         
   5   5   0         31.94         32.26         6.77 o                         
   6   5   0         19.81         14.64         2.12 o                         
   7   5   0         74.66         65.25         4.38 o                         
   8   5   0         23.01         24.58         4.66 o                         
   0   6   0      11277.32      10358.46      1384.86 o                         
   1   6   0       2822.80       2448.72        72.01 o                         
   2   6   0        929.66        966.74        32.31 o                         
   3   6   0         95.59        107.71         7.40 o                         
   4   6   0        817.37        823.65        25.80 o                         
   5   6   0          4.58          5.04         2.24 o                         
   6   6   0        424.06        390.17        14.64 o                         
   7   6   0        223.46        211.97         9.92 o                         
   8   6   0          0.70          3.96         4.81 o                         
   1   7   0       2576.92       2405.70        79.52 o                         
   2   7   0       2812.89       2659.63        71.37 o                         
   3   7   0       1624.90       1695.63        56.33 o                         
   4   7   0        386.07        420.50        15.14 o                         
   5   7   0         22.02         25.26         2.95 o                         
   6   7   0         24.51         28.66         3.34 o                         
   7   7   0         12.27         15.96         3.48 o                         
   8   7   0          6.43          8.93         3.78 o                         
   0   8   0         36.43         36.31         4.82 o                         
   1   8   0        170.87        166.24         8.22 o                         
   2   8   0        207.74        192.21         9.48 o                         
   3   8   0        123.02        119.45         7.96 o                         
   4   8   0        322.13        285.10        10.20 o                         
   5   8   0        313.11        309.03        11.33 o                         
   6   8   0        185.94        218.05         9.31 o                         
   7   8   0         13.95         10.53         3.65 o                         
   1   9   0         84.97         75.96         7.36 o                         
   2   9   0        163.60        170.84        13.34 o                         
   3   9   0         38.04         38.30         2.98 o                         
   4   9   0        224.47        248.81        13.15 o                         
   5   9   0         24.98         27.45         3.66 o                         
   6   9   0         19.79         27.56         3.98 o                         
   0  10   0        561.69        512.43        27.01 o                         
   1  10   0        423.12        369.33        15.47 o                         
   2  10   0          7.47          9.10         5.55 o                         
   3  10   0          2.55          3.01         2.99 o                         
   4  10   0         26.83         23.75         2.97 o                         
   5  10   0        175.92        171.86         7.96 o                         
   6  10   0        320.96        322.02        20.25 o                         
   1  11   0         60.22         42.46         4.87 o                         
   2  11   0        263.04        264.61        15.26 o                         
   3  11   0         27.50         23.65         5.87 o                         
   4  11   0         72.42         76.48         5.37 o                         
   5  11   0        110.27         85.25         6.89 o                         
   0  12   0       1201.42       1118.59       126.35 o                         
   1  12   0         52.81         58.44         5.64 o                         
   2  12   0          6.89         17.48         4.59 o                         
   3  12   0          0.25          7.42         4.00 o                         
  -9   1   1         12.36          9.54         3.44 o                         
  -8   1   1         34.35         38.80         4.53 o                         
  -7   1   1          2.15          4.52         2.09 o                         
  -6   1   1        209.75        223.60         7.60 o                         
  -5   1   1        277.60        270.37         8.57 o                         
  -4   1   1       3385.68       3454.23       101.45 o                         
  -3   1   1       3575.81       3581.82       105.66 o                         
  -2   1   1      19237.41      20361.53       946.06 o                         
  -1   1   1          9.47          4.60         0.70 o                         
   0   1   1       1505.09       1386.88        58.77 o                         
   1   1   1       3907.86       3490.56       163.59 o                         
   3   1   1        772.24        713.79        21.16 o                         
   4   1   1        369.63        427.03        12.92 o                         
   5   1   1       1975.25       2014.00        66.41 o                         
   6   1   1        125.65        118.18         5.43 o                         
   7   1   1         24.79         30.45         2.82 o                         
   8   1   1        184.65        192.07         8.33 o                         
   9   1   1        190.67        185.54        13.33 o                         
  -9   2   1         22.02         25.62         3.60 o                         
  -8   2   1        141.52        155.93         6.72 o                         
  -7   2   1        447.12        480.41        15.09 o                         
  -6   2   1       1296.64       1365.07        45.34 o                         
  -5   2   1        825.56        876.10        29.23 o                         
  -4   2   1         34.80         34.45         2.44 o                         
  -3   2   1        573.27        563.24        16.82 o                         
  -2   2   1       3413.06       3710.47       109.52 o                         
  -1   2   1      10368.22      10664.90       349.70 o                         
   0   2   1       5854.00       5731.69       218.35 o                         
   1   2   1      27276.50      24340.68      1600.85 o                         
   2   2   1      24762.29      25357.93      1178.90 o                         
   3   2   1        190.28        198.53         6.24 o                         
   4   2   1       1718.74       1613.83        47.58 o                         
   5   2   1       3567.81       3650.38       119.92 o                         
   6   2   1        537.32        522.42        17.94 o                         
   7   2   1          3.62          4.21         2.29 o                         
   8   2   1          5.22          8.50         2.74 o                         
   9   2   1          0.37          2.30         3.12 o                         
  -9   3   1         22.23         20.98         3.80 o                         
  -8   3   1          0.72          6.77         2.75 o                         
  -7   3   1         39.32         36.02         3.28 o                         
  -6   3   1        218.33        218.74         8.37 o                         
  -5   3   1          1.23          2.29         1.54 o                         
  -4   3   1        858.53        848.33        25.32 o                         
  -3   3   1        124.43        120.85         4.24 o                         
  -2   3   1       5782.90       5884.95       173.34 o                         
  -1   3   1         47.74         39.07         3.43 o                         
   0   3   1         15.25         13.10         1.22 o                         
   1   3   1        188.35        194.75         9.52 o                         
   2   3   1         25.13         22.04         1.69 o                         
   3   3   1       4348.69       4479.14       147.29 o                         
   4   3   1       3840.44       3817.06       112.11 o                         
   5   3   1         12.67         14.70         1.57 o                         
   6   3   1         42.26         42.42         3.25 o                         
   7   3   1         71.75         73.85         4.66 o                         
   8   3   1          5.42          4.88         2.74 o                         
   9   3   1         40.07         42.13         6.35 o                         
  -9   4   1         23.55         24.23         3.67 o                         
  -8   4   1         12.79          9.38         2.86 o                         
  -7   4   1        466.75        461.04        16.31 o                         
  -6   4   1         55.95         59.53         3.61 o                         
  -5   4   1        378.89        348.96        11.12 o                         
  -4   4   1       4493.18       4352.46       127.71 o                         
  -3   4   1        115.33        115.16         5.50 o                         
  -2   4   1        421.79        456.09        13.81 o                         
  -1   4   1        638.85        634.33        33.58 o                         
   0   4   1       2016.29       1686.84        75.20 o                         
   1   4   1       5496.71       4967.99       161.67 o                         
   2   4   1       4140.48       4294.00       163.45 o                         
   3   4   1        146.28        133.35        12.69 o                         
   4   4   1       5393.74       4988.81       146.49 o                         
   5   4   1       1713.28       1602.47        47.45 o                         
   6   4   1        492.26        465.74        16.36 o                         
   7   4   1         57.55         66.81         4.95 o                         
   8   4   1         33.54         35.89         3.32 o                         
   9   4   1         26.24         23.45         3.36 o                         
  -9   5   1         24.22         28.11         6.25 o                         
  -8   5   1          4.80          6.77         3.06 o                         
  -7   5   1         66.30         64.47         5.83 o                         
  -6   5   1        158.18        146.09         6.05 o                         
  -5   5   1        287.44        260.28         9.18 o                         
  -4   5   1        123.96        106.96         5.37 o                         
  -3   5   1       5721.27       5658.01       190.32 o                         
  -2   5   1       5773.79       5858.84       296.21 o                         
  -1   5   1       1937.38       1971.42        79.34 o                         
   0   5   1       1791.70       1631.80        78.19 o                         
   1   5   1         50.16         98.36         4.40 o                         
   2   5   1       3981.35       3867.90       147.11 o                         
   3   5   1       1474.62       1381.45        51.01 o                         
   4   5   1       2072.20       2025.37        59.71 o                         
   5   5   1        328.41        320.66        14.96 o                         
   6   5   1        518.38        474.41        16.97 o                         
   7   5   1          2.68          0.89         2.15 o                         
   8   5   1        153.47        139.54         8.23 o                         
  -8   6   1         41.94         30.31         3.61 o                         
  -7   6   1          6.22          7.78         3.51 o                         
  -6   6   1        126.58        104.32         6.57 o                         
  -5   6   1        379.18        386.91        15.35 o                         
  -4   6   1        118.62         96.85         4.96 o                         
  -3   6   1         14.48         17.35         3.51 o                         
  -2   6   1       1854.65       1833.11        60.55 o                         
  -1   6   1       2149.93       1877.57        50.50 o                         
   0   6   1       2928.27       2527.18       106.83 o                         
   1   6   1       1780.36       1730.74        65.48 o                         
   2   6   1         35.37         23.76         2.43 o                         
   3   6   1         43.13         47.30         3.86 o                         
   4   6   1        109.99        129.23         7.69 o                         
   5   6   1         79.88         82.22         4.52 o                         
   6   6   1        510.76        558.59        22.83 o                         
   7   6   1        203.25        211.91         9.76 o                         
   8   6   1        115.94         98.55        14.11 o                         
  -8   7   1        138.65        142.96        10.14 o                         
  -7   7   1          0.02          0.90         3.37 o                         
  -6   7   1         52.54         60.39         5.28 o                         
  -5   7   1         68.75         65.85         6.31 o                         
  -4   7   1         58.73         50.76         4.56 o                         
  -3   7   1        786.33        809.39        24.62 o                         
  -2   7   1       2701.69       2821.37        92.93 o                         
  -1   7   1       1891.10       1889.87        73.88 o                         
   0   7   1        844.02        863.07        33.63 o                         
   1   7   1       1464.41       1354.44        46.05 o                         
   2   7   1         91.54         86.18         5.93 o                         
   3   7   1          8.39          7.87         3.16 o                         
   4   7   1        110.01        116.36         6.31 o                         
   5   7   1         34.81         36.27         3.65 o                         
   6   7   1          0.16          1.25         2.72 o                         
   7   7   1          0.96         -0.94         4.30 o                         
   8   7   1          2.14          8.90         5.12 o                         
  -7   8   1         61.68         74.69         5.37 o                         
  -6   8   1        326.71        353.31        12.70 o                         
  -5   8   1        267.16        270.81        10.23 o                         
  -4   8   1         52.07         50.34         4.66 o                         
  -3   8   1         72.84         80.81         6.58 o                         
  -2   8   1        240.84        223.35         8.80 o                         
  -1   8   1        593.95        505.11        19.30 o                         
   0   8   1       1689.46       1498.48        49.96 o                         
   1   8   1       1820.71       1726.41        57.54 o                         
   2   8   1        434.73        416.40        15.11 o                         
   3   8   1        527.29        547.87        15.72 o                         
   4   8   1        493.26        477.40        17.23 o                         
   5   8   1        342.12        343.64        13.79 o                         
   6   8   1         11.58         14.04         4.32 o                         
   7   8   1          1.93          2.19         3.20 o                         
  -6   9   1        131.39        125.58         7.91 o                         
  -5   9   1        125.62        144.34         7.68 o                         
  -4   9   1        153.93        174.67         7.94 o                         
  -3   9   1         25.05         20.79         3.41 o                         
  -2   9   1         13.06         17.84         3.30 o                         
  -1   9   1        423.95        416.95        18.03 o                         
   0   9   1        314.88        278.94        20.46 o                         
   1   9   1        393.35        348.90        13.57 o                         
   2   9   1       1164.48       1188.92        51.00 o                         
   3   9   1       1489.23       1464.47        60.21 o                         
   4   9   1        201.96        228.50         8.10 o                         
   5   9   1          1.06         -3.04         3.04 o                         
   6   9   1         59.22         59.12         4.85 o                         
  -6  10   1         32.03         36.48         4.74 o                         
  -5  10   1          0.32          1.07         3.77 o                         
  -4  10   1        251.72        249.57        10.33 o                         
  -3  10   1        240.76        237.05         9.63 o                         
  -2  10   1         46.62         37.74         4.96 o                         
  -1  10   1         45.64         34.93         4.72 o                         
   0  10   1          0.28         -1.90         5.86 o                         
   1  10   1        679.56        689.68        24.72 o                         
   2  10   1        368.26        331.69        15.70 o                         
   3  10   1         18.31         17.66         3.46 o                         
   4  10   1        191.76        195.12         8.77 o                         
   5  10   1          0.16          2.48         2.88 o                         
   6  10   1          1.41          0.89         3.74 o                         
  -5  11   1        144.86        138.89        10.00 o                         
  -4  11   1         90.76         78.56         5.28 o                         
  -3  11   1         80.23         89.38         6.25 o                         
  -2  11   1        177.07        181.58        11.45 o                         
  -1  11   1          8.95         12.80         4.68 o                         
   0  11   1        116.03        101.62        10.39 o                         
   1  11   1        305.16        288.40        12.99 o                         
   2  11   1        689.19        630.63        36.72 o                         
   3  11   1        278.53        289.71        12.42 o                         
   4  11   1         96.55         94.87        10.08 o                         
  -3  12   1          4.03          5.86         4.06 o                         
  -2  12   1        363.80        336.21        20.15 o                         
  -1  12   1        829.61        694.33        34.53 o                         
   0  12   1        458.18        381.13        16.91 o                         
   1  12   1          6.20          4.40         5.86 o                         
   2  12   1         77.57        102.14        11.08 o                         
   3  12   1          7.26          5.71         5.38 o                         
  -9   0   2          5.14          5.15         4.61 o                         
  -8   0   2         49.06         47.07        10.38 o                         
  -7   0   2        209.72        227.72        11.30 o                         
  -6   0   2       1269.56       1329.12        51.04 o                         
  -5   0   2       1929.79       1862.03        70.83 o                         
  -4   0   2        294.77        276.31        13.44 o                         
  -3   0   2       6800.26       6989.00       325.79 o                         
  -2   0   2      15486.99      16780.17       779.61 o                         
  -1   0   2       1621.96       1802.75        84.83 o                         
   0   0   2         75.16         80.92         3.84 o                         
   1   0   2         38.56         34.62         3.16 o                         
   2   0   2       3939.03       4007.93       187.11 o                         
   3   0   2         76.02        106.32         5.65 o                         
   4   0   2       1575.49       1570.85        73.26 o                         
   5   0   2       2845.40       2872.77       133.70 o                         
   6   0   2       1828.78       1812.57        84.73 o                         
   7   0   2       1970.69       1949.01        91.21 o                         
   8   0   2         16.09         18.97         5.08 o                         
   9   0   2         16.55         25.28         6.54 o                         
  -9   1   2        134.72        149.42        11.24 o                         
  -8   1   2         50.21         58.52         3.94 o                         
  -7   1   2         19.38         16.80         2.43 o                         
  -6   1   2         71.92         90.28         3.92 o                         
  -5   1   2        634.68        649.77        19.52 o                         
  -4   1   2        138.14        158.30         5.28 o                         
  -3   1   2       4955.07       5164.46       152.27 o                         
  -2   1   2       3858.01       4106.27       121.12 o                         
  -1   1   2       1887.26       2077.60        61.38 o                         
   0   1   2      11945.63      13063.48       858.91 o                         
   1   1   2       5433.44       4836.35       184.11 o                         
   2   1   2        465.50        545.93        20.93 o                         
   3   1   2       2557.00       2774.18        91.17 o                         
   4   1   2        133.84        117.27         4.16 o                         
   5   1   2        222.53        259.98         9.26 o                         
   6   1   2         35.82         43.06         3.20 o                         
   7   1   2         63.96         56.52         6.19 o                         
   8   1   2         33.83         36.77         3.32 o                         
   9   1   2          0.62         -1.00         3.90 o                         
  -9   2   2         14.17         16.13         3.47 o                         
  -8   2   2         19.04         27.87         3.34 o                         
  -7   2   2         51.23         57.35         4.34 o                         
  -6   2   2        589.71        620.80        21.12 o                         
  -5   2   2        738.11        721.49        21.65 o                         
  -4   2   2        102.64        103.70         4.28 o                         
  -3   2   2       2191.68       2151.20        57.77 o                         
  -2   2   2       5192.60       5400.55       145.28 o                         
  -1   2   2        734.19        641.55        17.35 o                         
   0   2   2        121.93        157.63         6.40 o                         
   1   2   2       1350.96       1236.09        47.02 o                         
   2   2   2       4841.17       4484.08       210.14 o                         
   3   2   2       1391.48       1447.52        80.81 o                         
   4   2   2        112.95        132.95         6.68 o                         
   5   2   2        179.96        238.49         7.82 o                         
   6   2   2        244.54        241.98         9.03 o                         
   7   2   2         22.07         18.84         2.71 o                         
   8   2   2          2.87          5.86         2.89 o                         
   9   2   2        137.05        131.02        10.55 o                         
  -9   3   2          2.98          8.46         3.09 o                         
  -8   3   2         28.11         25.33         3.15 o                         
  -7   3   2        198.41        219.27         8.83 o                         
  -6   3   2       1090.02       1120.01        37.54 o                         
  -5   3   2        271.99        282.52        10.16 o                         
  -4   3   2        100.62         95.40         4.28 o                         
  -3   3   2       6029.22       5905.69       174.20 o                         
  -2   3   2        192.29        157.19         5.09 o                         
  -1   3   2       3370.50       3675.95       108.29 o                         
   0   3   2         50.02         58.08         2.72 o                         
   1   3   2      15017.22      14473.45       475.75 o                         
   2   3   2      12154.01      12771.07       484.10 o                         
   3   3   2       2734.89       2307.72       137.95 o                         
   4   3   2       5151.78       5422.62       204.10 o                         
   5   3   2        196.98        217.32         8.24 o                         
   6   3   2         19.70         24.67         3.96 o                         
   7   3   2         30.17         31.73         3.53 o                         
   8   3   2          2.90          5.45         2.71 o                         
   9   3   2         26.13         24.03         3.31 o                         
  -9   4   2         60.85         57.51         3.98 o                         
  -8   4   2        265.42        267.04        10.76 o                         
  -7   4   2         70.94         82.85         5.07 o                         
  -6   4   2        195.28        211.27         8.36 o                         
  -5   4   2        407.45        440.48        15.42 o                         
  -4   4   2         80.64         78.93         3.68 o                         
  -3   4   2        159.73        155.80         5.38 o                         
  -2   4   2       2460.12       2490.03        73.17 o                         
  -1   4   2       5534.46       5946.63       226.15 o                         
   0   4   2       6700.75       5704.81       285.94 o                         
   1   4   2       1691.60       1531.43        45.01 o                         
   2   4   2        585.93        611.82        23.60 o                         
   3   4   2       2001.74       2277.18       108.44 o                         
   4   4   2         56.62         63.22         6.43 o                         
   5   4   2        477.61        479.01        15.57 o                         
   6   4   2        452.36        438.01        15.82 o                         
   7   4   2          2.77          4.17         2.09 o                         
   8   4   2         50.03         49.31         4.69 o                         
   9   4   2          0.43         -0.94         3.38 o                         
  -9   5   2         36.29         32.70         4.18 o                         
  -8   5   2         61.44         51.58         5.22 o                         
  -7   5   2         32.85         28.90         3.00 o                         
  -6   5   2        378.83        363.77        11.97 o                         
  -5   5   2       1045.85        983.10        36.05 o                         
  -4   5   2         38.74         30.28         2.64 o                         
  -3   5   2         20.98         26.75         2.08 o                         
  -2   5   2         88.12        106.70         4.87 o                         
  -1   5   2        945.91        959.15        44.47 o                         
   0   5   2        585.38        525.16        17.83 o                         
   1   5   2       2712.55       2674.05       101.68 o                         
   2   5   2        126.82         91.44         7.66 o                         
   3   5   2         38.84         44.93         3.31 o                         
   4   5   2        150.24        170.80        11.64 o                         
   5   5   2        319.86        273.90        13.14 o                         
   6   5   2        515.58        437.51        18.75 o                         
   7   5   2          2.43          7.18         4.42 o                         
   8   5   2          5.62         -0.28         2.53 o                         
  -8   6   2          0.87          0.03         3.26 o                         
  -7   6   2         11.37          9.98         2.79 o                         
  -6   6   2        104.15         99.85        10.32 o                         
  -5   6   2       1033.15       1028.40        34.82 o                         
  -4   6   2        233.35        235.27         8.37 o                         
  -3   6   2       1095.32       1146.18        34.19 o                         
  -2   6   2       3075.10       3104.25        91.39 o                         
  -1   6   2       3084.43       2857.53       111.30 o                         
   0   6   2       1861.80       1618.12        64.83 o                         
   1   6   2        284.91        329.60        13.53 o                         
   2   6   2        118.38        115.49         9.44 o                         
   3   6   2        292.29        318.51        16.87 o                         
   4   6   2        429.65        421.67        14.97 o                         
   5   6   2       1626.33       1581.37        52.63 o                         
   6   6   2       2674.11       2501.48        82.67 o                         
   7   6   2         61.81         66.60        11.44 o                         
   8   6   2         20.71         24.76         6.24 o                         
  -8   7   2          1.70          5.77         4.99 o                         
  -7   7   2        213.88        194.95         9.90 o                         
  -6   7   2        312.70        329.67        11.82 o                         
  -5   7   2          9.64          9.93         2.91 o                         
  -4   7   2       1606.58       1651.36        49.44 o                         
  -3   7   2        323.03        324.14        10.80 o                         
  -2   7   2        863.30        923.66        27.80 o                         
  -1   7   2        195.52        232.66        10.90 o                         
   0   7   2        138.70        105.18         7.01 o                         
   1   7   2        714.13        635.54        33.93 o                         
   2   7   2        873.28        798.04        33.48 o                         
   3   7   2       1159.31       1115.53        33.43 o                         
   4   7   2        294.19        321.05        12.05 o                         
   5   7   2          0.42         -1.89         2.11 o                         
   6   7   2         30.09         23.26         4.17 o                         
   7   7   2        190.15        179.98        12.23 o                         
   8   7   2        291.33        264.61        20.61 o                         
  -7   8   2         43.72         50.96         5.20 o                         
  -6   8   2          1.55          0.14         3.76 o                         
  -5   8   2         54.89         50.12         3.96 o                         
  -4   8   2        166.88        170.73         7.55 o                         
  -3   8   2        685.45        720.12        22.31 o                         
  -2   8   2         30.65         37.41         3.61 o                         
  -1   8   2         67.20         82.57         5.23 o                         
   0   8   2        550.01        529.47        21.55 o                         
   1   8   2        995.31        852.86        42.90 o                         
   2   8   2          2.04          0.02         5.47 o                         
   3   8   2        772.66        736.21        22.50 o                         
   4   8   2        523.62        515.82        16.36 o                         
   5   8   2         23.92         20.40         4.77 o                         
   6   8   2         69.05         68.60         5.55 o                         
   7   8   2          9.10          8.87         4.93 o                         
  -6   9   2         98.43        111.27         7.76 o                         
  -5   9   2        207.92        207.13         9.24 o                         
  -4   9   2          5.24          7.38         3.26 o                         
  -3   9   2       1540.27       1563.17        47.06 o                         
  -2   9   2         15.70         22.25         2.80 o                         
  -1   9   2        661.06        687.43        33.49 o                         
   0   9   2         43.74         39.58         4.25 o                         
   1   9   2        651.83        575.48        25.17 o                         
   2   9   2        968.51        930.21        36.93 o                         
   3   9   2       1244.65       1206.88        42.89 o                         
   4   9   2        173.42        130.70         6.50 o                         
   5   9   2          5.03          1.99         2.39 o                         
   6   9   2          0.58          0.94         4.04 o                         
  -6  10   2          1.55          4.09         4.61 o                         
  -5  10   2          2.67          6.22         3.94 o                         
  -4  10   2         18.06         16.37         3.61 o                         
  -3  10   2        162.53        182.74         6.95 o                         
  -2  10   2         41.67         48.54         6.12 o                         
  -1  10   2       1343.09       1266.31        49.21 o                         
   0  10   2        896.30        821.41        39.62 o                         
   1  10   2       1234.94       1117.83        45.14 o                         
   2  10   2         93.04         87.81         7.95 o                         
   3  10   2        276.05        257.64        12.39 o                         
   4  10   2        721.71        713.83        26.88 o                         
   5  10   2        112.06        119.53         8.87 o                         
  -5  11   2        196.73        189.78         8.30 o                         
  -4  11   2        263.34        252.07        12.24 o                         
  -3  11   2        146.20        139.79         7.07 o                         
  -2  11   2          2.07          5.10         3.60 o                         
  -1  11   2          2.99          2.86         4.02 o                         
   0  11   2        462.36        395.49        19.36 o                         
   1  11   2          1.22         -1.75         5.99 o                         
   2  11   2         56.32         33.45         8.79 o                         
   3  11   2         54.89         50.93         8.74 o                         
   4  11   2        102.47         86.97         6.99 o                         
  -3  12   2         12.08         13.79         4.09 o                         
  -2  12   2         64.34         70.27         6.54 o                         
  -1  12   2          3.75          8.38         4.45 o                         
   0  12   2        108.20        111.82         8.21 o                         
   1  12   2          4.75          1.42         4.73 o                         
   2  12   2        361.00        307.38        16.04 o                         
   3  12   2         10.09          6.35         4.03 o                         
  -9   1   3        152.56        165.21         7.66 o                         
  -8   1   3        195.18        209.87         8.19 o                         
  -7   1   3         83.62         86.26         4.55 o                         
  -6   1   3        424.01        429.76        13.39 o                         
  -5   1   3       3803.59       3852.98       113.28 o                         
  -4   1   3       5124.82       5171.00       152.28 o                         
  -3   1   3        359.51        354.72        10.79 o                         
  -2   1   3        267.42        269.10         9.09 o                         
  -1   1   3        213.80        223.44         7.10 o                         
   0   1   3        854.48        847.17        25.02 o                         
   1   1   3        203.71        167.96         9.27 o                         
   2   1   3       1350.87       1244.65        47.53 o                         
   3   1   3       7719.56       7691.45       263.63 o                         
   4   1   3       1945.93       1781.31        52.47 o                         
   5   1   3        106.43        103.79         4.86 o                         
   6   1   3        375.35        374.18        13.11 o                         
   7   1   3         46.58         52.53         5.31 o                         
   8   1   3         15.75         17.26         3.04 o                         
   9   1   3          0.83          2.98         3.12 o                         
  -9   2   3        188.84        215.45         9.77 o                         
  -8   2   3        458.91        487.82        15.66 o                         
  -7   2   3        353.22        385.51        13.91 o                         
  -6   2   3        159.72        159.42         5.98 o                         
  -5   2   3        966.02       1021.11        30.44 o                         
  -4   2   3          0.16          2.30         1.27 o                         
  -3   2   3         32.31         26.16         1.77 o                         
  -2   2   3       6318.35       6852.41       184.46 o                         
  -1   2   3      35672.20      34154.73      2243.22 o                         
   0   2   3       7381.35       7431.76       218.80 o                         
   1   2   3       2457.63       2522.73        74.05 o                         
   2   2   3        991.23        850.55        40.07 o                         
   3   2   3       1652.15       1528.49        84.01 o                         
   4   2   3        103.73         79.00         3.66 o                         
   5   2   3         66.82         70.07         3.36 o                         
   6   2   3        570.43        579.60        19.73 o                         
   7   2   3        179.47        168.23         8.05 o                         
   8   2   3        130.12        117.50         7.53 o                         
   9   2   3          5.25          7.13         3.09 o                         
  -9   3   3        116.69        119.47         9.21 o                         
  -8   3   3         26.88         29.34         4.28 o                         
  -7   3   3         30.77         37.62         3.18 o                         
  -6   3   3         39.34         45.64         4.27 o                         
  -5   3   3         53.48         43.97         3.29 o                         
  -4   3   3         11.01         10.20         1.38 o                         
  -3   3   3       2045.68       2006.39        53.97 o                         
  -2   3   3         80.01         59.63         2.31 o                         
  -1   3   3        283.00        285.20         8.12 o                         
   0   3   3       1063.85        952.88        31.48 o                         
   1   3   3       1006.00        923.96        31.89 o                         
   2   3   3        155.81        149.27         6.65 o                         
   3   3   3        487.66        436.80        23.25 o                         
   4   3   3        827.09        796.15        30.75 o                         
   5   3   3         58.24         73.06         4.40 o                         
   6   3   3         12.03         13.67         2.20 o                         
   7   3   3          4.34          9.69         2.22 o                         
   8   3   3          1.32          1.88         2.47 o                         
   9   3   3          4.80          6.52         3.48 o                         
  -9   4   3          0.80          3.82         3.52 o                         
  -8   4   3        372.82        375.50        16.56 o                         
  -7   4   3        271.61        296.34        11.27 o                         
  -6   4   3         14.30         16.00         2.32 o                         
  -5   4   3         47.81         50.48         3.39 o                         
  -4   4   3         85.01         98.68         4.24 o                         
  -3   4   3        525.76        571.85        17.28 o                         
  -2   4   3       1389.24       1408.66        41.64 o                         
  -1   4   3      12686.49      13443.96       394.82 o                         
   0   4   3       2476.18       2101.79        86.84 o                         
   1   4   3          7.10          9.75         1.35 o                         
   2   4   3        286.00        286.20         8.73 o                         
   3   4   3       4779.86       4624.34       304.47 o                         
   4   4   3        380.25        397.50        31.57 o                         
   5   4   3         16.73          7.30         3.09 o                         
   6   4   3        172.81        155.10         7.57 o                         
   7   4   3        275.51        246.97        10.60 o                         
   8   4   3        110.89         85.53         6.59 o                         
  -9   5   3         53.89         52.37         4.54 o                         
  -8   5   3        146.93        146.11         8.82 o                         
  -7   5   3        133.04        128.29         6.73 o                         
  -6   5   3        960.37        972.25        29.42 o                         
  -5   5   3       1560.27       1509.85        50.56 o                         
  -4   5   3       2808.76       2730.18        80.44 o                         
  -3   5   3       1783.40       1662.54        49.19 o                         
  -2   5   3       1621.61       1587.36        46.81 o                         
  -1   5   3         66.15         53.17         8.58 o                         
   0   5   3        342.18        340.65        13.90 o                         
   1   5   3       5386.06       5368.42       176.23 o                         
   2   5   3       3610.92       3138.62       148.02 o                         
   3   5   3       2599.83       2495.08       116.46 o                         
   4   5   3        764.88        748.07        56.02 o                         
   5   5   3        221.54        180.86        13.12 o                         
   6   5   3          2.01          1.00         3.86 o                         
   7   5   3        167.10        172.78        10.60 o                         
   8   5   3         95.79         82.40        10.43 o                         
  -8   6   3         11.27         12.36         3.93 o                         
  -7   6   3        112.03        105.61         9.02 o                         
  -6   6   3        902.57        874.77        29.90 o                         
  -5   6   3         36.25         24.75         3.32 o                         
  -4   6   3          3.49          3.52         2.26 o                         
  -3   6   3       1320.12       1303.29        38.80 o                         
  -2   6   3        219.74        221.80         9.89 o                         
  -1   6   3         15.42         13.22         2.14 o                         
   0   6   3        303.73        324.02        10.64 o                         
   1   6   3          4.54         20.38         2.28 o                         
   2   6   3        216.65        216.04        13.15 o                         
   3   6   3         15.60         20.21         3.65 o                         
   4   6   3        326.52        332.79        17.59 o                         
   5   6   3        603.70        556.29        28.75 o                         
   6   6   3          4.35          5.26         3.48 o                         
   7   6   3         31.89         31.70         4.82 o                         
   8   6   3          7.92         10.34         5.28 o                         
  -8   7   3        134.21        129.87        11.19 o                         
  -7   7   3         35.92         32.64         4.63 o                         
  -6   7   3         94.66         88.02         5.75 o                         
  -5   7   3        157.45        176.85         7.69 o                         
  -4   7   3          9.21         10.79         2.84 o                         
  -3   7   3         97.90        114.40         5.84 o                         
  -2   7   3        137.28        152.94         6.40 o                         
  -1   7   3         14.90         21.88         3.03 o                         
   0   7   3         23.75         29.47         2.49 o                         
   1   7   3         41.00         41.52         3.48 o                         
   2   7   3       1029.12        934.34        69.18 o                         
   3   7   3        222.12        217.15        12.03 o                         
   4   7   3        869.83        768.55        31.47 o                         
   5   7   3          6.96         -0.06         4.21 o                         
   6   7   3         22.72         24.19         4.10 o                         
   7   7   3        206.78        189.00        13.46 o                         
  -7   8   3         23.12         21.02         4.48 o                         
  -6   8   3         43.27         42.70         4.14 o                         
  -5   8   3         98.16        110.90         6.78 o                         
  -4   8   3        590.78        604.08        19.13 o                         
  -3   8   3          6.88          7.35         2.96 o                         
  -2   8   3       1801.35       2023.55        83.85 o                         
  -1   8   3       2736.89       2608.59       104.75 o                         
   0   8   3       1807.85       1766.90        82.53 o                         
   1   8   3        548.19        516.62        21.03 o                         
   2   8   3         50.13         46.54         7.30 o                         
   3   8   3        122.96        108.40         5.70 o                         
   4   8   3         73.29         80.05         5.24 o                         
   5   8   3        567.24        545.87        19.89 o                         
   6   8   3        252.28        243.75        13.63 o                         
   7   8   3        124.78        105.65        14.41 o                         
  -6   9   3         17.20         14.61         4.19 o                         
  -5   9   3         31.77         38.12         4.09 o                         
  -4   9   3        122.03        121.98         7.13 o                         
  -3   9   3        603.92        618.59        19.49 o                         
  -2   9   3        127.34        159.74         7.47 o                         
  -1   9   3         25.19         30.20         3.40 o                         
   0   9   3       1192.82       1147.79        44.51 o                         
   1   9   3        934.38        906.06        35.67 o                         
   2   9   3       1431.69       1295.94        55.33 o                         
   3   9   3         28.94         24.40         3.11 o                         
   4   9   3         85.30         67.87         6.34 o                         
   5   9   3         30.34         27.67         4.42 o                         
   6   9   3          3.82          3.18         4.24 o                         
  -6  10   3         28.67         29.72         4.92 o                         
  -5  10   3          7.69          8.52         4.10 o                         
  -4  10   3          0.69          1.13         3.64 o                         
  -3  10   3        159.83        152.43         6.39 o                         
  -2  10   3        127.35        104.69         6.45 o                         
  -1  10   3       1392.04       1411.93        54.69 o                         
   0  10   3         37.25         30.09         3.92 o                         
   1  10   3         81.72         79.33         5.57 o                         
   2  10   3        233.23        206.88        18.21 o                         
   3  10   3          3.82          3.80         3.45 o                         
   4  10   3         33.55         26.57         3.15 o                         
   5  10   3         20.47         18.81         4.45 o                         
  -4  11   3        182.13        176.00         8.11 o                         
  -3  11   3        187.27        195.80         8.61 o                         
  -2  11   3        290.27        307.43        16.49 o                         
  -1  11   3          2.61          1.64         4.10 o                         
   0  11   3         16.71          8.32         4.64 o                         
   1  11   3        206.62        203.23        12.96 o                         
   2  11   3        108.65        117.37         7.54 o                         
   3  11   3        178.90        160.35         7.49 o                         
   4  11   3         21.49         13.32         3.08 o                         
  -3  12   3        339.38        334.32        16.55 o                         
  -2  12   3         96.98         82.76         7.32 o                         
  -1  12   3         60.19         53.44         5.28 o                         
   0  12   3          4.23          1.16         4.03 o                         
   1  12   3        685.62        582.34        24.30 o                         
   2  12   3          2.59         -2.31         4.51 o                         
  -9   0   4          5.96          9.90         4.26 o                         
  -8   0   4        472.66        508.47        20.93 o                         
  -7   0   4        607.09        602.04        33.08 o                         
  -6   0   4       1190.33       1264.43        48.63 o                         
  -5   0   4         83.17        102.79         6.54 o                         
  -4   0   4        149.76        144.61         7.75 o                         
  -3   0   4        985.21        996.74        46.70 o                         
  -2   0   4       9547.31       9878.60       460.05 o                         
  -1   0   4        486.27        490.69        23.20 o                         
   1   0   4      11508.88      10999.83       930.42 o                         
   2   0   4        468.52        434.88        16.83 o                         
   3   0   4       6137.44       6017.99       279.86 o                         
   4   0   4       2244.64       2035.48        94.80 o                         
   5   0   4       1566.32       1549.41        72.40 o                         
   6   0   4         55.80         68.68         5.91 o                         
   7   0   4        626.91        638.40        30.83 o                         
   8   0   4          4.78          6.77         4.06 o                         
   9   0   4         14.71         11.04         4.71 o                         
  -9   1   4          3.58          4.84         3.17 o                         
  -8   1   4          7.24          7.19         2.55 o                         
  -7   1   4         65.19         79.21         4.45 o                         
  -6   1   4        686.22        771.01        23.26 o                         
  -5   1   4        312.07        325.92        10.27 o                         
  -4   1   4       7158.09       7643.16       224.63 o                         
  -3   1   4       2396.98       2367.03        69.70 o                         
  -2   1   4       1289.56       1343.64        44.33 o                         
  -1   1   4         52.92         62.21         3.51 o                         
   0   1   4       4305.97       4647.40       153.04 o                         
   1   1   4       1291.44       1062.74        38.70 o                         
   2   1   4       3026.14       2902.44        94.00 o                         
   3   1   4        302.22        327.90        12.94 o                         
   4   1   4        519.71        506.50        17.03 o                         
   5   1   4          1.67          1.71         1.50 o                         
   6   1   4          1.31          0.24         1.84 o                         
   7   1   4         29.46         31.38         2.71 o                         
   8   1   4         26.93         29.60         3.37 o                         
   9   1   4          2.39          4.26         3.19 o                         
  -9   2   4        231.22        241.38         9.64 o                         
  -8   2   4         86.70         95.20         5.79 o                         
  -7   2   4        168.31        184.88         7.09 o                         
  -6   2   4          1.24          3.75         2.01 o                         
  -5   2   4         66.89         66.95         3.53 o                         
  -4   2   4         53.54         64.23         3.10 o                         
  -3   2   4       1224.99       1292.54        38.19 o                         
  -2   2   4        409.58        412.77        12.44 o                         
  -1   2   4         38.06         35.71         1.71 o                         
   0   2   4         74.27         87.91         2.70 o                         
   1   2   4       6970.07       6942.41       247.22 o                         
   2   2   4        287.46        291.44        10.21 o                         
   3   2   4        482.01        460.16        16.70 o                         
   4   2   4       1359.72       1242.09        41.07 o                         
   5   2   4        713.53        688.85        20.72 o                         
   6   2   4          2.00          2.15         1.75 o                         
   7   2   4         25.48         30.80         2.73 o                         
   8   2   4          9.73         10.05         2.69 o                         
   9   2   4        135.70        145.83         7.61 o                         
  -9   3   4          4.45          2.61         3.19 o                         
  -8   3   4        520.57        530.87        18.93 o                         
  -7   3   4        232.00        242.19         9.74 o                         
  -6   3   4         13.06         17.69         2.23 o                         
  -5   3   4       1242.66       1299.99        38.65 o                         
  -4   3   4       3706.73       3579.55       105.28 o                         
  -3   3   4       8104.79       8335.24       224.37 o                         
  -2   3   4        574.95        632.19        17.29 o                         
  -1   3   4        549.99        503.28        13.82 o                         
   0   3   4      10612.04      10805.59       289.76 o                         
   1   3   4       5510.79       4989.50       186.09 o                         
   2   3   4        682.66        573.98        19.24 o                         
   3   3   4       1710.26       1579.44       109.24 o                         
   4   3   4         57.10         44.11         7.22 o                         
   5   3   4         41.87         30.06         2.32 o                         
   6   3   4         15.75         18.28         1.86 o                         
   7   3   4        196.99        196.19         8.48 o                         
   8   3   4        270.80        276.93        10.71 o                         
   9   3   4         40.76         40.06         3.56 o                         
  -9   4   4          0.18         -0.89         3.56 o                         
  -8   4   4          2.28          1.44         3.00 o                         
  -7   4   4       1243.80       1335.65        44.61 o                         
  -6   4   4        652.85        677.30        23.16 o                         
  -5   4   4        222.91        200.16         7.87 o                         
  -4   4   4        249.84        266.86         8.76 o                         
  -3   4   4        167.34        134.43         4.92 o                         
  -2   4   4       1375.70       1339.73        36.18 o                         
  -1   4   4       7018.68       7328.78       215.77 o                         
   0   4   4       2687.06       2608.08        85.63 o                         
   1   4   4       1042.60       1023.29        40.07 o                         
   2   4   4        576.96        558.13        18.86 o                         
   3   4   4       1320.65       1273.38        51.36 o                         
   4   4   4        958.59        966.14        62.17 o                         
   5   4   4        273.32        262.15        20.12 o                         
   6   4   4          6.37          7.53         2.74 o                         
   7   4   4         64.06         73.80         7.85 o                         
   8   4   4          0.01          0.94         4.23 o                         
  -8   5   4         86.09         77.55         6.42 o                         
  -7   5   4         27.45         23.16         3.11 o                         
  -6   5   4        352.27        353.06        13.02 o                         
  -5   5   4         38.29         39.89         2.76 o                         
  -4   5   4       1164.95       1127.36        33.67 o                         
  -3   5   4        308.45        298.01         9.73 o                         
  -2   5   4         74.41         84.53         4.41 o                         
  -1   5   4       1213.84       1308.87        39.67 o                         
   0   5   4         23.28         34.42         2.74 o                         
   1   5   4        394.73        405.90        20.12 o                         
   2   5   4       1400.66       1387.03        52.63 o                         
   3   5   4         58.69         67.05         5.11 o                         
   4   5   4        189.54        160.01        17.49 o                         
   5   5   4        209.23        222.27        16.72 o                         
   6   5   4        770.32        684.56        36.93 o                         
   7   5   4          3.86          4.49         3.16 o                         
   8   5   4          0.17          3.64         3.60 o                         
  -8   6   4         79.89         79.38         5.83 o                         
  -7   6   4        330.88        326.34        12.82 o                         
  -6   6   4        718.36        704.40        21.87 o                         
  -5   6   4       1985.77       2086.04        69.33 o                         
  -4   6   4        719.32        706.49        24.40 o                         
  -3   6   4       1075.13       1125.76        33.65 o                         
  -2   6   4        965.30        971.19        29.00 o                         
  -1   6   4       2155.61       2319.29        83.69 o                         
   0   6   4       4329.54       4516.72       137.71 o                         
   1   6   4       2246.51       2155.43        80.49 o                         
   2   6   4         66.02         95.29         4.92 o                         
   3   6   4       1435.76       1238.90        47.68 o                         
   4   6   4       1291.59       1218.27        57.32 o                         
   5   6   4        207.65        192.96        17.17 o                         
   6   6   4         14.21          4.42         3.35 o                         
   7   6   4          1.71          1.22         3.80 o                         
   8   6   4        141.89        125.10         7.67 o                         
  -8   7   4          0.16          2.14         5.09 o                         
  -7   7   4         68.40         64.32         6.03 o                         
  -6   7   4        522.23        543.08        17.71 o                         
  -5   7   4        427.83        444.02        14.71 o                         
  -4   7   4       3303.68       3316.48        97.91 o                         
  -3   7   4        534.85        542.78        16.99 o                         
  -2   7   4        849.53        938.97        28.33 o                         
  -1   7   4         75.19        106.70         5.16 o                         
   0   7   4         86.91         89.80         6.65 o                         
   1   7   4       3283.13       3283.69       108.12 o                         
   2   7   4       1008.13        949.29        49.61 o                         
   3   7   4       1539.35       1411.44        47.48 o                         
   4   7   4        173.90        157.73         8.47 o                         
   5   7   4          0.19          0.63         3.19 o                         
   6   7   4          1.05         -1.70         4.40 o                         
   7   7   4         51.95         49.17         5.89 o                         
  -7   8   4        231.18        218.23        10.38 o                         
  -6   8   4          6.27          5.38         4.31 o                         
  -5   8   4        320.01        320.66        13.18 o                         
  -4   8   4        250.03        260.59         9.85 o                         
  -3   8   4       1666.69       1739.39        51.78 o                         
  -2   8   4        580.60        566.03        17.70 o                         
  -1   8   4       1491.59       1596.12        60.53 o                         
   0   8   4        201.31        239.24        12.36 o                         
   1   8   4        396.53        414.89        14.87 o                         
   2   8   4         53.48         45.37         4.20 o                         
   3   8   4         15.91         14.45         2.74 o                         
   4   8   4          2.16          0.59         3.75 o                         
   5   8   4         48.66         53.20         4.89 o                         
   6   8   4        140.59        144.77         9.10 o                         
   7   8   4         21.13         16.27         4.48 o                         
  -6   9   4          9.52         14.28         4.30 o                         
  -5   9   4         85.60         91.26         6.19 o                         
  -4   9   4        276.43        295.05        11.30 o                         
  -3   9   4        500.93        553.28        19.96 o                         
  -2   9   4        910.90       1044.75        29.48 o                         
  -1   9   4         15.19         18.08         3.40 o                         
   0   9   4       1050.68       1102.64        42.71 o                         
   1   9   4        383.28        379.00        14.10 o                         
   2   9   4         74.46         90.78         5.63 o                         
   3   9   4        148.66        151.64         6.63 o                         
   4   9   4        104.85         99.74        15.12 o                         
   5   9   4         22.14         17.57         3.97 o                         
   6   9   4          0.12         -3.80         3.80 o                         
  -5  10   4        324.24        314.37        12.36 o                         
  -4  10   4          5.92          9.32         3.74 o                         
  -3  10   4        532.15        571.82        16.96 o                         
  -2  10   4       1717.04       1715.60        59.47 o                         
  -1  10   4        299.85        304.43        15.86 o                         
   0  10   4        400.53        397.38        16.99 o                         
   1  10   4         50.52         65.99         6.02 o                         
   2  10   4          1.79          4.75         4.62 o                         
   3  10   4         15.26         15.43         2.59 o                         
   4  10   4         32.05         38.93         3.43 o                         
   5  10   4         19.24         37.89         9.25 o                         
  -4  11   4         82.52         79.45         6.54 o                         
  -3  11   4         44.88         58.47         3.86 o                         
  -2  11   4         13.23         12.26         3.59 o                         
  -1  11   4          2.86          4.87         4.20 o                         
   0  11   4        124.79        115.38         8.31 o                         
   1  11   4        171.88        147.29         7.64 o                         
   2  11   4        625.33        575.00        21.01 o                         
   3  11   4        101.69         80.38         5.76 o                         
   4  11   4          0.29         -2.23         3.25 o                         
  -3  12   4        110.80        121.99        11.72 o                         
  -2  12   4         44.65         52.02         4.61 o                         
  -1  12   4          2.54          5.23         4.45 o                         
   0  12   4          7.80         14.34         4.17 o                         
   1  12   4        129.95        127.28         8.04 o                         
   2  12   4          3.00          5.96         4.49 o                         
  -9   1   5         32.94         41.58         3.47 o                         
  -8   1   5          7.69          6.49         2.62 o                         
  -7   1   5        513.29        531.97        16.64 o                         
  -6   1   5          6.41          4.09         2.08 o                         
  -5   1   5         38.34         45.88         3.19 o                         
  -4   1   5       2743.13       2871.90        84.52 o                         
  -3   1   5       4149.31       4429.74       145.68 o                         
  -2   1   5       8449.55       8801.51       289.47 o                         
  -1   1   5       2312.47       2510.98        82.64 o                         
   0   1   5       9345.10       9622.77       282.26 o                         
   1   1   5       6735.20       6382.13       209.26 o                         
   2   1   5       3608.91       3449.21       131.15 o                         
   3   1   5       1160.50       1145.92        44.06 o                         
   4   1   5         70.09         74.28         3.47 o                         
   5   1   5        169.48        175.89         6.03 o                         
   6   1   5          1.64          4.97         1.99 o                         
   7   1   5         36.27         41.92         3.47 o                         
   8   1   5         11.09         13.73         3.22 o                         
   9   1   5          0.59          0.60         3.26 o                         
  -9   2   5         66.11         65.55         4.40 o                         
  -8   2   5          1.99          3.87         2.78 o                         
  -7   2   5         47.57         60.35         3.75 o                         
  -6   2   5       1392.61       1472.08        48.91 o                         
  -5   2   5        517.70        579.90        17.65 o                         
  -4   2   5        731.80        754.01        22.60 o                         
  -3   2   5       3099.60       2816.72        82.84 o                         
  -2   2   5      11253.98      11315.94       332.78 o                         
  -1   2   5       1396.59       1228.92        36.31 o                         
   0   2   5        627.10        656.48        19.51 o                         
   1   2   5        403.61        406.58        19.34 o                         
   2   2   5        312.52        313.60        16.17 o                         
   3   2   5         62.84         55.63         2.16 o                         
   4   2   5       2336.63       2292.65        75.24 o                         
   5   2   5       2208.99       2048.78        67.53 o                         
   6   2   5        210.04        217.30         7.41 o                         
   7   2   5          9.12         10.47         2.27 o                         
   8   2   5         80.31         86.93         5.57 o                         
   9   2   5         74.33         80.34        11.40 o                         
  -9   3   5          3.24          7.44         3.46 o                         
  -8   3   5          0.72          4.45         3.17 o                         
  -7   3   5        286.64        296.82        11.59 o                         
  -6   3   5         31.94         35.49         2.63 o                         
  -5   3   5        413.75        436.70        13.60 o                         
  -4   3   5        708.31        741.74        22.28 o                         
  -3   3   5        732.63        790.49        23.59 o                         
  -2   3   5        602.37        741.48        20.17 o                         
  -1   3   5         91.50         82.18         2.91 o                         
   0   3   5       1642.48       1711.06        45.95 o                         
   1   3   5       1746.61       1709.62        59.58 o                         
   2   3   5         39.40         39.50         4.55 o                         
   3   3   5         21.35         22.75         1.77 o                         
   4   3   5        109.78        106.32         5.67 o                         
   5   3   5          9.87         14.27         2.58 o                         
   6   3   5         19.51         21.32         2.07 o                         
   7   3   5         29.41         34.91         3.16 o                         
   8   3   5         18.66         21.96         2.64 o                         
  -9   4   5          0.63         -3.67         3.67 o                         
  -8   4   5          2.14          4.29         5.24 o                         
  -7   4   5        537.92        534.28        19.14 o                         
  -6   4   5       1174.67       1188.49        39.79 o                         
  -5   4   5        621.50        583.48        18.05 o                         
  -4   4   5       1078.69       1105.93        32.93 o                         
  -3   4   5       5506.13       5404.54       144.87 o                         
  -2   4   5       4841.81       4789.13       128.35 o                         
  -1   4   5       2038.90       2154.26        57.88 o                         
   0   4   5         17.92         25.32         3.00 o                         
   1   4   5        659.70        654.99        20.66 o                         
   2   4   5         86.68        112.56        11.84 o                         
   3   4   5         91.67         90.42         4.39 o                         
   4   4   5        464.91        410.58        14.94 o                         
   5   4   5       1810.67       1578.69        66.41 o                         
   6   4   5        104.89         81.63         7.72 o                         
   7   4   5          2.59          1.77         2.82 o                         
   8   4   5          7.02         10.49         3.84 o                         
  -8   5   5          0.11         -2.10         3.22 o                         
  -7   5   5         97.51        100.62         6.32 o                         
  -6   5   5         21.25         22.72         2.91 o                         
  -5   5   5       2293.17       2228.65        73.68 o                         
  -4   5   5       1254.67       1226.63        36.58 o                         
  -3   5   5       1042.63        976.50        29.26 o                         
  -2   5   5        109.25        105.17         5.13 o                         
  -1   5   5         89.80        104.17         5.24 o                         
   0   5   5       8483.08       9640.71       317.33 o                         
   1   5   5       5500.44       5051.22       242.76 o                         
   2   5   5       5714.56       5864.61       424.71 o                         
   3   5   5        254.32        245.28         9.26 o                         
   4   5   5          1.03          1.71         2.13 o                         
   5   5   5         50.20         60.10         6.37 o                         
   6   5   5         39.64         37.36         4.91 o                         
   7   5   5         23.74         26.99         3.51 o                         
   8   5   5         16.64         20.97         3.78 o                         
  -8   6   5         33.46         31.69         4.66 o                         
  -7   6   5          1.33          1.99         3.67 o                         
  -6   6   5          1.11          0.96         2.89 o                         
  -5   6   5         27.50         30.03         4.83 o                         
  -4   6   5         70.31         54.96         5.08 o                         
  -3   6   5         60.47         56.42         4.32 o                         
  -2   6   5       1437.39       1495.38        44.34 o                         
  -1   6   5       2039.39       2172.58        77.21 o                         
   0   6   5        967.84       1030.13        30.75 o                         
   1   6   5        432.13        480.08        18.01 o                         
   2   6   5        746.02        722.18        29.64 o                         
   3   6   5        419.20        407.90        26.05 o                         
   4   6   5        429.61        414.34        21.50 o                         
   5   6   5         10.04          3.89         2.86 o                         
   6   6   5         19.63         17.44         3.74 o                         
   7   6   5          4.29          5.62         2.96 o                         
  -8   7   5          3.70          0.82         5.88 o                         
  -7   7   5         92.69        115.91        10.56 o                         
  -6   7   5          1.95         -1.48         3.33 o                         
  -5   7   5         85.41         84.12         6.87 o                         
  -4   7   5       1183.68       1243.17        37.43 o                         
  -3   7   5         20.07         21.19         3.04 o                         
  -2   7   5       1462.39       1580.96        47.01 o                         
  -1   7   5         48.55         57.38         4.35 o                         
   0   7   5        895.10        978.11        32.61 o                         
   1   7   5       2169.54       2180.75        72.05 o                         
   2   7   5        327.23        315.03        13.69 o                         
   3   7   5         38.94         33.58         4.22 o                         
   4   7   5        416.87        407.86        18.48 o                         
   5   7   5          6.59          4.46         3.06 o                         
   6   7   5         15.48         16.38         3.79 o                         
   7   7   5         67.50         53.90         5.54 o                         
  -7   8   5        120.93        134.05         9.50 o                         
  -6   8   5        237.48        245.22        10.45 o                         
  -5   8   5         92.88         97.61         7.14 o                         
  -4   8   5         46.98         64.75         5.41 o                         
  -3   8   5       1825.72       1951.35        58.01 o                         
  -2   8   5       3926.01       4083.24       120.05 o                         
  -1   8   5       2720.06       2903.51        89.85 o                         
   0   8   5        489.44        501.36        20.21 o                         
   1   8   5        104.50        110.81         6.03 o                         
   2   8   5          4.29          8.97         2.33 o                         
   3   8   5        858.34        824.78        35.16 o                         
   4   8   5         82.47         92.37         9.70 o                         
   5   8   5        676.42        598.32        21.46 o                         
   6   8   5          4.01         -3.82         3.82 o                         
  -6   9   5         99.43         98.27         6.59 o                         
  -5   9   5        564.52        578.73        19.02 o                         
  -4   9   5        475.39        472.51        15.81 o                         
  -3   9   5        508.91        504.46        16.41 o                         
  -2   9   5          0.53          7.80         3.47 o                         
  -1   9   5       1203.61       1331.12        44.38 o                         
   0   9   5         80.12         67.82         4.99 o                         
   1   9   5        326.67        335.46        12.76 o                         
   2   9   5         50.16         50.36         5.12 o                         
   3   9   5        443.59        441.98        16.55 o                         
   4   9   5         37.49         45.27         6.15 o                         
   5   9   5         11.74          6.31         4.20 o                         
   6   9   5        154.66        158.18         9.85 o                         
  -5  10   5         73.23         74.81         5.43 o                         
  -4  10   5          4.20          6.42         3.86 o                         
  -3  10   5        131.47        158.58         7.97 o                         
  -2  10   5        194.92        244.62        12.57 o                         
  -1  10   5        155.84        169.56         8.99 o                         
   0  10   5        536.19        508.57        23.01 o                         
   1  10   5          4.22          4.96         3.24 o                         
   2  10   5          0.47          3.50         3.13 o                         
   3  10   5        155.52        144.10         8.57 o                         
   4  10   5         81.79         78.91         9.93 o                         
   5  10   5         20.24         19.07         4.76 o                         
  -4  11   5        651.15        631.45        23.08 o                         
  -3  11   5        234.30        242.38         9.57 o                         
  -2  11   5         34.23         39.97         4.15 o                         
  -1  11   5        254.24        286.35        10.91 o                         
   0  11   5        969.44        778.03        56.21 o                         
   1  11   5         37.51         39.29         4.49 o                         
   2  11   5        494.32        425.58        23.76 o                         
   3  11   5         21.20         31.21         6.64 o                         
   4  11   5        106.87         92.20         9.45 o                         
  -2  12   5        116.02        118.65         7.54 o                         
  -1  12   5        698.35        599.46        23.62 o                         
   0  12   5        245.62        230.14        16.37 o                         
   1  12   5          7.24          1.27         5.59 o                         
   2  12   5        550.80        422.49        26.24 o                         
  -9   0   6        148.72        168.64        10.43 o                         
  -8   0   6         16.65         14.50         3.94 o                         
  -7   0   6         26.79         30.20         3.78 o                         
  -6   0   6        515.93        535.60        21.56 o                         
  -5   0   6        442.38        457.38        22.25 o                         
  -4   0   6       2590.52       2701.47       125.80 o                         
  -3   0   6       2883.19       2810.02       130.57 o                         
  -2   0   6      10814.20      11268.15       524.44 o                         
  -1   0   6      19780.16      21517.53      1000.65 o                         
   0   0   6       2160.18       1954.25        91.06 o                         
   1   0   6      13944.15      14030.96       999.90 o                         
   2   0   6       4893.72       4798.88       254.23 o                         
   3   0   6       1486.25       1398.76        53.24 o                         
   4   0   6        757.65        702.51        36.11 o                         
   5   0   6        511.47        580.55        27.70 o                         
   6   0   6        530.10        556.02        26.73 o                         
   7   0   6        221.09        245.16        13.32 o                         
   8   0   6          3.72          7.95         4.11 o                         
  -9   1   6          3.08          3.81         3.06 o                         
  -8   1   6         58.99         57.58         3.72 o                         
  -7   1   6         67.36         75.68         4.59 o                         
  -6   1   6         38.37         40.87         3.10 o                         
  -5   1   6        459.44        465.88        14.40 o                         
  -4   1   6         26.33         40.49         2.68 o                         
  -3   1   6         62.56         57.49         3.10 o                         
  -2   1   6        784.62        848.07        28.14 o                         
  -1   1   6         32.86         22.18         2.15 o                         
   0   1   6       3444.32       3521.58       141.71 o                         
   1   1   6       1105.20        995.79        30.85 o                         
   2   1   6       2807.70       2608.43        98.83 o                         
   3   1   6        389.63        320.21        10.95 o                         
   4   1   6         62.74         71.89         3.96 o                         
   5   1   6        156.24        168.77         6.53 o                         
   6   1   6         95.83        111.67         5.25 o                         
   7   1   6        141.02        166.44         7.17 o                         
   8   1   6         23.41         29.66         4.00 o                         
  -9   2   6         21.83         24.95         3.39 o                         
  -8   2   6        148.64        152.09         7.07 o                         
  -7   2   6         22.57         15.63         2.66 o                         
  -6   2   6         44.36         51.62         3.38 o                         
  -5   2   6          6.76          5.53         1.78 o                         
  -4   2   6          1.98          1.19         1.44 o                         
  -3   2   6        125.26        151.28         5.19 o                         
  -2   2   6       9009.43       9471.68       278.90 o                         
  -1   2   6       8717.42       8848.67       290.65 o                         
   0   2   6       2298.20       2391.36        70.46 o                         
   1   2   6       1319.30       1204.46        35.54 o                         
   2   2   6        229.56        208.70        11.84 o                         
   3   2   6        493.02        544.48        18.33 o                         
   4   2   6         14.11         14.49         1.22 o                         
   5   2   6          2.26          8.18         1.53 o                         
   6   2   6         31.31         32.21         2.57 o                         
   7   2   6         34.02         33.69         2.76 o                         
   8   2   6          0.01          3.14         2.53 o                         
  -9   3   6        151.68        158.08         8.76 o                         
  -8   3   6         36.70         34.35         3.41 o                         
  -7   3   6        125.88        132.73         6.22 o                         
  -6   3   6       1882.71       1943.65        57.59 o                         
  -5   3   6       1757.79       1758.77        52.10 o                         
  -4   3   6       1875.94       1858.78        54.96 o                         
  -3   3   6        264.29        277.43         8.74 o                         
  -2   3   6        423.76        510.28        15.41 o                         
  -1   3   6        106.63         92.45         3.52 o                         
   0   3   6       1889.79       1884.02        55.42 o                         
   1   3   6       4714.89       4576.77       154.98 o                         
   2   3   6       6933.99       6446.79       244.64 o                         
   3   3   6       2473.61       2179.10        83.10 o                         
   4   3   6        221.05        222.70         9.55 o                         
   5   3   6        126.06        113.16        10.05 o                         
   6   3   6        608.85        587.31        27.10 o                         
   7   3   6        101.21        108.77         6.26 o                         
   8   3   6         17.92         20.60         3.75 o                         
  -9   4   6         59.93         51.05         4.68 o                         
  -8   4   6          1.84          1.71         3.19 o                         
  -7   4   6         15.27         16.30         3.11 o                         
  -6   4   6         32.39         31.80         2.77 o                         
  -5   4   6          4.56          8.56         2.27 o                         
  -4   4   6        350.06        338.93        10.78 o                         
  -3   4   6       4916.09       4669.61       137.21 o                         
  -2   4   6       4793.56       4757.52       127.85 o                         
  -1   4   6        561.68        492.76        13.62 o                         
   0   4   6       5021.50       5205.96       153.14 o                         
   1   4   6         23.33         19.95         2.07 o                         
   2   4   6         73.80         87.14        12.08 o                         
   3   4   6       1676.25       1550.40        72.89 o                         
   4   4   6        383.89        378.62        11.80 o                         
   5   4   6         21.53         30.47         3.45 o                         
   6   4   6         87.63         89.42        13.20 o                         
   7   4   6          0.21          2.45         2.79 o                         
   8   4   6          4.30         10.03         3.70 o                         
  -8   5   6         16.16         10.67         3.49 o                         
  -7   5   6         51.84         44.99         3.80 o                         
  -6   5   6         14.20         11.43         3.60 o                         
  -5   5   6        338.57        323.20        11.94 o                         
  -4   5   6         53.24         59.81         3.49 o                         
  -3   5   6         29.01         27.22         2.16 o                         
  -2   5   6         23.56         34.77         2.25 o                         
  -1   5   6         42.60         44.79         2.78 o                         
   0   5   6        202.00        196.14         7.70 o                         
   1   5   6        220.17        238.95         8.06 o                         
   2   5   6       1780.77       1769.84       114.58 o                         
   3   5   6        722.95        676.84        32.65 o                         
   4   5   6         33.26         25.58         2.73 o                         
   5   5   6          4.17          3.53         1.55 o                         
   6   5   6         61.71         47.75         4.03 o                         
   7   5   6         24.08         20.34         2.70 o                         
   8   5   6         64.79         74.07         5.87 o                         
  -8   6   6          5.16          3.09         5.13 o                         
  -7   6   6         52.37         47.93         4.10 o                         
  -6   6   6        222.48        214.43         9.16 o                         
  -5   6   6        773.31        764.71        30.37 o                         
  -4   6   6        724.48        745.14        25.65 o                         
  -3   6   6       1376.47       1401.13        41.78 o                         
  -2   6   6       3515.84       3518.01       103.42 o                         
  -1   6   6       2479.89       2631.82        77.44 o                         
   0   6   6       1201.23       1309.95        39.08 o                         
   1   6   6         30.57         42.67         2.91 o                         
   2   6   6       2581.38       2598.27        98.63 o                         
   3   6   6        455.31        434.14        27.24 o                         
   4   6   6        452.31        428.14        15.97 o                         
   5   6   6         18.69         16.85         2.79 o                         
   6   6   6        135.57        122.36         5.70 o                         
   7   6   6        116.11         88.17         6.87 o                         
  -7   7   6          3.44          5.63         6.11 o                         
  -6   7   6        189.82        201.82         9.76 o                         
  -5   7   6        576.78        608.48        19.41 o                         
  -4   7   6        817.01        800.46        24.73 o                         
  -3   7   6       1157.66       1197.78        36.03 o                         
  -2   7   6         83.41         86.46         5.85 o                         
  -1   7   6        659.91        767.56        25.87 o                         
   0   7   6       4033.15       4246.64       189.94 o                         
   1   7   6       3734.29       4037.46       152.83 o                         
   2   7   6       1302.02       1278.82        49.07 o                         
   3   7   6        585.93        586.34        33.40 o                         
   4   7   6          0.43          1.69         3.91 o                         
   5   7   6         14.25         12.45         2.93 o                         
   6   7   6          3.98          4.16         3.21 o                         
   7   7   6         21.05         17.15         2.93 o                         
  -7   8   6        232.60        212.20        11.27 o                         
  -6   8   6         28.28         28.72         4.26 o                         
  -5   8   6         38.53         36.32         4.06 o                         
  -4   8   6        112.67        111.17         6.77 o                         
  -3   8   6        109.29        120.99         7.04 o                         
  -2   8   6        715.49        830.05        25.34 o                         
  -1   8   6         29.81         46.06         4.04 o                         
   0   8   6        166.39        182.50         8.35 o                         
   1   8   6          4.28          6.15         2.33 o                         
   2   8   6         24.95         24.35         2.62 o                         
   3   8   6         30.28         42.57         5.12 o                         
   4   8   6        347.25        360.74        29.51 o                         
   5   8   6         66.24         68.28         6.17 o                         
   6   8   6         19.51         13.34         3.78 o                         
  -6   9   6         39.13         52.18         5.06 o                         
  -5   9   6        258.95        285.88        11.40 o                         
  -4   9   6         94.32         99.53         6.55 o                         
  -3   9   6        266.40        282.56        10.65 o                         
  -2   9   6        577.18        670.17        23.42 o                         
  -1   9   6          0.92          3.69         2.65 o                         
   0   9   6        268.31        313.62        12.21 o                         
   1   9   6        497.54        540.88        20.87 o                         
   2   9   6        491.97        500.29        20.21 o                         
   3   9   6        185.19        156.23        17.40 o                         
   4   9   6         47.88         42.18         6.96 o                         
   5   9   6         74.35         69.84         8.00 o                         
  -5  10   6         43.89         49.04         5.06 o                         
  -4  10   6        164.61        172.16        10.51 o                         
  -3  10   6        425.81        438.13        16.59 o                         
  -2  10   6       1287.10       1385.72        55.02 o                         
  -1  10   6       2001.87       1977.69        65.61 o                         
   0  10   6       1200.85       1202.46        48.15 o                         
   1  10   6        161.17        152.96         7.26 o                         
   2  10   6         25.73         26.66         3.44 o                         
   3  10   6         94.87        104.19         7.65 o                         
   4  10   6        575.78        532.66        35.21 o                         
  -4  11   6        382.37        358.05        13.54 o                         
  -3  11   6        436.65        432.75        15.48 o                         
  -2  11   6          0.01          3.13         2.97 o                         
  -1  11   6         24.90         32.87         3.76 o                         
   0  11   6         75.45         81.40         7.36 o                         
   1  11   6        255.24        253.94        14.05 o                         
   2  11   6          7.61          8.14         4.62 o                         
   3  11   6          5.40          4.29         6.48 o                         
  -1  12   6         28.52         35.08         4.27 o                         
   0  12   6         87.24         80.39         8.92 o                         
   1  12   6        316.02        228.87        17.46 o                         
  -9   1   7          1.62          0.94         3.22 o                         
  -8   1   7          9.22          8.02         2.79 o                         
  -7   1   7          6.85         10.28         2.59 o                         
  -6   1   7        284.69        309.51        10.32 o                         
  -5   1   7       3549.19       3554.18       104.67 o                         
  -4   1   7       2358.02       2263.42        74.66 o                         
  -3   1   7         83.95        122.95         5.02 o                         
  -2   1   7         35.36         21.56         2.63 o                         
  -1   1   7       5154.16       5250.31       172.45 o                         
   0   1   7       4112.02       4120.88       121.30 o                         
   1   1   7       6969.88       7336.48       216.35 o                         
   2   1   7       1752.53       1727.17        65.66 o                         
   3   1   7         98.05        127.13         5.95 o                         
   4   1   7        514.50        456.85        13.91 o                         
   5   1   7          4.98          7.04         1.69 o                         
   6   1   7        779.83        811.37        27.15 o                         
   7   1   7        183.45        192.81         7.87 o                         
   8   1   7         52.67         57.13         7.40 o                         
  -9   2   7         37.19         38.68         3.77 o                         
  -8   2   7        309.18        354.80        12.22 o                         
  -7   2   7        457.61        465.23        14.91 o                         
  -6   2   7        118.83        139.20         5.95 o                         
  -5   2   7        111.22        111.06         4.93 o                         
  -4   2   7       1226.14       1247.32        37.06 o                         
  -3   2   7       1978.51       1982.07        58.47 o                         
  -2   2   7       2939.71       2784.21        81.91 o                         
  -1   2   7       7411.18       7571.43       222.69 o                         
   0   2   7       3497.01       3662.34       107.69 o                         
   1   2   7        146.11        155.83         5.68 o                         
   2   2   7       3805.23       3739.30       221.01 o                         
   3   2   7       4891.29       4618.42       175.00 o                         
   4   2   7       2195.96       2101.75        61.79 o                         
   5   2   7        190.59        178.88         5.18 o                         
   6   2   7        151.39        168.04         5.77 o                         
   7   2   7          0.98          6.54         2.32 o                         
   8   2   7          4.58          8.84         2.57 o                         
  -9   3   7          7.00          3.78         3.81 o                         
  -8   3   7          2.90          3.41         3.01 o                         
  -7   3   7        135.88        134.38         6.30 o                         
  -6   3   7         46.26         49.74         3.33 o                         
  -5   3   7          2.06          4.04         2.35 o                         
  -4   3   7        100.14        107.11         4.56 o                         
  -3   3   7         62.88         81.31         3.67 o                         
  -2   3   7         24.51         31.55         2.09 o                         
  -1   3   7       4777.68       5409.46       159.30 o                         
   0   3   7        289.16        334.16        10.25 o                         
   1   3   7        332.98        368.81        10.35 o                         
   2   3   7        842.96        823.96        31.64 o                         
   3   3   7        115.29        132.34        11.52 o                         
   4   3   7        401.30        380.73        15.72 o                         
   5   3   7        624.70        592.92        20.41 o                         
   6   3   7         37.25         41.80         3.31 o                         
   7   3   7          0.57          1.42         2.51 o                         
   8   3   7          0.52          8.52         3.37 o                         
  -8   4   7        218.75        214.32         9.80 o                         
  -7   4   7         83.91         87.09         5.02 o                         
  -6   4   7        157.47        159.77         6.66 o                         
  -5   4   7        308.96        304.75        10.12 o                         
  -4   4   7          5.34          5.09         1.98 o                         
  -3   4   7        153.11        145.36         5.40 o                         
  -2   4   7        257.22        267.50         8.59 o                         
  -1   4   7       2572.04       2441.87        71.88 o                         
   0   4   7       4631.24       4964.82       157.12 o                         
   1   4   7        466.16        490.82        13.61 o                         
   2   4   7        719.04        616.14        29.78 o                         
   3   4   7       2252.96       2067.70        96.95 o                         
   4   4   7       1348.64       1243.54        58.88 o                         
   5   4   7         20.25         17.28         3.77 o                         
   6   4   7        126.51        131.02         8.41 o                         
   7   4   7          9.16          6.48         2.39 o                         
   8   4   7          1.07          7.41         3.37 o                         
  -8   5   7          6.50          4.20         3.47 o                         
  -7   5   7         31.27         30.27         3.49 o                         
  -6   5   7        192.04        198.53         8.63 o                         
  -5   5   7       1880.70       1826.19        75.91 o                         
  -4   5   7       1726.60       1622.48        48.19 o                         
  -3   5   7       1640.30       1701.54        50.49 o                         
  -2   5   7         16.99         12.14         1.90 o                         
  -1   5   7       2709.80       2491.30        66.97 o                         
   0   5   7       1417.36       1423.35        47.20 o                         
   1   5   7        842.84        800.72        24.89 o                         
   2   5   7       4098.94       3990.46       157.03 o                         
   3   5   7        736.90        671.04        32.96 o                         
   4   5   7         38.95         32.88         5.34 o                         
   5   5   7        200.02        205.46        10.90 o                         
   6   5   7        275.24        264.75        12.24 o                         
   7   5   7          2.02          3.17         2.03 o                         
  -8   6   7         22.08         23.51         4.04 o                         
  -7   6   7          7.73         10.92         3.59 o                         
  -6   6   7        178.80        171.59         8.21 o                         
  -5   6   7          8.54          3.59         3.41 o                         
  -4   6   7        570.66        548.76        17.54 o                         
  -3   6   7       1528.93       1463.19        43.65 o                         
  -2   6   7        853.93        879.79        26.54 o                         
  -1   6   7        714.56        808.94        24.35 o                         
   0   6   7        203.56        247.71         8.49 o                         
   1   6   7        260.10        281.50        13.37 o                         
   2   6   7        431.83        437.29        22.64 o                         
   3   6   7        230.17        269.14        29.41 o                         
   4   6   7         11.64         23.27         3.40 o                         
   5   6   7        267.36        274.32        13.49 o                         
   6   6   7         13.25         18.87         2.91 o                         
   7   6   7          3.21          0.30         2.23 o                         
  -7   7   7         97.62        106.36         9.69 o                         
  -6   7   7         10.13          8.16         4.02 o                         
  -5   7   7        180.72        177.55         8.86 o                         
  -4   7   7        386.41        376.82        12.79 o                         
  -3   7   7        278.72        254.79        12.26 o                         
  -2   7   7         95.03         98.12         5.48 o                         
  -1   7   7        543.34        626.41        19.34 o                         
   0   7   7          9.47         22.02         4.02 o                         
   1   7   7         69.25         78.20         4.71 o                         
   2   7   7        500.12        480.14        21.56 o                         
   3   7   7        464.10        491.35        31.53 o                         
   4   7   7        222.75        218.44        12.72 o                         
   5   7   7          1.15         -0.88         2.65 o                         
   6   7   7         75.10         58.07         3.85 o                         
  -7   8   7         53.20         57.29         5.86 o                         
  -6   8   7          0.75          0.44         4.41 o                         
  -5   8   7          5.59          0.68         3.61 o                         
  -4   8   7        346.89        365.42        12.73 o                         
  -3   8   7        302.43        319.82        11.23 o                         
  -2   8   7        838.72        884.12        26.94 o                         
  -1   8   7       1372.37       1581.00        48.00 o                         
   0   8   7       2136.27       2292.43       103.12 o                         
   1   8   7         70.76         83.02         5.38 o                         
   2   8   7        268.29        288.90        12.45 o                         
   3   8   7        398.32        397.40        26.35 o                         
   4   8   7        526.16        516.64        30.53 o                         
   5   8   7         90.29         78.17         8.99 o                         
   6   8   7         53.76         46.72         8.96 o                         
  -6   9   7        134.06        130.88         9.75 o                         
  -5   9   7         18.78         23.11         4.31 o                         
  -4   9   7         47.50         50.80         4.46 o                         
  -3   9   7         90.06         94.40         6.16 o                         
  -2   9   7        216.90        251.85        12.29 o                         
  -1   9   7        182.03        227.19        10.30 o                         
   0   9   7        875.79        902.08        35.30 o                         
   1   9   7        972.93       1050.62        40.78 o                         
   2   9   7        687.38        738.70        29.09 o                         
   3   9   7          1.29          2.96         3.63 o                         
   4   9   7         24.36         41.41         5.83 o                         
   5   9   7         25.07         48.25         5.95 o                         
  -5  10   7         24.22         14.37         4.65 o                         
  -4  10   7         47.73         42.21         4.59 o                         
  -3  10   7         33.84         28.11         3.88 o                         
  -2  10   7        460.74        470.57        16.52 o                         
  -1  10   7        113.35        140.05         8.19 o                         
   0  10   7        618.36        660.35        22.96 o                         
   1  10   7         63.28         58.53         5.17 o                         
   2  10   7         49.75         46.14         6.16 o                         
   3  10   7         75.93         66.08        10.11 o                         
   4  10   7          3.54          7.77         4.25 o                         
  -3  11   7          8.45         10.15         3.73 o                         
  -2  11   7         81.42         81.05         4.99 o                         
  -1  11   7         27.78         34.48         3.92 o                         
   0  11   7        125.30        145.04         7.81 o                         
   1  11   7        909.81        904.12        46.61 o                         
   2  11   7        458.73        414.67        42.32 o                         
   3  11   7        113.07        117.65        14.38 o                         
  -9   0   8          7.95          5.44         4.55 o                         
  -8   0   8        200.43        213.10        11.27 o                         
  -7   0   8        423.82        459.93        19.18 o                         
  -6   0   8        143.31        138.54         9.15 o                         
  -5   0   8        567.51        602.78        29.07 o                         
  -4   0   8       4581.50       4498.04       208.96 o                         
  -3   0   8       9422.87       9728.07       453.40 o                         
  -2   0   8       2886.56       2832.16       131.84 o                         
  -1   0   8        333.83        396.39        19.05 o                         
   0   0   8       4889.94       5276.51       245.56 o                         
   1   0   8        179.64        216.61        10.95 o                         
   2   0   8        282.18        384.23        30.20 o                         
   3   0   8       6678.39       6945.37       288.39 o                         
   4   0   8       1796.51       1676.69        78.12 o                         
   5   0   8        815.17        796.40        37.85 o                         
   6   0   8          1.37         -0.80         2.61 o                         
   7   0   8         52.14         65.03         5.94 o                         
   8   0   8        956.86       1090.05        42.49 o                         
  -9   1   8         41.02         42.37         3.96 o                         
  -8   1   8        100.42        115.76         6.07 o                         
  -7   1   8         76.50         73.77         4.59 o                         
  -6   1   8        204.13        222.65         8.09 o                         
  -5   1   8        689.46        721.77        24.43 o                         
  -4   1   8        499.32        511.39        17.53 o                         
  -3   1   8        852.56        908.70        30.30 o                         
  -2   1   8         82.77        100.57         4.31 o                         
  -1   1   8       2901.99       2965.09        97.39 o                         
   0   1   8       4193.00       4119.50       121.21 o                         
   1   1   8       6084.43       6309.21       185.11 o                         
   2   1   8       1080.78       1167.59        53.20 o                         
   3   1   8        413.71        499.44        19.34 o                         
   4   1   8         10.03         10.64         1.47 o                         
   5   1   8        146.45        155.64         5.17 o                         
   6   1   8          7.54         11.10         1.87 o                         
   7   1   8        158.07        171.67         6.21 o                         
   8   1   8          0.39          3.52         2.51 o                         
  -9   2   8          9.76         12.16         3.44 o                         
  -8   2   8        108.29        113.74         6.58 o                         
  -7   2   8        251.61        258.52         9.39 o                         
  -6   2   8         10.68          8.67         2.42 o                         
  -5   2   8         10.19         11.37         2.23 o                         
  -4   2   8        789.94        773.68        23.27 o                         
  -3   2   8       1160.69       1173.13        34.85 o                         
  -2   2   8        412.81        506.26        15.36 o                         
  -1   2   8          9.56         17.67         1.47 o                         
   0   2   8         34.90         50.50         2.57 o                         
   1   2   8       1127.89       1183.91        34.93 o                         
   2   2   8        395.33        394.46        18.89 o                         
   3   2   8        186.59        176.91         7.68 o                         
   4   2   8       1583.04       1493.81        56.94 o                         
   5   2   8          1.08          3.33         1.55 o                         
   6   2   8        760.78        735.25        18.69 o                         
   7   2   8         36.23         36.43         2.77 o                         
   8   2   8          0.05          1.15         2.24 o                         
  -8   3   8        220.67        235.69         9.33 o                         
  -7   3   8          3.88          5.89         2.89 o                         
  -6   3   8        163.83        178.66         7.14 o                         
  -5   3   8        726.26        756.15        29.59 o                         
  -4   3   8        633.57        649.79        19.75 o                         
  -3   3   8       2872.59       2859.52        84.24 o                         
  -2   3   8        121.97        123.22         4.59 o                         
  -1   3   8       2101.68       1983.21        58.51 o                         
   0   3   8       7819.97       7505.71       220.86 o                         
   1   3   8       4923.70       4796.11       140.59 o                         
   2   3   8        562.25        541.60        21.88 o                         
   3   3   8         82.56         94.73        11.17 o                         
   4   3   8        166.89        176.17        12.31 o                         
   5   3   8        150.42        173.00        11.38 o                         
   6   3   8        174.41        178.23         9.55 o                         
   7   3   8        100.30         89.61         5.60 o                         
   8   3   8         71.21         74.42         5.00 o                         
  -8   4   8          2.60          1.31         3.18 o                         
  -7   4   8         19.74         18.11         3.03 o                         
  -6   4   8         83.80         87.33         5.27 o                         
  -5   4   8         45.93         50.93         3.26 o                         
  -4   4   8        411.72        413.39        13.05 o                         
  -3   4   8       2458.05       2324.43        68.57 o                         
  -2   4   8       1964.11       1802.14        53.31 o                         
  -1   4   8       2364.92       2325.90        68.53 o                         
   0   4   8        124.38        121.29         5.35 o                         
   1   4   8        390.50        403.48        12.54 o                         
   2   4   8       1549.63       1431.16        54.74 o                         
   3   4   8        623.66        611.15        29.97 o                         
   4   4   8       4382.44       4071.39       189.77 o                         
   5   4   8        293.69        291.86        16.38 o                         
   6   4   8        115.32        116.19        11.42 o                         
   7   4   8         45.37         39.51         4.18 o                         
  -8   5   8         80.12         79.76        10.03 o                         
  -7   5   8         17.37         19.41         3.54 o                         
  -6   5   8         23.75         21.66         2.91 o                         
  -5   5   8        192.40        203.86         7.75 o                         
  -4   5   8         85.45         85.73         5.37 o                         
  -3   5   8          2.44         -0.26         2.09 o                         
  -2   5   8        641.65        603.58        18.45 o                         
  -1   5   8        203.91        224.76         7.63 o                         
   0   5   8        141.85        143.42         5.89 o                         
   1   5   8          0.60          8.89         2.08 o                         
   2   5   8         55.37         51.07         3.65 o                         
   3   5   8         56.90         47.61         7.67 o                         
   4   5   8         31.56         32.35         5.42 o                         
   5   5   8         64.59         70.36         8.22 o                         
   6   5   8        107.35        114.17         9.11 o                         
   7   5   8         22.44         23.33         5.21 o                         
  -8   6   8         90.44         64.09         8.35 o                         
  -7   6   8        209.37        194.31         9.47 o                         
  -6   6   8         64.71         54.86         4.12 o                         
  -5   6   8          3.08          3.18         3.84 o                         
  -4   6   8       1626.92       1675.30        55.90 o                         
  -3   6   8       1811.46       1754.48        52.13 o                         
  -2   6   8       1339.99       1320.55        39.65 o                         
  -1   6   8        493.48        511.60        15.87 o                         
   0   6   8        639.77        748.97        20.77 o                         
   1   6   8          1.82          7.92         1.76 o                         
   2   6   8       1949.45       1818.48        60.08 o                         
   3   6   8        203.16        182.32        15.13 o                         
   4   6   8        767.39        672.73        33.74 o                         
   5   6   8        253.37        222.19        15.25 o                         
   6   6   8          1.22          1.70         6.54 o                         
   7   6   8        113.64        112.73        10.99 o                         
  -7   7   8         58.86         72.28         6.63 o                         
  -6   7   8        418.83        423.29        16.36 o                         
  -5   7   8        124.40        121.95         7.87 o                         
  -4   7   8        407.56        394.34        14.89 o                         
  -3   7   8          4.05          1.18         3.27 o                         
  -2   7   8        183.92        210.54         8.03 o                         
  -1   7   8        988.72       1088.65        32.63 o                         
   0   7   8        415.80        457.29        18.95 o                         
   1   7   8       1461.71       1566.11        59.94 o                         
   2   7   8        604.06        648.82        25.42 o                         
   3   7   8        101.61        126.82         7.52 o                         
   4   7   8          0.99          7.10         6.29 o                         
   5   7   8        117.37        125.37        16.24 o                         
   6   7   8         69.17         67.92        10.49 o                         
  -6   8   8          1.47          4.46         4.53 o                         
  -5   8   8          5.18          6.99         4.24 o                         
  -4   8   8         20.06         19.89         3.64 o                         
  -3   8   8          4.88          5.53         3.10 o                         
  -2   8   8       1315.24       1425.39        42.71 o                         
  -1   8   8        340.63        369.25        13.07 o                         
   0   8   8        947.50       1086.75        39.28 o                         
   1   8   8         17.44         21.63         2.63 o                         
   2   8   8        516.33        556.88        22.19 o                         
   3   8   8         41.17         45.70         7.32 o                         
   4   8   8        336.58        321.84        15.66 o                         
   5   8   8         98.67         58.46         8.39 o                         
  -6   9   8         98.98        108.32         9.34 o                         
  -5   9   8         33.26         32.94         4.48 o                         
  -4   9   8        105.04        105.98         8.11 o                         
  -3   9   8        289.92        285.77        10.79 o                         
  -2   9   8         25.77         40.45         4.50 o                         
  -1   9   8         43.47         71.82         5.46 o                         
   0   9   8        180.55        199.43         9.73 o                         
   1   9   8        211.99        226.11        13.83 o                         
   2   9   8        195.58        199.91        12.80 o                         
   3   9   8         21.34         38.58         7.55 o                         
   4   9   8         17.95         14.83         3.61 o                         
   5   9   8         58.74         62.55         8.09 o                         
  -4  10   8          8.60          9.74         4.03 o                         
  -3  10   8        197.25        221.19         9.80 o                         
  -2  10   8         94.92         99.74         5.95 o                         
  -1  10   8        191.89        199.36         9.69 o                         
   0  10   8          6.11          8.25         3.76 o                         
   1  10   8         63.76         84.69         7.75 o                         
   2  10   8        532.91        552.16        25.77 o                         
   3  10   8        295.29        311.70        26.02 o                         
   4  10   8         86.69         65.65         9.89 o                         
  -3  11   8         95.55        108.31         8.27 o                         
  -2  11   8          1.88          4.15         3.11 o                         
  -1  11   8          1.40          2.18         3.52 o                         
   0  11   8          4.11          8.31         3.52 o                         
   1  11   8          7.51          9.06         4.02 o                         
   2  11   8         19.37         18.64         4.91 o                         
  -9   1   9          1.16          1.44         3.55 o                         
  -8   1   9         31.60         37.25         3.53 o                         
  -7   1   9        430.90        473.45        15.28 o                         
  -6   1   9       1849.64       1960.91        58.20 o                         
  -5   1   9        377.82        374.88        12.05 o                         
  -4   1   9         18.25         23.07         3.63 o                         
  -3   1   9          0.43          3.53         1.78 o                         
  -2   1   9        116.04        120.58         5.01 o                         
  -1   1   9       1111.68       1112.40        36.89 o                         
   0   1   9        923.05        847.31        28.25 o                         
   1   1   9       5107.17       4903.16       182.12 o                         
   2   1   9       3483.24       3410.73       175.34 o                         
   3   1   9        214.06        238.26         8.87 o                         
   4   1   9        290.53        272.56        14.07 o                         
   5   1   9        364.59        369.12        12.69 o                         
   6   1   9        166.72        179.95         7.01 o                         
   7   1   9          5.76          8.56         2.14 o                         
   8   1   9         91.55         73.30         4.32 o                         
  -8   2   9         16.04         18.62         3.46 o                         
  -7   2   9          1.74          1.32         2.76 o                         
  -6   2   9         13.32         14.21         2.49 o                         
  -5   2   9         16.71         17.76         2.77 o                         
  -4   2   9       2263.10       2305.06        68.08 o                         
  -3   2   9       5324.17       5348.19       157.46 o                         
  -2   2   9       5976.23       5773.22       169.86 o                         
  -1   2   9       4095.16       4159.54       121.90 o                         
   0   2   9        473.24        505.76        15.32 o                         
   1   2   9        506.51        420.64        11.59 o                         
   2   2   9       1599.97       1597.36       114.22 o                         
   3   2   9        971.84        920.83        35.43 o                         
   4   2   9        346.09        344.21        14.21 o                         
   5   2   9       1111.47       1062.78        35.16 o                         
   6   2   9        585.96        564.64        19.15 o                         
   7   2   9          2.50          0.05         1.56 o                         
  -8   3   9         40.97         39.05         3.82 o                         
  -7   3   9          9.13         10.32         2.95 o                         
  -6   3   9          0.84          2.91         2.45 o                         
  -5   3   9         10.32         10.81         2.50 o                         
  -4   3   9        506.66        509.57        15.81 o                         
  -3   3   9          1.98          2.31         1.78 o                         
  -2   3   9         11.30          7.41         1.66 o                         
  -1   3   9        378.78        341.49        10.72 o                         
   0   3   9        507.17        526.24        15.98 o                         
   1   3   9        322.59        333.71         9.55 o                         
   2   3   9        206.23        190.58        12.70 o                         
   3   3   9        129.30        135.19         6.53 o                         
   4   3   9          2.54          4.88         5.98 o                         
   5   3   9        173.26        164.42        22.36 o                         
   6   3   9        243.56        240.27        17.17 o                         
   7   3   9         16.87         16.36         3.54 o                         
  -8   4   9         55.67         56.82         4.29 o                         
  -7   4   9         10.66          7.45         3.05 o                         
  -6   4   9        210.33        201.41         7.90 o                         
  -5   4   9        191.24        180.05         7.06 o                         
  -4   4   9        506.94        527.12        16.36 o                         
  -3   4   9       1090.89       1064.01        31.78 o                         
  -2   4   9       3553.30       3353.91        98.80 o                         
  -1   4   9        350.25        320.56        10.24 o                         
   0   4   9        359.56        377.68        11.72 o                         
   1   4   9        813.22        910.01        33.47 o                         
   2   4   9        178.30        147.15         7.90 o                         
   3   4   9          6.32          5.74         4.06 o                         
   4   4   9        264.62        276.88        15.57 o                         
   5   4   9        228.92        210.56        19.09 o                         
   6   4   9         95.86         85.91        10.95 o                         
   7   4   9          2.91          3.23         5.56 o                         
  -8   5   9        104.38         90.73         6.58 o                         
  -7   5   9        506.99        528.75        17.10 o                         
  -6   5   9        611.53        634.27        19.82 o                         
  -5   5   9        342.11        336.14        11.33 o                         
  -4   5   9        146.18        144.60         6.27 o                         
  -3   5   9         45.42         46.22         3.18 o                         
  -2   5   9        867.03        891.40        26.87 o                         
  -1   5   9       1373.52       1340.90        39.85 o                         
   0   5   9       4439.56       4571.80       133.70 o                         
   1   5   9       2586.90       2851.75       127.21 o                         
   2   5   9       1516.36       1326.36        51.04 o                         
   3   5   9         68.15         62.25        11.40 o                         
   4   5   9        145.19        163.44        17.16 o                         
   5   5   9        259.43        244.65        15.42 o                         
   6   5   9        188.29        166.78        13.25 o                         
   7   5   9         72.51         69.07         7.89 o                         
  -7   6   9         64.76         52.86         4.68 o                         
  -6   6   9         63.45         57.01         4.25 o                         
  -5   6   9        164.91        161.91         9.78 o                         
  -4   6   9        252.74        270.57         9.70 o                         
  -3   6   9         38.59         28.31         3.72 o                         
  -2   6   9        186.45        185.24         7.08 o                         
  -1   6   9         94.57        105.13         5.33 o                         
   0   6   9        340.77        415.86        29.93 o                         
   1   6   9          1.91          5.60         2.33 o                         
   2   6   9          4.97         12.39         5.34 o                         
   3   6   9        760.25        773.34        38.07 o                         
   4   6   9        280.14        273.94        17.01 o                         
   5   6   9          0.79          3.23         5.82 o                         
  -7   7   9        222.91        238.34        13.67 o                         
  -6   7   9        142.66        143.04         9.09 o                         
  -5   7   9         13.00         15.49         3.96 o                         
  -4   7   9          5.96          5.91         3.48 o                         
  -3   7   9         29.22         25.42         4.25 o                         
  -2   7   9        104.88        100.41         5.63 o                         
  -1   7   9         81.33         96.36         5.74 o                         
   0   7   9         77.36         86.64         5.68 o                         
   1   7   9       1045.98       1219.29        54.66 o                         
   2   7   9          5.49          8.29         1.91 o                         
   3   7   9         26.35         24.16         5.98 o                         
   4   7   9          3.09         12.11         6.46 o                         
   5   7   9         50.62         32.64        13.43 o                         
   6   7   9         17.17         11.25         7.57 o                         
  -6   8   9         50.82         45.86         5.41 o                         
  -5   8   9        178.19        193.50        10.36 o                         
  -4   8   9        233.72        234.97        10.90 o                         
  -3   8   9        801.89        811.58        25.18 o                         
  -2   8   9        775.23        746.82        35.59 o                         
  -1   8   9        539.67        618.13        28.18 o                         
   0   8   9        283.70        335.89        17.68 o                         
   1   8   9        109.36        131.68         6.12 o                         
   2   8   9        276.68        286.97        16.40 o                         
   3   8   9        410.81        425.45        24.31 o                         
   4   8   9         69.73         69.02         8.62 o                         
   5   8   9         90.60         69.72         8.92 o                         
  -5   9   9        380.76        389.44        15.98 o                         
  -4   9   9        360.45        330.45        12.40 o                         
  -3   9   9          1.17          1.60         3.44 o                         
  -2   9   9         53.52         58.45         5.69 o                         
  -1   9   9        742.24        870.52        29.66 o                         
   0   9   9        214.98        247.94        12.36 o                         
   1   9   9         69.08         90.06         8.71 o                         
   2   9   9          7.49         14.40         2.69 o                         
   3   9   9          0.07          7.25         3.57 o                         
   4   9   9         31.70         32.09        10.60 o                         
  -4  10   9        225.44        253.44        12.79 o                         
  -3  10   9          1.40          8.65         3.81 o                         
  -2  10   9        713.03        779.44        22.29 o                         
  -1  10   9         73.45         84.52         5.73 o                         
   0  10   9        113.81        131.63         8.21 o                         
   1  10   9          1.51          4.75         3.30 o                         
   2  10   9          3.98          5.54         2.85 o                         
   3  10   9         54.70         50.48         6.90 o                         
  -2  11   9        196.00        206.15         9.17 o                         
  -1  11   9        249.37        269.92        11.74 o                         
   0  11   9        286.39        326.00        18.55 o                         
   1  11   9        141.86        101.09        13.66 o                         
  -8   0  10        236.57        248.77        12.97 o                         
  -7   0  10          5.68          8.72         3.93 o                         
  -6   0  10         29.80         34.32         4.91 o                         
  -5   0  10        629.51        649.38        31.48 o                         
  -4   0  10       3428.73       3115.33       205.26 o                         
  -3   0  10       2964.17       2957.06       137.71 o                         
  -2   0  10       2802.15       2823.54       131.51 o                         
  -1   0  10       4312.99       4131.01       191.95 o                         
   0   0  10        217.42        255.69        12.86 o                         
   1   0  10        787.76        765.10        36.21 o                         
   2   0  10       3797.53       3434.49       193.31 o                         
   3   0  10       1466.39       1403.29       155.75 o                         
   4   0  10        521.19        546.52        28.06 o                         
   5   0  10          7.59         14.78         2.87 o                         
   6   0  10          0.00          0.23         2.95 o                         
   7   0  10        215.80        198.55        11.41 o                         
  -8   1  10          0.40         -2.01         3.12 o                         
  -7   1  10         72.33         75.52         5.92 o                         
  -6   1  10        450.38        479.05        15.27 o                         
  -5   1  10        236.35        235.60         9.31 o                         
  -4   1  10         43.63         47.76         7.32 o                         
  -3   1  10        490.78        507.69        17.41 o                         
  -2   1  10       2624.83       2458.75        81.04 o                         
  -1   1  10       1325.39       1289.10        42.65 o                         
   0   1  10       1719.12       1621.32        53.62 o                         
   1   1  10        568.61        581.00        19.61 o                         
   2   1  10         30.48         23.03         4.30 o                         
   3   1  10         47.96         43.36         6.32 o                         
   4   1  10        142.17        183.38         8.45 o                         
   5   1  10         97.42        101.77         5.51 o                         
   6   1  10        201.73        209.08         7.83 o                         
   7   1  10         27.03         27.39         2.77 o                         
  -8   2  10          3.25          5.40         3.63 o                         
  -7   2  10         55.67         51.91         4.60 o                         
  -6   2  10          6.86          7.39         2.60 o                         
  -5   2  10         35.51         41.37         3.46 o                         
  -4   2  10        217.66        224.65         8.92 o                         
  -3   2  10        132.00        137.53         5.38 o                         
  -2   2  10         76.83         76.65         3.70 o                         
  -1   2  10        318.73        332.43        10.38 o                         
   0   2  10        309.81        330.58        10.31 o                         
   1   2  10        736.62        738.84        20.09 o                         
   2   2  10        427.72        368.66        27.36 o                         
   3   2  10        604.69        580.68        22.67 o                         
   4   2  10         53.88         50.44         4.97 o                         
   5   2  10        105.68        121.01         5.79 o                         
   6   2  10         49.66         56.61         3.69 o                         
   7   2  10          7.91          7.56         1.88 o                         
  -8   3  10          6.55          2.29         3.34 o                         
  -7   3  10        713.58        733.85        22.83 o                         
  -6   3  10       2282.74       2387.07        70.70 o                         
  -5   3  10       1875.51       1913.59        56.78 o                         
  -4   3  10       1422.07       1428.01        42.50 o                         
  -3   3  10        210.38        209.16         7.35 o                         
  -2   3  10       3841.56       3586.55       105.52 o                         
  -1   3  10       1302.11       1277.06        37.97 o                         
   0   3  10       3249.72       3304.52        97.17 o                         
   1   3  10       1034.28       1064.73        28.97 o                         
   2   3  10        477.69        441.43        46.86 o                         
   3   3  10        340.67        292.92        12.19 o                         
   4   3  10         52.43         50.49         6.21 o                         
   5   3  10        280.57        253.77        21.69 o                         
   6   3  10         33.31         16.02         6.32 o                         
   7   3  10        153.50        160.47        11.80 o                         
  -8   4  10        311.86        313.46        11.70 o                         
  -7   4  10         27.00         25.53         3.55 o                         
  -6   4  10        138.06        133.22         6.52 o                         
  -5   4  10        684.62        667.26        20.61 o                         
  -4   4  10        958.49        935.14        28.34 o                         
  -3   4  10       1115.74       1057.49        31.63 o                         
  -2   4  10       2273.69       2271.66        67.03 o                         
  -1   4  10        397.46        375.50        11.88 o                         
   0   4  10         78.03         75.75         3.75 o                         
   1   4  10        507.07        536.34        24.90 o                         
   2   4  10       1087.81       1015.83        39.20 o                         
   3   4  10        300.19        287.31        15.73 o                         
   4   4  10         44.25         48.90        13.54 o                         
   5   4  10          2.10          0.11         4.85 o                         
   6   4  10         46.02         34.86         8.24 o                         
   7   4  10          1.87          6.57         5.58 o                         
  -7   5  10         79.85         73.33         4.73 o                         
  -6   5  10         18.33         15.58         3.30 o                         
  -5   5  10         13.23          4.44         2.74 o                         
  -4   5  10        104.01         80.74         4.79 o                         
  -3   5  10        126.16        123.68         6.59 o                         
  -2   5  10        221.14        212.89         7.72 o                         
  -1   5  10          2.11          4.18         1.97 o                         
   0   5  10        256.29        296.16        11.15 o                         
   1   5  10         51.96         56.53         4.39 o                         
   2   5  10        461.55        475.58        27.04 o                         
   3   5  10        572.99        544.04        27.45 o                         
   4   5  10        273.65        239.25        15.34 o                         
   5   5  10          0.03          3.15         6.88 o                         
   6   5  10         82.43         73.77        18.73 o                         
  -7   6  10         44.76         35.81         4.50 o                         
  -6   6  10        128.04        125.51         6.87 o                         
  -5   6  10        321.18        327.78        12.84 o                         
  -4   6  10         96.76        114.65         6.27 o                         
  -3   6  10        549.40        557.98        17.56 o                         
  -2   6  10       1218.12       1231.34        36.92 o                         
  -1   6  10       1195.01       1216.54        36.29 o                         
   0   6  10         19.64         20.20         3.19 o                         
   1   6  10       1344.17       1618.48        73.39 o                         
   2   6  10       1383.46       1344.79        70.90 o                         
   3   6  10       1421.06       1290.74        61.71 o                         
   4   6  10         13.31         11.16         6.04 o                         
   5   6  10          1.56         11.18         7.22 o                         
   6   6  10          3.93          5.07        12.74 o                         
  -6   7  10        157.72        151.70         9.52 o                         
  -5   7  10        169.75        157.92         8.97 o                         
  -4   7  10        179.04        160.08         8.74 o                         
  -3   7  10        187.45        161.75         8.43 o                         
  -2   7  10         88.88         92.37         6.39 o                         
  -1   7  10       1613.19       1732.87        57.57 o                         
   0   7  10        544.48        668.24        20.73 o                         
   1   7  10       1524.16       1931.08        66.83 o                         
   2   7  10        114.49        107.37        12.78 o                         
   3   7  10         36.51         20.96         5.90 o                         
   4   7  10        426.60        430.61        24.30 o                         
   5   7  10         92.79         77.49        16.25 o                         
  -6   8  10         14.50         11.03         5.03 o                         
  -5   8  10          9.30          6.90         4.40 o                         
  -4   8  10        451.59        425.86        16.50 o                         
  -3   8  10        310.75        282.92        11.97 o                         
  -2   8  10         15.29         21.47         4.10 o                         
  -1   8  10        502.10        558.99        24.40 o                         
   0   8  10        312.14        366.23        16.14 o                         
   1   8  10         23.88         33.08         4.46 o                         
   2   8  10         18.75         23.25         6.49 o                         
   3   8  10         14.46         33.43         7.39 o                         
   4   8  10         26.29         26.37         7.74 o                         
   5   8  10        295.67        290.10        20.12 o                         
  -5   9  10        303.10        288.15        13.44 o                         
  -4   9  10         80.41         68.42         8.25 o                         
  -3   9  10          0.22          3.47         4.16 o                         
  -2   9  10        833.65        872.99        27.25 o                         
  -1   9  10         13.79         17.42         3.07 o                         
   0   9  10       1230.75       1289.21        43.15 o                         
   1   9  10         75.04         85.55         6.41 o                         
   2   9  10        124.26        107.53         6.35 o                         
   3   9  10         62.13         60.13        12.18 o                         
   4   9  10          0.24          8.57         8.29 o                         
  -3  10  10        758.66        782.82        24.65 o                         
  -2  10  10        197.05        183.38         8.08 o                         
  -1  10  10         33.31         28.24         2.97 o                         
   0  10  10         17.33         27.36         3.52 o                         
   1  10  10         25.11         27.98         4.67 o                         
   2  10  10        120.79        105.13         7.35 o                         
  -8   1  11        101.79        106.55         6.64 o                         
  -7   1  11        102.74        113.88         6.55 o                         
  -6   1  11         80.23         73.19         4.64 o                         
  -5   1  11       1343.70       1421.58        47.42 o                         
  -4   1  11       2579.99       2554.39        84.30 o                         
  -3   1  11          1.68          4.01         2.87 o                         
  -2   1  11       2743.97       2629.53        86.66 o                         
  -1   1  11       7290.93       7150.11       234.97 o                         
   0   1  11       3426.90       3213.99       105.62 o                         
   1   1  11        799.23        802.02        26.87 o                         
   2   1  11        106.53        110.04         6.68 o                         
   3   1  11        146.24        157.40        10.26 o                         
   4   1  11         77.39         85.98         8.14 o                         
   5   1  11          9.39         12.67         2.18 o                         
   6   1  11         21.67         23.11         3.58 o                         
   7   1  11         12.07          9.53         3.65 o                         
  -8   2  11        236.51        235.52         9.82 o                         
  -7   2  11        208.41        198.72         8.27 o                         
  -6   2  11         45.40         38.00         3.17 o                         
  -5   2  11       1416.10       1456.25        43.41 o                         
  -4   2  11       4002.50       3857.87       113.62 o                         
  -3   2  11       1662.18       1627.19        48.17 o                         
  -2   2  11       3900.58       3806.51       111.88 o                         
  -1   2  11         32.75         33.50         2.52 o                         
   0   2  11         16.74         15.25         1.80 o                         
   1   2  11        509.03        522.02        14.41 o                         
   2   2  11       1872.35       1808.54        65.13 o                         
   3   2  11       1641.25       1711.99       118.99 o                         
   4   2  11        448.53        438.45        22.01 o                         
   5   2  11          0.96         -0.43         2.18 o                         
   6   2  11         64.37         73.58         4.20 o                         
   7   2  11        130.68        128.73        28.43 o                         
  -8   3  11          7.49          3.39         3.90 o                         
  -7   3  11        102.27        108.80         6.21 o                         
  -6   3  11       1032.55       1046.58        31.73 o                         
  -5   3  11        152.80        157.37         6.68 o                         
  -4   3  11          1.78          0.84         2.52 o                         
  -3   3  11         61.89         63.91         3.88 o                         
  -2   3  11          6.30          4.32         2.30 o                         
  -1   3  11        316.14        311.79        10.11 o                         
   0   3  11        827.31        901.02        26.98 o                         
   1   3  11        407.69        471.29        14.76 o                         
   2   3  11         24.61         28.33         5.87 o                         
   3   3  11          7.48         13.01         6.90 o                         
   4   3  11          0.96         -0.56         1.78 o                         
   5   3  11         24.70         21.43         6.32 o                         
   6   3  11         46.27         38.32         8.46 o                         
  -7   4  11         67.43         71.08         5.12 o                         
  -6   4  11         12.67         10.91         3.04 o                         
  -5   4  11       1113.40       1073.93        32.40 o                         
  -4   4  11       1043.45       1003.84        30.27 o                         
  -3   4  11        628.50        595.03        20.61 o                         
  -2   4  11        192.87        202.50         8.15 o                         
  -1   4  11        321.67        300.37         9.95 o                         
   0   4  11        286.88        287.03         9.40 o                         
   1   4  11        501.65        577.56        22.98 o                         
   2   4  11        896.05        824.53        39.38 o                         
   3   4  11       1137.85        998.18        47.72 o                         
   4   4  11        251.12        239.74        14.19 o                         
   5   4  11        281.56        266.08        16.42 o                         
   6   4  11        156.50        142.53        21.11 o                         
  -7   5  11         69.56         64.09         4.39 o                         
  -6   5  11        220.15        221.88         8.94 o                         
  -5   5  11        872.15        808.77        24.84 o                         
  -4   5  11         47.65         53.29         5.69 o                         
  -3   5  11         28.85         34.82         3.06 o                         
  -2   5  11        746.49        705.69        21.67 o                         
  -1   5  11       3579.71       3262.15        96.14 o                         
   0   5  11       3154.22       3149.44       104.25 o                         
   1   5  11        626.61        726.74        37.61 o                         
   2   5  11         70.53         73.88        16.47 o                         
   3   5  11        128.31         86.01        12.42 o                         
   4   5  11        502.83        514.11        26.54 o                         
   5   5  11         66.68         64.09        10.15 o                         
   6   5  11         99.18         73.12        10.83 o                         
  -7   6  11          0.95          0.76         3.71 o                         
  -6   6  11          5.29          3.14         3.86 o                         
  -5   6  11         56.29         52.49         5.02 o                         
  -4   6  11        209.68        213.41         8.67 o                         
  -3   6  11       2059.98       1880.71        55.97 o                         
  -2   6  11        534.55        532.32        16.82 o                         
  -1   6  11        216.54        208.64         7.71 o                         
   0   6  11        128.19        147.87        10.05 o                         
   1   6  11        781.80       1080.43        36.65 o                         
   2   6  11        562.78        790.31        44.70 o                         
   3   6  11         23.28         25.64         5.41 o                         
   4   6  11          1.52          9.09         5.74 o                         
   5   6  11          3.60          5.03        10.71 o                         
  -6   7  11          2.76          1.72         4.46 o                         
  -5   7  11         61.66         66.50         7.07 o                         
  -4   7  11        103.62         94.21         6.98 o                         
  -3   7  11          1.46         -0.52         3.61 o                         
  -2   7  11          0.96          4.29         3.29 o                         
  -1   7  11        673.96        720.50        24.93 o                         
   0   7  11       1256.11       1492.79        45.40 o                         
   1   7  11          4.96          5.63         4.40 o                         
   2   7  11        125.22        100.68         8.13 o                         
   3   7  11         36.54         41.66         6.61 o                         
   4   7  11         58.87         49.36         7.37 o                         
   5   7  11          8.34         19.50        11.28 o                         
  -5   8  11         28.21         32.53         4.97 o                         
  -4   8  11        645.24        605.53        22.11 o                         
  -3   8  11        556.64        568.60        20.66 o                         
  -2   8  11        502.43        502.78        18.90 o                         
  -1   8  11          5.43         12.12         3.58 o                         
   0   8  11        129.14        175.29         8.25 o                         
   1   8  11        101.19        154.12         9.78 o                         
   2   8  11        841.64        988.81        48.22 o                         
   3   8  11        395.05        373.36        44.30 o                         
   4   8  11         32.58         30.17         7.64 o                         
  -4   9  11         11.68         16.55         4.99 o                         
  -3   9  11         68.04         73.08         6.05 o                         
  -2   9  11        779.61        829.60        28.85 o                         
  -1   9  11        160.78        170.54        13.22 o                         
   0   9  11        283.02        302.84        13.20 o                         
   1   9  11        125.78        155.48        10.76 o                         
   2   9  11        167.80        219.84        15.62 o                         
   3   9  11          2.64         14.61         7.19 o                         
  -2  10  11         11.61         17.70         4.32 o                         
  -1  10  11         23.78         28.42         4.40 o                         
   0  10  11         66.22         67.56         8.27 o                         
   1  10  11        269.95        266.78        21.52 o                         
  -8   0  12          7.58         10.29         5.26 o                         
  -7   0  12          1.79         -0.40         4.43 o                         
  -6   0  12          5.70          7.03         4.65 o                         
  -5   0  12       1350.83       1437.92        67.89 o                         
  -4   0  12        439.74        437.60        21.99 o                         
  -3   0  12      13898.88      14254.43       663.11 o                         
  -2   0  12       4484.61       4396.48       204.50 o                         
  -1   0  12        190.15        203.83        11.24 o                         
   0   0  12        651.43        589.24        23.12 o                         
   1   0  12       2842.26       2785.79       129.77 o                         
   2   0  12        323.37        336.68        16.78 o                         
   3   0  12        884.42        872.64       109.81 o                         
   4   0  12        413.99        418.57        29.40 o                         
   5   0  12        268.69        269.96        20.33 o                         
   6   0  12         14.04         11.96         5.19 o                         
  -8   1  12         32.08         30.54         4.23 o                         
  -7   1  12        106.85        107.57         6.38 o                         
  -6   1  12        465.72        500.58        16.11 o                         
  -5   1  12         63.43         62.20         4.68 o                         
  -4   1  12       1415.10       1466.46        48.85 o                         
  -3   1  12         54.48         51.54         3.84 o                         
  -2   1  12        232.01        235.12        14.32 o                         
  -1   1  12       1181.14       1181.69        39.32 o                         
   0   1  12        724.88        725.70        24.52 o                         
   1   1  12        845.76        817.63        27.46 o                         
   2   1  12          5.72          2.29         2.25 o                         
   3   1  12         56.56         56.50         5.67 o                         
   4   1  12        301.34        309.27        20.96 o                         
   5   1  12         71.27         83.36         5.52 o                         
   6   1  12          1.51         -0.08         2.43 o                         
  -8   2  12          5.65         -0.36         4.38 o                         
  -7   2  12        297.67        278.18        10.44 o                         
  -6   2  12         40.59         36.63         3.32 o                         
  -5   2  12        203.33        205.23         7.90 o                         
  -4   2  12         20.90         19.62         2.48 o                         
  -3   2  12        349.57        348.19        11.28 o                         
  -2   2  12       1010.07        999.66        29.88 o                         
  -1   2  12        645.69        628.59        17.45 o                         
   0   2  12        614.15        649.06        19.71 o                         
   1   2  12        266.75        290.46         9.35 o                         
   2   2  12         39.09         40.29         3.84 o                         
   3   2  12         52.53         70.92         9.00 o                         
   4   2  12        303.02        249.53        26.78 o                         
   5   2  12          1.81          2.65         2.38 o                         
   6   2  12          3.81          7.29         2.67 o                         
  -7   3  12        379.20        391.40        13.46 o                         
  -6   3  12         39.84         37.87         3.40 o                         
  -5   3  12         94.63         81.17         4.96 o                         
  -4   3  12          5.92          4.96         2.50 o                         
  -3   3  12         15.95         20.80         2.65 o                         
  -2   3  12       2042.40       1984.35        53.64 o                         
  -1   3  12       1369.32       1423.84        42.38 o                         
   0   3  12       9660.25       9530.91       280.22 o                         
   1   3  12       1726.57       1701.80        46.06 o                         
   2   3  12        374.34        363.83        24.57 o                         
   3   3  12        221.97        213.00        11.82 o                         
   4   3  12        681.43        626.18        30.00 o                         
   5   3  12        334.78        326.16        27.33 o                         
   6   3  12         30.98         29.37         4.94 o                         
  -7   4  12        231.01        192.41         8.80 o                         
  -6   4  12         26.89         20.18         3.27 o                         
  -5   4  12          8.57         19.22         3.22 o                         
  -4   4  12        900.82        881.22        26.80 o                         
  -3   4  12        969.28        958.02        28.89 o                         
  -2   4  12        323.79        312.59        10.52 o                         
  -1   4  12        172.17        178.83         7.11 o                         
   0   4  12          3.62          5.81         2.01 o                         
   1   4  12       1400.98       1590.25        67.02 o                         
   2   4  12       1344.01       1408.70        66.36 o                         
   3   4  12        560.48        611.31        29.64 o                         
   4   4  12         61.16         67.41         7.20 o                         
   5   4  12          6.83          3.61         8.35 o                         
   6   4  12         29.91         29.00         9.14 o                         
  -7   5  12         36.01         29.95         4.35 o                         
  -6   5  12          4.15          0.09         3.24 o                         
  -5   5  12        114.32        108.76         6.00 o                         
  -4   5  12          0.19         -1.33         2.76 o                         
  -3   5  12          5.52          1.45         2.68 o                         
  -2   5  12        347.47        336.23        11.34 o                         
  -1   5  12         17.50         19.52         2.44 o                         
   0   5  12          2.43          4.16         2.05 o                         
   1   5  12        483.99        526.77        37.03 o                         
   2   5  12        204.80        279.82        24.84 o                         
   3   5  12         47.91         37.46         9.03 o                         
   4   5  12        146.36        136.10        11.49 o                         
   5   5  12          0.57         -1.13         5.75 o                         
  -6   6  12          1.84          2.56         3.54 o                         
  -5   6  12        346.58        329.20        12.00 o                         
  -4   6  12        911.33        899.86        27.70 o                         
  -3   6  12       2155.74       1998.13        59.49 o                         
  -2   6  12        520.80        500.11        16.04 o                         
  -1   6  12          0.99          3.16         2.43 o                         
   0   6  12         17.22         22.02         2.55 o                         
   1   6  12        820.23        939.39        52.57 o                         
   2   6  12        891.28       1065.07        51.39 o                         
   3   6  12         10.01         23.89         4.95 o                         
   4   6  12        278.41        232.66        15.79 o                         
   5   6  12          9.92          9.34         6.13 o                         
  -5   7  12        129.25        127.68         8.39 o                         
  -4   7  12        178.38        148.88         8.12 o                         
  -3   7  12         60.64         73.92         5.30 o                         
  -2   7  12        602.68        653.02        20.47 o                         
  -1   7  12       1886.31       2083.94        69.28 o                         
   0   7  12        798.71        953.05        29.07 o                         
   1   7  12        366.64        420.33        16.17 o                         
   2   7  12         28.60         47.29         6.84 o                         
   3   7  12          4.49         33.17         8.88 o                         
   4   7  12        425.02        377.02        22.25 o                         
  -5   8  12          3.41          0.84         5.31 o                         
  -4   8  12          4.36          6.12         5.64 o                         
  -3   8  12          6.57         10.49         4.16 o                         
  -2   8  12         31.92         31.44         4.11 o                         
  -1   8  12        302.46        317.44        12.77 o                         
   0   8  12         88.87        110.49         7.44 o                         
   1   8  12         39.70         37.00         3.68 o                         
   2   8  12        111.83        152.14        13.16 o                         
   3   8  12        127.62        176.35        11.64 o                         
  -3   9  12          0.22          2.19         4.54 o                         
  -2   9  12        127.02        151.70         9.16 o                         
  -1   9  12        261.19        341.39        12.68 o                         
   0   9  12        578.35        645.52        34.05 o                         
   1   9  12         73.85         79.68         8.73 o                         
   2   9  12         19.84         26.49         6.35 o                         
  -7   1  13        304.23        309.54        11.41 o                         
  -6   1  13        224.71        227.07         8.97 o                         
  -5   1  13        522.45        519.99        18.52 o                         
  -4   1  13        526.99        524.05        18.44 o                         
  -3   1  13        617.27        578.93        20.04 o                         
  -2   1  13         33.18         28.46         2.92 o                         
  -1   1  13       3154.55       3050.61       116.24 o                         
   0   1  13        723.25        719.12        21.78 o                         
   1   1  13        383.85        402.26        14.33 o                         
   2   1  13        186.08        132.91         5.78 o                         
   3   1  13          1.32          3.47         2.75 o                         
   4   1  13        196.16        186.34         9.25 o                         
   5   1  13        265.54        273.77        11.85 o                         
   6   1  13        273.80        288.22        15.09 o                         
  -7   2  13         20.44         16.69         3.56 o                         
  -6   2  13        106.50        105.00         6.00 o                         
  -5   2  13        133.26        130.70         6.44 o                         
  -4   2  13        478.58        493.41        15.65 o                         
  -3   2  13        870.98        882.33        26.66 o                         
  -2   2  13       1364.07       1346.27        44.94 o                         
  -1   2  13        599.54        634.26        19.44 o                         
   0   2  13        153.91        138.02         5.69 o                         
   1   2  13        864.59        881.19        29.52 o                         
   2   2  13       1820.41       1892.11       111.71 o                         
   3   2  13        497.38        508.79        20.50 o                         
   4   2  13          4.88          5.00         2.70 o                         
   5   2  13          5.11          4.92         4.80 o                         
   6   2  13         38.05         54.47         4.95 o                         
  -7   3  13          8.55          6.39         3.40 o                         
  -6   3  13        145.87        136.64         7.06 o                         
  -5   3  13         20.91         25.59         3.19 o                         
  -4   3  13          7.00          9.54         2.77 o                         
  -3   3  13         20.42         16.71         2.65 o                         
  -2   3  13         64.90         61.63         3.91 o                         
  -1   3  13        233.28        261.53         9.06 o                         
   0   3  13        222.41        245.64         8.48 o                         
   1   3  13        850.34        922.93        34.75 o                         
   2   3  13         87.75         91.53         8.75 o                         
   3   3  13          4.46          8.72         4.55 o                         
   4   3  13        206.62        210.82        11.97 o                         
   5   3  13          0.26          1.74         9.70 o                         
  -7   4  13        127.42        112.92         6.84 o                         
  -6   4  13        277.35        271.55        10.25 o                         
  -5   4  13         65.63         75.36         6.00 o                         
  -4   4  13        362.65        355.79        11.99 o                         
  -3   4  13        349.93        335.21        10.37 o                         
  -2   4  13        812.34        829.17        25.35 o                         
  -1   4  13        100.12        109.09         5.33 o                         
   0   4  13        192.93        191.77        11.58 o                         
   1   4  13       1403.39       1534.33        69.70 o                         
   2   4  13       1618.32       1825.82       109.09 o                         
   3   4  13        357.37        325.26        16.98 o                         
   4   4  13         20.86         20.11         5.64 o                         
   5   4  13         45.98         52.67        12.07 o                         
  -6   5  13        343.63        327.62        13.15 o                         
  -5   5  13        369.47        322.72        11.52 o                         
  -4   5  13          0.02         -2.99         2.99 o                         
  -3   5  13        456.07        467.76        17.22 o                         
  -2   5  13        940.74        962.17        29.23 o                         
  -1   5  13        857.12        931.25        28.23 o                         
   0   5  13       1133.70       1227.52        36.69 o                         
   1   5  13        345.24        348.24        19.81 o                         
   2   5  13       1390.26       1514.70       106.66 o                         
   4   5  13        100.70        178.95        17.60 o                         
   5   5  13        219.67        209.74        24.62 o                         
  -6   6  13         49.57         51.36         5.21 o                         
  -5   6  13        138.43        142.25         7.86 o                         
  -4   6  13        373.20        380.04        13.25 o                         
  -3   6  13          3.89          2.09         3.07 o                         
  -2   6  13         79.07         63.01         4.42 o                         
  -1   6  13        128.30        148.14         9.33 o                         
   0   6  13         68.45         89.48         5.77 o                         
   1   6  13        106.29        112.48        12.54 o                         
   2   6  13        198.41        304.54        23.03 o                         
   3   6  13         51.77         66.11        11.73 o                         
   4   6  13        276.58        332.50        24.54 o                         
  -5   7  13        134.92        118.44         8.45 o                         
  -4   7  13         94.80         97.79         6.31 o                         
  -3   7  13        643.28        574.45        18.52 o                         
  -2   7  13        126.11        135.79         6.95 o                         
  -1   7  13        265.18        270.72         9.89 o                         
   0   7  13          2.81          8.43         3.24 o                         
   1   7  13        193.89        242.08        14.12 o                         
   2   7  13        214.24        269.32        17.30 o                         
   3   7  13          3.49         10.79         6.17 o                         
  -4   8  13        227.92        213.92        15.16 o                         
  -3   8  13        508.99        473.68        18.11 o                         
  -2   8  13        222.22        201.71        10.06 o                         
  -1   8  13        151.68        136.85         7.24 o                         
   0   8  13        169.32        191.32        10.25 o                         
   1   8  13        580.36        641.14        46.04 o                         
   2   8  13        458.30        533.53        43.06 o                         
  -2   9  13        217.71        225.65        13.01 o                         
  -1   9  13        660.98        710.79        25.76 o                         
   0   9  13        608.92        718.10        43.01 o                         
   1   9  13        108.11         78.32        10.61 o                         
  -7   0  14          2.27          3.65         5.27 o                         
  -6   0  14        449.41        450.68        23.48 o                         
  -5   0  14       1370.02       1358.68        64.47 o                         
  -4   0  14         78.77         87.43         7.65 o                         
  -3   0  14        790.73        786.33        37.91 o                         
  -2   0  14       1799.38       1708.33        80.21 o                         
  -1   0  14         23.80         28.24         4.27 o                         
   0   0  14        646.13        553.52        28.30 o                         
   1   0  14       1004.85        991.87        47.20 o                         
   2   0  14       2825.06       2807.63       126.94 o                         
   3   0  14        124.53        138.97        21.33 o                         
   4   0  14        680.43        697.38        47.78 o                         
   5   0  14         95.54         94.11        12.19 o                         
  -7   1  14         78.29         71.31         4.88 o                         
  -6   1  14         85.22         78.62         4.99 o                         
  -5   1  14        207.02        204.13         8.18 o                         
  -4   1  14        220.07        208.56         8.90 o                         
  -3   1  14          5.23          5.18         2.75 o                         
  -2   1  14       2308.22       2181.44        72.17 o                         
  -1   1  14        175.35        165.76         7.60 o                         
   0   1  14        462.11        467.87        14.71 o                         
   1   1  14          6.98          7.29         3.35 o                         
   2   1  14          8.09          6.77         3.32 o                         
   3   1  14          5.11          1.26         3.06 o                         
   4   1  14         37.59         41.08         7.77 o                         
   5   1  14          1.83         -3.28         3.90 o                         
  -7   2  14          1.92         -3.77         3.77 o                         
  -6   2  14        351.93        327.59        11.70 o                         
  -5   2  14        233.29        224.37         8.76 o                         
  -4   2  14        769.82        755.82        23.22 o                         
  -3   2  14         32.10         30.23         2.93 o                         
  -2   2  14        438.32        436.56        13.89 o                         
  -1   2  14          4.20          3.25         2.63 o                         
   0   2  14       1472.85       1514.26        45.01 o                         
   1   2  14        667.36        627.89        17.71 o                         
   2   2  14          2.67         -0.36         3.14 o                         
   3   2  14        233.19        214.60        10.20 o                         
   4   2  14          3.81          1.37         2.89 o                         
   5   2  14         20.12         13.26         3.06 o                         
  -6   3  14        538.86        495.04        16.27 o                         
  -5   3  14         23.16         21.75         3.24 o                         
  -4   3  14          2.60          0.52         2.78 o                         
  -3   3  14        687.92        671.23        23.21 o                         
  -2   3  14       2567.38       2523.90        74.72 o                         
  -1   3  14       2352.72       2335.66        69.16 o                         
   0   3  14        200.91        250.04         8.77 o                         
   1   3  14        102.58        134.00        11.27 o                         
   2   3  14         75.16         72.90         5.50 o                         
   3   3  14         49.97         61.15        10.58 o                         
   4   3  14         45.38         51.25         4.59 o                         
   5   3  14        178.64        123.93        13.77 o                         
  -6   4  14        372.87        337.34        12.32 o                         
  -5   4  14        465.58        418.18        14.04 o                         
  -4   4  14        826.79        801.68        24.66 o                         
  -3   4  14        562.91        550.31        17.60 o                         
  -2   4  14        241.19        257.81         9.45 o                         
  -1   4  14        287.19        264.95         9.47 o                         
   0   4  14          7.57          7.54         2.32 o                         
   1   4  14        422.44        460.71        23.67 o                         
   2   4  14         30.30         29.55         4.74 o                         
   3   4  14        323.62        390.68        29.38 o                         
   4   4  14          2.66          4.62         5.42 o                         
  -6   5  14         10.78          3.11         3.80 o                         
  -5   5  14        154.50        120.76         6.89 o                         
  -4   5  14         48.80         52.11         4.08 o                         
  -3   5  14         33.84         28.89         3.47 o                         
  -2   5  14        228.55        210.86         8.41 o                         
  -1   5  14        411.90        373.75        12.64 o                         
   0   5  14          3.70          5.64         3.41 o                         
   1   5  14         35.47         33.09         4.32 o                         
   2   5  14         22.15         23.03         5.90 o                         
   3   5  14          2.08         10.64         7.44 o                         
   4   5  14         30.95         59.33         9.70 o                         
  -5   6  14        518.28        530.48        17.85 o                         
  -4   6  14        282.81        282.67        10.93 o                         
  -3   6  14        619.86        618.25        19.75 o                         
  -2   6  14          4.27          2.61         3.02 o                         
  -1   6  14         31.15         28.45         3.60 o                         
   0   6  14         81.55         93.26         6.68 o                         
   1   6  14        413.69        419.29        33.13 o                         
   2   6  14        724.74        853.96        58.66 o                         
   3   6  14        990.00       1108.18        69.73 o                         
  -4   7  14         58.69         65.35         4.79 o                         
  -3   7  14        509.94        488.29        16.34 o                         
  -2   7  14        459.83        427.37        14.50 o                         
  -1   7  14        501.65        509.13        17.35 o                         
   0   7  14        322.04        364.69        15.52 o                         
   1   7  14        202.01        297.05        16.24 o                         
   2   7  14          1.04         20.64         7.89 o                         
  -3   8  14          2.83          3.14         6.12 o                         
  -2   8  14          0.23          2.45         4.25 o                         
  -1   8  14         61.01         64.91         5.18 o                         
   0   8  14        279.39        342.85        17.86 o                         
   1   8  14        264.26        294.82        41.45 o                         
  -6   1  15         41.88         37.07         3.79 o                         
  -5   1  15         13.85         17.23         3.30 o                         
  -4   1  15         78.95         79.56         5.47 o                         
  -3   1  15        332.39        322.19        12.29 o                         
  -2   1  15        955.27        910.51        30.80 o                         
  -1   1  15       1489.97       1409.57        47.04 o                         
   0   1  15        786.37        769.59        23.48 o                         
   1   1  15         48.86         67.76         4.82 o                         
   2   1  15         91.02         75.77         6.09 o                         
   3   1  15        811.37        794.06        44.78 o                         
   4   1  15        127.73        160.17        10.96 o                         
  -6   2  15        430.79        420.59        14.40 o                         
  -5   2  15        394.48        406.68        13.73 o                         
  -4   2  15       3263.23       3146.25        92.92 o                         
  -3   2  15        314.83        325.47        11.14 o                         
  -2   2  15          7.89         11.70         2.51 o                         
  -1   2  15        518.92        499.29        17.61 o                         
   0   2  15       2171.38       2072.05        69.77 o                         
   1   2  15        895.52        987.90        29.92 o                         
   2   2  15        171.39        192.48        10.08 o                         
   3   2  15        187.65        181.86         9.40 o                         
   4   2  15         16.54          9.82         3.30 o                         
  -6   3  15         36.78         36.65         4.16 o                         
  -5   3  15         14.38         10.17         3.18 o                         
  -4   3  15         17.95         15.07         3.14 o                         
  -3   3  15        176.15        161.16         7.46 o                         
  -2   3  15        209.39        219.49         8.48 o                         
  -1   3  15         30.84         37.79         3.09 o                         
   0   3  15          1.88          0.37         2.33 o                         
   1   3  15        421.81        428.92        22.42 o                         
   2   3  15         41.65         48.52         4.56 o                         
   3   3  15         24.42         24.34         3.73 o                         
   4   3  15          8.02          5.44         4.10 o                         
  -5   4  15        321.31        306.76        13.25 o                         
  -4   4  15        586.44        581.98        18.58 o                         
  -3   4  15        599.04        581.74        18.63 o                         
  -2   4  15         65.28         53.25         4.00 o                         
  -1   4  15          6.84          5.63         2.72 o                         
   0   4  15        760.32        726.11        22.33 o                         
   1   4  15         59.20         55.29         5.28 o                         
   2   4  15         11.24         22.27         5.62 o                         
   3   4  15        140.67        111.83        14.22 o                         
   4   4  15         61.19         35.65         9.03 o                         
  -5   5  15         26.86         19.39         3.85 o                         
  -4   5  15        134.83        134.96         7.37 o                         
  -3   5  15        666.52        668.55        21.24 o                         
  -2   5  15       1186.21       1163.89        35.31 o                         
  -1   5  15       2428.26       2355.91        69.84 o                         
   0   5  15        472.77        478.91        15.40 o                         
   1   5  15         42.12         45.16         3.90 o                         
   2   5  15        101.59         87.32        21.09 o                         
   3   5  15         84.84         77.63        12.19 o                         
  -4   6  15          3.90         -1.47         3.72 o                         
  -3   6  15        122.94        104.34         6.73 o                         
  -2   6  15         31.64         17.05         3.42 o                         
  -1   6  15         29.77         24.93         3.34 o                         
   0   6  15        295.09        326.25        11.97 o                         
   1   6  15        147.97        149.40        11.74 o                         
   2   6  15        230.24        371.83        28.12 o                         
  -3   7  15         54.64         40.36         4.34 o                         
  -2   7  15         12.97          4.94         4.18 o                         
  -1   7  15        234.37        239.40        10.91 o                         
   0   7  15        194.14        230.29        14.21 o                         
   1   7  15         47.71         57.24         8.08 o                         
  -5   0  16       1105.51       1033.09        49.81 o                         
  -4   0  16        731.78        707.56        34.81 o                         
  -3   0  16        507.29        484.22        24.61 o                         
  -2   0  16        356.45        355.00        18.83 o                         
  -1   0  16        311.66        258.24        12.25 o                         
   0   0  16       1399.64       1369.59        72.44 o                         
   1   0  16       1580.93       1773.00        68.28 o                         
   2   0  16        575.07        624.98        30.72 o                         
   3   0  16         23.57         25.94         7.22 o                         
   4   0  16        122.20        124.57        14.45 o                         
  -5   1  16         45.39         39.22         3.82 o                         
  -4   1  16        138.30        110.12         7.01 o                         
  -3   1  16        565.03        566.67        20.01 o                         
  -2   1  16        708.67        657.61        22.87 o                         
  -1   1  16        444.35        463.01        16.86 o                         
   0   1  16        160.14        152.13         7.98 o                         
   1   1  16         24.27         27.66         3.50 o                         
   2   1  16         61.46         64.16         6.29 o                         
   3   1  16        350.61        323.67        22.51 o                         
   4   1  16         29.70         29.45         3.39 o                         
  -5   2  16        124.70        119.29         6.68 o                         
  -4   2  16        148.98        146.40         7.11 o                         
  -3   2  16         14.58         11.39         2.99 o                         
  -2   2  16         42.51         46.62         3.25 o                         
  -1   2  16         21.04         14.99         2.88 o                         
   0   2  16        430.91        395.42        11.83 o                         
   1   2  16        215.83        219.36        12.29 o                         
   2   2  16        222.20        229.29        11.66 o                         
   3   2  16         28.71         19.69         3.98 o                         
  -5   3  16         60.75         51.47         4.45 o                         
  -4   3  16        382.01        383.93        13.15 o                         
  -3   3  16        716.53        712.50        20.30 o                         
  -2   3  16       1609.26       1631.99        48.84 o                         
  -1   3  16        418.42        406.84        13.52 o                         
   0   3  16        308.42        301.08         9.54 o                         
   1   3  16        208.34        178.27        10.35 o                         
   2   3  16        257.40        211.33        13.29 o                         
   3   3  16        205.37        190.02        10.13 o                         
  -4   4  16        445.87        458.01        14.08 o                         
  -3   4  16        194.23        187.87         8.40 o                         
  -2   4  16          7.15          4.79         3.76 o                         
  -1   4  16        428.96        382.68        13.02 o                         
   0   4  16        914.63        851.84        26.07 o                         
   1   4  16        836.39        861.14        45.13 o                         
   2   4  16        627.57        712.32        50.17 o                         
   3   4  16          6.92          8.05         4.48 o                         
  -4   5  16         33.15         28.11         4.12 o                         
  -3   5  16          7.55          6.83         3.60 o                         
  -2   5  16         11.98          5.99         3.30 o                         
  -1   5  16         92.66         96.77         5.63 o                         
   0   5  16         17.14          6.78         3.25 o                         
   1   5  16        190.26        209.20        17.58 o                         
   2   5  16         38.72         53.34         8.37 o                         
  -3   6  16        469.62        428.07        16.38 o                         
  -2   6  16         61.56         38.81         4.00 o                         
  -1   6  16         29.47         35.07         3.62 o                         
   0   6  16        473.08        563.14        21.04 o                         
   1   6  16        439.40        430.56        29.18 o                         
  -5   1  17         88.59         74.23         6.06 o                         
  -4   1  17        113.32         96.08         6.00 o                         
  -3   1  17       2036.42       1943.73        64.74 o                         
  -2   1  17       1367.40       1362.25        40.94 o                         
  -1   1  17        336.13        346.59        12.08 o                         
   0   1  17        129.11        123.28         7.93 o                         
   1   1  17          7.21         10.53         2.52 o                         
   2   1  17        149.80        160.61         9.53 o                         
   3   1  17         24.25         20.29         3.79 o                         
  -4   2  17        252.79        236.24         9.44 o                         
  -3   2  17         40.10         44.93         3.72 o                         
  -2   2  17         15.65         12.28         3.72 o                         
  -1   2  17        417.13        406.24        13.66 o                         
   0   2  17        635.93        607.21        19.19 o                         
   1   2  17       1073.74       1133.27        49.74 o                         
   2   2  17        465.34        476.40        25.10 o                         
  -4   3  17         43.17         43.27         4.16 o                         
  -3   3  17          6.53          2.85         3.43 o                         
  -2   3  17         48.90         41.70         3.75 o                         
  -1   3  17        216.45        222.92         8.93 o                         
   0   3  17          1.64         -0.25         2.50 o                         
   1   3  17          7.54         10.01         3.85 o                         
   2   3  17         51.39         46.42         5.39 o                         
  -3   4  17         17.17         13.50         3.62 o                         
  -2   4  17         90.62         83.80         5.72 o                         
  -1   4  17          3.97         -1.33         3.06 o                         
   0   4  17        218.43        183.60         7.86 o                         
   1   4  17         73.33         85.41         8.11 o                         
  -2   5  17       1271.92       1198.19        36.56 o                         
  -1   5  17        432.43        454.55        15.35 o                         
   0   5  17        203.47        218.52        10.50 o                         
  -3   0  18        316.17        329.01        18.62 o                         
  -2   0  18        548.33        522.95        26.85 o                         
  -1   0  18       1027.19        974.10        47.47 o                         
   0   0  18       1496.52       1623.76        77.17 o                         
   1   0  18        169.08        223.86        21.85 o                         
  -3   1  18        463.82        440.07        14.73 o                         
  -2   1  18        526.03        483.68        16.04 o                         
  -1   1  18        422.09        427.06        14.58 o                         
   0   1  18         61.92         66.31         4.64 o                         
   1   1  18         38.49         33.13         4.35 o                         
  -3   2  18         86.60         74.96         4.64 o                         
  -2   2  18          4.63          5.41         3.42 o                         
  -1   2  18        343.23        311.25        10.35 o                         
   0   2  18         18.71         18.86         3.29 o                         
   1   2  18         12.46          7.56         4.74 o                         
  -2   3  18        631.58        595.28        19.27 o                         
  -1   3  18        894.79        853.20        26.45 o                         
   0   3  18        204.53        224.60        11.08 o                         
                                                                                
