# Supplementary material for: Thermomechanical effect in molecular crystals: the role of halogen-bonding interactions
Source: IUCrJ. 2017 Oct 27;4(Pt 6):812–23. doi: 10.1107/S2052252517014658 (PMC5668866; doi:10.1107/S2052252517014658)
Supplement: Supplementary file 8 [file m-04-00812-Compound-C-Form-IIsup8.hkl]

data_Compound-C-Form-II                                                         
_shelx_title ' UT_a.res in P2(1)/c'                                             
_shelx_refln_list_code          4                                               
_shelx_F_calc_maximum      151.51                                               
_exptl_crystal_F_000       704.00                                               
_reflns_d_resolution_high  0.7358                                               
                                                                                
loop_                                                                           
 _space_group_symop_operation_xyz                                               
 'x, y, z'                                                                      
 '-x, y+1/2, -z+1/2'                                                            
 '-x, -y, -z'                                                                   
 'x, -y-1/2, z-1/2'                                                             
                                                                                
_cell_length_a     8.6510                                                       
_cell_length_b    10.4456                                                       
_cell_length_c    15.6799                                                       
_cell_angle_alpha  90.000                                                       
_cell_angle_beta   94.116                                                       
_cell_angle_gamma  90.000                                                       
                                                                                
_shelx_F_squared_multiplier     1.000                                           
                                                                                
loop_                                                                           
 _refln_index_h                                                                 
 _refln_index_k                                                                 
 _refln_index_l                                                                 
 _refln_F_squared_calc                                                          
 _refln_F_squared_meas                                                          
 _refln_F_squared_sigma                                                         
 _refln_observed_status                                                         
   1   0   0       4436.63       2760.21        64.95 o                         
   3   0   0       3291.59       4372.89        61.76 o                         
   4   0   0       1345.55       1315.20        18.31 o                         
   5   0   0        848.50        819.12        12.06 o                         
   6   0   0        141.04        178.82         4.04 o                         
   7   0   0         31.08         31.84         2.73 o                         
   8   0   0         18.97         17.58         2.92 o                         
   9   0   0         34.20         38.25         3.35 o                         
  10   0   0         14.89         16.38         3.02 o                         
  11   0   0          3.79          5.57         2.99 o                         
   1   1   0       1548.62       1853.35        14.54 o                         
   2   1   0       2305.22       2931.63        27.16 o                         
   3   1   0       3284.39       4190.60        45.41 o                         
   4   1   0        525.28        465.98         5.07 o                         
   5   1   0         56.51         49.75         1.65 o                         
   6   1   0         47.83         60.20         2.05 o                         
   7   1   0        145.91        140.65         3.37 o                         
   8   1   0         55.66         60.26         2.84 o                         
   9   1   0          6.09          6.25         1.90 o                         
  10   1   0          0.35          5.21         4.32 o                         
  11   1   0          0.11          5.51         2.41 o                         
   0   2   0       2090.84       2598.90        64.92 o                         
   1   2   0       2492.60       3199.00        41.05 o                         
   3   2   0        235.39        229.66         7.42 o                         
   4   2   0       4863.71       6456.34        62.87 o                         
   5   2   0          8.24         13.73         4.97 o                         
   6   2   0        137.74        139.08         6.07 o                         
   7   2   0         12.19         14.47         1.50 o                         
   8   2   0          0.05          1.60         1.83 o                         
   9   2   0          2.23          0.99         2.27 o                         
  10   2   0          0.17         -1.55         2.35 o                         
  11   2   0          0.01          1.31         2.68 o                         
   1   3   0       2215.62       2545.64        39.46 o                         
   2   3   0       4169.26       5483.55        49.32 o                         
   3   3   0       6933.61      10151.54       154.97 o                         
   4   3   0       1281.89       1251.18        11.32 o                         
   5   3   0        341.37        307.62         5.78 o                         
   6   3   0          1.73          5.82         6.78 o                         
   7   3   0        110.55        107.66        10.94 o                         
   8   3   0         78.01         83.19         8.31 o                         
   9   3   0          0.09          0.75         2.20 o                         
  10   3   0          9.76         11.28         2.58 o                         
  11   3   0          1.34          4.02         2.72 o                         
   0   4   0       1060.77       1010.73        17.04 o                         
   1   4   0       5156.02       7316.96        88.11 o                         
   2   4   0        364.64        418.76         5.44 o                         
   3   4   0        826.93        849.79         8.78 o                         
   4   4   0       6724.34       9468.00        91.44 o                         
   5   4   0         15.93         24.60         4.17 o                         
   6   4   0        127.28        104.60        10.57 o                         
   7   4   0         32.80         32.25         8.57 o                         
   8   4   0          2.48          0.00         2.71 o                         
   9   4   0          2.72          0.06         2.05 o                         
  10   4   0          1.10          0.92         2.49 o                         
  11   4   0          1.18         -1.29         2.63 o                         
   1   5   0         19.27         27.57        11.00 o                         
   2   5   0         20.76         20.77         1.66 o                         
   3   5   0          3.62          1.40         1.10 o                         
   4   5   0          2.61          6.72         3.90 o                         
   5   5   0         48.46         52.13        14.38 o                         
   6   5   0        103.20         91.98         9.40 o                         
   7   5   0          8.18          5.50         5.71 o                         
   8   5   0         21.19         18.95         2.34 o                         
   9   5   0          1.10          1.46         2.40 o                         
  10   5   0          1.63          0.46         3.33 o                         
   0   6   0      11679.33      20203.58       526.30 o                         
   1   6   0       2446.64       2752.74        34.20 o                         
   2   6   0        718.49        768.77         9.63 o                         
   3   6   0        795.37        709.75         8.03 o                         
   4   6   0        597.78        571.09         6.75 o                         
   5   6   0         97.77        103.89        10.24 o                         
   6   6   0        158.70        174.90        10.42 o                         
   7   6   0          3.33          3.01         1.46 o                         
   8   6   0         12.03          8.37        11.09 o                         
   9   6   0         13.15         10.69         3.58 o                         
  10   6   0          0.57         -1.20         4.92 o                         
   1   7   0        114.52        108.13         4.17 o                         
   2   7   0        738.86        731.19         9.67 o                         
   3   7   0        171.74        156.27         5.21 o                         
   4   7   0        283.51        283.42         9.41 o                         
   5   7   0         45.31         45.58         3.17 o                         
   6   7   0        158.45        157.22         4.21 o                         
   7   7   0         56.26         63.57        80.56 o                         
   8   7   0          3.82        170.11        64.74 o                         
  10   7   0          2.62          0.73         4.71 o                         
   0   8   0         12.51         10.14         3.55 o                         
   1   8   0          2.32          4.65         3.64 o                         
   2   8   0         96.82         87.50         5.10 o                         
   3   8   0          0.27         -1.44         3.14 o                         
   4   8   0         15.62         12.75         9.52 o                         
   5   8   0          0.10          1.68         3.53 o                         
   6   8   0          0.01          0.96        11.77 o                         
   7   8   0          1.21        188.13        96.94 o                         
   8   8   0         14.62        199.99       105.91 o                         
   1   9   0         29.22         29.19         5.91 o                         
   2   9   0         88.96        109.02         4.62 o                         
   3   9   0         16.25         20.75         5.33 o                         
   4   9   0         85.50         88.94        12.49 o                         
   5   9   0         47.54         45.65         2.88 o                         
   6   9   0          0.15          1.31        12.36 o                         
   7   9   0          4.17        180.03       111.06 o                         
   9   9   0          1.10        187.37       146.71 o                         
   0  10   0        216.50        199.05         6.70 o                         
   1  10   0        139.65        141.15         9.45 o                         
   2  10   0          5.27          4.61         2.54 o                         
   3  10   0         86.03         78.19         8.53 o                         
   4  10   0        126.48        123.74        34.80 o                         
   5  10   0          2.30         -1.33         5.46 o                         
   6  10   0          0.66          4.42         4.88 o                         
   7  10   0          3.42          1.41         4.98 o                         
   8  10   0          0.52        274.97       129.90 o                         
   1  11   0         10.25          8.53         4.18 o                         
   2  11   0         10.31          4.49         6.00 o                         
   3  11   0          4.94          1.79         2.64 o                         
   4  11   0          5.19          1.67         3.67 o                         
   5  11   0          9.62          8.71         2.52 o                         
   6  11   0          5.36          6.40         3.59 o                         
   7  11   0          1.05          1.72         4.28 o                         
   0  12   0          8.88         14.46         4.77 o                         
   1  12   0         42.07         58.02         4.42 o                         
   2  12   0          3.49          5.67         2.79 o                         
   3  12   0         12.83         11.58         3.60 o                         
   4  12   0         11.99         15.59         2.62 o                         
   5  12   0          0.06         -0.40         1.96 o                         
   6  12   0          0.18          2.14         3.93 o                         
   1  13   0          3.03          7.01        10.11 o                         
   2  13   0          0.48         -0.99         2.71 o                         
   3  13   0          8.99         10.82         2.91 o                         
   4  13   0          4.23          0.62         2.61 o                         
   0  14   0          0.15         -5.01         5.13 o                         
   1  14   0          0.68         -1.26         4.13 o                         
 -11   1   1          7.90         10.08         2.66 o                         
 -10   1   1          3.74          1.72         2.09 o                         
  -9   1   1          3.91          3.43         1.86 o                         
  -8   1   1          1.47          1.73         1.79 o                         
  -7   1   1        135.91        145.90         3.86 o                         
  -6   1   1        425.03        420.89         5.61 o                         
  -5   1   1        136.88        132.31         2.41 o                         
  -4   1   1       3064.65       3480.82        30.56 o                         
  -3   1   1       3244.29       3917.54        32.78 o                         
  -1   1   1        180.38        172.36         4.20 o                         
   0   1   1       1013.54       1075.19        28.25 o                         
   3   1   1        196.12        167.42         1.70 o                         
   4   1   1          3.47          2.89         0.80 o                         
   5   1   1        247.92        218.63         3.64 o                         
   6   1   1         19.61         25.20         1.53 o                         
   7   1   1          3.08          6.30         1.66 o                         
   8   1   1          3.23          4.60         1.67 o                         
   9   1   1         25.87         25.47         3.63 o                         
  10   1   1          1.97          3.17         2.62 o                         
  11   1   1          0.00          0.77         2.59 o                         
 -11   2   1          8.11         11.57         3.84 o                         
 -10   2   1          0.52         -0.27         2.27 o                         
  -9   2   1          7.65          1.57         2.69 o                         
  -8   2   1         90.71         82.71        13.32 o                         
  -7   2   1        208.96        210.28        13.95 o                         
  -6   2   1        244.93        249.92         4.44 o                         
  -5   2   1        334.47        281.47         6.35 o                         
  -4   2   1        139.57        126.58         6.01 o                         
  -2   2   1       4802.38       7308.82        96.45 o                         
   1   2   1      22956.65        273.57       135.07 o                         
   3   2   1        298.64        227.00         3.85 o                         
   4   2   1       3644.93       4598.19        38.61 o                         
   5   2   1       2525.56       2808.87        27.19 o                         
   6   2   1        333.92        307.65         4.55 o                         
   7   2   1         29.88         37.57         1.92 o                         
   8   2   1        105.26        125.27         3.68 o                         
   9   2   1         10.12         10.62         2.22 o                         
  10   2   1          4.04          6.00         3.55 o                         
  11   2   1          4.56         10.10         4.00 o                         
 -11   3   1          0.05          0.64         2.50 o                         
 -10   3   1          2.11          5.39         2.42 o                         
  -9   3   1          1.77          4.28        10.47 o                         
  -8   3   1          6.14          4.71         4.05 o                         
  -7   3   1          1.07         45.76        80.67 o                         
  -6   3   1         26.50         18.20         5.61 o                         
  -5   3   1        254.42        225.75         3.31 o                         
  -4   3   1        160.74        127.17         4.58 o                         
  -3   3   1        259.56        266.48         3.25 o                         
  -2   3   1       4403.91       5945.56        53.19 o                         
  -1   3   1          3.74          9.66         6.31 o                         
   0   3   1        140.76        152.39         2.99 o                         
   1   3   1        342.88        328.74         5.24 o                         
   2   3   1        192.61        191.69         2.59 o                         
   3   3   1        285.51        328.05         5.24 o                         
   4   3   1       1536.46       1582.86        24.20 o                         
   5   3   1         50.70         43.38         3.10 o                         
   6   3   1         25.63         22.10        16.86 o                         
   7   3   1          1.18          1.21         1.54 o                         
   8   3   1          6.25          6.38         1.85 o                         
   9   3   1          4.21          3.22         2.33 o                         
  10   3   1          2.53         11.28         4.57 o                         
  11   3   1          0.14          1.62         2.82 o                         
 -11   4   1          1.19          1.39         2.98 o                         
 -10   4   1          4.84          4.01         2.46 o                         
  -9   4   1         18.56         12.82         5.87 o                         
  -8   4   1          0.07          1.62         1.97 o                         
  -7   4   1         16.02         15.83         2.37 o                         
  -6   4   1          6.80          5.39         7.93 o                         
  -5   4   1         37.95         30.76         2.48 o                         
  -4   4   1       1033.97       1059.15        11.65 o                         
  -3   4   1         81.71         88.26         5.93 o                         
  -2   4   1         77.98         80.53         9.11 o                         
  -1   4   1       1544.59       1598.18        17.15 o                         
   0   4   1       2258.05       2507.27        28.10 o                         
   1   4   1       2441.18       2601.81        32.35 o                         
   2   4   1       4943.60       6996.65        62.64 o                         
   3   4   1        679.51        604.12        12.55 o                         
   4   4   1       3034.72       3346.40        28.96 o                         
   5   4   1       1396.37       1397.14        12.89 o                         
   6   4   1        352.16        315.04         5.07 o                         
   7   4   1         22.33         18.12         4.70 o                         
   8   4   1          0.38         -1.75         1.75 o                         
   9   4   1         10.96          6.96         2.48 o                         
  10   4   1          1.76          1.32         2.70 o                         
  11   4   1          1.68          0.70         3.76 o                         
 -10   5   1          0.32          2.07         3.93 o                         
  -9   5   1          2.76         18.15        76.88 o                         
  -8   5   1          0.17        172.12        57.54 o                         
  -7   5   1         16.42         21.43         9.90 o                         
  -6   5   1        225.02        211.77         4.25 o                         
  -5   5   1          0.68          1.33         9.93 o                         
  -4   5   1         89.84         84.37         9.54 o                         
  -3   5   1       4830.58       5838.03        53.15 o                         
  -2   5   1       4122.95       5077.00        56.02 o                         
  -1   5   1        479.69        458.51         5.67 o                         
   0   5   1       1517.68       1453.12        28.06 o                         
   1   5   1       1998.31       2133.24        24.87 o                         
   2   5   1       2926.61       3294.02        28.75 o                         
   3   5   1        628.93        646.63         7.17 o                         
   4   5   1        218.86        210.77         3.33 o                         
   5   5   1          5.59         10.71         2.91 o                         
   6   5   1        107.50         99.37         2.63 o                         
   7   5   1          9.37          4.29         3.70 o                         
   8   5   1         52.06         43.33         7.76 o                         
   9   5   1          4.94          6.76         2.63 o                         
  10   5   1          1.73          1.54         2.67 o                         
 -10   6   1          1.88          2.48         3.78 o                         
  -9   6   1          1.13         -0.45         3.40 o                         
  -8   6   1         22.27        154.42        65.71 o                         
  -7   6   1        121.76        108.42         4.82 o                         
  -6   6   1        175.14        158.05         7.05 o                         
  -5   6   1         15.57         11.87        14.51 o                         
  -4   6   1          0.64         -1.15        13.57 o                         
  -3   6   1         92.20         77.30         7.63 o                         
  -2   6   1         38.53         39.99         7.51 o                         
  -1   6   1          5.07          4.01         5.68 o                         
   0   6   1       2149.08       2388.71        30.68 o                         
   1   6   1        441.64        459.93         9.60 o                         
   2   6   1          2.52          7.26         1.97 o                         
   3   6   1         87.87         83.61         4.72 o                         
   4   6   1        246.74        258.17         4.05 o                         
   5   6   1        101.36         93.68        11.95 o                         
   6   6   1        322.18        309.66         7.76 o                         
   7   6   1          3.20          3.68         2.78 o                         
   8   6   1          0.09          2.56         8.48 o                         
   9   6   1          0.19          4.10         3.60 o                         
  10   6   1          3.61          9.69         4.57 o                         
 -10   7   1          3.08         -0.95         7.69 o                         
  -8   7   1          0.53        189.53        90.54 o                         
  -7   7   1         23.36         27.46         2.02 o                         
  -6   7   1          0.26         -1.44         5.23 o                         
  -5   7   1          1.01         -1.68         7.64 o                         
  -4   7   1        163.31        154.34         6.59 o                         
  -3   7   1        499.46        483.54        13.41 o                         
  -2   7   1        496.67        458.85         8.35 o                         
  -1   7   1         53.64         59.66         4.96 o                         
   0   7   1        101.86         81.62         2.87 o                         
   1   7   1        563.50        523.08         8.53 o                         
   2   7   1        463.29        504.11         8.03 o                         
   3   7   1        151.72        136.38         7.22 o                         
   4   7   1         10.72          3.84         8.89 o                         
   5   7   1         29.13         21.41         4.21 o                         
   6   7   1          7.94         10.83         5.20 o                         
   7   7   1          6.78          6.61         8.12 o                         
   8   7   1         11.94          9.95        10.74 o                         
  10   7   1          0.06         -2.70         4.75 o                         
  -7   8   1         54.16         53.98        48.27 o                         
  -6   8   1         40.59         42.65         3.11 o                         
  -5   8   1          6.72          5.92         2.50 o                         
  -4   8   1        189.42        170.88        11.83 o                         
  -3   8   1         48.34         49.83         6.46 o                         
  -2   8   1        189.45        182.29         6.79 o                         
  -1   8   1         29.49         27.35         3.04 o                         
   0   8   1       1104.81       1137.20        14.76 o                         
   1   8   1        915.30        935.62        12.86 o                         
   2   8   1        274.30        292.73        10.98 o                         
   3   8   1         67.79         58.56         9.28 o                         
   4   8   1        159.45        169.56        11.15 o                         
   5   8   1        155.98        169.35         9.85 o                         
   6   8   1         24.66         29.06         2.25 o                         
   7   8   1         23.35         20.68         4.49 o                         
   8   8   1         83.08         80.94         4.70 o                         
  -8   9   1         11.44         10.20         7.22 o                         
  -7   9   1          0.19          3.11        39.60 o                         
  -6   9   1          7.06         13.50        14.00 o                         
  -5   9   1          9.28         13.62         9.21 o                         
  -4   9   1          7.80          5.14         9.91 o                         
  -3   9   1         51.26         45.68         7.01 o                         
  -2   9   1        206.11        202.84         7.16 o                         
  -1   9   1         26.72         28.51         2.40 o                         
   0   9   1         37.55         37.45         4.03 o                         
   1   9   1        207.93        168.24         7.83 o                         
   2   9   1          6.24          5.63         2.81 o                         
   3   9   1          7.11          9.48         2.29 o                         
   4   9   1         18.60         16.52         7.86 o                         
   5   9   1         10.15          9.43         2.26 o                         
   6   9   1          0.21         -0.33         2.54 o                         
   7   9   1          4.42          9.95         8.90 o                         
  -8  10   1          0.60          5.01         1.69 o                         
  -7  10   1          4.13        271.45       127.43 o                         
  -6  10   1          9.11         14.22        20.99 o                         
  -5  10   1          4.49          3.37        10.19 o                         
  -4  10   1         42.15         34.79        12.25 o                         
  -3  10   1          1.70          0.75         2.72 o                         
  -2  10   1         22.49         23.70         7.75 o                         
  -1  10   1          6.15          6.09         3.98 o                         
   0  10   1        108.90        138.22         9.45 o                         
   1  10   1         95.84        102.52         9.88 o                         
   2  10   1          0.37          2.74         5.44 o                         
   3  10   1         16.21         12.83         9.34 o                         
   4  10   1         22.51         19.05         3.25 o                         
   5  10   1         42.94         48.08         6.67 o                         
   6  10   1         11.99         13.66        17.74 o                         
   7  10   1          3.18          7.30         3.88 o                         
   8  10   1          0.00          2.06        11.94 o                         
  -7  11   1          0.68          1.18         3.40 o                         
  -6  11   1         10.08         10.34         3.68 o                         
  -5  11   1          0.68         -1.57         3.81 o                         
  -4  11   1         11.94         11.68         5.70 o                         
  -3  11   1         83.25         91.68         4.64 o                         
  -2  11   1         76.71         86.88        11.92 o                         
  -1  11   1         10.02          5.08         2.45 o                         
   0  11   1        117.08        131.21        10.76 o                         
   1  11   1        131.31        145.14         7.25 o                         
   2  11   1         24.53         36.57         9.64 o                         
   3  11   1          0.65         -1.16         6.12 o                         
   4  11   1          1.18          0.36         8.68 o                         
   5  11   1          2.57          2.30         3.01 o                         
   6  11   1          0.49         -1.31         4.06 o                         
   7  11   1          0.12          5.02         4.10 o                         
  -6  12   1          4.98          3.29         3.74 o                         
  -5  12   1          0.15         -4.27         4.27 o                         
  -4  12   1          0.81          0.76         2.20 o                         
  -3  12   1          0.77         -2.59         3.89 o                         
  -2  12   1          3.45          4.48         2.97 o                         
  -1  12   1          4.28         -0.03         2.94 o                         
   0  12   1         20.42         16.92         3.91 o                         
   1  12   1          6.36          8.25         4.78 o                         
   2  12   1         11.60         11.43         2.67 o                         
   3  12   1         15.54         10.66         3.05 o                         
   4  12   1         14.65         13.18         3.29 o                         
   5  12   1         16.81         13.47         2.61 o                         
   6  12   1          3.28          6.24         4.56 o                         
  -4  13   1          7.89         13.84         6.18 o                         
  -3  13   1          5.18          5.18         4.77 o                         
  -2  13   1          6.03          6.94         3.17 o                         
  -1  13   1          3.83          5.20         4.15 o                         
   0  13   1          6.40          6.60         7.05 o                         
   1  13   1          4.98         18.62         9.43 o                         
   2  13   1          0.22          5.03         2.97 o                         
   3  13   1          1.41         -1.94         3.30 o                         
   4  13   1          0.08         -0.15         2.91 o                         
  -1  14   1          6.23          9.59         4.23 o                         
   0  14   1          2.43          4.87         3.81 o                         
   1  14   1         10.47         11.06         4.29 o                         
 -11   0   2         26.85         33.23         6.95 o                         
 -10   0   2         17.88         22.29         5.59 o                         
  -9   0   2         42.47         56.74         3.45 o                         
  -8   0   2         15.87         15.00        38.53 o                         
  -7   0   2        134.64        125.20        14.92 o                         
  -6   0   2       1067.82       1043.29        26.99 o                         
  -4   0   2        516.09        420.03        11.77 o                         
  -3   0   2       6151.30       9255.59       213.66 o                         
  -1   0   2       1016.69       1138.98        16.14 o                         
   0   0   2        112.18        105.23         1.47 o                         
   1   0   2        326.16        374.53         4.13 o                         
   2   0   2        173.29        183.62         3.22 o                         
   3   0   2         36.49         17.51         2.69 o                         
   4   0   2       1987.16       2291.71        24.55 o                         
   5   0   2        685.12        679.51         9.61 o                         
   6   0   2       1760.48       1869.79        35.40 o                         
   7   0   2        365.67        324.53         6.31 o                         
   8   0   2          1.61         -2.13         2.13 o                         
   9   0   2         37.83         44.99         7.02 o                         
  10   0   2          3.13          2.31         7.52 o                         
  11   0   2          2.53          7.06         7.39 o                         
 -11   1   2          0.30          1.16         3.16 o                         
 -10   1   2         32.49         34.44         2.25 o                         
  -9   1   2         17.48         21.56         2.17 o                         
  -8   1   2          3.53          5.73         3.11 o                         
  -7   1   2         19.55         15.77         5.84 o                         
  -6   1   2          6.52          6.12        12.92 o                         
  -5   1   2         73.91         65.44         2.65 o                         
  -4   1   2         49.71         47.73         6.23 o                         
  -3   1   2       3712.85       4859.67        89.23 o                         
  -1   1   2       2723.11       4013.60        64.72 o                         
   0   1   2       9770.14        700.91        48.71 o                         
   1   1   2       6673.40        616.48        45.02 o                         
   2   1   2        455.08        501.49         7.96 o                         
   3   1   2       2095.40       2513.10        19.91 o                         
   4   1   2         39.79         47.26         1.25 o                         
   5   1   2         53.69         34.38         1.13 o                         
   6   1   2        516.34        557.00         6.66 o                         
   7   1   2          3.43          4.21         1.58 o                         
   8   1   2         20.03         15.20         1.79 o                         
   9   1   2          8.22          9.95         2.20 o                         
  10   1   2          2.65         -0.15         2.52 o                         
  11   1   2          0.26          4.20         4.32 o                         
 -11   2   2          0.69          2.79         2.87 o                         
 -10   2   2         15.84         13.52         2.17 o                         
  -9   2   2         13.72          9.81         6.35 o                         
  -8   2   2          6.87          9.38         3.93 o                         
  -7   2   2        192.88        179.95         5.75 o                         
  -6   2   2        211.32        192.19         9.58 o                         
  -5   2   2        431.66        382.73         4.98 o                         
  -3   2   2        957.02        978.35         9.36 o                         
  -1   2   2         12.04         61.32        40.45 o                         
   0   2   2       1869.37       2533.05        37.30 o                         
   1   2   2       1658.28       1893.81        16.00 o                         
   2   2   2       2271.36       2920.12        23.24 o                         
   3   2   2        106.07        115.12         1.75 o                         
   4   2   2         19.29         22.71         1.36 o                         
   5   2   2          1.27          2.60         0.84 o                         
   6   2   2          0.40          1.04         1.27 o                         
   7   2   2         81.58         64.75         3.07 o                         
   8   2   2         41.24         41.06         2.30 o                         
   9   2   2          5.53          5.22         1.96 o                         
  10   2   2          0.83          6.31         2.63 o                         
  11   2   2          0.02          2.18         3.34 o                         
 -11   3   2          2.31          0.71         2.70 o                         
 -10   3   2         15.98         11.95         2.29 o                         
  -9   3   2         46.40         47.38         4.81 o                         
  -8   3   2         17.28         13.57         7.59 o                         
  -7   3   2         43.51         35.02         3.05 o                         
  -6   3   2         49.22         45.99        18.32 o                         
  -5   3   2         14.41         16.07         3.76 o                         
  -4   3   2         16.20         15.12         4.74 o                         
  -3   3   2       4748.15       6117.91        70.61 o                         
  -2   3   2        861.90        750.29        17.73 o                         
  -1   3   2       2887.98       3703.26        34.31 o                         
   0   3   2        553.32        554.37         6.07 o                         
   2   3   2      10924.08         48.44        54.29 o                         
   3   3   2       3183.18       3614.32        30.89 o                         
   4   3   2       4777.30       6482.32        50.84 o                         
   5   3   2        740.93        752.36        15.71 o                         
   6   3   2        111.71        125.14         2.61 o                         
   7   3   2         58.19         56.09         2.88 o                         
   8   3   2         11.70         14.27         1.93 o                         
   9   3   2          7.77         10.76         2.19 o                         
  10   3   2          0.42          1.96         4.54 o                         
  11   3   2          1.49          3.22         3.22 o                         
 -11   4   2          0.89         -1.05         2.36 o                         
 -10   4   2          0.61        211.98       113.20 o                         
  -9   4   2          6.31          7.13         5.60 o                         
  -8   4   2         72.80         57.50        12.06 o                         
  -7   4   2        146.80        141.49        21.75 o                         
  -6   4   2        412.08        417.87         6.27 o                         
  -5   4   2       1017.31        987.90        18.87 o                         
  -4   4   2         26.04         30.94         5.90 o                         
  -3   4   2         20.27         25.36         7.70 o                         
  -2   4   2       1936.92       2281.49        26.29 o                         
  -1   4   2       3858.98       4697.11        60.51 o                         
   0   4   2       1931.43       1989.94        20.94 o                         
   1   4   2          6.62          9.57         3.07 o                         
   2   4   2       2006.28       2479.78        25.46 o                         
   3   4   2        121.70        144.96         3.74 o                         
   4   4   2        382.16        442.74         4.87 o                         
   5   4   2        312.49        317.94         6.89 o                         
   6   4   2        129.55        131.53         5.37 o                         
   7   4   2          6.55          3.94         3.19 o                         
   8   4   2          0.40          0.30         2.30 o                         
   9   4   2          4.56          8.32         2.90 o                         
  10   4   2         12.16         14.49         6.29 o                         
  11   4   2          0.00         -0.12         3.54 o                         
  -9   5   2          0.94         13.74        70.32 o                         
  -8   5   2          2.54          4.40         5.68 o                         
  -7   5   2         68.43         67.36         4.57 o                         
  -6   5   2          5.06          1.32        13.09 o                         
  -5   5   2        222.89        202.67        11.10 o                         
  -4   5   2        251.79        261.08         5.05 o                         
  -3   5   2        178.51        161.87         5.61 o                         
  -2   5   2        220.98        207.09        11.75 o                         
  -1   5   2        194.30        147.19         4.98 o                         
   0   5   2         27.67         39.91         1.92 o                         
   1   5   2        800.78        856.70         9.08 o                         
   2   5   2        276.55        363.13         5.70 o                         
   3   5   2         89.09         80.49         2.98 o                         
   4   5   2        140.84        126.87         2.74 o                         
   5   5   2        101.89         94.82         2.63 o                         
   6   5   2        429.19        416.53         7.32 o                         
   7   5   2         48.30         46.20         6.37 o                         
   8   5   2          0.01          4.04         3.86 o                         
   9   5   2          6.72          5.19         2.21 o                         
  10   5   2          0.03         -1.69         3.16 o                         
  -9   6   2         21.97         25.18       114.69 o                         
  -8   6   2          0.02        158.52        75.25 o                         
  -7   6   2         60.22         57.96        12.38 o                         
  -6   6   2         77.01         75.58         8.59 o                         
  -5   6   2        233.53        215.50        18.30 o                         
  -4   6   2         52.27         45.76        13.51 o                         
  -3   6   2        654.76        682.32        11.95 o                         
  -2   6   2       1182.04       1161.71        11.31 o                         
  -1   6   2       2883.92       3176.52        37.66 o                         
   0   6   2         21.49         19.77         3.03 o                         
   1   6   2         15.15         20.06         3.31 o                         
   2   6   2         28.65         31.80         3.44 o                         
   3   6   2         16.27         23.11         3.52 o                         
   4   6   2        327.07        316.23         8.98 o                         
   5   6   2        370.36        379.74        12.67 o                         
   6   6   2        398.06        411.53        12.97 o                         
   7   6   2         35.47         30.89         2.18 o                         
   8   6   2          0.56          2.62         7.71 o                         
   9   6   2          5.09          4.25         2.87 o                         
  10   6   2          5.26          6.60         3.92 o                         
 -10   7   2          3.76          3.39         4.32 o                         
  -8   7   2          0.97        221.96       141.83 o                         
  -7   7   2          2.11         -0.23        14.33 o                         
  -6   7   2         18.09         20.14        12.75 o                         
  -5   7   2        193.39        184.31         9.91 o                         
  -4   7   2          2.77          3.51         1.98 o                         
  -3   7   2        177.55        151.61         7.86 o                         
  -2   7   2        976.13        920.42        16.07 o                         
  -1   7   2        104.28         91.64         4.09 o                         
   0   7   2        162.89        182.26        16.31 o                         
   1   7   2        560.64        473.44         8.14 o                         
   2   7   2       1716.15       1791.98        21.62 o                         
   3   7   2        199.87        200.89         3.92 o                         
   4   7   2         54.86         55.03        12.49 o                         
   5   7   2        193.46        196.05        11.23 o                         
   6   7   2          2.29          9.54         5.12 o                         
   7   7   2          2.00          2.73         3.97 o                         
   8   7   2         22.15         18.25         3.18 o                         
  -7   8   2         11.56          7.05        22.77 o                         
  -6   8   2          0.62         -0.88         2.46 o                         
  -5   8   2         12.54          7.20        13.26 o                         
  -4   8   2         10.36          9.50         3.31 o                         
  -3   8   2          7.47         10.28         3.03 o                         
  -2   8   2          5.28          6.33         5.10 o                         
  -1   8   2          1.47          6.57         7.77 o                         
   0   8   2          0.21         -1.38         2.83 o                         
   1   8   2         32.50         25.92         4.03 o                         
   2   8   2         12.79         11.01         2.40 o                         
   3   8   2         18.39         17.52         3.00 o                         
   4   8   2         15.86         22.00         3.10 o                         
   5   8   2          0.42         -2.67         6.39 o                         
   6   8   2          0.60         -2.28         2.28 o                         
   7   8   2          1.05          5.98         2.32 o                         
  -8   9   2          1.33          5.44         5.53 o                         
  -7   9   2          2.14        265.36       114.08 o                         
  -6   9   2          0.01          2.93         2.81 o                         
  -5   9   2          2.48         -0.43         3.03 o                         
  -4   9   2          5.41         11.83         2.51 o                         
  -3   9   2          4.38          4.01         5.33 o                         
  -2   9   2        240.58        235.84        13.35 o                         
  -1   9   2         11.44          8.18         2.17 o                         
   0   9   2          0.82          2.89         2.31 o                         
   1   9   2        453.26        462.37         7.09 o                         
   2   9   2        845.12        890.58        12.24 o                         
   3   9   2        426.38        446.00        10.73 o                         
   4   9   2          0.54         -3.39         9.22 o                         
   5   9   2         40.31         41.92        12.89 o                         
   6   9   2         10.28         11.06         2.71 o                         
   7   9   2          8.83          9.31         3.91 o                         
  -8  10   2          0.21         -0.95         5.91 o                         
  -6  10   2         21.35         27.06         6.06 o                         
  -5  10   2         65.77         65.28        12.54 o                         
  -4  10   2          4.86          4.52         3.58 o                         
  -3  10   2         55.71         61.86         3.42 o                         
  -2  10   2         25.75         28.26         8.62 o                         
  -1  10   2        151.86        147.77         4.39 o                         
   0  10   2          2.28          3.75         2.49 o                         
   1  10   2         15.67         20.16         5.26 o                         
   2  10   2         51.29         43.15         6.42 o                         
   3  10   2         13.26          9.82         7.31 o                         
   4  10   2          5.39          8.90         5.47 o                         
   5  10   2         21.44         22.21        11.01 o                         
   6  10   2         21.31         21.81        10.43 o                         
   7  10   2          2.45          2.94        17.92 o                         
   8  10   2          0.82          2.31         4.03 o                         
  -7  11   2          0.23          2.09         3.44 o                         
  -6  11   2          4.34         11.59         3.66 o                         
  -5  11   2          0.35         -0.23         3.47 o                         
  -4  11   2          2.77         -0.55         2.97 o                         
  -3  11   2          1.45          2.80         6.32 o                         
  -2  11   2          2.08         -0.49         3.48 o                         
  -1  11   2         49.80         54.62        13.68 o                         
   0  11   2          0.65          0.97         9.17 o                         
   1  11   2         61.75         54.10        11.29 o                         
   2  11   2          8.12         14.41         9.71 o                         
   3  11   2          5.96          3.69        10.70 o                         
   4  11   2          0.15         -1.82         2.62 o                         
   5  11   2          0.03          7.28         3.66 o                         
   6  11   2          1.15         -0.16         2.76 o                         
   7  11   2          4.87          1.36         4.87 o                         
  -6  12   2          4.46          3.66         4.15 o                         
  -5  12   2          6.38         17.74         7.05 o                         
  -4  12   2          7.38         11.80         4.48 o                         
  -3  12   2         11.55         10.01         3.27 o                         
  -2  12   2         33.37         44.91         5.77 o                         
  -1  12   2         13.74         18.29         4.34 o                         
   0  12   2         61.84         66.96         4.41 o                         
   1  12   2          5.29         12.66         6.08 o                         
   2  12   2          4.79          8.16         4.59 o                         
   3  12   2          0.14          1.08         2.97 o                         
   4  12   2          1.58         -1.38         3.15 o                         
   5  12   2          2.78         -1.78         3.06 o                         
   6  12   2          3.15         -2.21         5.06 o                         
  -4  13   2          3.98          5.28         6.53 o                         
  -3  13   2         10.15          8.84         2.52 o                         
  -2  13   2          9.91          9.31         3.41 o                         
  -1  13   2          8.91         10.46         3.46 o                         
   0  13   2          4.39          5.80         4.24 o                         
   1  13   2         15.05         30.16         9.52 o                         
   2  13   2         40.76         38.22         4.05 o                         
   3  13   2          0.32         -1.06         3.51 o                         
   4  13   2          0.13          0.94         4.17 o                         
  -1  14   2          5.50          5.73         4.78 o                         
   0  14   2          0.41          0.08         4.05 o                         
   1  14   2          0.01         -4.15         4.15 o                         
 -11   1   3         13.98         16.05         2.23 o                         
 -10   1   3         17.20         19.57         2.40 o                         
  -9   1   3        104.68        102.54         3.40 o                         
  -8   1   3         78.06         89.04        44.82 o                         
  -7   1   3         17.57         22.62        13.86 o                         
  -6   1   3        112.53         91.21         3.50 o                         
  -5   1   3       2105.84       2223.68        28.62 o                         
  -4   1   3       2270.84       2419.08        25.57 o                         
  -3   1   3        328.89        271.22         5.42 o                         
  -2   1   3         13.52         12.33         0.90 o                         
  -1   1   3        195.24        195.63         2.02 o                         
   0   1   3       2395.63       3075.59        25.85 o                         
   1   1   3        356.59        276.80         2.70 o                         
   2   1   3       1323.15       1333.30         9.57 o                         
   3   1   3       5055.82       7032.01        49.20 o                         
   4   1   3        425.67        380.85         3.97 o                         
   5   1   3         67.18         55.49         1.83 o                         
   6   1   3         45.19         43.87         2.73 o                         
   7   1   3        173.22        178.17         3.49 o                         
   8   1   3         68.03         69.94         4.12 o                         
   9   1   3          0.12          1.04         1.95 o                         
  10   1   3          9.01         10.64         3.74 o                         
  11   1   3          1.84          7.88         3.79 o                         
 -11   2   3          0.19         -0.69         2.06 o                         
 -10   2   3          4.68          1.60         8.65 o                         
  -9   2   3         13.05         13.17        13.81 o                         
  -8   2   3          1.31          0.76         3.33 o                         
  -7   2   3         33.69         28.26        11.99 o                         
  -6   2   3        222.85        208.98         5.82 o                         
  -5   2   3       1143.88       1190.35        13.21 o                         
  -4   2   3        322.90        277.48         5.29 o                         
  -3   2   3         22.14         29.76         9.41 o                         
  -2   2   3       8239.74        568.61        75.89 o                         
   1   2   3        777.08        822.11         6.31 o                         
   2   2   3       4083.89       5346.73        43.44 o                         
   3   2   3       3289.45       3679.94        30.67 o                         
   4   2   3         23.44         16.13         1.30 o                         
   5   2   3          9.14         11.51         1.57 o                         
   6   2   3         38.34         35.56         2.55 o                         
   7   2   3          5.66          3.41         1.60 o                         
   8   2   3         33.79         27.63         2.10 o                         
   9   2   3         14.01         13.79         2.27 o                         
  10   2   3          0.32          2.15         2.93 o                         
  11   2   3          0.02         -3.96         4.18 o                         
 -11   3   3          0.69          2.71         7.80 o                         
 -10   3   3          1.01          1.68         5.06 o                         
  -9   3   3          4.75          6.36         8.19 o                         
  -8   3   3        116.95        122.60        12.96 o                         
  -7   3   3         34.67         32.37        15.47 o                         
  -6   3   3          5.20         22.63         1.37 o                         
  -5   3   3          2.19          4.74         9.75 o                         
  -4   3   3         15.61         18.16         9.93 o                         
  -3   3   3       1246.53       1315.24        14.62 o                         
  -2   3   3        478.70        525.49         5.93 o                         
  -1   3   3        182.26        203.97         3.61 o                         
   0   3   3         28.75         30.28         2.65 o                         
   1   3   3        399.07        387.63         3.79 o                         
   2   3   3          3.45          4.98         1.33 o                         
   3   3   3        126.11        107.17         1.95 o                         
   4   3   3         36.41         40.93         1.94 o                         
   5   3   3         61.23         57.11         1.53 o                         
   6   3   3          8.64         50.47         2.89 o                         
   7   3   3         13.08         12.10         1.70 o                         
   8   3   3          5.46          5.29         2.61 o                         
   9   3   3          8.57         12.40         2.15 o                         
  10   3   3         10.90         13.95         2.55 o                         
  11   3   3          0.08         -3.12         3.12 o                         
 -11   4   3          1.87        244.85       153.55 o                         
 -10   4   3          0.29          0.77         7.56 o                         
  -9   4   3          7.10          7.01         7.26 o                         
  -8   4   3         28.40         23.52         2.97 o                         
  -7   4   3         31.48         37.19         4.73 o                         
  -6   4   3        205.36        205.36         5.89 o                         
  -5   4   3        219.02        198.91        16.68 o                         
  -4   4   3        235.68        188.54         9.16 o                         
  -3   4   3        132.44        110.88        10.28 o                         
  -2   4   3       2751.12       3158.05        30.85 o                         
  -1   4   3       6722.62       9595.45       223.42 o                         
   0   4   3       2534.17       2755.25        29.75 o                         
   1   4   3         23.98         25.64         1.78 o                         
   2   4   3       1016.21        963.27         8.37 o                         
   3   4   3       2712.28       3103.84        24.42 o                         
   4   4   3         27.67         41.69         3.76 o                         
   5   4   3          5.35          4.97         1.95 o                         
   6   4   3         77.12         64.87         2.87 o                         
   7   4   3         12.51         18.98         1.43 o                         
   8   4   3          0.19         -1.24         1.97 o                         
   9   4   3          5.22          7.97         2.53 o                         
  10   4   3          1.23          5.86         2.69 o                         
 -10   5   3          0.50          3.95        18.28 o                         
  -9   5   3         46.55         45.40        14.18 o                         
  -8   5   3         31.25         34.07         8.61 o                         
  -7   5   3        143.40         69.05        17.20 o                         
  -6   5   3        914.49        487.30        15.47 o                         
  -5   5   3        358.93        325.14         4.64 o                         
  -4   5   3       1622.70       1781.42        21.80 o                         
  -3   5   3        590.46        502.21        21.75 o                         
  -2   5   3        158.02        130.71         8.91 o                         
  -1   5   3         46.08         48.95        12.42 o                         
   0   5   3         14.96         13.51         5.66 o                         
   1   5   3       3101.57       3530.82        40.55 o                         
   2   5   3        173.88        111.82         4.35 o                         
   3   5   3       1972.23       2202.00        20.24 o                         
   4   5   3        392.19        359.05         5.40 o                         
   5   5   3          3.58          1.71         8.09 o                         
   6   5   3         41.64         42.29         2.81 o                         
   7   5   3        146.86        171.02         3.46 o                         
   8   5   3          0.90          1.00         2.12 o                         
   9   5   3          1.82          5.25         2.26 o                         
  10   5   3          6.33          3.04         2.53 o                         
 -10   6   3          0.01        247.98       133.04 o                         
  -9   6   3          3.96        191.74       136.87 o                         
  -8   6   3          1.39        130.13       115.92 o                         
  -7   6   3          0.03         55.58        65.02 o                         
  -6   6   3         92.09         98.08        10.04 o                         
  -5   6   3        467.18        482.56         8.78 o                         
  -4   6   3        236.92        245.35         7.31 o                         
  -3   6   3         13.99         29.49        12.30 o                         
  -2   6   3         65.63         62.91         3.28 o                         
  -1   6   3         65.45         50.61        13.08 o                         
   0   6   3         82.40         83.03         2.87 o                         
   1   6   3         55.24         61.61         5.70 o                         
   2   6   3         31.34         31.42         4.04 o                         
   3   6   3         38.68         55.99         2.52 o                         
   4   6   3         70.40         73.62         6.19 o                         
   5   6   3         38.58         40.27         7.94 o                         
   6   6   3        124.72        139.39         8.49 o                         
   7   6   3          6.78          4.59         1.88 o                         
   8   6   3         12.03         12.93         4.49 o                         
   9   6   3          0.48         -1.85         2.64 o                         
  10   6   3          1.24          3.34         3.42 o                         
 -10   7   3          3.10        328.48       134.37 o                         
  -9   7   3          3.44        192.38       127.86 o                         
  -8   7   3         11.51        112.51       126.73 o                         
  -7   7   3         33.14         20.20         8.14 o                         
  -6   7   3          8.79          5.75        16.44 o                         
  -5   7   3        551.35        566.74         8.65 o                         
  -4   7   3        149.09        144.50         6.60 o                         
  -3   7   3         79.77         92.12        13.14 o                         
  -2   7   3        188.20        180.92         3.58 o                         
  -1   7   3         58.59         50.61         3.93 o                         
   0   7   3        549.90        630.41        15.03 o                         
   1   7   3         18.66         12.55         6.12 o                         
   2   7   3        334.41        327.30         4.85 o                         
   3   7   3        122.19        117.41         5.54 o                         
   4   7   3        207.17        208.39         4.10 o                         
   5   7   3         13.07         11.13         2.42 o                         
   6   7   3        120.31        113.29         4.16 o                         
   7   7   3         70.82         68.32         3.00 o                         
   8   7   3         76.21         75.24        17.14 o                         
   9   7   3          1.64         -0.06         2.78 o                         
  -9   8   3          1.17          1.49         4.61 o                         
  -7   8   3         23.75         21.42         8.85 o                         
  -6   8   3         27.74         31.90         5.78 o                         
  -5   8   3         56.13        -48.64        72.97 o                         
  -4   8   3         12.19         12.09         6.17 o                         
  -3   8   3        355.54        375.88        13.17 o                         
  -2   8   3       1278.24       1357.33        13.66 o                         
  -1   8   3       1538.83       1573.13        15.63 o                         
   0   8   3        951.35        922.45        10.90 o                         
   1   8   3          9.81         10.72         4.44 o                         
   2   8   3        119.86        116.24         9.03 o                         
   3   8   3        477.26        475.49         8.75 o                         
   4   8   3        218.87        222.87         8.35 o                         
   5   8   3         21.01         21.73         7.29 o                         
   6   8   3          0.20          0.19         3.15 o                         
   7   8   3          6.62          5.03         6.81 o                         
  -8   9   3         24.27         17.38        16.34 o                         
  -7   9   3          3.10          1.00         2.46 o                         
  -6   9   3          1.16          2.20         2.73 o                         
  -5   9   3         11.23          9.09         3.01 o                         
  -4   9   3         15.08         13.35         2.46 o                         
  -3   9   3        392.46        359.92         8.03 o                         
  -2   9   3        412.68        446.72         6.89 o                         
  -1   9   3         25.22         20.69         6.45 o                         
   0   9   3        134.35        133.37         3.73 o                         
   1   9   3         42.55         34.88         4.44 o                         
   2   9   3         90.88         95.31         9.17 o                         
   3   9   3         41.82         37.11         3.51 o                         
   4   9   3         17.95         12.28         5.57 o                         
   5   9   3         50.29         46.27        10.87 o                         
   6   9   3         10.10          6.58         2.37 o                         
   7   9   3         10.31         10.25         2.50 o                         
  -8  10   3          0.04         -4.83         4.83 o                         
  -7  10   3          0.22         -1.38         4.63 o                         
  -6  10   3         10.31         11.64         3.01 o                         
  -5  10   3         18.52         22.76         3.19 o                         
  -4  10   3          9.08          4.10         4.15 o                         
  -3  10   3          0.11          0.18         7.98 o                         
  -2  10   3         23.51         29.67         2.70 o                         
  -1  10   3          2.99          7.31         8.23 o                         
   0  10   3         19.23         23.95         7.99 o                         
   1  10   3         11.41         15.92         6.91 o                         
   2  10   3          0.28          1.47         5.37 o                         
   3  10   3         10.70         15.34         8.97 o                         
   4  10   3         13.65         15.54         7.70 o                         
   5  10   3          2.60          4.79         2.67 o                         
   6  10   3          3.37          2.37         3.02 o                         
   7  10   3          0.65         -0.32         2.68 o                         
  -7  11   3          0.20         -0.12         3.63 o                         
  -6  11   3         43.24         52.50         4.94 o                         
  -5  11   3          3.43          7.14         3.58 o                         
  -4  11   3         69.60         79.08         4.33 o                         
  -3  11   3         20.82         23.00         2.41 o                         
  -2  11   3          6.15          5.36         9.18 o                         
  -1  11   3         17.60         21.34         6.45 o                         
   0  11   3         16.49         17.42         4.94 o                         
   1  11   3         52.09         63.62         4.05 o                         
   2  11   3         32.96         36.19         4.46 o                         
   3  11   3        122.64        120.79         5.28 o                         
   4  11   3          7.46          7.07         2.87 o                         
   5  11   3          3.95         -2.40         2.84 o                         
   6  11   3          6.91          9.66         3.11 o                         
   7  11   3          8.45         19.62         4.42 o                         
  -6  12   3          0.49          3.45         5.36 o                         
  -5  12   3          8.34          9.04         4.16 o                         
  -4  12   3          2.79         -0.74         3.76 o                         
  -3  12   3          0.11         -0.79         4.00 o                         
  -2  12   3         11.78          8.68         3.05 o                         
  -1  12   3         44.92         36.95         4.08 o                         
   0  12   3         16.45         15.36         3.86 o                         
   1  12   3         13.73         17.09         4.09 o                         
   2  12   3         11.21         18.03         4.15 o                         
   3  12   3         21.43         20.28         3.77 o                         
   4  12   3          0.38         -2.07         4.50 o                         
   5  12   3          0.16         -3.45         3.45 o                         
  -4  13   3          1.40          0.48         4.59 o                         
  -3  13   3          0.14         -2.28         2.33 o                         
  -2  13   3          1.40          2.45         3.73 o                         
  -1  13   3          0.00          0.37         5.18 o                         
   0  13   3         10.78          6.16         4.59 o                         
   2  13   3          6.62         13.70         3.70 o                         
   3  13   3          0.39          0.57         3.02 o                         
   4  13   3          9.15         11.25         4.24 o                         
   0  14   3          6.94          8.00         4.65 o                         
 -11   0   4          4.08          1.61         2.40 o                         
 -10   0   4          5.62          2.53         2.85 o                         
  -9   0   4         13.02          9.87         2.73 o                         
  -8   0   4         59.08         42.87        39.90 o                         
  -7   0   4        271.19        272.30        11.50 o                         
  -5   0   4       1082.41       1198.38        29.16 o                         
  -4   0   4        101.44         88.32         8.12 o                         
  -3   0   4        116.47        106.67         2.42 o                         
  -1   0   4        626.22        626.95         7.36 o                         
   1   0   4       5856.21       9193.07       216.09 o                         
   2   0   4         89.94         88.12         3.16 o                         
   3   0   4       7246.49       9923.73        93.95 o                         
   4   0   4       2339.85       2413.41        26.21 o                         
   5   0   4       1042.58        973.94        11.74 o                         
   6   0   4        310.94        327.79         5.24 o                         
   7   0   4        241.21        293.79         6.87 o                         
   8   0   4          0.21         -2.81         2.81 o                         
   9   0   4          0.27         -4.43         4.74 o                         
  10   0   4          5.51          8.45         3.33 o                         
  11   0   4          1.00          7.64         4.63 o                         
 -11   1   4          0.73         -1.62         1.62 o                         
 -10   1   4         42.63         44.58         3.59 o                         
  -9   1   4          4.60          4.30         6.13 o                         
  -8   1   4          0.30         -1.79         8.11 o                         
  -7   1   4        170.40        162.47         9.75 o                         
  -6   1   4        197.73        171.68         2.78 o                         
  -5   1   4        167.18        159.00         3.06 o                         
  -4   1   4       4836.84       6485.05       159.44 o                         
  -3   1   4       1965.41       2125.03        23.36 o                         
  -2   1   4        541.05        568.49         7.05 o                         
  -1   1   4        226.26        247.57         2.41 o                         
   0   1   4       6222.73       1580.75        84.55 o                         
   1   1   4       1991.02       2314.63        16.10 o                         
   2   1   4        679.12        676.91         5.61 o                         
   3   1   4        211.18        216.62         2.65 o                         
   4   1   4         12.26         13.16         0.95 o                         
   5   1   4         47.73         53.62         1.90 o                         
   6   1   4         60.48         52.26         1.80 o                         
   7   1   4          0.56          0.94         1.59 o                         
   8   1   4          0.25         -1.67         1.67 o                         
   9   1   4          0.26         -1.64         2.00 o                         
  10   1   4          1.54          8.07         2.74 o                         
  11   1   4          0.49          3.22         3.14 o                         
 -11   2   4          0.87          9.98         3.71 o                         
 -10   2   4          0.12         -0.48         1.76 o                         
  -9   2   4          8.21         11.94         4.52 o                         
  -8   2   4         12.38          9.90         3.73 o                         
  -7   2   4          9.54         12.65        13.80 o                         
  -6   2   4          0.55        141.94        71.89 o                         
  -5   2   4         61.77         56.70         5.75 o                         
  -4   2   4        229.79        204.63         3.42 o                         
  -3   2   4       2941.44       3696.53        41.69 o                         
  -2   2   4        550.51        524.47         5.76 o                         
  -1   2   4        499.40        449.54         5.03 o                         
   0   2   4         83.48         84.98         2.58 o                         
   1   2   4       3891.54       5146.08        38.32 o                         
   2   2   4        784.40        768.08         5.98 o                         
   3   2   4        340.58        294.49         3.16 o                         
   4   2   4       1248.34       1195.07        10.23 o                         
   5   2   4        256.94        272.48         3.39 o                         
   6   2   4         16.28         22.00         1.27 o                         
   7   2   4          5.35          5.02         1.63 o                         
   8   2   4          0.03         -1.11         1.92 o                         
   9   2   4          0.08          0.72         2.04 o                         
  10   2   4          3.27         -1.27         2.60 o                         
  11   2   4          0.30          3.01         3.26 o                         
 -11   3   4          1.27          3.05        12.76 o                         
 -10   3   4          1.77         -0.10         2.02 o                         
  -9   3   4         14.51         12.08        14.87 o                         
  -8   3   4        461.32        447.59         9.21 o                         
  -7   3   4        378.09        388.92         7.19 o                         
  -6   3   4         33.35         39.72        10.87 o                         
  -3   3   4       4226.14       5188.17        59.65 o                         
  -2   3   4        159.54        202.43         6.99 o                         
  -1   3   4        697.72        614.89         5.93 o                         
   0   3   4      14115.26        205.78        84.49 o                         
   1   3   4       3400.72       3884.24        30.98 o                         
   2   3   4        566.35        510.21         4.89 o                         
   3   3   4          5.68          6.06         1.69 o                         
   4   3   4        584.11        617.06         5.89 o                         
   5   3   4         14.89         17.33         1.26 o                         
   6   3   4          2.39          1.13         1.14 o                         
   7   3   4         45.32         56.26         2.57 o                         
   8   3   4         85.88         78.35         2.85 o                         
   9   3   4          9.63          5.49         2.31 o                         
  10   3   4          2.03          0.18         2.67 o                         
  11   3   4          1.92         -4.50         4.54 o                         
 -11   4   4          1.96          1.91        14.57 o                         
 -10   4   4          1.20         13.12        42.88 o                         
  -9   4   4         14.17          8.39         2.83 o                         
  -8   4   4         10.04         11.15         6.08 o                         
  -7   4   4          8.63         10.38         1.95 o                         
  -6   4   4        175.49        170.91         5.95 o                         
  -5   4   4         11.55         20.77        24.32 o                         
  -4   4   4          4.67          3.87         6.42 o                         
  -3   4   4          9.03          4.60         4.68 o                         
  -2   4   4         46.79         54.48         8.28 o                         
  -1   4   4       6658.82       9691.73       101.04 o                         
   0   4   4       1283.86       1288.45        11.73 o                         
   1   4   4        968.06        981.50         8.65 o                         
   2   4   4        824.24        823.69         7.10 o                         
   3   4   4       1426.87       1522.91        13.56 o                         
   4   4   4        543.54        476.41         4.95 o                         
   5   4   4        120.76        127.35         2.90 o                         
   6   4   4         31.68         35.65         2.00 o                         
   7   4   4         76.04         84.79         3.39 o                         
   8   4   4         13.39         17.77         2.28 o                         
   9   4   4          0.63          2.77         2.40 o                         
  10   4   4          9.16          8.52         2.76 o                         
 -10   5   4          2.56          5.58        49.88 o                         
  -9   5   4          8.89          6.89        10.47 o                         
  -8   5   4          0.05         -3.92         8.59 o                         
  -7   5   4         28.41         28.45         7.59 o                         
  -6   5   4        537.40        544.21         9.59 o                         
  -5   5   4        342.83        316.53         4.63 o                         
  -4   5   4        524.92        480.19         6.77 o                         
  -3   5   4          2.92          4.71         4.45 o                         
  -2   5   4         56.75         49.27         4.68 o                         
  -1   5   4        534.65        536.15         8.77 o                         
   0   5   4          2.30          1.93         7.26 o                         
   1   5   4       1001.04       1042.27        10.49 o                         
   2   5   4         22.76         29.62         1.39 o                         
   3   5   4         59.45         53.06         3.90 o                         
   4   5   4          3.61          4.09         2.70 o                         
   5   5   4          7.75          8.08         4.03 o                         
   6   5   4        183.80        185.29         4.75 o                         
   7   5   4          0.02         -1.04         1.60 o                         
   8   5   4         13.59         12.80         1.64 o                         
   9   5   4          4.26          4.90         2.41 o                         
  10   5   4          0.96         -1.60         2.83 o                         
 -10   6   4          0.28        169.14       137.82 o                         
  -9   6   4          5.19        133.08       129.72 o                         
  -7   6   4        100.26        109.96        21.62 o                         
  -6   6   4         10.31         10.74         3.51 o                         
  -5   6   4         73.82         69.42         3.62 o                         
  -4   6   4        200.06        198.06        12.39 o                         
  -3   6   4         27.32         39.09         6.48 o                         
  -2   6   4        628.17        641.46         7.58 o                         
  -1   6   4       1379.13       1430.74        16.59 o                         
   0   6   4       2454.45       2666.00        29.50 o                         
   1   6   4        273.00        262.88         4.41 o                         
   2   6   4        213.59        221.41         3.50 o                         
   3   6   4       1316.50       1297.87        13.04 o                         
   4   6   4        655.01        643.36         7.55 o                         
   5   6   4        422.51        419.97        13.80 o                         
   6   6   4          1.90          1.36         5.11 o                         
   7   6   4          2.60          3.89         2.04 o                         
   8   6   4          8.01         10.70         2.33 o                         
   9   6   4          0.09          0.96         2.83 o                         
  10   6   4          1.85         -0.73         3.04 o                         
 -10   7   4          4.56        321.78       146.63 o                         
  -9   7   4          1.19         98.46       139.12 o                         
  -8   7   4          1.14        100.95       131.42 o                         
  -7   7   4          2.74         67.07        75.11 o                         
  -6   7   4         14.04         12.63         7.86 o                         
  -5   7   4          6.43          6.67         5.27 o                         
  -4   7   4       1900.69       2060.57        23.08 o                         
  -3   7   4        562.57        529.70         9.10 o                         
  -2   7   4        347.22        323.00         9.48 o                         
  -1   7   4        565.78        563.78         8.01 o                         
   0   7   4       1055.28       1053.23        13.18 o                         
   1   7   4        690.82        640.46         8.18 o                         
   2   7   4         34.64         34.90         4.19 o                         
   3   7   4         58.81         64.24         2.57 o                         
   4   7   4          1.75          4.72         5.89 o                         
   5   7   4          5.43          6.06         2.53 o                         
   6   7   4         26.99         27.98         2.85 o                         
   7   7   4          2.86          3.31         2.69 o                         
   8   7   4          0.44         -1.51         2.17 o                         
   9   7   4          0.27         -1.78         3.01 o                         
  -9   8   4          0.71        351.43       152.68 o                         
  -7   8   4         12.56         14.13        17.84 o                         
  -6   8   4          0.26          1.65         4.63 o                         
  -5   8   4         15.06         14.24         7.99 o                         
  -4   8   4          0.70         -0.12         3.66 o                         
  -3   8   4        334.67        352.78        12.69 o                         
  -2   8   4         69.64         55.26         8.51 o                         
  -1   8   4          1.61          9.41         7.20 o                         
   0   8   4         42.26         46.05         2.72 o                         
   1   8   4         51.46         44.45         6.07 o                         
   2   8   4          1.23          0.87         1.74 o                         
   3   8   4        175.00        156.19        10.76 o                         
   4   8   4         16.56         14.97         3.94 o                         
   5   8   4          8.70          2.81         7.25 o                         
   6   8   4         34.21         33.72         2.64 o                         
   7   8   4          0.05         -1.66         2.31 o                         
   8   8   4          0.05          9.22         8.89 o                         
  -8   9   4          7.04        319.11       148.50 o                         
  -7   9   4          0.53          4.41        25.37 o                         
  -6   9   4          0.17         -1.97        19.53 o                         
  -5   9   4         38.94         44.55         2.91 o                         
  -4   9   4        391.64        435.39         9.92 o                         
  -3   9   4        175.04        167.37         6.85 o                         
  -2   9   4         68.54         81.83         9.11 o                         
  -1   9   4        234.65        243.95         4.57 o                         
   0   9   4        805.06        845.15        10.55 o                         
   1   9   4         96.22        100.79        10.82 o                         
   2   9   4         92.57         94.18        15.53 o                         
   3   9   4          1.30          1.02         4.39 o                         
   4   9   4         41.81         36.88         4.10 o                         
   5   9   4          0.64          2.02         8.31 o                         
   6   9   4          5.30          2.00         3.74 o                         
   7   9   4          4.29          2.72         2.60 o                         
  -8  10   4          8.78          3.66         5.21 o                         
  -7  10   4          2.41          2.63         3.22 o                         
  -6  10   4          2.55          4.19         2.91 o                         
  -5  10   4          0.23          0.17         2.71 o                         
  -4  10   4          6.98          3.19         3.21 o                         
  -3  10   4          0.74         -2.86         2.86 o                         
  -2  10   4        118.95        109.52         3.67 o                         
  -1  10   4        629.71        636.55         8.86 o                         
   0  10   4         18.81         15.33         9.73 o                         
   1  10   4        252.75        249.10         7.15 o                         
   2  10   4         48.35         44.22        12.97 o                         
   3  10   4         33.83         38.12        21.60 o                         
   4  10   4         95.65         86.99         4.62 o                         
   5  10   4          1.26          2.33         2.75 o                         
   6  10   4          2.41         -1.98         2.77 o                         
   7  10   4         12.80         18.36         4.57 o                         
  -7  11   4          1.62          2.51         3.92 o                         
  -6  11   4          1.74          7.32         4.48 o                         
  -5  11   4          6.77         13.99         3.65 o                         
  -4  11   4          2.20         -2.32         3.63 o                         
  -3  11   4          0.30         -0.78         1.87 o                         
  -2  11   4          7.49          6.89         3.35 o                         
  -1  11   4          2.96          4.00         2.61 o                         
   0  11   4         70.67         61.66        17.31 o                         
   1  11   4         12.18          6.17         4.47 o                         
   2  11   4         66.72         54.47         3.63 o                         
   3  11   4          1.44          2.16         2.57 o                         
   4  11   4          4.43          2.74         2.90 o                         
   5  11   4          3.37         -0.95         3.14 o                         
   6  11   4          0.70         -3.29         3.29 o                         
  -5  12   4          3.40          6.41         5.09 o                         
  -4  12   4          3.04          1.02         3.77 o                         
  -3  12   4          2.07          1.00         2.14 o                         
  -2  12   4          7.76          7.53         9.40 o                         
  -1  12   4          4.12          4.54         3.50 o                         
   0  12   4          2.80          2.25         3.69 o                         
   1  12   4         12.98         16.21         4.24 o                         
   2  12   4          4.78          4.19         3.31 o                         
   3  12   4         39.29         45.60         4.12 o                         
   4  12   4          6.95          9.79         3.47 o                         
   5  12   4         20.52         21.31         4.29 o                         
  -4  13   4         18.67         23.02         4.48 o                         
  -3  13   4         11.49         10.85         4.78 o                         
  -2  13   4          9.75          7.78         3.31 o                         
  -1  13   4          5.02         -3.57        18.76 o                         
   0  13   4          9.82          9.39         4.22 o                         
   1  13   4         14.85         14.11         3.68 o                         
   2  13   4          4.03          5.05         4.14 o                         
   3  13   4          0.44          3.78         3.82 o                         
 -11   1   5          8.50          9.27         3.38 o                         
 -10   1   5          1.73          1.75         2.18 o                         
  -9   1   5          7.54          2.73         7.01 o                         
  -8   1   5          2.14          0.61         6.18 o                         
  -7   1   5         40.10         32.72         7.70 o                         
  -6   1   5         65.60         60.82         6.76 o                         
  -5   1   5         26.16         31.27         7.24 o                         
  -4   1   5       1975.69       2261.17        34.88 o                         
  -3   1   5       5102.06       6943.86        73.44 o                         
  -2   1   5       5133.62       7050.03        62.13 o                         
  -1   1   5       5374.28       8115.37        95.69 o                         
   0   1   5       8102.07       2138.63        88.98 o                         
   1   1   5       4875.21       6604.73        58.48 o                         
   2   1   5       3655.20       4541.39        32.52 o                         
   3   1   5        130.50        129.66         2.57 o                         
   4   1   5        681.68        656.19         5.76 o                         
   5   1   5        618.79        643.27         6.06 o                         
   6   1   5        141.12        139.95         3.24 o                         
   7   1   5          1.93          3.35         1.40 o                         
   8   1   5         53.30         49.83         3.45 o                         
   9   1   5          0.02         -2.20         2.20 o                         
  10   1   5          3.88          1.71         2.59 o                         
  11   1   5          0.08          0.00         3.49 o                         
 -11   2   5          0.00         -2.21         3.27 o                         
 -10   2   5         11.38         11.06         2.44 o                         
  -9   2   5          0.83          0.77         1.86 o                         
  -8   2   5          2.99          1.42         6.35 o                         
  -7   2   5         63.94         65.99         2.65 o                         
  -6   2   5        652.67        602.82         8.19 o                         
  -5   2   5        308.54        311.43         5.45 o                         
  -4   2   5       1116.58       1180.67        16.35 o                         
  -3   2   5        726.13        562.82         5.42 o                         
  -2   2   5       6709.15       9638.01       137.40 o                         
  -1   2   5        125.97         97.41         2.97 o                         
   0   2   5         87.06        101.09         3.41 o                         
   1   2   5          0.22          2.33         2.12 o                         
   2   2   5       1455.94       1466.78        11.35 o                         
   3   2   5         32.67         26.42         1.66 o                         
   4   2   5       1282.25       1350.58        10.56 o                         
   5   2   5        626.39        570.97         5.48 o                         
   6   2   5          7.85          2.45         1.20 o                         
   7   2   5          4.46          9.61         1.39 o                         
   8   2   5         48.53         56.69         2.72 o                         
   9   2   5         39.48         46.68         2.82 o                         
  10   2   5          0.16         -0.32         2.70 o                         
  11   2   5          0.01         -4.68         4.68 o                         
 -11   3   5          0.03          3.56         2.54 o                         
 -10   3   5          0.66         50.86        88.04 o                         
  -9   3   5          0.95          0.53        18.00 o                         
  -8   3   5          4.65          5.18         2.14 o                         
  -7   3   5          3.66         85.79        94.35 o                         
  -6   3   5          1.74        181.42        88.60 o                         
  -5   3   5          8.73        135.42        72.92 o                         
  -4   3   5         72.43         66.72         8.07 o                         
  -3   3   5        396.27        392.92         4.85 o                         
  -2   3   5        747.61        816.42         7.73 o                         
  -1   3   5        401.04        421.46         5.45 o                         
   0   3   5        322.96        305.99         3.47 o                         
   1   3   5       1127.78       1142.72         9.47 o                         
   2   3   5          0.65          0.32         1.29 o                         
   3   3   5        271.84        252.94         3.88 o                         
   4   3   5         70.11         64.67         2.34 o                         
   5   3   5         10.70         10.99         1.28 o                         
   6   3   5         11.75          9.77         1.35 o                         
   7   3   5          0.11         -1.49         1.56 o                         
   8   3   5          0.02         -1.98         1.98 o                         
   9   3   5          1.70          2.28         2.50 o                         
  10   3   5          4.93         -0.83         2.93 o                         
 -11   4   5          0.09        -62.67       135.65 o                         
 -10   4   5          2.58        -24.40       128.40 o                         
  -9   4   5          2.08          1.43        15.79 o                         
  -8   4   5         39.05         41.15        25.65 o                         
  -7   4   5          0.84          4.07         3.59 o                         
  -6   4   5        534.03        522.37        19.49 o                         
  -5   4   5          5.86          7.91         9.99 o                         
  -4   4   5        782.96        768.66         8.62 o                         
  -3   4   5       3469.83       4134.09        40.12 o                         
  -2   4   5       2140.37       2281.39        22.79 o                         
  -1   4   5       2988.62       3759.77        36.32 o                         
   0   4   5         91.01         76.28         5.99 o                         
   1   4   5         60.36         72.16         5.97 o                         
   2   4   5        181.63        156.31         2.50 o                         
   3   4   5         28.44         25.41         1.44 o                         
   4   4   5        330.43        307.54         4.01 o                         
   5   4   5        422.47        397.40         4.62 o                         
   6   4   5         16.06         11.17         1.50 o                         
   7   4   5         14.57         13.82         1.66 o                         
   8   4   5          1.17          3.33         1.51 o                         
   9   4   5          1.78         -0.84         2.47 o                         
  10   4   5          2.63         -1.19         2.77 o                         
 -10   5   5          0.04         67.55       133.59 o                         
  -9   5   5          5.28          1.00         3.43 o                         
  -8   5   5          5.28          2.66         4.72 o                         
  -7   5   5          0.01         -3.30        11.00 o                         
  -6   5   5         89.67         76.56        17.19 o                         
  -5   5   5        114.00        111.44         4.31 o                         
  -4   5   5        294.21        281.35         4.35 o                         
  -3   5   5        784.81        689.07         8.65 o                         
  -2   5   5        408.71        353.61         6.94 o                         
  -1   5   5        133.60        129.38         9.25 o                         
   0   5   5       5301.32       6805.35        60.23 o                         
   1   5   5       6496.28       8887.32        69.80 o                         
   2   5   5       3065.23       3507.29        28.33 o                         
   3   5   5         21.03         20.38         2.90 o                         
   4   5   5        457.96        447.70         5.12 o                         
   5   5   5        212.09        224.16         4.56 o                         
   6   5   5         51.36         53.41         3.85 o                         
   7   5   5          4.01          5.76         1.83 o                         
   8   5   5          0.80          4.19         2.17 o                         
   9   5   5          6.67          6.25         2.51 o                         
  10   5   5          1.85          2.40         2.88 o                         
 -10   6   5          0.02         75.35       141.61 o                         
  -9   6   5          1.89          5.83         3.80 o                         
  -8   6   5          2.53          1.52         3.09 o                         
  -7   6   5          3.46        100.14        68.20 o                         
  -6   6   5          9.81         10.18        11.82 o                         
  -5   6   5        297.20        302.40         4.81 o                         
  -4   6   5        118.43        101.86         7.10 o                         
  -3   6   5        147.23        141.00        16.31 o                         
  -2   6   5        429.43        417.85         5.62 o                         
  -1   6   5         92.34         79.88         9.67 o                         
   0   6   5          4.43          5.34         7.14 o                         
   1   6   5        376.25        396.68         4.98 o                         
   2   6   5        158.25        150.39         3.05 o                         
   3   6   5          7.01          8.44         1.42 o                         
   4   6   5        128.44        119.29         4.16 o                         
   5   6   5         17.00         18.21         3.30 o                         
   6   6   5          0.41         -1.23         1.93 o                         
   7   6   5          0.14         -1.00         2.24 o                         
   8   6   5         47.88         49.02         2.66 o                         
   9   6   5          0.39         -3.97         4.23 o                         
  10   6   5          0.09          6.40         6.61 o                         
 -10   7   5          0.01        198.64       157.01 o                         
  -9   7   5          0.31         81.97       142.26 o                         
  -7   7   5          1.57         96.40        80.86 o                         
  -6   7   5          0.17         -1.87         6.62 o                         
  -5   7   5        176.85        191.89         4.36 o                         
  -4   7   5        543.99        574.53         8.09 o                         
  -3   7   5        667.49        667.61         9.16 o                         
  -2   7   5        356.95        330.31         5.50 o                         
  -1   7   5         78.20         81.93        14.30 o                         
   0   7   5        422.01        439.59         6.97 o                         
   1   7   5        922.79        927.56        10.97 o                         
   2   7   5        379.75        372.50         5.23 o                         
   3   7   5          0.55          1.13         4.36 o                         
   4   7   5         83.32         95.37         8.86 o                         
   5   7   5          0.82         -0.36         6.47 o                         
   6   7   5          9.15         13.66         2.31 o                         
   7   7   5         11.44          8.13         2.32 o                         
   8   7   5         11.29         10.69         2.53 o                         
   9   7   5          0.89          3.61         3.46 o                         
  -9   8   5          0.04         10.74        43.60 o                         
  -8   8   5          5.66         91.11       145.56 o                         
  -7   8   5        103.14        110.32         5.37 o                         
  -6   8   5        107.66        113.34         7.57 o                         
  -5   8   5          0.53          0.79         3.16 o                         
  -4   8   5         12.73         17.06         6.19 o                         
  -3   8   5        102.56        117.27        15.93 o                         
  -2   8   5       1410.56       1493.21        17.06 o                         
  -1   8   5         18.61         20.54         9.59 o                         
   0   8   5         55.77         52.16         4.78 o                         
   1   8   5         37.72         39.21         3.05 o                         
   2   8   5         33.88         36.84         4.98 o                         
   3   8   5        123.47        119.40         5.53 o                         
   4   8   5        105.50        111.65         4.71 o                         
   5   8   5        103.92        108.13         5.60 o                         
   6   8   5         30.82         25.32         2.67 o                         
   7   8   5          0.11         -0.34         2.58 o                         
  -8   9   5          0.96        208.52       149.86 o                         
  -7   9   5         13.97         11.77        13.36 o                         
  -6   9   5         20.76         25.14         9.38 o                         
  -5   9   5          1.73          9.20        16.11 o                         
  -4   9   5         19.91         18.30         5.21 o                         
  -3   9   5         40.81         35.41         2.49 o                         
  -2   9   5        105.83         94.40        14.10 o                         
  -1   9   5         93.06        107.94        15.96 o                         
   0   9   5         82.02         69.16        13.67 o                         
   1   9   5        150.36        135.93         6.14 o                         
   2   9   5          9.00          9.17         4.61 o                         
   3   9   5         16.59         12.08         2.13 o                         
   4   9   5         36.03         36.63         4.76 o                         
   5   9   5          4.88          4.80         2.54 o                         
   6   9   5          0.52         -2.45         2.45 o                         
   7   9   5          1.93          2.33         2.68 o                         
  -7  10   5          4.60        296.07       151.51 o                         
  -6  10   5          4.61          5.14        13.78 o                         
  -5  10   5          2.85          2.01         8.41 o                         
  -4  10   5         14.19         13.44        16.50 o                         
  -3  10   5         90.77        107.33         6.11 o                         
  -2  10   5        163.66        189.03         5.05 o                         
  -1  10   5        110.29        124.81         4.60 o                         
   0  10   5         20.72         27.64         7.69 o                         
   1  10   5          0.66         -6.05         6.05 o                         
   2  10   5          0.03         -2.56         7.57 o                         
   3  10   5          0.42          2.17         2.43 o                         
   4  10   5          1.31         -4.78         8.39 o                         
   5  10   5          0.27          2.64         2.73 o                         
   6  10   5          7.87          7.09         2.87 o                         
   7  10   5          0.69         -0.61         3.16 o                         
  -6  11   5          0.08          3.62         3.46 o                         
  -5  11   5          2.86          4.72         3.19 o                         
  -4  11   5         12.38          6.76         8.10 o                         
  -3  11   5         23.23         22.71         4.38 o                         
  -2  11   5         11.41          3.04         3.58 o                         
  -1  11   5          2.82          3.18         3.63 o                         
   0  11   5        262.89        301.62         6.66 o                         
   1  11   5        281.42        318.94         9.47 o                         
   2  11   5         65.36         73.36         3.83 o                         
   3  11   5          0.69          2.25         2.82 o                         
   4  11   5         18.06         17.13         3.44 o                         
   5  11   5         20.45         21.60         3.75 o                         
   6  11   5          0.56         -3.39         4.34 o                         
  -5  12   5          3.23         -0.64         3.51 o                         
  -4  12   5          4.90          1.30         5.04 o                         
  -3  12   5         17.61          4.71        15.70 o                         
  -2  12   5         18.30         13.72        10.06 o                         
  -1  12   5          1.72         -1.36         4.65 o                         
   0  12   5         53.19         42.60         7.33 o                         
   1  12   5          5.40          2.13         3.16 o                         
   2  12   5          2.35          8.46         3.17 o                         
   3  12   5          1.23          1.86         4.26 o                         
   4  12   5         11.01         11.64         3.70 o                         
   5  12   5          2.94          2.90         4.95 o                         
  -3  13   5          3.62          3.81         6.14 o                         
  -2  13   5          1.73          2.67         4.10 o                         
  -1  13   5          0.02          1.36         4.10 o                         
   0  13   5          1.85          3.12         3.89 o                         
   1  13   5          8.17         13.17         4.44 o                         
   2  13   5          2.74          3.77         3.98 o                         
   3  13   5          2.22          0.26         3.34 o                         
 -11   0   6          5.52          1.65         5.03 o                         
 -10   0   6          7.09         10.52         4.31 o                         
  -9   0   6          0.49         -0.57        32.08 o                         
  -8   0   6          0.45          2.96        12.31 o                         
  -7   0   6         22.91         19.95        17.26 o                         
  -6   0   6        689.91        686.26        11.14 o                         
  -5   0   6        392.10        422.87         9.18 o                         
  -4   0   6        959.35        939.35        19.17 o                         
  -3   0   6       4452.39       5766.44        79.70 o                         
   0   0   6          8.93         10.88         0.93 o                         
   2   0   6       4440.27       5271.00        50.98 o                         
   3   0   6       1755.61       1836.59        19.05 o                         
   4   0   6        497.75        433.23         6.62 o                         
   5   0   6         13.92         16.48         1.85 o                         
   6   0   6          3.18         -1.61         3.24 o                         
   7   0   6         58.54         56.98         4.25 o                         
   8   0   6         10.87         13.06         3.68 o                         
   9   0   6          0.05         -3.59         3.59 o                         
  10   0   6          4.60          6.84         4.56 o                         
 -11   1   6          1.63          0.35         3.27 o                         
 -10   1   6          4.17          3.30         2.88 o                         
  -9   1   6         26.99         32.15        11.22 o                         
  -8   1   6          6.07          9.02         5.01 o                         
  -7   1   6         14.00         13.55         8.56 o                         
  -6   1   6         44.04         39.32         4.27 o                         
  -5   1   6         18.35         14.86         1.32 o                         
  -4   1   6          7.54          5.07         6.36 o                         
  -3   1   6         69.86         75.14         1.95 o                         
  -2   1   6        683.88        702.40         6.71 o                         
  -1   1   6         76.27         60.76         1.54 o                         
   0   1   6       1889.15       2056.10        15.92 o                         
   1   1   6        651.94        588.03         5.47 o                         
   2   1   6       1066.16       1048.36         8.11 o                         
   3   1   6          0.43          1.98         1.04 o                         
   4   1   6        221.80        225.05         2.92 o                         
   5   1   6        299.85        297.32         4.33 o                         
   6   1   6        198.54        206.28         3.88 o                         
   7   1   6         50.08         55.10         1.92 o                         
   8   1   6          3.86          5.12         2.25 o                         
   9   1   6          0.02         -0.98         2.39 o                         
  10   1   6          2.93          5.25         3.18 o                         
 -11   2   6          0.12         -3.26         3.26 o                         
 -10   2   6          4.15          3.79        17.09 o                         
  -9   2   6         15.24         10.54         3.37 o                         
  -8   2   6         31.46         21.09        14.98 o                         
  -7   2   6        147.86        147.13        10.03 o                         
  -6   2   6          0.80          6.51        22.44 o                         
  -5   2   6          8.72          7.51         1.15 o                         
  -4   2   6         43.36         42.69         3.40 o                         
  -3   2   6         20.13         29.54         3.31 o                         
  -2   2   6       6084.21       8877.16        87.35 o                         
  -1   2   6       5481.05       7519.84        62.72 o                         
   0   2   6        546.09        551.97         5.15 o                         
   1   2   6       1782.04       1853.73        13.41 o                         
   2   2   6         70.72         51.46         2.60 o                         
   3   2   6         19.10         26.39         1.21 o                         
   4   2   6         54.71         51.01         1.55 o                         
   5   2   6         47.14         56.24         2.14 o                         
   6   2   6          0.50          1.59         1.31 o                         
   7   2   6          0.02          0.11         1.36 o                         
   8   2   6          0.01         -0.41         1.55 o                         
   9   2   6          0.16         -2.66         3.26 o                         
  10   2   6          1.36          0.85         3.11 o                         
 -11   3   6          0.80         14.69        52.32 o                         
 -10   3   6          2.46          9.95        20.33 o                         
  -9   3   6         11.79         10.30        10.28 o                         
  -8   3   6          4.69          1.69         3.35 o                         
  -7   3   6        299.15        292.26         6.74 o                         
  -6   3   6        560.38        563.62        19.69 o                         
  -5   3   6        491.36        453.72         6.99 o                         
  -4   3   6        825.35        776.88        10.75 o                         
  -3   3   6        247.18        244.20         3.44 o                         
  -2   3   6         94.07         94.53         3.39 o                         
  -1   3   6         62.36         41.41         6.51 o                         
   0   3   6       2362.12       2649.96        21.42 o                         
   1   3   6       4566.93       5919.01        51.23 o                         
   2   3   6       2947.15       3342.61        23.46 o                         
   3   3   6        444.80        430.30         4.28 o                         
   4   3   6        223.44        209.88         2.90 o                         
   5   3   6        157.31        146.51         5.00 o                         
   6   3   6        401.99        415.29         4.92 o                         
   7   3   6         27.86         23.62         1.80 o                         
   8   3   6          3.40          3.36         1.89 o                         
   9   3   6         10.38         15.95         2.82 o                         
  10   3   6          0.87          0.89         2.82 o                         
 -10   4   6          0.00       -130.44       130.98 o                         
  -9   4   6          4.42          4.06         2.47 o                         
  -8   4   6         21.37         10.05         9.37 o                         
  -7   4   6         18.61         15.42         3.07 o                         
  -6   4   6          6.16        143.73        89.60 o                         
  -5   4   6         88.11         76.77        14.54 o                         
  -4   4   6         45.54         50.72         9.19 o                         
  -3   4   6       3082.15       3585.01        38.82 o                         
  -2   4   6       2641.69       2862.51        26.34 o                         
  -1   4   6         65.24         39.42         2.26 o                         
   0   4   6       1289.72       1423.28        11.72 o                         
   1   4   6       1265.37       1245.54        10.52 o                         
   2   4   6        601.91        534.67         5.51 o                         
   3   4   6        529.30        538.03         5.30 o                         
   4   4   6          3.53          3.67         2.45 o                         
   5   4   6         85.72         87.36         2.87 o                         
   6   4   6          0.04         -0.99         1.43 o                         
   7   4   6          4.23          2.33         1.51 o                         
   8   4   6          0.04         -1.68         1.97 o                         
   9   4   6          3.34          2.70         2.81 o                         
  10   4   6          3.05          4.57         3.03 o                         
 -10   5   6          1.33          5.36         2.95 o                         
  -9   5   6          1.31         -0.29         3.86 o                         
  -8   5   6          1.45         -2.08         7.26 o                         
  -7   5   6          4.42          4.05         2.91 o                         
  -6   5   6          1.91          1.51         6.00 o                         
  -5   5   6         33.34         36.07        11.09 o                         
  -4   5   6         66.52         64.16         9.04 o                         
  -3   5   6        143.42        141.93         3.35 o                         
  -2   5   6          2.38          2.13         3.86 o                         
  -1   5   6          3.02          3.84         4.07 o                         
   0   5   6          9.43          9.98         4.42 o                         
   1   5   6       1323.26       1391.27        12.17 o                         
   2   5   6        271.92        246.24         5.47 o                         
   3   5   6         42.51         44.27         3.87 o                         
   4   5   6         15.29         11.84         2.40 o                         
   5   5   6          1.32          1.64         1.46 o                         
   6   5   6          3.00          2.36         3.05 o                         
   7   5   6         26.64         30.60         2.06 o                         
   8   5   6          0.57          0.07         1.94 o                         
   9   5   6          0.87         -0.81         2.79 o                         
  10   5   6          0.09         -1.19         2.89 o                         
 -10   6   6          1.40          3.80        14.62 o                         
  -9   6   6          1.80         -0.70        12.39 o                         
  -8   6   6          0.99          1.23        14.26 o                         
  -7   6   6         55.44         52.85        15.50 o                         
  -6   6   6        153.10        146.66        14.90 o                         
  -5   6   6        213.09        192.41         8.71 o                         
  -4   6   6         43.91         34.19         7.52 o                         
  -3   6   6       1520.47       1546.67        17.04 o                         
  -2   6   6       2130.06       2234.47        25.60 o                         
  -1   6   6       1648.00       1665.86        21.62 o                         
   0   6   6        206.83        204.29         4.07 o                         
   1   6   6        433.42        409.98         4.83 o                         
   2   6   6       2047.53       2227.06        20.08 o                         
   3   6   6        311.66        317.21        13.96 o                         
   4   6   6        187.70        186.13         6.81 o                         
   5   6   6         62.45         67.91         3.48 o                         
   6   6   6         10.74          8.41         4.50 o                         
   7   6   6         18.80         13.51         2.39 o                         
   8   6   6          0.75         -0.33         2.30 o                         
   9   6   6          0.02         -0.66         2.00 o                         
  -9   7   6          4.12          6.29        12.59 o                         
  -8   7   6          1.85          4.67         3.38 o                         
  -7   7   6         21.44         76.10       125.18 o                         
  -6   7   6         47.75         49.83         3.82 o                         
  -5   7   6        225.17        233.69        18.69 o                         
  -4   7   6         31.44         29.42         6.46 o                         
  -3   7   6         35.30         40.42         3.96 o                         
  -2   7   6         14.86         12.99         6.91 o                         
  -1   7   6        288.90        286.03        12.60 o                         
   0   7   6        596.46        587.94         7.42 o                         
   1   7   6        235.09        230.71         6.37 o                         
   2   7   6        420.67        399.27         5.61 o                         
   3   7   6        207.00        196.13         8.15 o                         
   4   7   6         15.15         17.18         2.85 o                         
   5   7   6         53.86         65.54         3.40 o                         
   6   7   6         63.59         70.16        10.39 o                         
   7   7   6          1.19          1.57         2.40 o                         
   8   7   6          0.79          0.04         2.48 o                         
   9   7   6          0.43         -0.43         1.75 o                         
  -9   8   6          4.26         23.99        85.19 o                         
  -8   8   6          1.54         86.86       144.22 o                         
  -7   8   6          7.10          7.82        15.51 o                         
  -6   8   6          1.49          3.27         2.85 o                         
  -5   8   6          0.04         -1.09         5.93 o                         
  -4   8   6          1.34          0.93        10.10 o                         
  -3   8   6          7.53          6.09         6.15 o                         
  -2   8   6        141.68        146.34        14.18 o                         
  -1   8   6        152.07        171.79         7.49 o                         
   0   8   6        143.10        148.92        15.72 o                         
   1   8   6          3.23          4.82         3.63 o                         
   2   8   6          0.50         -2.08         2.71 o                         
   3   8   6         71.07         75.21         7.05 o                         
   4   8   6          4.87          7.41         8.35 o                         
   5   8   6          0.03         -1.73         5.33 o                         
   6   8   6          8.12          6.43         3.72 o                         
   7   8   6          6.44          6.25         2.69 o                         
   8   8   6          0.23          1.97         3.11 o                         
  -8   9   6          0.31         17.51        89.61 o                         
  -7   9   6          0.97          2.36        18.55 o                         
  -6   9   6         21.42         26.52         4.71 o                         
  -5   9   6         17.80         14.83        10.96 o                         
  -4   9   6         44.96         43.74         3.01 o                         
  -3   9   6         26.78         24.85        11.17 o                         
  -2   9   6         87.40         74.34        14.21 o                         
  -1   9   6          2.81          2.46         6.85 o                         
   0   9   6        164.59        172.29         7.07 o                         
   1   9   6        125.28        124.72         6.20 o                         
   2   9   6        140.89        153.96         4.76 o                         
   3   9   6         33.61         45.24         7.16 o                         
   4   9   6          0.32          2.80         4.66 o                         
   5   9   6        103.83         97.23         8.91 o                         
   6   9   6         29.50         44.63         3.28 o                         
   7   9   6          9.47          8.93         2.95 o                         
  -7  10   6          0.13        258.82       166.87 o                         
  -6  10   6         11.50          7.65        11.71 o                         
  -5  10   6          2.17          0.30         9.12 o                         
  -4  10   6          6.21          2.92         5.08 o                         
  -3  10   6        237.88        257.15        18.96 o                         
  -2  10   6        255.83        261.45        12.53 o                         
  -1  10   6        101.46        106.10         5.83 o                         
   0  10   6         47.97         49.69         7.78 o                         
   1  10   6         23.53         22.83         6.70 o                         
   2  10   6         35.77         37.95         3.88 o                         
   3  10   6         43.70         37.36         4.94 o                         
   4  10   6          0.26         -4.11        10.05 o                         
   5  10   6         10.83         10.66         2.82 o                         
   6  10   6          0.31          4.19         3.04 o                         
   7  10   6          3.66          3.31         3.07 o                         
  -6  11   6          0.29          0.87         3.32 o                         
  -5  11   6         10.99          6.75         3.82 o                         
  -4  11   6          5.29          1.47         5.37 o                         
  -3  11   6         15.95         13.48         7.47 o                         
  -2  11   6          0.12         -3.87         4.15 o                         
  -1  11   6          1.87         -1.65         2.76 o                         
   0  11   6         26.17         30.44         4.18 o                         
   1  11   6         28.63         33.29         5.89 o                         
   2  11   6          3.31          2.95         2.85 o                         
   3  11   6         20.35         19.61         3.27 o                         
   4  11   6          3.23         -0.61         3.25 o                         
   5  11   6          2.76          2.84         3.91 o                         
   6  11   6          0.08         -4.62         4.62 o                         
  -5  12   6         39.08         27.15         3.68 o                         
  -4  12   6          0.90          5.96         7.16 o                         
  -3  12   6          7.91         17.86         7.11 o                         
  -2  12   6         29.24         41.01        14.56 o                         
  -1  12   6         20.23         21.79         3.99 o                         
   0  12   6          2.21          3.89         3.80 o                         
   1  12   6          0.22          0.72         3.01 o                         
   2  12   6         51.47         61.16         4.51 o                         
   3  12   6         12.05         15.96         3.35 o                         
   4  12   6          1.84         -0.16         4.03 o                         
   5  12   6          2.81         -1.79         6.24 o                         
  -3  13   6          0.13          7.27         8.24 o                         
  -2  13   6          0.02         -3.67         3.67 o                         
  -1  13   6          5.22          6.04         3.93 o                         
   0  13   6          3.84         -3.01         3.96 o                         
   1  13   6         17.10         18.12         4.25 o                         
   2  13   6         46.81         37.42         4.54 o                         
   3  13   6         18.76         14.19         4.76 o                         
 -11   1   7          5.53          4.80         5.67 o                         
 -10   1   7          2.77          2.62         3.87 o                         
  -9   1   7         30.85         32.92         6.86 o                         
  -8   1   7         20.24         15.25        14.62 o                         
  -7   1   7         12.22         11.41         5.66 o                         
  -6   1   7        204.04        205.59         5.68 o                         
  -5   1   7       2398.73       2689.45        33.50 o                         
  -4   1   7        977.04        925.16        11.83 o                         
  -3   1   7        502.07        587.61         6.38 o                         
  -2   1   7        203.59        161.78         2.16 o                         
  -1   1   7       6701.09       9660.11        80.12 o                         
   0   1   7       5555.65       7410.11        66.08 o                         
   1   1   7       4626.41       6206.46        44.23 o                         
   2   1   7         48.21         50.48         1.60 o                         
   3   1   7        925.58        980.88         7.95 o                         
   4   1   7         33.27         31.79         1.62 o                         
   5   1   7         66.39         64.35         2.06 o                         
   6   1   7        178.15        175.60         3.13 o                         
   7   1   7          2.48          0.86         1.50 o                         
   8   1   7         19.20         15.24         2.52 o                         
   9   1   7          4.15          0.13         2.51 o                         
  10   1   7          5.02         11.70         3.51 o                         
 -11   2   7          0.00         -1.08         3.28 o                         
 -10   2   7          8.61          3.99        15.71 o                         
  -9   2   7          6.97          5.90         2.11 o                         
  -8   2   7          9.40         13.17         8.68 o                         
  -7   2   7         67.36         71.64         7.89 o                         
  -6   2   7         32.78         34.52         5.86 o                         
  -5   2   7          7.13          6.35         3.13 o                         
  -4   2   7        400.59        429.12         5.70 o                         
  -3   2   7       1655.91       1806.62        17.24 o                         
  -2   2   7       2999.82       3486.34        29.73 o                         
  -1   2   7       5474.51       7405.94        58.25 o                         
   0   2   7        168.51        145.78         2.11 o                         
   1   2   7        206.78        199.53         2.46 o                         
   2   2   7       5622.38       7332.87        49.94 o                         
   3   2   7       5045.67       6205.09        42.56 o                         
   4   2   7        675.70        658.30         6.12 o                         
   5   2   7        102.80        121.44         2.57 o                         
   6   2   7        173.19        190.65         3.56 o                         
   7   2   7         72.72         88.80         3.77 o                         
   8   2   7          0.17         -2.14         2.14 o                         
   9   2   7          7.46          9.70         2.86 o                         
  10   2   7          0.13          3.02         3.42 o                         
 -11   3   7          0.83        332.78       111.36 o                         
 -10   3   7          0.00        150.28       103.76 o                         
  -9   3   7          2.49         -2.56         2.77 o                         
  -8   3   7          0.14         -3.14        11.94 o                         
  -7   3   7          0.02         -1.54         5.38 o                         
  -6   3   7          0.93        146.72        92.06 o                         
  -5   3   7         10.02         10.21         8.47 o                         
  -4   3   7         69.04         67.34         2.76 o                         
  -3   3   7         47.30         60.71         4.06 o                         
  -2   3   7        352.41        351.72         3.88 o                         
  -1   3   7       4832.54       6809.08        53.40 o                         
   0   3   7          2.74         24.91        23.32 o                         
   1   3   7         28.06         32.70         2.78 o                         
   2   3   7         66.07         70.34         1.79 o                         
   3   3   7          3.67          4.64         1.08 o                         
   4   3   7        106.13        112.76         2.47 o                         
   5   3   7         32.21         42.41         2.27 o                         
   6   3   7          0.06          2.06         1.44 o                         
   7   3   7         12.50         10.70         1.89 o                         
   8   3   7          0.00         -0.26         1.72 o                         
   9   3   7          0.06         -0.90         3.42 o                         
  10   3   7          0.01          3.17         3.87 o                         
  -9   4   7          0.05         -1.94         1.94 o                         
  -8   4   7          1.78          1.30         5.03 o                         
  -7   4   7         13.93         13.51         4.41 o                         
  -6   4   7          0.32         17.07        61.48 o                         
  -5   4   7          0.14         10.55        10.90 o                         
  -4   4   7         13.58         18.68         7.79 o                         
  -3   4   7        166.36        152.74         4.55 o                         
  -2   4   7       1309.69       1317.51        13.10 o                         
  -1   4   7       1324.47       1327.51        11.75 o                         
   0   4   7        733.32        721.02         6.69 o                         
   1   4   7         20.14         26.72         1.39 o                         
   2   4   7        938.78        864.89         7.97 o                         
   3   4   7       3296.22       3778.97        28.97 o                         
   4   4   7        210.22        205.42         8.92 o                         
   5   4   7          0.57         -0.95         1.60 o                         
   6   4   7         76.51         96.44         3.53 o                         
   7   4   7         22.95         26.40         2.03 o                         
   8   4   7          0.14         -0.91         2.04 o                         
   9   4   7          1.37          2.87         4.41 o                         
  10   4   7          0.84          3.04         3.50 o                         
 -10   5   7          0.01         -1.80        15.04 o                         
  -9   5   7         25.43         21.57        14.78 o                         
  -8   5   7          5.15          7.60         8.70 o                         
  -7   5   7          0.26         -1.92         6.64 o                         
  -6   5   7         99.29        104.69        12.35 o                         
  -5   5   7       1372.86       1449.88        16.19 o                         
  -4   5   7       1150.70       1134.66        13.30 o                         
  -3   5   7        336.09        312.00         7.99 o                         
  -2   5   7        319.28        302.61         4.04 o                         
  -1   5   7       2772.27       3012.38        27.13 o                         
   0   5   7       1125.49       1074.11         9.46 o                         
   1   5   7         30.21         24.90         3.77 o                         
   2   5   7        315.94        319.64         4.52 o                         
   3   5   7        266.51        247.46         4.07 o                         
   4   5   7         54.40         54.72         3.04 o                         
   5   5   7         41.44         46.88         4.05 o                         
   6   5   7         35.42         41.38         2.30 o                         
   7   5   7          0.85          0.69         1.73 o                         
   8   5   7          8.47          4.64         2.18 o                         
   9   5   7          3.01          2.47         1.47 o                         
 -10   6   7          0.84          1.42         3.97 o                         
  -9   6   7          1.10          2.91         7.34 o                         
  -8   6   7          5.64          4.15         4.95 o                         
  -7   6   7          6.05          3.01         2.94 o                         
  -6   6   7          8.04          9.57         7.21 o                         
  -5   6   7          7.22          6.33         6.88 o                         
  -4   6   7         61.55         57.47         6.33 o                         
  -3   6   7        131.94        124.60         4.94 o                         
  -2   6   7         70.12         66.36         4.40 o                         
  -1   6   7        124.35        114.63         6.78 o                         
   0   6   7          0.18          0.35         2.85 o                         
   1   6   7       1250.84       1262.47        11.47 o                         
   2   6   7        227.40        219.16         4.47 o                         
   3   6   7         21.61         24.09         4.10 o                         
   4   6   7          1.10          1.09         3.29 o                         
   5   6   7          8.13          7.77         2.37 o                         
   6   6   7         12.92         10.47         7.86 o                         
   7   6   7          3.61          1.33         2.29 o                         
   8   6   7          0.02          1.65         2.49 o                         
   9   6   7          1.92         -1.18         1.21 o                         
  -9   7   7          1.36         -1.70         3.07 o                         
  -8   7   7          0.09         -1.10         3.20 o                         
  -7   7   7          0.72         -1.74       128.28 o                         
  -6   7   7          3.23          6.04         6.23 o                         
  -5   7   7         68.17         64.41         6.06 o                         
  -4   7   7         66.87         64.49         8.73 o                         
  -3   7   7         13.90         25.33         6.45 o                         
  -2   7   7         81.74         86.87         6.62 o                         
  -1   7   7        328.20        326.66         8.85 o                         
   0   7   7        359.53        370.13         5.64 o                         
   1   7   7        334.68        318.41         4.82 o                         
   2   7   7        314.58        329.93         6.13 o                         
   3   7   7         61.70         55.99         4.90 o                         
   4   7   7          0.18          0.19         1.94 o                         
   5   7   7          6.04          1.46         4.12 o                         
   6   7   7          3.96          2.43         2.15 o                         
   7   7   7          1.96          0.35         2.51 o                         
   8   7   7          8.15          6.68         2.69 o                         
   9   7   7          4.85          1.28         3.63 o                         
  -9   8   7          9.07        109.67       176.38 o                         
  -8   8   7          5.87          5.37         5.32 o                         
  -7   8   7          1.86         64.41       134.57 o                         
  -6   8   7          0.16         -1.24         1.98 o                         
  -5   8   7          0.09          2.34         8.84 o                         
  -4   8   7          1.13          1.84         8.00 o                         
  -3   8   7        173.95        187.58         7.32 o                         
  -2   8   7        214.10        199.45        11.83 o                         
  -1   8   7       1062.43       1044.55        12.72 o                         
   0   8   7        301.74        300.65         5.74 o                         
   1   8   7        104.06         99.19        11.01 o                         
   2   8   7        303.62        309.16         5.42 o                         
   3   8   7        236.61        259.13         4.79 o                         
   4   8   7         93.55        109.51         9.47 o                         
   5   8   7          0.04         -2.78         5.65 o                         
   6   8   7         12.45         16.92         2.87 o                         
   7   8   7         13.18         15.13         2.90 o                         
   8   8   7          0.28         -1.49         3.35 o                         
  -8   9   7          3.32        182.73       191.51 o                         
  -7   9   7          6.94         90.79       151.32 o                         
  -6   9   7          4.00          6.55         6.15 o                         
  -5   9   7         27.62         22.14         2.86 o                         
  -4   9   7         13.88         14.99         3.43 o                         
  -3   9   7         13.13         12.39         2.97 o                         
  -2   9   7        105.30        106.97         8.75 o                         
  -1   9   7        435.19        419.29         7.92 o                         
   0   9   7        162.94        159.51        11.89 o                         
   1   9   7         18.08         16.97         2.14 o                         
   2   9   7          0.34          1.51         4.25 o                         
   3   9   7          0.29         -2.60         2.60 o                         
   4   9   7          6.80          0.28         2.21 o                         
   5   9   7          0.57         -3.39        12.20 o                         
   6   9   7          4.25          4.10         2.85 o                         
   7   9   7          0.57          1.19         3.00 o                         
  -7  10   7          7.36        145.89       195.67 o                         
  -6  10   7          0.93          1.78         4.12 o                         
  -5  10   7          0.02          1.29        11.41 o                         
  -4  10   7          1.64          1.61         8.94 o                         
  -3  10   7         25.25         15.01         5.34 o                         
  -2  10   7          7.65          9.62         5.15 o                         
  -1  10   7         65.01         65.38         4.37 o                         
   0  10   7         86.94         87.72         5.83 o                         
   1  10   7          3.98          3.23         7.05 o                         
   2  10   7         19.08         23.65         4.96 o                         
   3  10   7         40.97         50.38         4.25 o                         
   4  10   7         23.96         29.59         5.31 o                         
   5  10   7         17.56         16.23         3.31 o                         
   6  10   7          2.26          1.97         3.80 o                         
   7  10   7          3.55          0.68         4.12 o                         
  -6  11   7          9.10         33.03       148.34 o                         
  -5  11   7         23.79         24.53        23.92 o                         
  -4  11   7         40.03         33.07        22.97 o                         
  -3  11   7         46.51         37.24         7.15 o                         
  -2  11   7          0.12         -4.54         4.54 o                         
  -1  11   7         52.44         58.47         6.46 o                         
   0  11   7          9.29          2.87         5.04 o                         
   1  11   7          0.98          2.41         2.90 o                         
   2  11   7          0.17          2.46         2.88 o                         
   3  11   7          1.08          2.91         3.05 o                         
   4  11   7          0.37         -3.36         3.36 o                         
   5  11   7          0.90         -3.19         3.19 o                         
  -5  12   7          1.39         -3.76         4.50 o                         
  -4  12   7          1.66         -5.40         5.40 o                         
  -3  12   7         26.72          8.10        18.46 o                         
  -2  12   7          6.93          2.19         3.18 o                         
  -1  12   7          6.68         -1.28         3.24 o                         
   0  12   7          1.51         -0.68         3.65 o                         
   1  12   7         11.29         10.83         4.14 o                         
   2  12   7          0.41          3.20         4.13 o                         
   3  12   7          4.56          3.77         3.40 o                         
   4  12   7          0.04         -2.25         3.64 o                         
  -2  13   7          3.12          2.58         5.79 o                         
  -1  13   7          0.79          4.11         4.18 o                         
   0  13   7          4.74          4.37         3.87 o                         
   1  13   7          0.44         -0.64         3.92 o                         
   2  13   7          7.07          3.13         4.65 o                         
 -11   0   8          1.55          2.81         4.59 o                         
 -10   0   8          5.64         -0.33         4.66 o                         
  -9   0   8          5.66          5.36        16.67 o                         
  -8   0   8         95.86         92.47        22.18 o                         
  -7   0   8        256.84        271.28         8.65 o                         
  -6   0   8          4.53          8.50         2.44 o                         
  -5   0   8        252.39        250.33         7.10 o                         
  -4   0   8       2342.08       2546.80        45.19 o                         
  -3   0   8       4674.51       5855.34        61.99 o                         
  -2   0   8       1267.05       1311.51        15.33 o                         
  -1   0   8         82.37        115.49         3.38 o                         
   0   0   8       1147.50       1343.95        14.27 o                         
   1   0   8       1884.93       2051.69        21.13 o                         
   2   0   8        738.57        687.22         8.42 o                         
   3   0   8       3393.96       4077.30        40.46 o                         
   4   0   8        616.53        561.40         7.62 o                         
   5   0   8        186.12        144.79         5.89 o                         
   6   0   8         60.01         85.31         3.42 o                         
   7   0   8        177.78        204.69         5.64 o                         
   8   0   8        152.12        186.31         5.33 o                         
   9   0   8          1.37          2.85         4.44 o                         
  10   0   8          0.00          2.00         4.71 o                         
 -11   1   8          0.98          1.36         3.43 o                         
 -10   1   8          0.01         -0.49         2.07 o                         
  -9   1   8         15.95         15.29         7.63 o                         
  -8   1   8         23.17         23.27         3.41 o                         
  -7   1   8          0.53         -1.07         3.11 o                         
  -6   1   8         57.62         54.90         7.57 o                         
  -5   1   8        368.37        393.30         6.80 o                         
  -4   1   8        407.60        367.69         5.27 o                         
  -3   1   8        481.46        476.03         5.38 o                         
  -2   1   8        284.55        275.29         3.16 o                         
  -1   1   8       4174.36       5408.66        40.81 o                         
   0   1   8       3002.82       3372.66        23.65 o                         
   1   1   8       5315.52       7394.49        52.61 o                         
   2   1   8          8.19          9.50         1.73 o                         
   3   1   8        160.24        176.20         3.58 o                         
   4   1   8        479.48        493.00         4.96 o                         
   5   1   8          3.42          2.52         1.39 o                         
   6   1   8          5.32          8.46         1.58 o                         
   7   1   8         99.01        122.69         3.21 o                         
   8   1   8          2.90          2.31         3.07 o                         
   9   1   8         19.39         15.58         5.53 o                         
  10   1   8          2.45          0.76         3.47 o                         
 -11   2   8          0.35        -38.17       123.07 o                         
 -10   2   8          1.12         -2.70         6.27 o                         
  -9   2   8          2.02         -1.04         2.15 o                         
  -8   2   8         12.08         13.63         8.68 o                         
  -7   2   8         11.81          8.73         3.89 o                         
  -6   2   8          2.67          0.97         1.92 o                         
  -5   2   8         89.28         90.98         7.01 o                         
  -4   2   8        205.71        173.95         8.42 o                         
  -3   2   8        805.43        785.60         8.47 o                         
  -2   2   8         43.86         47.64         2.15 o                         
  -1   2   8         50.07         50.17         1.52 o                         
   0   2   8         31.81         33.76         2.75 o                         
   1   2   8          6.17         11.54         0.98 o                         
   2   2   8        708.15        649.91         5.77 o                         
   3   2   8         72.86         74.38         2.68 o                         
   4   2   8        475.11        446.37         4.76 o                         
   5   2   8          8.73          5.98         1.64 o                         
   6   2   8         73.74         69.40         3.63 o                         
   7   2   8         29.90         35.54         2.20 o                         
   8   2   8          2.84          1.01         1.72 o                         
   9   2   8          0.64         -0.19         3.11 o                         
  10   2   8          1.31          2.28         3.76 o                         
 -10   3   8          0.18        239.30       110.27 o                         
  -9   3   8          4.13          9.79        40.37 o                         
  -8   3   8         35.85         24.82        15.90 o                         
  -7   3   8         44.38         41.04         5.51 o                         
  -6   3   8         18.55         26.70         5.87 o                         
  -5   3   8        620.48        650.16         8.23 o                         
  -4   3   8        491.65        452.79         5.51 o                         
  -3   3   8       1552.97       1607.90        15.99 o                         
  -2   3   8       1061.15       1108.23         9.90 o                         
  -1   3   8       3122.50       3382.15        26.07 o                         
   0   3   8       7746.40      10680.17        79.30 o                         
   1   3   8       1821.54       1913.49        14.89 o                         
   2   3   8         32.56         36.87         1.60 o                         
   3   3   8        728.67        712.75         6.39 o                         
   4   3   8        683.82        702.80         8.34 o                         
   5   3   8       1579.25       1750.88        14.52 o                         
   6   3   8          7.67          8.01         1.72 o                         
   7   3   8         13.78          5.99         3.08 o                         
   8   3   8          0.68         -1.29         2.00 o                         
   9   3   8          3.24          1.22         1.66 o                         
  10   3   8          0.81          1.67         3.51 o                         
  -9   4   8          0.72          1.37         5.61 o                         
  -8   4   8         23.35         23.33         3.64 o                         
  -7   4   8          8.59          9.89         8.46 o                         
  -6   4   8          4.60          5.37         2.12 o                         
  -5   4   8        136.97        141.55         5.45 o                         
  -4   4   8        316.91        318.59         4.85 o                         
  -3   4   8       1367.56       1391.44        14.21 o                         
  -2   4   8        555.38        533.37         5.57 o                         
  -1   4   8        322.91        319.60         6.14 o                         
   0   4   8        306.48        265.88         3.43 o                         
   1   4   8        348.85        341.18         4.14 o                         
   2   4   8        710.22        712.99         7.51 o                         
   3   4   8        821.25        865.38         8.13 o                         
   4   4   8        725.07        741.24         7.38 o                         
   5   4   8         16.81         14.60         1.59 o                         
   6   4   8         12.26         18.37         2.38 o                         
   7   4   8         48.18         51.70         2.78 o                         
   8   4   8          2.39          1.31         2.62 o                         
   9   4   8          0.82         -1.87         4.51 o                         
 -10   5   8          5.00          0.98        20.80 o                         
  -9   5   8          4.83          2.53         2.39 o                         
  -8   5   8          3.14          1.81        12.59 o                         
  -7   5   8          6.56          1.43         8.98 o                         
  -6   5   8          0.52          0.35         2.49 o                         
  -5   5   8          4.46          4.62         6.57 o                         
  -4   5   8        174.93        169.94         3.89 o                         
  -3   5   8         65.18         83.36         6.97 o                         
  -2   5   8         79.89         74.05         7.24 o                         
  -1   5   8        408.56        404.21         5.18 o                         
   0   5   8          7.75          6.74         3.53 o                         
   1   5   8         99.07         86.55         3.40 o                         
   2   5   8          0.38          1.54         2.74 o                         
   3   5   8        749.55        715.38         7.44 o                         
   4   5   8         18.76         18.70         5.43 o                         
   5   5   8          6.01          3.28         1.67 o                         
   6   5   8         12.60         11.40         1.92 o                         
   7   5   8         20.36         22.55         2.77 o                         
   8   5   8          1.05          0.10         2.29 o                         
   9   5   8          0.84          1.40         1.71 o                         
  -9   6   8          7.44          5.33        19.46 o                         
  -8   6   8         41.06         37.93        11.85 o                         
  -7   6   8         55.88         70.90        15.83 o                         
  -6   6   8          7.69          8.24        17.85 o                         
  -5   6   8         18.30         18.99         3.51 o                         
  -4   6   8        411.01        441.23         6.98 o                         
  -3   6   8        440.53        463.91         6.98 o                         
  -2   6   8        547.70        526.40         6.27 o                         
  -1   6   8          9.26          8.64         4.11 o                         
   0   6   8         42.94         47.55         3.04 o                         
   1   6   8         11.46          7.91         2.38 o                         
   2   6   8         22.56         24.49         2.99 o                         
   3   6   8        192.32        174.30         4.41 o                         
   4   6   8        324.62        333.01         5.66 o                         
   5   6   8         23.24         19.40         3.34 o                         
   6   6   8         17.49         16.61         2.17 o                         
   7   6   8         27.42         37.33         3.10 o                         
   8   6   8         20.63         21.14         2.89 o                         
   9   6   8          0.27         -3.86         3.86 o                         
  -9   7   8          2.71          3.95         3.49 o                         
  -8   7   8          0.02          0.50         3.08 o                         
  -7   7   8          5.14          9.89         3.52 o                         
  -6   7   8         23.39         25.49        10.94 o                         
  -5   7   8          4.64          4.53         2.32 o                         
  -4   7   8         87.48         86.78         8.93 o                         
  -3   7   8         66.95         49.71         6.94 o                         
  -2   7   8          4.89          5.99         1.79 o                         
  -1   7   8       1157.09       1178.86        13.85 o                         
   0   7   8        485.98        448.25         5.49 o                         
   1   7   8       1807.44       1963.09        17.17 o                         
   2   7   8          6.36          5.14         5.34 o                         
   3   7   8        342.49        329.10         5.24 o                         
   4   7   8         52.42         55.31         7.90 o                         
   5   7   8          2.60          3.84         2.42 o                         
   6   7   8          0.60          0.68         2.39 o                         
   7   7   8          0.20         -1.57         2.44 o                         
   8   7   8          0.12          1.67         2.72 o                         
  -8   8   8          0.32          4.23        16.17 o                         
  -7   8   8          0.46         -1.39         2.92 o                         
  -6   8   8         14.24         20.97         7.71 o                         
  -5   8   8         12.63         12.28         7.01 o                         
  -4   8   8         15.66          9.82         9.42 o                         
  -3   8   8          4.10          4.76         6.44 o                         
  -2   8   8         28.69         28.29         3.95 o                         
  -1   8   8         67.13         82.74        12.17 o                         
   0   8   8          0.10          0.04         3.63 o                         
   1   8   8         57.76         52.84         9.66 o                         
   2   8   8         12.23         12.82         5.28 o                         
   3   8   8         10.47          9.13         4.45 o                         
   4   8   8         52.53         59.75         3.78 o                         
   5   8   8         19.04         24.70         5.73 o                         
   6   8   8          8.48          9.17         2.80 o                         
   7   8   8          4.10          0.88         3.11 o                         
   8   8   8          0.05         -1.97         3.17 o                         
  -8   9   8          1.12          3.87        13.81 o                         
  -7   9   8         19.50         26.46        11.64 o                         
  -6   9   8          2.32          2.91         9.21 o                         
  -5   9   8         67.55         80.14         5.16 o                         
  -4   9   8         16.69          6.92         7.78 o                         
  -3   9   8        138.60        118.05         8.23 o                         
  -2   9   8          2.11         -1.72        12.30 o                         
  -1   9   8         17.95         20.24         9.69 o                         
   0   9   8        184.22        191.65        13.01 o                         
   1   9   8        192.21        187.82         4.92 o                         
   2   9   8         10.57         13.02         7.23 o                         
   3   9   8         55.88         61.65         6.76 o                         
   4   9   8         10.68         14.15         8.84 o                         
   5   9   8          0.58         -0.37         2.58 o                         
   6   9   8          0.13         -2.93         2.93 o                         
   7   9   8          1.16          2.64         3.01 o                         
  -7  10   8          5.80        203.36       165.07 o                         
  -6  10   8          2.56          1.59        10.16 o                         
  -5  10   8          0.08          7.23        17.11 o                         
  -4  10   8         50.06         62.62         4.85 o                         
  -3  10   8          6.06          7.24        14.19 o                         
  -2  10   8          6.72          4.58         4.11 o                         
  -1  10   8         50.21         42.09         7.00 o                         
   0  10   8         11.78         13.86         2.61 o                         
   1  10   8         13.53         16.53         2.65 o                         
   2  10   8         36.34         35.40         7.65 o                         
   3  10   8         26.35         34.16         6.72 o                         
   4  10   8         16.54         17.73         5.71 o                         
   5  10   8          1.19         -0.61         3.54 o                         
   6  10   8          0.40         -2.06         3.79 o                         
  -6  11   8          2.64        306.89       167.97 o                         
  -5  11   8         26.84         23.43        21.77 o                         
  -4  11   8          0.52          8.45        14.18 o                         
  -3  11   8         71.24         69.81        12.77 o                         
  -2  11   8          0.39         -1.48         2.60 o                         
  -1  11   8          0.48         -0.02         3.04 o                         
   0  11   8          0.54         -4.71         4.71 o                         
   1  11   8          0.03         -1.39         3.03 o                         
   2  11   8          6.57          3.88         3.02 o                         
   3  11   8          2.27         -0.85         3.03 o                         
   4  11   8          0.06         -2.51         3.18 o                         
  -4  12   8         14.90         23.78         6.05 o                         
  -3  12   8          0.57          1.74         5.13 o                         
  -2  12   8          0.23         -1.95         3.03 o                         
  -1  12   8          3.89          1.03         4.32 o                         
   0  12   8          1.43          0.54         3.91 o                         
   1  12   8          0.27          0.31         3.62 o                         
   2  12   8          4.07          3.52         4.24 o                         
   3  12   8          0.23         -1.29         3.93 o                         
   4  12   8          2.57          1.12         7.65 o                         
  -1  13   8         29.78         25.31         4.45 o                         
   0  13   8          8.10         10.67         4.35 o                         
   1  13   8         10.52         15.21         5.61 o                         
 -10   1   9         12.09         15.34         3.69 o                         
  -9   1   9          4.86         -0.80         5.40 o                         
  -8   1   9         39.81         33.63         8.06 o                         
  -7   1   9         92.95        101.60        17.07 o                         
  -6   1   9        522.36        528.45         8.85 o                         
  -5   1   9        114.94         99.32         3.36 o                         
  -4   1   9         37.66         35.01         6.28 o                         
  -3   1   9          0.29          1.11         0.89 o                         
  -2   1   9        341.22        303.21         3.55 o                         
  -1   1   9       1611.73       1671.91        13.05 o                         
   0   1   9       1572.31       1557.89        11.76 o                         
   1   1   9       2159.51       2264.99        16.57 o                         
   2   1   9       1103.45       1191.27         9.50 o                         
   3   1   9        160.32        149.19         5.32 o                         
   4   1   9        617.96        605.71         6.79 o                         
   5   1   9        292.00        304.90         4.13 o                         
   6   1   9        158.51        149.66         3.53 o                         
   7   1   9         29.82         27.84         2.80 o                         
   8   1   9         13.27         17.07         2.33 o                         
   9   1   9         12.38         10.89         2.23 o                         
  10   1   9          1.26          0.47         3.50 o                         
 -10   2   9          0.01         -4.47         5.38 o                         
  -9   2   9          3.91          4.16         5.08 o                         
  -8   2   9         50.93         53.75         4.57 o                         
  -7   2   9         15.08         20.48         2.53 o                         
  -6   2   9          0.19          2.08         1.62 o                         
  -5   2   9          9.38         11.78         1.63 o                         
  -4   2   9       2067.71       2342.83        24.55 o                         
  -3   2   9       3387.88       3908.20        36.07 o                         
  -2   2   9       2524.33       2688.35        21.30 o                         
  -1   2   9        753.35        834.19         7.22 o                         
   0   2   9       2269.19       2296.96        17.55 o                         
   1   2   9       1641.08       1483.13        11.41 o                         
   2   2   9       1638.72       1701.44        13.03 o                         
   3   2   9        221.42        226.97         4.76 o                         
   4   2   9         47.65         48.45         2.69 o                         
   5   2   9         72.31         52.46         2.00 o                         
   6   2   9         35.69         33.19         2.01 o                         
   7   2   9         44.39         55.39         2.94 o                         
   8   2   9          3.53          5.98         2.05 o                         
   9   2   9         15.43         13.05         2.64 o                         
  10   2   9          2.22          6.83         3.72 o                         
 -10   3   9          0.12        242.23       112.11 o                         
  -9   3   9          0.88         25.02       102.63 o                         
  -8   3   9          1.70         -0.41        12.85 o                         
  -7   3   9         12.92         10.32         2.64 o                         
  -6   3   9          5.80          7.45         2.63 o                         
  -5   3   9          0.77          2.21         4.95 o                         
  -4   3   9         75.22         71.37         3.15 o                         
  -3   3   9          1.38          2.46         4.24 o                         
  -2   3   9         74.75         74.99         3.54 o                         
  -1   3   9         19.73         25.86         1.35 o                         
   0   3   9        277.53        294.03         3.54 o                         
   1   3   9         19.31         18.70         1.40 o                         
   2   3   9         54.17         53.98         3.62 o                         
   3   3   9          0.58          3.01         1.83 o                         
   4   3   9         39.40         41.20         1.85 o                         
   5   3   9        201.25        196.29         3.47 o                         
   6   3   9          1.23          1.09         1.74 o                         
   7   3   9          1.14         -1.93         2.12 o                         
   8   3   9          3.07          3.51         2.32 o                         
   9   3   9          0.36          0.40         2.21 o                         
  -9   4   9          4.00          4.11         2.71 o                         
  -8   4   9         60.65         69.45         6.55 o                         
  -7   4   9          2.41          1.43        13.02 o                         
  -6   4   9          5.81          3.70         4.00 o                         
  -5   4   9          2.92         10.58         9.66 o                         
  -4   4   9        511.94        513.05         5.87 o                         
  -3   4   9       1095.14       1092.51        11.82 o                         
  -2   4   9       1051.55        994.57         9.53 o                         
  -1   4   9         17.80         13.21         4.92 o                         
   0   4   9        550.60        540.48         6.41 o                         
   1   4   9       1556.93       1596.79        13.54 o                         
   2   4   9        126.10        114.66         2.64 o                         
   3   4   9        135.09        115.00         4.15 o                         
   4   4   9         79.74         92.19         3.33 o                         
   5   4   9        187.57        180.45         3.45 o                         
   6   4   9          0.25          0.62         1.70 o                         
   7   4   9          7.11          6.79         2.28 o                         
   8   4   9          0.08         -1.35         2.24 o                         
   9   4   9          3.37          0.66         2.29 o                         
 -10   5   9          6.17          6.74         2.96 o                         
  -9   5   9          6.12          3.29         3.02 o                         
  -8   5   9         32.24         25.32        18.67 o                         
  -7   5   9        119.97        121.88        23.06 o                         
  -6   5   9        225.37        227.58         6.03 o                         
  -5   5   9          3.91          5.68         2.72 o                         
  -4   5   9         18.48         15.09         8.06 o                         
  -3   5   9         44.94         45.61        10.03 o                         
  -2   5   9        433.12        444.04         6.05 o                         
  -1   5   9        968.74        969.44         8.85 o                         
   0   5   9       1666.96       1748.84        14.72 o                         
   1   5   9       1701.12       1764.02        14.90 o                         
   2   5   9        151.41        143.38         6.92 o                         
   3   5   9        126.04        120.73         3.05 o                         
   4   5   9        398.70        405.46         5.72 o                         
   5   5   9        180.98        187.22         8.32 o                         
   6   5   9         85.14         84.79         3.82 o                         
   7   5   9          0.02          0.83         2.37 o                         
   8   5   9          5.91         10.69         2.30 o                         
   9   5   9          1.51         -0.57         3.21 o                         
  -9   6   9          3.25          0.97        15.22 o                         
  -8   6   9          6.68          6.31         3.05 o                         
  -7   6   9          9.37          2.33        13.95 o                         
  -6   6   9          3.67          5.70         3.56 o                         
  -5   6   9          0.28          0.57         6.08 o                         
  -4   6   9        146.05        138.04        11.86 o                         
  -3   6   9         46.56         56.93         6.97 o                         
  -2   6   9         63.20         63.34         9.15 o                         
  -1   6   9          0.09         -0.89         4.66 o                         
   0   6   9          1.27          7.02         3.52 o                         
   1   6   9        171.52        153.17         9.22 o                         
   2   6   9         11.16         14.75         3.11 o                         
   3   6   9        340.55        377.14         5.23 o                         
   4   6   9          0.66         -0.97         2.83 o                         
   5   6   9          2.55          0.91         2.23 o                         
   6   6   9          0.04          4.94         9.22 o                         
   7   6   9          2.00          5.98         2.75 o                         
   8   6   9          9.17         15.05         3.07 o                         
  -9   7   9         12.48         13.79         9.71 o                         
  -8   7   9          2.02         10.32        10.02 o                         
  -7   7   9          7.38          9.46         7.03 o                         
  -6   7   9         18.04        -67.62       121.46 o                         
  -5   7   9          3.60          4.87         6.88 o                         
  -4   7   9          7.96          6.06         3.01 o                         
  -3   7   9         58.95         40.44         8.12 o                         
  -2   7   9         11.93         11.56         5.60 o                         
  -1   7   9          3.84          5.39         3.09 o                         
   0   7   9        101.08         99.04         8.97 o                         
   1   7   9         51.54         52.38         5.91 o                         
   2   7   9         81.16         84.75         7.19 o                         
   3   7   9         45.04         42.55         5.52 o                         
   4   7   9         12.82         10.63         3.82 o                         
   5   7   9         47.90         61.96         4.28 o                         
   6   7   9         16.55         18.94         2.85 o                         
   7   7   9          0.44         -2.41         2.55 o                         
   8   7   9          6.71          4.90         3.59 o                         
  -8   8   9          0.16          1.63         3.43 o                         
  -7   8   9         17.30         12.59         8.06 o                         
  -6   8   9         34.59         34.87         6.85 o                         
  -5   8   9         26.82         30.84         5.54 o                         
  -4   8   9        154.11        148.30        13.53 o                         
  -3   8   9        449.66        455.81         7.47 o                         
  -2   8   9         67.68        -75.25        75.37 o                         
  -1   8   9         52.15        -72.74        75.77 o                         
   0   8   9        178.81        179.59        12.98 o                         
   1   8   9        116.86        126.97         7.73 o                         
   2   8   9         87.95         93.76         4.64 o                         
   3   8   9         40.19         37.87         8.12 o                         
   4   8   9          0.67          0.98         3.76 o                         
   5   8   9         20.82         20.62         2.88 o                         
   6   8   9          8.20          5.61         2.73 o                         
   7   8   9          0.12         -2.94         3.11 o                         
  -7   9   9          2.60         -1.80         5.21 o                         
  -6   9   9          6.09          7.95         3.02 o                         
  -5   9   9          0.95          1.43         2.99 o                         
  -4   9   9          7.26          5.03         3.34 o                         
  -3   9   9          3.24         -3.60         3.99 o                         
  -2   9   9         40.68         37.93         8.25 o                         
  -1   9   9        115.32        105.98        10.94 o                         
   0   9   9         54.49         40.73         4.96 o                         
   1   9   9          9.70          5.95         2.43 o                         
   2   9   9          4.32          7.06         2.65 o                         
   3   9   9         34.70         31.77        12.78 o                         
   4   9   9         29.96         24.84         7.87 o                         
   5   9   9         49.61         51.18         9.98 o                         
   6   9   9          2.32         -3.06         3.56 o                         
   7   9   9          0.55         -0.57         3.72 o                         
  -7  10   9          6.91        134.39       168.44 o                         
  -6  10   9          3.80          5.71        12.60 o                         
  -5  10   9          6.09         10.00         9.72 o                         
  -4  10   9         44.15         57.37         8.01 o                         
  -3  10   9         13.37         20.74        12.11 o                         
  -2  10   9         12.79         14.02         2.72 o                         
  -1  10   9         10.44          4.30         8.93 o                         
   0  10   9          2.28          2.36         6.28 o                         
   1  10   9         31.53         35.01         4.62 o                         
   2  10   9          2.19          2.40         3.01 o                         
   3  10   9          4.85          1.96         3.12 o                         
   4  10   9          2.42         10.13        38.25 o                         
  -5  11   9          2.12          4.10        12.85 o                         
  -4  11   9          0.20          1.29        14.03 o                         
  -3  11   9         10.98         11.80        19.92 o                         
  -2  11   9         27.95         46.86        10.25 o                         
  -1  11   9          2.76         -7.40         7.69 o                         
   0  11   9         29.42         28.18         4.35 o                         
   1  11   9         80.81         74.01         5.08 o                         
   2  11   9          1.52          1.53         3.67 o                         
   3  11   9          2.02         -2.77         3.90 o                         
   4  11   9          7.19         11.38         4.56 o                         
   5  11   9          5.74         10.57         7.00 o                         
  -4  12   9          0.07        237.68       160.26 o                         
  -3  12   9          3.06          9.70         5.86 o                         
  -2  12   9          3.72          0.25         2.93 o                         
  -1  12   9          0.04          2.70         3.48 o                         
   0  12   9          5.46          3.43         4.18 o                         
   1  12   9          7.90          4.70         3.83 o                         
   2  12   9          0.26         -0.32         3.74 o                         
   3  12   9          3.22          3.35         6.95 o                         
 -10   0  10          0.55          0.56         2.77 o                         
  -9   0  10         41.61         46.91         3.18 o                         
  -8   0  10          9.09         11.33        12.76 o                         
  -7   0  10          3.30          5.47        17.60 o                         
  -6   0  10          0.28         -0.86        11.78 o                         
  -5   0  10        274.80        286.10         7.12 o                         
  -4   0  10       2901.13       3291.82        41.40 o                         
  -3   0  10       2399.13       2624.91        29.43 o                         
  -2   0  10       1403.11       1464.96        18.93 o                         
  -1   0  10        771.17        764.61        10.21 o                         
   0   0  10        230.57        177.64         3.65 o                         
   1   0  10       2500.39       2546.52        26.38 o                         
   2   0  10       3459.50       3887.85        43.14 o                         
   3   0  10        365.41        316.44         5.60 o                         
   4   0  10         19.47         21.31         2.22 o                         
   5   0  10        283.04        295.25         5.76 o                         
   6   0  10         32.85         46.91         3.23 o                         
   7   0  10          1.82          3.00         3.85 o                         
   8   0  10          4.45          2.37         5.81 o                         
   9   0  10         32.02         18.83         4.60 o                         
 -10   1  10          5.69          5.31         1.73 o                         
  -9   1  10         19.64         24.17         4.96 o                         
  -8   1  10          8.18          6.75         4.01 o                         
  -7   1  10         20.72         16.07         4.14 o                         
  -6   1  10        259.03        262.11         5.00 o                         
  -5   1  10         18.38         17.32         2.68 o                         
  -4   1  10          0.85          0.91         3.81 o                         
  -3   1  10        801.12        761.57         7.09 o                         
  -2   1  10       2247.41       2363.33        19.78 o                         
  -1   1  10        983.19        941.59         8.12 o                         
   0   1  10        926.77        895.94         7.47 o                         
   1   1  10          1.71          4.61         2.51 o                         
   2   1  10         10.79         12.40         1.28 o                         
   3   1  10         78.36         77.44         2.13 o                         
   4   1  10         49.76         55.43         2.00 o                         
   5   1  10         98.78         99.09         2.72 o                         
   6   1  10        100.62        101.61         3.62 o                         
   7   1  10         75.07         69.26         4.52 o                         
   8   1  10         20.91         15.92         2.88 o                         
   9   1  10          1.41          1.82         1.64 o                         
 -10   2  10          1.03          0.57         1.93 o                         
  -9   2  10          0.51         -0.55         3.11 o                         
  -8   2  10          4.22          4.35         4.40 o                         
  -7   2  10          0.08         -0.58         2.01 o                         
  -6   2  10         51.65         51.80         3.49 o                         
  -5   2  10         12.71         17.43         2.55 o                         
  -4   2  10        262.93        249.07         5.87 o                         
  -3   2  10        300.36        264.13         3.61 o                         
  -2   2  10          6.89          7.03         1.23 o                         
  -1   2  10         16.89         16.56         1.53 o                         
   0   2  10          3.06         10.28         2.65 o                         
   1   2  10       1120.92       1178.18        10.58 o                         
   2   2  10        466.77        424.26         4.56 o                         
   3   2  10        326.81        317.81         4.75 o                         
   4   2  10          9.41          6.44         1.72 o                         
   5   2  10          6.35          6.46         1.62 o                         
   6   2  10         32.01         35.46         2.17 o                         
   7   2  10         64.99         57.32         4.38 o                         
   8   2  10          6.12          0.12         2.55 o                         
   9   2  10          1.30         -1.04         1.19 o                         
  -9   3  10          0.87          6.33        47.32 o                         
  -8   3  10          1.81          0.46         2.54 o                         
  -7   3  10        453.58        453.48         7.07 o                         
  -6   3  10       1140.44       1242.50        14.54 o                         
  -5   3  10        575.10        588.70         8.10 o                         
  -4   3  10        195.78        172.95         8.48 o                         
  -3   3  10        522.94        525.69         6.08 o                         
  -2   3  10       2934.85       3301.32        27.25 o                         
  -1   3  10       1487.45       1549.00        13.01 o                         
   0   3  10       1061.51       1065.89         9.89 o                         
   1   3  10        102.84        106.03         4.91 o                         
   2   3  10         57.80         52.57         3.38 o                         
   3   3  10          3.43          3.61         3.02 o                         
   4   3  10          5.02          3.50         1.50 o                         
   5   3  10          3.15          0.43         1.90 o                         
   6   3  10          9.93          6.89         1.80 o                         
   7   3  10         22.62         16.18         2.65 o                         
   8   3  10          0.03          0.46         2.81 o                         
   9   3  10         11.04         11.96         2.91 o                         
  -9   4  10          7.88          3.76         4.36 o                         
  -8   4  10         61.48         64.16         7.22 o                         
  -7   4  10          1.69         -3.39         8.70 o                         
  -6   4  10          0.03          2.96         4.10 o                         
  -5   4  10        142.14        135.16        12.87 o                         
  -4   4  10        190.70        186.34         6.52 o                         
  -3   4  10        231.71        225.46         8.25 o                         
  -2   4  10       1126.21       1182.37        10.36 o                         
  -1   4  10         17.97         13.49         3.91 o                         
   0   4  10        768.38        727.48         7.13 o                         
   1   4  10        752.01        713.12         7.62 o                         
   2   4  10        809.32        786.87         7.55 o                         
   3   4  10        355.85        350.38         6.00 o                         
   4   4  10         47.98         50.05         2.28 o                         
   5   4  10         77.99         71.79         2.65 o                         
   6   4  10         30.44         37.32         2.21 o                         
   7   4  10          7.32          3.68         3.02 o                         
   8   4  10          0.58         -1.94         2.65 o                         
   9   4  10          0.34          1.85         2.79 o                         
  -9   5  10         13.38          9.24         3.40 o                         
  -8   5  10         42.59         13.52        45.18 o                         
  -7   5  10          3.31          1.55        14.11 o                         
  -6   5  10          9.40          6.84         2.95 o                         
  -5   5  10         39.68         33.03         1.95 o                         
  -4   5  10         11.45         13.17         3.14 o                         
  -3   5  10         36.35         33.25         8.85 o                         
  -2   5  10        108.18        115.04         3.08 o                         
  -1   5  10         45.37         43.81         3.31 o                         
   0   5  10          3.45          3.65         4.56 o                         
   1   5  10         54.97         38.63         6.33 o                         
   2   5  10        164.44        163.20         7.57 o                         
   3   5  10         26.58         23.32         4.69 o                         
   4   5  10          3.72          4.78         1.88 o                         
   5   5  10          8.81          6.78         2.48 o                         
   6   5  10          1.20          1.79         2.24 o                         
   7   5  10         27.26         28.58         3.33 o                         
   8   5  10          2.90          3.20         2.77 o                         
   9   5  10          0.00         -2.66         2.66 o                         
  -9   6  10          0.07          0.87        13.12 o                         
  -8   6  10          2.94          1.56         3.03 o                         
  -7   6  10          1.08         -0.85         6.11 o                         
  -6   6  10          5.24          7.54         3.13 o                         
  -5   6  10         56.58         59.54         4.93 o                         
  -4   6  10        287.60        282.27         5.25 o                         
  -3   6  10        282.09        294.03        13.54 o                         
  -2   6  10        641.63        587.33         6.57 o                         
  -1   6  10        203.27        194.65         7.01 o                         
   0   6  10        337.64        350.13         5.16 o                         
   1   6  10        349.00        335.06         4.32 o                         
   2   6  10        889.87        918.93         9.36 o                         
   3   6  10         18.83         20.49         4.40 o                         
   4   6  10          1.03          0.35         1.98 o                         
   5   6  10         48.81         54.91         3.61 o                         
   6   6  10         27.84         36.86         3.09 o                         
   7   6  10          1.80          2.51         2.80 o                         
   8   6  10          0.54         -2.53         2.89 o                         
  -8   7  10          0.32          3.35        15.35 o                         
  -7   7  10          5.88          6.25         5.31 o                         
  -6   7  10         25.29         23.77         5.60 o                         
  -5   7  10        145.19        130.83         9.17 o                         
  -4   7  10          5.62          7.11         5.16 o                         
  -3   7  10        267.91        268.15         6.09 o                         
  -2   7  10        370.09        360.41         6.02 o                         
  -1   7  10        383.68        361.83         5.43 o                         
   0   7  10         32.48         37.55         3.13 o                         
   1   7  10         19.81         19.93         2.24 o                         
   2   7  10          5.23          3.93         4.56 o                         
   3   7  10          4.15          4.76         4.80 o                         
   4   7  10         26.33         31.69         6.72 o                         
   5   7  10         32.21         28.45        10.18 o                         
   6   7  10         24.60         20.79         3.03 o                         
   7   7  10          3.21          7.99         3.67 o                         
   8   7  10          0.57         -0.24         3.50 o                         
  -8   8  10          2.41          1.50         7.43 o                         
  -7   8  10         18.90         22.22         7.92 o                         
  -6   8  10          0.93          2.20         2.74 o                         
  -5   8  10          5.53          8.19         3.08 o                         
  -4   8  10          0.13          3.49         6.42 o                         
  -3   8  10          5.87          6.82         3.18 o                         
  -2   8  10          0.23         -1.39         9.25 o                         
  -1   8  10          0.36         -3.91         7.51 o                         
   0   8  10         23.78         26.45         2.56 o                         
   1   8  10        100.56        107.94         4.61 o                         
   2   8  10          0.37         -2.59         3.27 o                         
   3   8  10         10.43          5.47         2.53 o                         
   4   8  10         14.68          7.26         8.52 o                         
   5   8  10          3.85          1.27         2.88 o                         
   6   8  10          0.94          1.32         3.67 o                         
   7   8  10          0.00         -2.44         3.35 o                         
  -7   9  10          0.49          3.67         4.40 o                         
  -6   9  10         25.43         22.59         2.87 o                         
  -5   9  10         37.14         35.47         9.02 o                         
  -4   9  10          6.77          4.43         4.21 o                         
  -3   9  10        122.95        139.63        13.69 o                         
  -2   9  10        142.03        163.06        19.59 o                         
  -1   9  10        153.70        168.24        12.04 o                         
   0   9  10         16.03         15.46         6.49 o                         
   1   9  10          1.14          0.94         4.24 o                         
   2   9  10          0.27         -2.03         2.79 o                         
   3   9  10          0.91          0.94         7.39 o                         
   4   9  10          0.31         15.01        61.05 o                         
   6   9  10          0.79          4.69         3.61 o                         
  -6  10  10          2.96          0.91         8.86 o                         
  -5  10  10         12.12          4.17        10.84 o                         
  -4  10  10         20.72         20.07        10.79 o                         
  -3  10  10          0.97         -2.94        10.96 o                         
  -2  10  10         81.81         66.10         7.54 o                         
  -1  10  10         24.36         22.84         8.56 o                         
   0  10  10         53.21         48.61        10.04 o                         
   1  10  10         36.57         26.39        12.42 o                         
   2  10  10         80.28         71.78        22.57 o                         
  -5  11  10          7.05          4.49        11.07 o                         
  -4  11  10          0.28         83.92       154.41 o                         
  -3  11  10          4.39        108.56       174.06 o                         
  -2  11  10          0.04          5.46        32.08 o                         
  -1  11  10          6.70         11.99        30.13 o                         
   0  11  10          0.04          0.34         3.55 o                         
   1  11  10          0.98          1.60         4.03 o                         
   2  11  10          1.47          0.92         4.66 o                         
   3  11  10          0.20         -0.79         3.65 o                         
   4  11  10          0.47          2.44         4.16 o                         
  -3  12  10         49.28         57.12        42.59 o                         
  -2  12  10         10.30         11.89         5.53 o                         
  -1  12  10         12.12         13.13         3.72 o                         
   0  12  10          6.58          6.15         3.78 o                         
   1  12  10          0.70         -2.88         3.80 o                         
   2  12  10         14.03         18.19         9.35 o                         
 -10   1  11          1.04          2.08         1.72 o                         
  -9   1  11          1.78          3.65         2.85 o                         
  -8   1  11          0.18          0.14        10.80 o                         
  -7   1  11         27.46         24.99        12.52 o                         
  -6   1  11         55.94         55.59        17.88 o                         
  -5   1  11       1034.03       1063.68        11.78 o                         
  -4   1  11        718.47        700.17         8.52 o                         
  -3   1  11        489.99        502.15         5.33 o                         
  -2   1  11       3545.12       4023.88        31.39 o                         
  -1   1  11       5002.03       6184.39        44.85 o                         
   0   1  11       1021.04       1043.22         9.11 o                         
   1   1  11         29.61         31.27         3.84 o                         
   2   1  11        116.33         95.98         2.77 o                         
   3   1  11        693.95        706.74         6.74 o                         
   4   1  11        205.62        214.92         3.57 o                         
   5   1  11          3.98          5.25         1.75 o                         
   6   1  11         12.15         14.08         2.01 o                         
   7   1  11          2.54          2.42         2.14 o                         
   8   1  11          0.62         -2.46         2.46 o                         
   9   1  11         20.41          6.40         3.21 o                         
 -10   2  11          0.26         11.20        20.16 o                         
  -9   2  11         17.22         18.97         5.56 o                         
  -8   2  11         40.77         41.84         7.71 o                         
  -7   2  11         31.54         26.39        14.73 o                         
  -6   2  11          3.25          1.32         1.92 o                         
  -5   2  11        851.95        870.10        11.05 o                         
  -4   2  11       1525.29       1647.09        15.52 o                         
  -3   2  11        584.42        588.00         6.18 o                         
  -2   2  11       1369.89       1430.33        12.44 o                         
  -1   2  11        454.00        417.18         4.89 o                         
   0   2  11        430.86        411.02         7.75 o                         
   1   2  11       1082.23       1123.91         9.32 o                         
   2   2  11       1052.56       1049.43         8.94 o                         
   3   2  11        380.19        343.63         5.61 o                         
   4   2  11         36.92         30.33         1.85 o                         
   5   2  11         14.00         16.21         1.93 o                         
   6   2  11         42.06         45.77         2.42 o                         
   7   2  11          0.89          0.99         2.38 o                         
   8   2  11          0.84         -1.40         2.44 o                         
   9   2  11          2.38          3.79         3.13 o                         
  -8   3  11          2.12         -2.71         6.26 o                         
  -7   3  11         32.17         36.51        16.33 o                         
  -6   3  11        100.36        105.11         7.37 o                         
  -5   3  11         14.21         18.13         2.43 o                         
  -4   3  11          0.02         -1.39         5.04 o                         
  -3   3  11          0.21          0.92         2.78 o                         
  -2   3  11         19.42         12.12         4.55 o                         
  -1   3  11        211.74        214.52         5.04 o                         
   0   3  11        496.73        502.60         5.34 o                         
   1   3  11         20.56         26.84         1.59 o                         
   2   3  11        114.63        105.02         2.62 o                         
   3   3  11          4.24          2.75         3.98 o                         
   4   3  11         32.45         29.10         2.73 o                         
   5   3  11          0.23          0.96         1.84 o                         
   6   3  11         25.64         24.25         2.21 o                         
   7   3  11         13.45         12.29         2.35 o                         
   8   3  11          0.19          2.74         2.50 o                         
   9   3  11          0.02         -2.50         2.50 o                         
  -9   4  11          7.51          5.90         6.19 o                         
  -8   4  11          0.13         -5.74         5.74 o                         
  -7   4  11         11.95          3.02        13.99 o                         
  -6   4  11          5.20          1.43         6.21 o                         
  -5   4  11        388.99        371.64         6.30 o                         
  -4   4  11        318.05        321.34        12.59 o                         
  -3   4  11        213.30        197.98         6.52 o                         
  -2   4  11        111.04         88.93         6.15 o                         
  -1   4  11          0.87          2.00         5.75 o                         
   0   4  11        829.86        799.60         7.84 o                         
   1   4  11         28.42         24.91         1.68 o                         
   2   4  11        513.02        483.05         5.55 o                         
   3   4  11        104.19         93.79         4.86 o                         
   4   4  11         24.18         23.74         2.21 o                         
   5   4  11         48.54         47.88         2.39 o                         
   6   4  11          2.90          1.93         2.25 o                         
   7   4  11         28.04         28.87         4.85 o                         
   8   4  11          0.03         -2.02         3.02 o                         
  -9   5  11          3.79         -2.47         4.38 o                         
  -8   5  11         16.99          7.78        23.01 o                         
  -7   5  11          2.49          5.09        11.37 o                         
  -6   5  11        136.08        127.60        16.17 o                         
  -5   5  11        216.51        199.41         3.82 o                         
  -4   5  11        138.29        105.85         8.34 o                         
  -3   5  11        139.04        141.05         4.23 o                         
  -2   5  11        977.83        992.23         9.20 o                         
  -1   5  11       1986.11       2075.27        17.26 o                         
   0   5  11       1040.79       1070.96        10.63 o                         
   1   5  11          5.55          3.71         3.52 o                         
   2   5  11       1080.46       1125.07        10.61 o                         
   3   5  11        287.97        292.21         5.31 o                         
   4   5  11        226.05        246.03         4.90 o                         
   5   5  11          5.07          4.60         4.94 o                         
   6   5  11          0.06         -0.39         2.27 o                         
   7   5  11          0.13         -1.71         2.62 o                         
   8   5  11          2.95          5.89         2.90 o                         
  -9   6  11         21.80         26.82         4.49 o                         
  -8   6  11         15.80         13.85        22.48 o                         
  -7   6  11         12.54         13.40        12.73 o                         
  -6   6  11          1.92          3.92         8.98 o                         
  -5   6  11         17.24         17.74         4.20 o                         
  -4   6  11         18.28         25.24         3.90 o                         
  -3   6  11        287.26        256.33         4.95 o                         
  -2   6  11          0.15          2.04         1.83 o                         
  -1   6  11          7.19          8.28         1.99 o                         
   0   6  11          4.71          6.08         2.16 o                         
   1   6  11         22.63         28.44         2.12 o                         
   2   6  11        228.57        233.63         4.29 o                         
   3   6  11        168.29        189.64         4.73 o                         
   4   6  11         47.31         43.88         2.98 o                         
   5   6  11         55.12         59.40         7.76 o                         
   6   6  11          0.53         -2.59         2.59 o                         
   7   6  11          0.67          2.07         3.26 o                         
   8   6  11          2.39          4.37         3.23 o                         
  -8   7  11          0.02          0.66        22.06 o                         
  -7   7  11          0.23         -0.82        10.58 o                         
  -6   7  11          7.75          6.65         9.74 o                         
  -5   7  11         62.48         54.70         5.50 o                         
  -4   7  11          1.80          0.72         5.32 o                         
  -3   7  11         20.47         27.37         5.12 o                         
  -2   7  11        353.55        350.64         5.90 o                         
  -1   7  11        286.87        297.05         9.78 o                         
   0   7  11        453.37        483.33         6.11 o                         
   1   7  11          0.45         -1.03         2.29 o                         
   2   7  11          0.67          0.41         5.07 o                         
   3   7  11         70.98         86.01         5.66 o                         
   4   7  11          0.40         -1.65         2.22 o                         
   5   7  11          1.42         -0.79         5.40 o                         
   6   7  11          5.45          2.61        16.69 o                         
   7   7  11          0.06          1.16         3.47 o                         
  -8   8  11          5.74       -141.32       167.78 o                         
  -7   8  11          2.87          6.06        13.90 o                         
  -6   8  11          5.53         10.75         3.66 o                         
  -5   8  11         65.72         75.74         6.85 o                         
  -4   8  11         87.05         98.88         9.36 o                         
  -3   8  11        137.66        140.11        11.70 o                         
  -2   8  11         23.50         16.49         2.65 o                         
  -1   8  11        181.27        200.41        20.06 o                         
   0   8  11          7.88         10.97         5.28 o                         
   1   8  11        391.98        393.76         6.31 o                         
   2   8  11         81.31         83.27         7.91 o                         
   3   8  11         79.41         78.19         3.79 o                         
   4   8  11          0.04        186.93       110.60 o                         
   5   8  11          2.33        119.61       119.61 o                         
   6   8  11         36.14         44.23        16.06 o                         
   7   8  11          0.07         -0.01         3.95 o                         
  -7   9  11          6.19          9.14         6.66 o                         
  -6   9  11          8.64          4.06         3.68 o                         
  -5   9  11          0.66         -2.20         5.04 o                         
  -4   9  11          0.15         -0.26         3.20 o                         
  -3   9  11          1.42          3.06         9.97 o                         
  -2   9  11        111.56        103.67        12.22 o                         
  -1   9  11         50.47         45.36         4.52 o                         
   0   9  11        135.02        114.52         9.84 o                         
   1   9  11         13.21          5.20         5.38 o                         
   2   9  11          4.84          5.77        20.42 o                         
   4   9  11          0.40        165.89       121.01 o                         
   6   9  11          6.91          5.88         4.71 o                         
  -6  10  11          0.61         83.92       165.57 o                         
  -5  10  11          0.82          2.28        11.44 o                         
  -4  10  11          1.83         -5.14         5.58 o                         
  -3  10  11         17.25          7.07        12.15 o                         
  -2  10  11          0.23         -1.18         8.69 o                         
  -1  10  11          1.48         -0.23        31.67 o                         
   0  10  11          2.76        191.08       130.24 o                         
   1  10  11          5.01          8.49         4.83 o                         
  -4  11  11          2.12          3.55        19.67 o                         
  -3  11  11          0.59        102.57       169.26 o                         
  -2  11  11         16.35        114.38       181.33 o                         
  -1  11  11         68.69         74.98        15.88 o                         
   0  11  11         19.53         21.38         4.47 o                         
   1  11  11          0.54          3.76         4.14 o                         
   2  11  11         50.04         45.20         5.25 o                         
   3  11  11         12.75         11.81         4.20 o                         
  -2  12  11          0.19        284.73       156.58 o                         
  -1  12  11          0.53         -0.53         3.90 o                         
   0  12  11          2.48          3.96         5.20 o                         
   1  12  11          8.27         -0.43        10.74 o                         
 -10   0  12          0.11         -1.50         3.93 o                         
  -9   0  12          0.68         -0.89         2.57 o                         
  -8   0  12          3.86          6.36        13.04 o                         
  -7   0  12         17.92          9.93        13.80 o                         
  -6   0  12         21.01         26.13        13.99 o                         
  -5   0  12        680.52        724.14        13.18 o                         
  -4   0  12        251.72        248.07         8.11 o                         
  -3   0  12       6951.41       9246.00       129.65 o                         
  -2   0  12        403.99        411.52         6.98 o                         
  -1   0  12        292.49        263.34         7.56 o                         
   0   0  12       2005.17       2046.72        21.93 o                         
   1   0  12       1833.88       1956.88        21.31 o                         
   2   0  12        268.62        243.78         8.67 o                         
   3   0  12         16.24         23.25         3.69 o                         
   4   0  12          9.08          3.61         2.50 o                         
   5   0  12          3.13          7.93         2.63 o                         
   6   0  12          2.56          3.87         2.68 o                         
   7   0  12          2.10          3.80         3.36 o                         
   8   0  12          0.21         -2.62         4.37 o                         
   9   0  12          7.39          4.22         6.01 o                         
 -10   1  12          1.05          1.55         5.19 o                         
  -9   1  12          0.06          0.85         3.50 o                         
  -8   1  12         35.80         36.54        12.80 o                         
  -7   1  12          8.30          8.94         8.68 o                         
  -6   1  12        197.02        206.41         4.32 o                         
  -5   1  12         17.96         16.74         4.54 o                         
  -4   1  12        695.05        715.68         7.81 o                         
  -3   1  12        131.08        124.17         3.59 o                         
  -2   1  12         84.64         78.37         3.14 o                         
  -1   1  12        917.45        934.84         8.49 o                         
   0   1  12        160.45        155.39         5.11 o                         
   1   1  12        111.85        107.68         2.58 o                         
   2   1  12        356.46        325.53         4.81 o                         
   3   1  12        123.55        120.25         2.99 o                         
   4   1  12        339.00        332.60         4.56 o                         
   5   1  12          0.37          1.15         1.81 o                         
   6   1  12          0.02         -1.55         1.83 o                         
   7   1  12         32.43         36.03         3.17 o                         
   8   1  12          5.59          4.55         2.66 o                         
   9   1  12          0.00         -2.32         2.32 o                         
 -10   2  12          1.03        262.41       152.14 o                         
  -9   2  12          4.68          1.85        10.10 o                         
  -8   2  12          0.76          8.48        23.88 o                         
  -7   2  12         48.65         35.52        26.98 o                         
  -6   2  12         54.45         56.79         5.20 o                         
  -5   2  12         26.91         28.86         2.65 o                         
  -4   2  12         16.14         21.88         4.18 o                         
  -3   2  12        263.31        242.32         4.40 o                         
  -2   2  12        247.96        228.58         3.57 o                         
  -1   2  12       1040.98       1055.94         9.31 o                         
   0   2  12        256.71        260.92         3.76 o                         
   1   2  12        583.94        547.42         5.90 o                         
   2   2  12         13.51         14.38         2.81 o                         
   3   2  12          0.47          0.55         3.66 o                         
   4   2  12          2.59          0.41         1.79 o                         
   5   2  12         18.68         18.63         1.96 o                         
   6   2  12         10.30         10.47         2.11 o                         
   7   2  12          7.41          5.69         2.42 o                         
   8   2  12          4.83          3.73         2.70 o                         
   9   2  12          1.31          1.98         2.05 o                         
  -8   3  12          0.41         -3.39         3.39 o                         
  -7   3  12         30.66         37.55         2.13 o                         
  -6   3  12         31.98         24.52         8.42 o                         
  -5   3  12         58.69         49.56         7.61 o                         
  -4   3  12         37.85         47.59         4.05 o                         
  -3   3  12        128.19        136.47         6.52 o                         
  -2   3  12       1935.32       2054.69        18.03 o                         
  -1   3  12       1152.80       1169.10        10.20 o                         
   0   3  12       4697.62       5618.25        41.30 o                         
   1   3  12         20.97         23.94         4.23 o                         
   2   3  12         14.32         13.80         4.24 o                         
   3   3  12        831.44        851.84         8.90 o                         
   4   3  12        250.20        263.09         4.19 o                         
   5   3  12        115.07        116.00         4.66 o                         
   6   3  12          3.15          5.90         2.19 o                         
   7   3  12         20.89         19.33         2.75 o                         
   8   3  12          2.34          6.11         2.86 o                         
  -9   4  12          4.25         -2.78         7.97 o                         
  -8   4  12          1.28          1.72         3.39 o                         
  -7   4  12         92.66         91.53         8.04 o                         
  -6   4  12         32.36         29.32         3.46 o                         
  -5   4  12         30.17         39.66         4.62 o                         
  -4   4  12        421.54        416.89         6.14 o                         
  -3   4  12        230.73        230.49         8.29 o                         
  -2   4  12          9.84         12.72         4.73 o                         
  -1   4  12         75.01         61.15         4.70 o                         
   0   4  12        273.89        257.25         4.60 o                         
   1   4  12        976.57       1041.26         9.54 o                         
   2   4  12         68.56         84.31         4.03 o                         
   3   4  12         18.89         19.77         1.93 o                         
   4   4  12         54.75         64.46         2.51 o                         
   5   4  12          6.15          8.40         2.07 o                         
   6   4  12          7.33          3.91         2.72 o                         
   7   4  12          6.97          6.66         2.84 o                         
   8   4  12          1.79         -1.62         3.09 o                         
  -9   5  12          6.12         -0.77         5.49 o                         
  -8   5  12         24.25         20.68         5.61 o                         
  -7   5  12          0.17          1.52         3.75 o                         
  -6   5  12         10.28          3.40        11.88 o                         
  -5   5  12          7.24          7.39         2.60 o                         
  -4   5  12         65.74         55.24         2.45 o                         
  -3   5  12         31.31         27.57         2.13 o                         
  -2   5  12         23.90         26.68         1.76 o                         
  -1   5  12         62.32         55.23         2.54 o                         
   0   5  12          0.95          2.94         3.07 o                         
   1   5  12        130.68        127.92         5.95 o                         
   2   5  12        410.68        399.20         5.43 o                         
   3   5  12          6.64          6.22         2.27 o                         
   4   5  12         36.83         39.41         3.38 o                         
   5   5  12         23.09         23.34         3.28 o                         
   6   5  12          1.48         -0.64         2.66 o                         
   7   5  12          1.07          1.85         2.86 o                         
   8   5  12          0.06          0.01         3.00 o                         
  -8   6  12          1.53         -0.28        37.82 o                         
  -7   6  12          0.42          2.53         3.43 o                         
  -6   6  12          9.28          7.86        13.30 o                         
  -5   6  12        155.21        181.82         5.03 o                         
  -4   6  12        411.55        437.84         6.95 o                         
  -3   6  12        522.87        497.60         6.89 o                         
  -2   6  12         37.70         30.85         4.02 o                         
  -1   6  12         87.42         96.46         4.60 o                         
   0   6  12        519.28        542.78         6.89 o                         
   1   6  12        625.26        640.58         7.19 o                         
   2   6  12        245.16        238.02         5.92 o                         
   3   6  12          2.42          4.16         2.42 o                         
   4   6  12          0.01         -1.03         2.40 o                         
   5   6  12          2.71          3.85         3.48 o                         
   6   6  12          1.14          1.94         3.01 o                         
   7   6  12          1.93          5.61         3.87 o                         
  -8   7  12          1.03         16.70         5.43 o                         
  -7   7  12         13.67         15.10        17.41 o                         
  -6   7  12         11.71         13.24         8.06 o                         
  -5   7  12         10.43          8.87         3.28 o                         
  -4   7  12         19.87         12.94         4.00 o                         
  -3   7  12         42.63         56.52         5.78 o                         
  -2   7  12         17.25         28.06         7.03 o                         
  -1   7  12        490.71        472.47         6.40 o                         
   0   7  12         36.74         42.58         6.54 o                         
   1   7  12          1.52         -0.87         5.08 o                         
   2   7  12          9.95         12.64         5.14 o                         
   3   7  12        188.66        187.61         5.98 o                         
   4   7  12        226.61        235.12         6.66 o                         
   5   7  12          1.62          1.34        17.50 o                         
   6   7  12          0.68         -3.50        10.09 o                         
   7   7  12         10.27          9.64         3.83 o                         
  -7   8  12          0.66          7.31        18.66 o                         
  -6   8  12          2.00          1.04        14.52 o                         
  -5   8  12          0.34          3.80         3.24 o                         
  -4   8  12          0.84          2.66         2.79 o                         
  -3   8  12          0.53          1.26         6.05 o                         
  -2   8  12          0.03         -2.34         2.34 o                         
  -1   8  12          1.46          2.05         3.21 o                         
   0   8  12          2.84          5.06         6.29 o                         
   1   8  12          4.38          4.24         5.96 o                         
   2   8  12          0.55        204.49        85.17 o                         
   4   8  12          4.00        266.14       137.74 o                         
   5   8  12          6.41         20.91        29.89 o                         
   6   8  12          0.00         -2.66        27.14 o                         
  -6   9  12          1.01         -3.68         6.91 o                         
  -5   9  12          0.98         -0.75         7.63 o                         
  -4   9  12          1.54          0.16        11.22 o                         
  -3   9  12         10.24         17.26         8.50 o                         
  -2   9  12         60.32         65.35         7.93 o                         
  -1   9  12        168.04        164.54        10.98 o                         
   0   9  12         70.22         66.71        38.46 o                         
   1   9  12          5.33        101.52       127.23 o                         
   2   9  12          0.60        116.46       118.95 o                         
  -5  10  12         19.40         22.37        12.50 o                         
  -4  10  12         36.80         50.93        18.88 o                         
  -3  10  12         21.30         18.61         9.01 o                         
  -2  10  12          0.24          3.68        34.71 o                         
  -1  10  12         13.52         17.13         7.41 o                         
   0  10  12         51.35         49.90        12.80 o                         
   1  10  12         43.25         53.05        21.69 o                         
   2  10  12         11.18         11.43         4.74 o                         
   3  10  12          1.02          3.52         4.05 o                         
  -3  11  12          9.95         17.58        67.64 o                         
  -2  11  12          1.04        106.91       166.11 o                         
  -1  11  12          1.23         17.19       109.79 o                         
   0  11  12          0.11         19.00        90.64 o                         
   1  11  12          0.43         -3.39         4.28 o                         
   2  11  12          2.32          3.29         4.09 o                         
  -9   1  13          0.04          1.52         3.46 o                         
  -8   1  13         23.35         20.20        10.67 o                         
  -7   1  13         82.39         88.94         3.46 o                         
  -6   1  13         19.40         17.49         6.78 o                         
  -5   1  13         41.29         35.60         6.91 o                         
  -4   1  13        528.81        536.80         7.63 o                         
  -3   1  13        304.75        297.73         4.11 o                         
  -2   1  13         64.17         63.06         5.34 o                         
  -1   1  13       1933.60       2108.04        17.80 o                         
   0   1  13         43.40         46.68         5.08 o                         
   1   1  13         32.96         31.50         2.85 o                         
   2   1  13         13.62         17.33         2.61 o                         
   3   1  13        154.73        143.47         3.28 o                         
   4   1  13        154.62        150.77         3.93 o                         
   5   1  13         46.05         38.47         2.23 o                         
   6   1  13         20.28         16.68         2.44 o                         
   7   1  13          3.31          4.97         2.84 o                         
   8   1  13          1.67         -3.18         3.18 o                         
  -9   2  13          0.25         -1.57        10.66 o                         
  -8   2  13          0.07         19.53       116.72 o                         
  -7   2  13          0.21         -1.24        18.40 o                         
  -6   2  13         33.70         35.01         6.11 o                         
  -5   2  13         21.91         27.46         4.46 o                         
  -4   2  13        333.99        329.94         4.94 o                         
  -3   2  13        251.09        247.93         3.90 o                         
  -2   2  13        176.47        181.07         7.22 o                         
  -1   2  13         34.57         27.54         1.70 o                         
   0   2  13        712.78        685.39         6.96 o                         
   1   2  13       1084.90       1089.05         9.93 o                         
   2   2  13        695.05        728.43         7.09 o                         
   3   2  13          0.34         -0.19         1.65 o                         
   4   2  13        104.13        114.65         3.44 o                         
   5   2  13        107.65        133.40         3.83 o                         
   6   2  13          7.85          7.54         2.41 o                         
   7   2  13          0.55          0.92         2.78 o                         
   8   2  13          0.20         -3.04         3.04 o                         
  -8   3  13          7.20          0.57         5.66 o                         
  -7   3  13          0.96          1.69         2.53 o                         
  -6   3  13         13.82         12.95         7.34 o                         
  -5   3  13         27.08         28.36         6.73 o                         
  -4   3  13          0.10          1.28         1.91 o                         
  -3   3  13         10.73          9.98         1.65 o                         
  -2   3  13         30.97         30.32         1.94 o                         
  -1   3  13         13.45         11.69         3.39 o                         
   0   3  13        217.73        216.12         5.86 o                         
   1   3  13        148.33        150.82         3.26 o                         
   2   3  13         96.76        100.41         3.71 o                         
   3   3  13          1.69          4.62         1.77 o                         
   4   3  13          9.20         10.71         1.90 o                         
   5   3  13          0.18         -1.27         2.05 o                         
   6   3  13          5.96          3.61         2.48 o                         
   7   3  13          5.10          4.39         2.76 o                         
   8   3  13          0.29          2.94         2.90 o                         
  -9   4  13          1.91          3.07         3.51 o                         
  -8   4  13          0.09         -6.71         6.71 o                         
  -7   4  13         21.64         22.90         4.90 o                         
  -6   4  13         34.21         45.15         5.09 o                         
  -5   4  13         77.41         86.97        14.17 o                         
  -4   4  13        200.70        200.81         4.06 o                         
  -3   4  13        174.59        167.60         7.30 o                         
  -2   4  13         25.47         30.03         1.90 o                         
  -1   4  13          6.55          8.40         2.00 o                         
   0   4  13        488.39        479.71         5.77 o                         
   1   4  13        903.08        934.53         8.99 o                         
   2   4  13        665.44        700.99         7.40 o                         
   3   4  13         83.01         81.57         6.42 o                         
   4   4  13         69.14         78.56         5.13 o                         
   5   4  13         11.42         15.18         2.56 o                         
   6   4  13          2.20          2.17         2.50 o                         
   7   4  13          0.14          0.42         3.54 o                         
   8   4  13          0.50          5.25         3.11 o                         
  -8   5  13         48.12         41.68         4.69 o                         
  -7   5  13         19.27         20.08         3.81 o                         
  -6   5  13         58.68         60.06         4.28 o                         
  -5   5  13          9.71          9.59         7.27 o                         
  -4   5  13         90.71         97.03         9.70 o                         
  -3   5  13        389.87        426.21         6.53 o                         
  -2   5  13        408.96        432.06         5.34 o                         
  -1   5  13        348.37        352.97         4.91 o                         
   0   5  13         50.74         55.16         3.01 o                         
   1   5  13         30.24         28.45         2.87 o                         
   2   5  13         12.80          8.87         2.14 o                         
   3   5  13        251.50        273.71         5.77 o                         
   4   5  13          1.82          0.86         2.49 o                         
   5   5  13         76.48         76.53         5.36 o                         
   6   5  13          0.25         -0.83         3.05 o                         
   7   5  13          0.32          0.60         3.29 o                         
  -8   6  13         10.17         11.82         4.65 o                         
  -7   6  13          0.31          2.79        18.30 o                         
  -6   6  13          2.82          0.18         4.19 o                         
  -5   6  13          2.38          3.83         6.28 o                         
  -4   6  13          0.48         -1.50         5.41 o                         
  -3   6  13         32.64         26.68         5.14 o                         
  -2   6  13          6.57          2.27         1.74 o                         
  -1   6  13         55.21         53.77         3.70 o                         
   0   6  13         62.36         60.62         5.97 o                         
   1   6  13         68.75         67.39         3.85 o                         
   2   6  13          0.99         -2.14         2.61 o                         
   3   6  13          0.05         -0.55         4.10 o                         
   4   6  13         22.16         22.45        10.52 o                         
   5   6  13          0.18          3.80         6.94 o                         
   6   6  13          0.10          1.94         3.84 o                         
   7   6  13          1.20         -0.33         3.80 o                         
  -7   7  13          9.54         15.67         5.87 o                         
  -6   7  13          1.51         -2.05        17.19 o                         
  -5   7  13          0.16         -2.54         2.54 o                         
  -4   7  13         72.57         82.30        15.13 o                         
  -3   7  13         62.08         71.73        10.26 o                         
  -2   7  13         68.45         77.22         6.25 o                         
  -1   7  13         65.31         57.28         4.54 o                         
   0   7  13         18.54         12.71         3.10 o                         
   1   7  13          1.17          1.95         2.32 o                         
   2   7  13         29.53         92.65       110.90 o                         
   3   7  13         50.82         42.74         3.53 o                         
   4   7  13         78.70         69.39         6.72 o                         
   5   7  13          2.25        317.95       114.30 o                         
   6   7  13         16.89         15.37         6.91 o                         
  -7   8  13          0.09       -160.48       160.48 o                         
  -6   8  13          6.92         11.12        16.38 o                         
  -5   8  13         14.62         15.58         9.85 o                         
  -4   8  13         16.19         12.66         8.86 o                         
  -3   8  13        116.40         99.64        12.80 o                         
  -2   8  13         23.54         14.85         3.87 o                         
  -1   8  13         15.00        -70.86       124.26 o                         
   0   8  13        186.28        203.21        15.33 o                         
   1   8  13        215.36        232.63        17.42 o                         
   2   8  13         36.93         13.15       120.50 o                         
   5   8  13         27.10         35.54        39.98 o                         
  -6   9  13          2.48        -58.44       172.74 o                         
  -5   9  13          0.96         -3.17        10.57 o                         
  -4   9  13          2.54          3.14         8.92 o                         
  -3   9  13         15.81          9.77         4.66 o                         
  -2   9  13         33.87         28.96        15.99 o                         
  -1   9  13          2.53          2.28         4.12 o                         
   0   9  13         10.42          7.55         3.67 o                         
   1   9  13          2.80          1.24         3.14 o                         
  -4  10  13          1.98          3.90         6.92 o                         
  -3  10  13          6.16        115.51       170.50 o                         
  -2  10  13         12.40         19.67        41.33 o                         
  -1  10  13          1.02          5.61        17.18 o                         
   0  10  13         24.26         19.40        10.50 o                         
   1  10  13         34.97         39.69        18.11 o                         
   2  10  13         24.04         24.84         4.38 o                         
   3  10  13          2.22         -4.71         5.46 o                         
  -2  11  13         43.20         55.59        23.83 o                         
  -1  11  13         12.91         19.14        88.97 o                         
   0  11  13          1.40        234.98       183.25 o                         
   1  11  13          2.29          1.33         4.28 o                         
  -9   0  14          8.24          6.02        27.46 o                         
  -8   0  14          1.47          0.20        15.19 o                         
  -7   0  14         15.16         17.15        10.97 o                         
  -6   0  14        133.75        148.36        21.33 o                         
  -5   0  14        315.76        327.84         8.46 o                         
  -4   0  14          8.96          8.82         5.18 o                         
  -3   0  14         48.31         55.48         7.97 o                         
  -2   0  14       1261.45       1294.60        16.75 o                         
  -1   0  14        247.98        233.96         5.64 o                         
   0   0  14        962.95        960.89        12.12 o                         
   1   0  14        924.54        942.63        12.13 o                         
   2   0  14        523.19        517.49         8.46 o                         
   3   0  14          4.47          2.98         3.66 o                         
   4   0  14         43.05         37.08         3.27 o                         
   5   0  14        115.37        115.68         8.07 o                         
   6   0  14         38.90         43.51         4.23 o                         
   7   0  14          9.98         -3.19         5.09 o                         
   8   0  14          0.31         -1.71         3.96 o                         
  -9   1  14          2.78          3.37         5.75 o                         
  -8   1  14          6.31          5.77         3.23 o                         
  -7   1  14         15.00         15.29        11.76 o                         
  -6   1  14         24.02         25.90         9.16 o                         
  -5   1  14         18.00         13.67         3.10 o                         
  -4   1  14        253.94        264.48         3.86 o                         
  -3   1  14         40.36         41.86         5.66 o                         
  -2   1  14       1407.22       1478.72        13.25 o                         
  -1   1  14          8.21          8.75         2.35 o                         
   0   1  14         91.66         97.14         4.28 o                         
   1   1  14        299.39        288.18         4.16 o                         
   2   1  14          5.13          6.37         1.81 o                         
   3   1  14        172.63        174.69         3.80 o                         
   4   1  14         20.39         18.28         2.04 o                         
   5   1  14         15.90         13.75         2.53 o                         
   6   1  14         11.13          9.06         2.61 o                         
   7   1  14          2.88         -2.88         2.88 o                         
   8   1  14          0.01          2.77         3.66 o                         
  -9   2  14          1.76          4.48        19.27 o                         
  -8   2  14          1.47          2.00         4.78 o                         
  -7   2  14          6.09          6.13         5.36 o                         
  -6   2  14        101.01         96.89         9.67 o                         
  -5   2  14         94.35         90.90         6.20 o                         
  -4   2  14        207.48        207.70         4.37 o                         
  -3   2  14         23.20         21.08         1.85 o                         
  -2   2  14         90.08         85.52         5.84 o                         
  -1   2  14         28.71         25.25         1.83 o                         
   0   2  14        138.42        147.93         4.88 o                         
   1   2  14        283.47        262.91         4.26 o                         
   2   2  14          3.81          1.14         1.93 o                         
   3   2  14          7.72          7.74         1.89 o                         
   4   2  14          0.44         -0.45         2.06 o                         
   5   2  14          2.78          1.06         2.35 o                         
   6   2  14         37.94         40.50         3.18 o                         
   7   2  14          0.01          5.25         3.61 o                         
   8   2  14          0.27          4.27         2.94 o                         
  -9   3  14          0.49        643.86       122.64 o                         
  -7   3  14          3.29          1.85         2.98 o                         
  -6   3  14        182.57        181.14         4.69 o                         
  -5   3  14          9.23          8.02         5.81 o                         
  -4   3  14         82.26         86.91         7.43 o                         
  -3   3  14        796.29        848.16         9.74 o                         
  -2   3  14       1199.60       1237.77        12.40 o                         
  -1   3  14        546.74        576.61         7.01 o                         
   0   3  14        190.42        144.21         5.92 o                         
   1   3  14          2.18          1.85         2.14 o                         
   2   3  14        639.23        657.38         7.88 o                         
   3   3  14         40.65         50.74         5.25 o                         
   4   3  14         92.85         80.39         3.72 o                         
   5   3  14          0.43         -1.27         2.37 o                         
   6   3  14          0.01          4.79         2.66 o                         
   7   3  14          0.02          1.67         2.82 o                         
  -8   4  14          0.10         -1.72         3.83 o                         
  -7   4  14         10.41          4.62         6.94 o                         
  -6   4  14        133.69        139.21         5.68 o                         
  -5   4  14         81.88         93.17         4.08 o                         
  -4   4  14        159.48        159.02         4.04 o                         
  -3   4  14         24.92         25.08         4.40 o                         
  -2   4  14         11.35         13.95         2.84 o                         
  -1   4  14         61.96         66.46         6.00 o                         
   0   4  14         18.28         23.58         4.67 o                         
   1   4  14         93.82         92.96         6.50 o                         
   2   4  14         30.10         26.17         4.64 o                         
   3   4  14         38.19         33.28         4.18 o                         
   4   4  14         88.92         89.06         3.74 o                         
   5   4  14         19.09         24.98         2.87 o                         
   6   4  14          4.83          7.43         2.78 o                         
   7   4  14          0.02          1.81         3.19 o                         
  -8   5  14          3.30         -1.50         6.69 o                         
  -7   5  14         13.04          3.20         5.95 o                         
  -6   5  14         12.56         10.35         3.79 o                         
  -5   5  14          9.85          8.34         6.97 o                         
  -4   5  14          9.97          9.73         4.28 o                         
  -3   5  14          6.41          8.06         3.61 o                         
  -2   5  14        263.90        261.52         4.40 o                         
  -1   5  14          5.25          4.46         1.85 o                         
   0   5  14         17.87         15.95         3.14 o                         
   1   5  14         24.26         17.40         4.56 o                         
   2   5  14         14.29         10.76         2.18 o                         
   3   5  14         48.79         45.37         2.72 o                         
   4   5  14         17.03         12.33         3.07 o                         
   5   5  14         10.40          4.43         4.14 o                         
   6   5  14          4.51          6.93         4.01 o                         
   7   5  14          1.12         -0.17         4.64 o                         
  -7   6  14         12.61         12.57         4.05 o                         
  -6   6  14         46.79         54.91         4.69 o                         
  -5   6  14         56.79         65.30        16.34 o                         
  -4   6  14         56.64         57.51         8.01 o                         
  -3   6  14          6.92          5.75         2.35 o                         
  -2   6  14        101.73        114.60         3.84 o                         
  -1   6  14         98.64        101.11         4.60 o                         
   0   6  14        188.52        175.04         7.96 o                         
   1   6  14        227.22        236.92        11.01 o                         
   2   6  14        219.09        220.05         9.24 o                         
   3   6  14         65.29         69.90         5.14 o                         
   4   6  14         16.81         14.70        23.33 o                         
   6   6  14          1.31          4.37         4.19 o                         
  -7   7  14         10.45         15.57        26.64 o                         
  -6   7  14          3.35          7.26        20.02 o                         
  -5   7  14         10.66          8.93         7.04 o                         
  -4   7  14         55.16         63.25        10.18 o                         
  -3   7  14         63.60         65.87         7.65 o                         
  -2   7  14        135.46        131.07        10.37 o                         
  -1   7  14         97.59         92.15         8.33 o                         
   0   7  14          1.95          2.75         3.30 o                         
   1   7  14         73.78         66.76         4.35 o                         
   2   7  14        111.72        126.44         4.70 o                         
   3   7  14          5.77          9.22        20.72 o                         
   4   7  14          8.41          2.79         7.10 o                         
   6   7  14          0.01         64.94       121.98 o                         
  -6   8  14          0.00          5.35        19.84 o                         
  -5   8  14          0.01          3.41        20.14 o                         
  -4   8  14         12.03          8.36        17.26 o                         
  -3   8  14          6.55          4.65        13.87 o                         
  -2   8  14          4.51          3.79         4.41 o                         
  -1   8  14          5.10          6.66         4.67 o                         
   0   8  14         25.19         -0.54       130.84 o                         
   2   8  14          7.70          2.26         5.79 o                         
   3   8  14         12.87         32.38        96.19 o                         
   4   8  14          0.63          1.13         4.13 o                         
  -5   9  14          1.80          7.18        10.43 o                         
  -4   9  14         19.44         29.94         9.51 o                         
  -3   9  14         49.95         46.81        14.39 o                         
  -2   9  14         80.88         80.12        14.34 o                         
  -1   9  14         81.40         81.38        10.99 o                         
   0   9  14         31.90         34.93        11.10 o                         
   1   9  14          4.25         10.88        18.59 o                         
   2   9  14         27.75         29.73        19.48 o                         
   4   9  14          5.28         -1.74        10.41 o                         
  -3  10  14          0.17         -5.34         6.10 o                         
  -2  10  14          1.18          1.68        13.77 o                         
  -1  10  14          8.74          8.35        20.23 o                         
   0  10  14         28.98         22.36        19.73 o                         
   1  10  14         16.32         17.41        21.97 o                         
   2  10  14          2.88         -4.26         4.28 o                         
  -8   1  15         18.20         19.46        11.21 o                         
  -7   1  15         34.31         34.43         6.33 o                         
  -6   1  15          4.29          2.46         4.78 o                         
  -5   1  15         20.05         24.21         2.59 o                         
  -4   1  15         84.10         87.28         8.11 o                         
  -3   1  15        484.19        486.35         5.99 o                         
  -2   1  15        572.84        561.79         6.59 o                         
  -1   1  15        337.25        352.05         5.12 o                         
   0   1  15         13.02         17.25         1.90 o                         
   1   1  15        219.88        184.81         3.71 o                         
   2   1  15        404.44        396.36         6.08 o                         
   3   1  15        181.12        193.50         4.23 o                         
   4   1  15         19.00         20.78         2.56 o                         
   5   1  15          1.85          0.37         2.40 o                         
   6   1  15          0.42         -1.08         2.72 o                         
   7   1  15          4.56          9.06         3.62 o                         
  -8   2  15          3.19         -2.92         2.92 o                         
  -7   2  15          9.37         11.67        10.48 o                         
  -6   2  15        148.35        159.87         8.58 o                         
  -5   2  15        185.48        202.10         5.40 o                         
  -4   2  15        747.06        783.17        10.17 o                         
  -3   2  15         22.49         21.11         2.99 o                         
  -2   2  15        234.69        226.30         4.28 o                         
  -1   2  15        927.98        969.21         9.86 o                         
   0   2  15       1179.49       1269.29        11.52 o                         
   1   2  15        103.28        109.93         4.15 o                         
   2   2  15         16.15         11.78         2.17 o                         
   3   2  15          0.12         -1.96         3.11 o                         
   4   2  15         13.33         20.71         2.64 o                         
   5   2  15          4.69          3.65         2.53 o                         
   6   2  15          0.17         -0.98         3.43 o                         
   7   2  15          8.72         11.06         3.90 o                         
  -7   3  15          1.94          0.25         2.90 o                         
  -6   3  15         13.48         17.69         2.70 o                         
  -5   3  15          0.75         -2.28         2.28 o                         
  -4   3  15          7.38          6.31         6.25 o                         
  -3   3  15         12.80         20.59         3.81 o                         
  -2   3  15         24.70         27.26         4.33 o                         
  -1   3  15          0.21         -1.33         1.72 o                         
   0   3  15         48.45         55.48         2.65 o                         
   1   3  15          9.77         13.72         3.63 o                         
   2   3  15         52.82         52.95         5.72 o                         
   3   3  15          2.82          3.69         4.85 o                         
   4   3  15          0.05         -2.23         2.23 o                         
   5   3  15          4.50          0.86         2.87 o                         
   6   3  15         20.28         19.75         3.84 o                         
   7   3  15          0.00         -3.49         3.49 o                         
  -8   4  15          6.13         -1.07         3.84 o                         
  -7   4  15         18.75         12.51         8.44 o                         
  -6   4  15          2.72          0.26         2.56 o                         
  -5   4  15        167.45        178.38         4.82 o                         
  -4   4  15        116.20        114.40        12.84 o                         
  -3   4  15         27.37         26.08         3.02 o                         
  -2   4  15        195.73        194.22         4.22 o                         
  -1   4  15        100.15         93.50         7.46 o                         
   0   4  15        668.19        658.65         7.75 o                         
   1   4  15          5.50          3.00         3.37 o                         
   2   4  15         17.82         17.89         4.06 o                         
   3   4  15         11.69          7.53         5.60 o                         
   4   4  15          6.77          2.86         3.33 o                         
   5   4  15          0.26         -0.13         2.95 o                         
   6   4  15         20.57         19.05         3.54 o                         
  -7   5  15          7.45          6.67         4.34 o                         
  -6   5  15          4.58          8.89         4.68 o                         
  -5   5  15          4.65          7.05         1.65 o                         
  -4   5  15        110.91        135.74         6.83 o                         
  -3   5  15        222.82        226.01         5.00 o                         
  -2   5  15        544.69        578.08         7.33 o                         
  -1   5  15        136.11        142.04         8.75 o                         
   0   5  15          0.08         -2.06         3.03 o                         
   1   5  15         94.32         80.35         6.35 o                         
   2   5  15        229.52        231.61         6.64 o                         
   3   5  15        116.62        119.79        16.63 o                         
   4   5  15         31.88         37.26         5.90 o                         
   5   5  15          1.25         -1.88         5.73 o                         
   6   5  15          2.17          5.40         4.14 o                         
  -7   6  15          1.90         -4.90         5.25 o                         
  -6   6  15          0.74          3.63         6.86 o                         
  -5   6  15         19.36         12.17        16.04 o                         
  -4   6  15          1.70         -0.44         7.51 o                         
  -3   6  15          2.94          1.68         6.94 o                         
  -2   6  15        110.51        101.25        10.55 o                         
  -1   6  15         20.37         20.41         5.47 o                         
   0   6  15         29.80         30.63         8.84 o                         
   1   6  15          0.31          2.27         2.77 o                         
   2   6  15          0.08         -3.54         5.31 o                         
   3   6  15         48.18         50.90        10.95 o                         
   4   6  15         68.88         66.55        30.15 o                         
   5   6  15          1.73         -0.45         6.50 o                         
   6   6  15          2.34          6.20         6.39 o                         
  -6   7  15          5.94          7.70         9.41 o                         
  -5   7  15          1.16          3.54         3.06 o                         
  -4   7  15          0.33          0.45        12.24 o                         
  -3   7  15         35.87         23.25        28.48 o                         
  -2   7  15         61.59         59.03         7.31 o                         
  -1   7  15         62.19         66.59         8.30 o                         
   0   7  15         12.65          8.13         4.97 o                         
   1   7  15          0.08         -0.23         3.65 o                         
   2   7  15          0.96          0.78         7.20 o                         
   3   7  15         29.00         27.38         7.11 o                         
   4   7  15          1.17          3.88         4.35 o                         
  -5   8  15         58.22         48.86        45.08 o                         
  -4   8  15         90.60         68.83        45.52 o                         
  -3   8  15          2.17         -0.29        17.17 o                         
  -2   8  15         21.05         27.28         6.84 o                         
  -1   8  15        110.17        110.92        14.28 o                         
   0   8  15         69.54         77.25         4.80 o                         
   1   8  15         55.51         58.99         4.04 o                         
   2   8  15         12.15         11.99        22.24 o                         
   3   8  15          3.60          7.93        65.31 o                         
   4   8  15          0.86          3.61         6.16 o                         
  -4   9  15          0.73          2.87        18.53 o                         
  -3   9  15         17.17         13.08         5.37 o                         
  -2   9  15         12.56         12.62         4.60 o                         
  -1   9  15          1.97          3.43         8.15 o                         
   0   9  15          2.86          1.90        10.25 o                         
   1   9  15         12.18         10.03         5.77 o                         
   2   9  15         17.21         38.65       146.99 o                         
   3   9  15          3.66          3.25         6.29 o                         
  -1  10  15          0.42          0.17         4.57 o                         
   0  10  15          0.73          0.79         8.78 o                         
  -8   0  16         12.23          6.87        33.61 o                         
  -7   0  16          0.69         -7.17        18.12 o                         
  -6   0  16         28.61         30.42        13.03 o                         
  -5   0  16        398.66        402.39        10.16 o                         
  -4   0  16        115.39        111.61        12.59 o                         
  -3   0  16          0.45          0.94         2.97 o                         
  -2   0  16         37.25         34.70         3.58 o                         
  -1   0  16        904.08        895.06        13.30 o                         
   0   0  16        987.23       1062.15        17.83 o                         
   1   0  16        276.53        291.47         6.46 o                         
   2   0  16          1.35          6.65         5.19 o                         
   3   0  16        180.61        205.94         9.37 o                         
   4   0  16        312.58        347.36         9.86 o                         
   5   0  16          1.27          3.00         4.04 o                         
   6   0  16          7.67          7.69         5.37 o                         
   7   0  16          4.19         11.93         7.38 o                         
  -8   1  16          3.43          0.25         8.85 o                         
  -7   1  16          2.86          2.22         5.48 o                         
  -6   1  16          8.04          6.32        11.14 o                         
  -5   1  16         74.32         82.64        12.16 o                         
  -4   1  16         50.45         49.28         4.63 o                         
  -3   1  16        316.57        333.04         4.96 o                         
  -2   1  16        120.54        110.73         9.83 o                         
  -1   1  16         33.15         31.50         5.07 o                         
   0   1  16         10.28          6.22         2.88 o                         
   1   1  16         45.58         45.48         4.01 o                         
   2   1  16        114.81        117.72         5.98 o                         
   3   1  16         28.40         28.54         3.28 o                         
   4   1  16          4.38          3.69         2.74 o                         
   5   1  16          0.00          1.27         3.06 o                         
   6   1  16          4.47          7.35         3.95 o                         
   7   1  16          5.11          0.52         7.59 o                         
  -8   2  16          3.32        290.41       140.22 o                         
  -7   2  16          1.93          6.76        30.68 o                         
  -6   2  16         46.32         54.49        22.36 o                         
  -5   2  16         89.75         90.07        16.63 o                         
  -4   2  16         14.78         14.34         5.42 o                         
  -3   2  16          6.72          4.77         2.70 o                         
  -2   2  16          4.21          1.00         2.20 o                         
  -1   2  16        161.23        150.78        10.25 o                         
   0   2  16        259.72        248.41         4.79 o                         
   1   2  16         84.66         82.12         6.01 o                         
   2   2  16         85.95         72.63         2.87 o                         
   3   2  16         31.83         24.81         3.59 o                         
   4   2  16          0.24          0.65         2.81 o                         
   5   2  16          1.63          3.53         3.17 o                         
   6   2  16         10.08         11.97         3.82 o                         
  -7   3  16         40.26         39.10         5.19 o                         
  -6   3  16          3.24         -0.55         5.68 o                         
  -5   3  16         50.92         56.67         5.56 o                         
  -4   3  16        228.16        254.06         8.37 o                         
  -3   3  16        353.36        384.62         5.99 o                         
  -2   3  16        462.07        484.95         7.05 o                         
  -1   3  16          4.22          7.06         3.17 o                         
   0   3  16          3.24          3.16         3.27 o                         
   1   3  16        195.79        194.34         6.07 o                         
   2   3  16        281.93        279.87         5.55 o                         
   3   3  16        116.88        103.20         4.87 o                         
   4   3  16         15.39         17.96         3.10 o                         
   5   3  16         19.19         24.56         6.48 o                         
   6   3  16          2.45          5.57         3.39 o                         
  -7   4  16         15.61         10.17        12.71 o                         
  -6   4  16          9.78          7.23         5.77 o                         
  -5   4  16         13.83         11.03         3.47 o                         
  -4   4  16        106.98        111.07         6.56 o                         
  -3   4  16          0.44          0.49         2.10 o                         
  -2   4  16         82.16         78.56         3.06 o                         
  -1   4  16        383.59        378.20         6.27 o                         
   0   4  16        522.20        537.79         7.09 o                         
   1   4  16         51.85         63.08         6.46 o                         
   2   4  16         12.59          9.09         7.61 o                         
   3   4  16         38.03         30.74         3.90 o                         
   4   4  16         17.35         19.17         3.83 o                         
   5   4  16          8.05          2.84         3.79 o                         
   6   4  16          1.84          3.31         3.62 o                         
  -7   5  16          9.79          2.22        10.68 o                         
  -6   5  16          0.01         -3.54         6.25 o                         
  -5   5  16          4.32          3.61         2.66 o                         
  -4   5  16          4.37         -0.43         3.15 o                         
  -3   5  16         21.59         22.04         2.67 o                         
  -2   5  16         18.70         15.58         2.73 o                         
  -1   5  16         24.90         13.35         7.96 o                         
   0   5  16          1.43         -0.40        13.64 o                         
   1   5  16         31.42         34.51         6.92 o                         
   2   5  16         14.22          7.90         6.92 o                         
   3   5  16         22.69         31.50        11.03 o                         
   4   5  16          0.52        -11.22        11.22 o                         
   5   5  16          0.28         -3.64         3.98 o                         
  -6   6  16         10.56         -2.73         9.64 o                         
  -5   6  16         46.74         52.68        13.99 o                         
  -4   6  16         67.87         59.20         7.99 o                         
  -3   6  16         19.55         18.94         4.87 o                         
  -2   6  16         19.64         25.07        16.09 o                         
  -1   6  16        213.33        207.15         8.46 o                         
   0   6  16        259.68        285.75         8.80 o                         
   1   6  16         52.78         54.37        12.51 o                         
   2   6  16          2.47          1.73         8.29 o                         
   3   6  16         29.12         20.04         6.57 o                         
   4   6  16         12.92          8.79        10.01 o                         
   5   6  16          3.45        -10.32        21.75 o                         
  -5   7  16          3.00          2.76        31.90 o                         
  -4   7  16         44.99         55.93         8.30 o                         
  -3   7  16        101.70         54.94        62.46 o                         
  -2   7  16         49.33         52.48        11.54 o                         
  -1   7  16         21.70         19.68         3.10 o                         
   0   7  16          4.42          2.02         6.86 o                         
   1   7  16          5.33          7.72         8.52 o                         
   2   7  16         23.31         24.28         4.85 o                         
   3   7  16          6.24          4.01        13.71 o                         
   4   7  16         11.32         11.15         5.37 o                         
  -4   8  16          0.52          1.50        21.53 o                         
  -3   8  16          2.15          1.01        20.64 o                         
  -2   8  16          3.72          4.74         7.46 o                         
  -1   8  16          2.44         -0.98         5.55 o                         
   0   8  16          7.62          5.24         6.86 o                         
   1   8  16         10.83          9.74         9.66 o                         
   2   8  16          3.38          4.62        16.38 o                         
   3   8  16          5.72         14.89        55.63 o                         
  -2   9  16          8.14          5.54        11.19 o                         
  -1   9  16          0.55         -3.15         3.15 o                         
   0   9  16          0.83          0.49         9.58 o                         
   1   9  16          5.85         10.20        24.33 o                         
  -7   1  17          2.48         -2.34        25.88 o                         
  -6   1  17          5.71         -0.89         8.21 o                         
  -5   1  17          3.96          1.87        15.64 o                         
  -4   1  17        295.54        316.67        19.96 o                         
  -3   1  17        766.45        823.94         9.45 o                         
  -2   1  17        152.74        168.09        12.19 o                         
  -1   1  17          0.93          0.90         7.46 o                         
   0   1  17         39.03         35.09         3.59 o                         
   1   1  17        215.91        218.62         8.05 o                         
   2   1  17        198.98        207.05        11.40 o                         
   3   1  17         22.44         18.88         3.15 o                         
   4   1  17         19.87         17.43         3.48 o                         
   5   1  17          4.34          6.26         4.52 o                         
   6   1  17          1.63         11.24         4.04 o                         
  -7   2  17         38.03         42.37         9.14 o                         
  -6   2  17         16.27        288.12       149.76 o                         
  -5   2  17         97.76        107.18        13.58 o                         
  -4   2  17          0.89          0.11         2.23 o                         
  -3   2  17         27.48         27.26         8.71 o                         
  -2   2  17        168.30        161.08         5.62 o                         
  -1   2  17        588.40        608.11         8.74 o                         
   0   2  17        244.14        248.62         7.24 o                         
   1   2  17        168.12        172.90         7.50 o                         
   2   2  17         17.33         12.21         4.91 o                         
   3   2  17         40.75         35.74         6.56 o                         
   4   2  17         53.78         58.28         4.04 o                         
   5   2  17         44.37         41.31         3.99 o                         
   6   2  17          7.37          9.55         8.34 o                         
  -6   3  17          6.80          4.91         6.67 o                         
  -5   3  17         40.20         40.75         5.88 o                         
  -4   3  17          0.30          3.12         2.52 o                         
  -3   3  17          1.28         -0.98         2.34 o                         
  -2   3  17         13.10         11.20         2.55 o                         
  -1   3  17          6.23          5.46         7.09 o                         
   0   3  17         48.51         39.92         3.29 o                         
   1   3  17          9.66          3.22        10.70 o                         
   2   3  17         20.97         17.97         3.54 o                         
   3   3  17          1.39          0.38         3.31 o                         
   5   3  17          0.44          2.76         3.17 o                         
  -6   4  17         56.03         50.06         4.24 o                         
  -5   4  17         32.93         22.96         6.33 o                         
  -4   4  17         72.47         86.10         9.00 o                         
  -3   4  17          0.04         -2.58         2.58 o                         
  -2   4  17         12.41          7.03         3.05 o                         
  -1   4  17        153.99        151.26         5.35 o                         
   0   4  17         83.12         85.37         5.14 o                         
   1   4  17         56.75         53.86         5.31 o                         
   2   4  17         19.44         19.03         5.40 o                         
   3   4  17          1.31         -3.33         5.40 o                         
   4   4  17         16.75         16.82         4.25 o                         
   5   4  17          2.20          2.60         3.96 o                         
  -6   5  17          0.03        -13.34        13.34 o                         
  -5   5  17         15.94          5.72         6.26 o                         
  -4   5  17        111.62        120.07         6.55 o                         
  -3   5  17        163.46        149.78        11.87 o                         
  -2   5  17        227.25        259.35         7.01 o                         
  -1   5  17          0.95         -1.03         2.80 o                         
   0   5  17         32.59         34.03         3.37 o                         
   1   5  17        220.15        253.70        11.25 o                         
   2   5  17         55.00         65.39        19.32 o                         
   3   5  17          8.43          1.34        16.61 o                         
   4   5  17          4.97         -4.16         4.83 o                         
  -5   6  17          4.32          2.62         1.30 o                         
  -4   6  17          4.07          3.52         4.25 o                         
  -3   6  17         16.75         23.88         3.94 o                         
  -2   6  17          5.61          9.21         3.49 o                         
  -1   6  17         41.06         45.00        14.77 o                         
   0   6  17          0.32         -3.92        10.42 o                         
   1   6  17         20.97         18.05        13.56 o                         
   2   6  17          1.30         -2.99        18.01 o                         
   3   6  17          2.25         -3.50        10.69 o                         
   4   6  17          0.73         -2.28        15.16 o                         
  -4   7  17         11.50         11.72         3.93 o                         
  -3   7  17         65.38         52.00        60.03 o                         
  -2   7  17         18.82         20.98        14.89 o                         
  -1   7  17         24.92         24.36        14.20 o                         
   0   7  17         11.59         14.21         6.11 o                         
   1   7  17         21.64         19.34        17.17 o                         
   2   7  17          4.25          1.51         9.47 o                         
   3   7  17          2.30          6.20        40.49 o                         
  -3   8  17          0.04       -152.45       152.45 o                         
  -2   8  17         36.40         25.06        36.06 o                         
  -1   8  17         24.50         26.77        10.13 o                         
   0   8  17         62.96         63.74         6.66 o                         
   1   8  17          9.11          0.77         5.31 o                         
  -6   0  18         90.79        -95.53       137.80 o                         
  -5   0  18         79.04         73.39        22.88 o                         
  -4   0  18         11.21          3.20         8.35 o                         
  -3   0  18         15.60         21.57        13.05 o                         
  -2   0  18        891.64       1001.44        16.99 o                         
  -1   0  18        561.67        596.58        18.49 o                         
   0   0  18        319.67        326.71        38.75 o                         
   1   0  18         12.48          5.00        16.39 o                         
   2   0  18          2.65          1.88        22.09 o                         
   3   0  18         17.92         35.08         8.47 o                         
   4   0  18          3.96         -1.98         7.08 o                         
   5   0  18          9.49          8.61         5.16 o                         
  -6   1  18         30.27         28.13         6.89 o                         
  -5   1  18         26.38         28.57        15.01 o                         
  -4   1  18        121.05        134.12         6.50 o                         
  -3   1  18        144.55        156.38         6.30 o                         
  -2   1  18         90.12        103.06        15.24 o                         
  -1   1  18          3.27          1.82         6.50 o                         
   0   1  18         16.25          2.47        11.19 o                         
   1   1  18        206.00        198.90        22.21 o                         
   2   1  18         27.33         24.35         7.54 o                         
   3   1  18         33.75         28.70         9.17 o                         
   4   1  18          0.54         -4.36         4.36 o                         
   5   1  18          1.69          8.04         3.68 o                         
  -6   2  18          0.26         -3.05        20.71 o                         
  -5   2  18          3.16        311.56       153.02 o                         
  -4   2  18         20.97         22.88        16.39 o                         
  -3   2  18          0.61          1.09        15.02 o                         
  -2   2  18         45.24         38.49         6.43 o                         
  -1   2  18        102.60         97.91         6.61 o                         
   0   2  18          1.14         -0.79         3.41 o                         
   1   2  18          3.38          6.72        15.31 o                         
   2   2  18          7.63          8.55        16.53 o                         
   3   2  18          1.15          6.64        14.35 o                         
   4   2  18          6.69          8.46         4.00 o                         
   5   2  18          0.99         -0.95         4.84 o                         
  -5   3  18         47.38         52.01        12.36 o                         
  -4   3  18         41.43         33.60         6.28 o                         
  -3   3  18        292.67        296.59         9.98 o                         
  -2   3  18         74.46         74.06         9.21 o                         
  -1   3  18         46.47         53.91         7.77 o                         
   0   3  18        108.16        106.98         5.46 o                         
   1   3  18        314.53        346.41        12.11 o                         
   2   3  18         99.68        103.63         5.34 o                         
   3   3  18         33.38         32.06         6.68 o                         
  -5   4  18         50.38         48.88         5.58 o                         
  -4   4  18          4.89          0.89         5.55 o                         
  -3   4  18         32.81         24.27         3.90 o                         
  -2   4  18        122.22        125.28        10.57 o                         
  -1   4  18         96.10        100.20        10.02 o                         
   0   4  18         61.05         61.62         3.89 o                         
   1   4  18          4.19          2.78         3.73 o                         
   2   4  18         19.67         16.78         5.25 o                         
   3   4  18          6.87          2.40         4.90 o                         
   4   4  18          7.50          4.73         5.09 o                         
  -5   5  18          1.54         -1.43         4.10 o                         
  -4   5  18          6.26          4.33         4.49 o                         
  -3   5  18          6.60          7.45         4.18 o                         
  -2   5  18         79.40         94.73         7.84 o                         
  -1   5  18          8.47         11.63         3.10 o                         
   0   5  18          1.61          4.08         3.05 o                         
   1   5  18         11.55          6.59         3.98 o                         
   2   5  18          3.64          6.14         4.84 o                         
   3   5  18          0.40         -0.63         4.10 o                         
  -4   6  18          1.30         -3.46         3.46 o                         
  -3   6  18          7.44          5.87        37.45 o                         
  -2   6  18         51.76         56.45         6.37 o                         
  -1   6  18        110.19        109.18        17.99 o                         
   0   6  18         38.18         32.02         3.76 o                         
   1   6  18         12.10          9.80         4.49 o                         
   2   6  18          6.46          4.69         5.75 o                         
   3   6  18         10.70          5.00        16.16 o                         
  -2   7  18         11.96          7.87        17.34 o                         
  -1   7  18          7.53          6.29        13.31 o                         
   0   7  18          1.27         -3.56        18.22 o                         
   1   7  18         57.59         54.55        11.19 o                         
  -5   1  19         40.20         36.11        17.80 o                         
  -4   1  19        151.06        142.67        13.41 o                         
  -3   1  19         59.53         48.04        34.02 o                         
  -2   1  19         83.30         41.03        46.20 o                         
  -1   1  19          4.17          0.85        13.74 o                         
   0   1  19        131.32        117.94        10.85 o                         
   1   1  19         62.29         50.70        12.18 o                         
   2   1  19         68.93         58.24        11.83 o                         
   3   1  19         48.36         38.92        14.47 o                         
   4   1  19          0.05          2.35         3.84 o                         
  -4   2  19          9.38        262.53       138.32 o                         
  -3   2  19         47.90         47.44        14.39 o                         
  -2   2  19        144.06        138.12        13.53 o                         
  -1   2  19        364.16        383.97        27.40 o                         
   0   2  19        123.78        151.37        13.95 o                         
   1   2  19         31.93         37.47        16.04 o                         
   2   2  19         30.76         32.95         4.50 o                         
   3   2  19         58.82         71.60        16.45 o                         
   4   2  19          8.69         11.83         6.54 o                         
  -4   3  19         91.72        108.77        12.74 o                         
  -3   3  19          4.01          3.42         6.00 o                         
  -2   3  19          6.44          5.14         7.50 o                         
  -1   3  19          2.04         -2.42         3.56 o                         
   0   3  19          0.23         -3.18         4.98 o                         
   1   3  19          6.22         11.44         3.96 o                         
   2   3  19          6.50         -1.09        17.74 o                         
  -4   4  19          1.23         -2.48         3.39 o                         
  -3   4  19         30.08         15.09         6.94 o                         
  -2   4  19         70.54         65.57         4.63 o                         
  -1   4  19         65.93         68.71         5.62 o                         
   0   4  19        121.44        144.56        21.39 o                         
   1   4  19          9.29          8.38         6.81 o                         
   2   4  19          5.38          2.54         6.58 o                         
   3   4  19         41.58         48.51         7.47 o                         
  -3   5  19         74.95         76.20         4.40 o                         
  -2   5  19          2.87         -3.56         3.56 o                         
  -1   5  19          4.33          5.52         3.94 o                         
   0   5  19         91.81         85.02         8.47 o                         
   1   5  19         42.10         34.09         4.93 o                         
   2   5  19         65.97         68.82         8.93 o                         
  -2   6  19         54.58         49.05         6.16 o                         
  -1   6  19         69.31         72.15         4.76 o                         
   0   6  19          0.49         -4.38         4.38 o                         
  -4   0  20          4.02        -15.95        15.95 o                         
  -3   0  20          8.70          4.18        25.38 o                         
  -2   0  20        196.06        108.12        47.10 o                         
  -1   0  20         33.81         16.57        40.72 o                         
   0   0  20        116.44       -125.01       125.01 o                         
   1   0  20          0.15          1.41         7.48 o                         
   2   0  20         17.69         11.27         7.40 o                         
   3   0  20         37.45         45.31         8.76 o                         
  -4   1  20         23.17         10.37       115.45 o                         
  -3   1  20         47.29         46.86        10.12 o                         
  -2   1  20          1.74         -5.42         9.53 o                         
  -1   1  20          9.04          4.22        14.45 o                         
   0   1  20         18.72         13.05         7.86 o                         
   1   1  20         20.01         20.43        11.88 o                         
   2   1  20         10.05          9.91        12.58 o                         
   3   1  20          3.01          0.50         8.77 o                         
  -3   2  20         29.75         25.64        13.72 o                         
  -1   2  20         59.56         57.00         8.73 o                         
   0   2  20         11.72        301.17       124.33 o                         
   1   2  20         33.01         38.26        17.62 o                         
   2   2  20          5.39         25.88        56.79 o                         
  -2   3  20         13.49          7.47        10.85 o                         
  -1   3  20         56.76         52.03         8.27 o                         
   0   3  20         41.64         34.10        11.51 o                         
   2   3  20         54.62          8.05        40.78 o                         
  -2   4  20         89.79         89.11        16.15 o                         
  -1   4  20         52.39         63.38         6.14 o                         
   0   4  20         29.64         21.05         5.50 o                         
   1   4  20         24.34         31.90         8.22 o                         
  -2   1  21          0.32        182.92       150.40 o                         
  -1   1  21         18.12         11.07        31.63 o                         
   0   1  21         86.86         69.24        11.32 o                         
  -1   2  21         55.24        483.19       170.04 o                         
   0   2  21          2.53        420.53       129.26 o                         
                                                                                
