# Supplementary material for: Thermomechanical effect in molecular crystals: the role of halogen-bonding interactions
Source: IUCrJ. 2017 Oct 27;4(Pt 6):812–23. doi: 10.1107/S2052252517014658 (PMC5668866; doi:10.1107/S2052252517014658)
Supplement: Supplementary file 9 [file m-04-00812-Compound-Dsup9.hkl]

data_Compound-D                                                                 
_shelx_title ' an162a_a.res in P2(1)/c'                                         
_shelx_refln_list_code          4                                               
_shelx_F_calc_maximum      197.06                                               
_exptl_crystal_F_000       920.00                                               
_reflns_d_resolution_high  0.8402                                               
                                                                                
loop_                                                                           
 _space_group_symop_operation_xyz                                               
 'x, y, z'                                                                      
 '-x, y+1/2, -z+1/2'                                                            
 '-x, -y, -z'                                                                   
 'x, -y-1/2, z-1/2'                                                             
                                                                                
_cell_length_a     8.2946                                                       
_cell_length_b    11.2673                                                       
_cell_length_c    16.2177                                                       
_cell_angle_alpha  90.000                                                       
_cell_angle_beta   97.993                                                       
_cell_angle_gamma  90.000                                                       
                                                                                
_shelx_F_squared_multiplier     1.000                                           
                                                                                
loop_                                                                           
 _refln_index_h                                                                 
 _refln_index_k                                                                 
 _refln_index_l                                                                 
 _refln_F_squared_calc                                                          
 _refln_F_squared_meas                                                          
 _refln_F_squared_sigma                                                         
 _refln_observed_status                                                         
   2   0   0         18.15         23.65         3.61 o                         
   3   0   0       6110.50       6064.14       137.66 o                         
   4   0   0       1674.83       1729.65        63.24 o                         
   5   0   0          3.16          7.88         3.72 o                         
   6   0   0      11706.54      11443.43       186.58 o                         
   7   0   0       7784.25       7619.76       129.73 o                         
   8   0   0          0.03         -3.56        15.77 o                         
   9   0   0        868.35        845.53        29.52 o                         
   1   1   0          7.15          9.60         1.95 o                         
   3   1   0       8585.30       8362.60       134.91 o                         
   4   1   0       6525.67       6454.70        74.83 o                         
   5   1   0       1969.64       2147.00        29.14 o                         
   6   1   0         76.35         66.48         5.89 o                         
   7   1   0        345.37        318.99        11.28 o                         
   8   1   0         56.31         52.59         5.65 o                         
   9   1   0        117.32        106.54        10.94 o                         
   3   2   0       1602.31       1579.69        26.89 o                         
   4   2   0        678.21        626.94        10.61 o                         
   5   2   0        396.76        378.20        16.69 o                         
   6   2   0       3231.36       3332.00        43.15 o                         
   7   2   0       2726.97       2688.43        37.55 o                         
   8   2   0         26.21         30.79         5.20 o                         
   9   2   0        566.42        593.82        17.22 o                         
   1   3   0        127.13        130.71         7.22 o                         
   4   3   0      16586.19      15616.08       291.72 o                         
   5   3   0         54.48         48.82        12.48 o                         
   6   3   0       3059.87       3023.05        46.49 o                         
   7   3   0         14.72         12.80         4.86 o                         
   8   3   0         45.04         51.30        11.94 o                         
   9   3   0        390.97        396.16        17.41 o                         
   0   4   0       1198.56       1217.71        26.61 o                         
   1   4   0       2611.52       2709.98        32.93 o                         
   2   4   0       1818.22       1854.57        39.75 o                         
   3   4   0          0.46         19.05         6.24 o                         
   4   4   0       7701.60       7664.13       103.03 o                         
   5   4   0       1388.98       1346.34        26.06 o                         
   6   4   0        855.78        847.64        18.38 o                         
   7   4   0          1.51         -0.38         4.19 o                         
   8   4   0         39.13         32.42         6.27 o                         
   9   4   0          8.03          9.06         6.61 o                         
   1   5   0      16871.04      15905.36       363.00 o                         
   2   5   0        125.27         79.11         5.99 o                         
   3   5   0      12979.52      12075.69       197.18 o                         
   4   5   0       3764.66       3644.24        68.38 o                         
   5   5   0        948.71        971.62        27.76 o                         
   6   5   0       3792.47       3780.69        66.96 o                         
   7   5   0         74.11         70.71         6.93 o                         
   8   5   0        475.68        484.03        15.73 o                         
   9   5   0        100.74         84.88        11.72 o                         
   1   6   0      16334.24      15620.52       360.04 o                         
   2   6   0          5.55         -1.82         2.99 o                         
   3   6   0        449.53        504.14        13.65 o                         
   4   6   0          4.18         -3.45         4.89 o                         
   5   6   0        450.85        412.95        19.87 o                         
   6   6   0       1538.61       1669.54        42.60 o                         
   7   6   0       1897.82       2052.32        50.99 o                         
   8   6   0         44.64         28.50        10.79 o                         
   1   7   0      10916.16      10515.15       121.18 o                         
   2   7   0       2266.68       2375.32        38.90 o                         
   3   7   0         37.79         41.06         6.97 o                         
   4   7   0        337.05        326.86        31.21 o                         
   5   7   0        322.39        339.04        19.24 o                         
   6   7   0        188.21        119.79        14.78 o                         
   7   7   0         40.75         44.29        11.09 o                         
   8   7   0        929.53        947.52        38.41 o                         
   0   8   0      13038.93      12379.82       201.62 o                         
   1   8   0        596.33        579.95        12.06 o                         
   2   8   0       2732.00       2903.40        47.05 o                         
   3   8   0       1860.96       1960.71        35.21 o                         
   4   8   0        946.38       1005.06        30.00 o                         
   5   8   0        256.23        268.04        19.45 o                         
   6   8   0       1444.00       1427.05        41.79 o                         
   7   8   0       1603.37       1675.84        48.38 o                         
   1   9   0        424.80        407.37        10.64 o                         
   2   9   0       2657.07       2797.99        38.26 o                         
   3   9   0       3013.61       3196.92        52.76 o                         
   4   9   0        875.29        913.86        30.39 o                         
   5   9   0         41.90         45.85        10.18 o                         
   6   9   0         13.99          4.54         9.31 o                         
   7   9   0          1.22         10.26        12.45 o                         
   0  10   0        561.08        534.76        18.85 o                         
   1  10   0          3.34          6.05         3.63 o                         
   2  10   0       2453.22       2435.96        35.12 o                         
   3  10   0         40.72         42.17         6.78 o                         
   4  10   0       1595.52       1623.24        50.61 o                         
   5  10   0       1830.25       1842.86        49.39 o                         
   6  10   0          1.58          6.35        12.21 o                         
   1  11   0       1580.35       1536.05        26.10 o                         
   2  11   0        230.03        206.53        15.51 o                         
   3  11   0       2960.87       3112.69        54.90 o                         
   4  11   0        944.28        913.41        28.54 o                         
   5  11   0        108.20        110.21        20.04 o                         
   0  12   0        382.47        412.28        19.63 o                         
   1  12   0       1406.01       1331.56        29.96 o                         
   2  12   0        387.80        395.48        20.23 o                         
   3  12   0         94.79         48.74         9.04 o                         
   4  12   0         56.72         59.73        12.64 o                         
   1  13   0       2885.81       2750.38        42.40 o                         
   2  13   0        458.63        423.40        22.59 o                         
  -9   1   1       1246.70       1297.19        26.16 o                         
  -8   1   1       1227.12       1297.83        23.82 o                         
  -7   1   1        681.31        701.85        15.46 o                         
  -6   1   1       1821.59       1881.95        27.38 o                         
  -5   1   1         57.67         48.82         4.50 o                         
  -4   1   1          1.38         84.43         8.21 o                         
  -1   1   1        887.47        910.20        14.21 o                         
   0   1   1       4362.52       3668.04        90.35 o                         
   3   1   1       1670.96       1769.85        27.21 o                         
   5   1   1      10748.22      10199.73       117.11 o                         
   6   1   1       1338.32       1342.42        21.35 o                         
   7   1   1       4814.93       4725.95        60.35 o                         
   8   1   1        317.25        285.01        12.55 o                         
   9   1   1         45.26         42.61         6.63 o                         
  -9   2   1          0.24          3.68         5.47 o                         
  -8   2   1         68.56         60.67         5.93 o                         
  -7   2   1          0.96         -2.99         5.78 o                         
  -6   2   1       7686.16       7618.60        90.18 o                         
  -5   2   1      12823.53      12466.64       141.67 o                         
  -4   2   1        146.52        144.49         7.30 o                         
  -3   2   1       8459.42       8009.97       130.80 o                         
  -2   2   1        505.25        593.09        16.01 o                         
  -1   2   1       1280.20       1482.57        31.40 o                         
   3   2   1      10070.21       9451.22       157.52 o                         
   4   2   1       5793.90       5269.35        62.32 o                         
   5   2   1       1653.69       1828.00        25.41 o                         
   6   2   1         30.49         28.20         4.07 o                         
   7   2   1       1533.26       1562.35        25.14 o                         
   8   2   1        867.85        869.79        18.87 o                         
   9   2   1         24.54         27.66         6.16 o                         
  -9   3   1        415.07        399.08        21.05 o                         
  -8   3   1          1.67         -0.42         5.17 o                         
  -7   3   1         80.76         70.58         6.18 o                         
  -6   3   1        293.69        266.30        10.30 o                         
  -5   3   1        390.01        335.26        19.17 o                         
  -4   3   1       4979.30       4819.25        66.71 o                         
  -3   3   1       5122.09       5249.33        89.36 o                         
  -2   3   1       1540.06       1914.79        36.06 o                         
  -1   3   1       1171.20       1152.94        15.40 o                         
   0   3   1       6442.16       6514.59       106.98 o                         
   1   3   1       1418.21       1617.69        21.91 o                         
   2   3   1        798.42        819.48        28.12 o                         
   3   3   1       3656.91       3852.61        52.16 o                         
   4   3   1          7.97         12.16         2.86 o                         
   5   3   1        870.24        799.70        13.44 o                         
   6   3   1         14.24         22.27        12.32 o                         
   7   3   1        303.60        288.74        10.55 o                         
   8   3   1         14.50          5.83         4.29 o                         
   9   3   1        170.32        142.28        14.17 o                         
  -9   4   1         55.15         56.06         7.92 o                         
  -8   4   1        569.81        556.07        19.53 o                         
  -7   4   1         53.96         27.59         5.12 o                         
  -6   4   1       6136.08       6063.46        90.20 o                         
  -5   4   1      16139.57      15168.28       247.79 o                         
  -4   4   1       1969.70       2004.81        30.81 o                         
  -3   4   1      15361.01      14451.08       335.07 o                         
  -2   4   1       2154.22       2297.55        34.11 o                         
  -1   4   1       2050.51       2071.55        22.96 o                         
   2   4   1       5853.26       5420.45        56.87 o                         
   3   4   1       9798.85       9074.00       121.29 o                         
   5   4   1          2.24         -3.53        10.18 o                         
   6   4   1          4.54         -0.40         3.58 o                         
   7   4   1       1352.91       1391.11        27.10 o                         
   8   4   1        851.19        869.99        21.88 o                         
   9   4   1         14.86          9.21         7.20 o                         
  -9   5   1        303.30        334.54        15.68 o                         
  -8   5   1        515.12        516.86        15.88 o                         
  -7   5   1        107.07         79.62         6.99 o                         
  -6   5   1          3.77          3.29         3.36 o                         
  -5   5   1        712.32        643.97        22.30 o                         
  -4   5   1          3.72          9.61         9.36 o                         
  -3   5   1       9836.21       9502.27       157.95 o                         
  -2   5   1      13557.66      13235.39       213.69 o                         
  -1   5   1       5320.60       5694.95        66.63 o                         
   0   5   1       4301.13       4420.31        46.88 o                         
   1   5   1        361.94        249.41         4.96 o                         
   2   5   1       2704.17       2638.30        36.29 o                         
   3   5   1       6259.26       6177.55        85.89 o                         
   4   5   1      11296.88      11324.89       224.37 o                         
   5   5   1        692.92        755.20       106.76 o                         
   6   5   1        874.45        865.56        18.13 o                         
   7   5   1        676.93        707.56        17.21 o                         
   8   5   1         12.25         13.47         5.40 o                         
  -8   6   1        475.84        501.78        28.14 o                         
  -7   6   1        208.69        232.74        20.28 o                         
  -6   6   1       1381.48       1311.12        37.03 o                         
  -5   6   1       1746.58       1729.82        41.74 o                         
  -4   6   1        574.33        573.61        20.30 o                         
  -3   6   1       8918.00       8762.60       118.84 o                         
  -2   6   1       1053.10       1053.72        20.35 o                         
  -1   6   1      11447.46      10977.46       125.29 o                         
   0   6   1         34.67         40.03         4.30 o                         
   1   6   1       2888.02       2682.16        34.63 o                         
   2   6   1       2102.08       2166.15        35.29 o                         
   3   6   1       4177.79       4361.10        63.81 o                         
   4   6   1       2158.23       2131.24        78.67 o                         
   5   6   1       1678.03       1769.13        42.15 o                         
   6   6   1       2404.50       2378.08        54.06 o                         
   7   6   1         79.64         68.43        17.58 o                         
   8   6   1        412.97        431.63        49.76 o                         
  -8   7   1        344.12        381.81        30.39 o                         
  -7   7   1        104.61         86.42        21.85 o                         
  -6   7   1       2194.10       2194.10        52.39 o                         
  -5   7   1         80.61         79.52         9.94 o                         
  -4   7   1         69.23         55.76         8.69 o                         
  -3   7   1       7432.22       7411.24       103.05 o                         
  -2   7   1      22498.64      21682.69       499.63 o                         
  -1   7   1         71.64         50.66         3.94 o                         
   0   7   1      14776.22      14502.19       238.09 o                         
   1   7   1       6982.66       6961.06        82.51 o                         
   2   7   1        506.95        551.38        15.21 o                         
   3   7   1       1077.95       1145.21        23.69 o                         
   4   7   1       8153.04       7838.88       260.49 o                         
   5   7   1       1853.60       1910.13        45.55 o                         
   6   7   1       2856.94       2940.32        64.40 o                         
   7   7   1       1781.88       1841.69        49.43 o                         
   8   7   1         61.98         39.45        12.62 o                         
  -7   8   1        156.00        130.22        26.78 o                         
  -6   8   1        176.31        192.52        18.22 o                         
  -5   8   1        577.30        651.29        25.94 o                         
  -4   8   1        749.56        762.71        26.25 o                         
  -3   8   1        491.62        481.81        14.97 o                         
  -2   8   1       1720.12       1750.93        25.60 o                         
  -1   8   1       4442.55       4239.99        53.57 o                         
   0   8   1       3714.10       3717.14        47.76 o                         
   1   8   1       1682.36       1737.60        25.64 o                         
   2   8   1        125.99         80.56        10.13 o                         
   3   8   1          9.20         21.45         4.92 o                         
   4   8   1        275.61        312.71        18.23 o                         
   5   8   1       1373.94       1345.12        37.95 o                         
   6   8   1       1237.39       1247.98        43.69 o                         
   7   8   1         77.27         64.66        12.23 o                         
  -7   9   1        568.13        603.89        33.65 o                         
  -6   9   1        580.21        612.02        29.88 o                         
  -5   9   1        949.39        948.35        39.26 o                         
  -4   9   1       3631.11       3717.42        76.38 o                         
  -3   9   1       1604.04       1649.18        32.37 o                         
  -2   9   1       6462.33       6574.20        80.14 o                         
  -1   9   1         41.00         37.38         4.69 o                         
   0   9   1       7706.11       7627.68        91.87 o                         
   1   9   1        520.47        527.49        13.46 o                         
   2   9   1       7126.68       7178.18       103.57 o                         
   3   9   1       1806.66       1775.44        34.77 o                         
   4   9   1       2745.97       2596.98       124.16 o                         
   5   9   1       1760.98       1753.85        46.28 o                         
   6   9   1        159.26         80.16        20.70 o                         
   7   9   1        381.45        396.85        30.69 o                         
  -6  10   1        746.93        811.40        41.05 o                         
  -5  10   1       1252.77       1379.09        41.87 o                         
  -4  10   1        114.45         91.84        10.88 o                         
  -3  10   1       1859.39       1929.90        37.56 o                         
  -2  10   1        322.23        309.74        10.07 o                         
  -1  10   1         89.36         80.57         6.16 o                         
   0  10   1       1956.63       2029.81        33.00 o                         
   1  10   1       4560.58       4700.29        60.62 o                         
   2  10   1        648.04        611.18        21.97 o                         
   3  10   1       1107.28       1266.99        29.57 o                         
   4  10   1       1097.46       1100.36        47.03 o                         
   5  10   1         52.78         24.88        17.91 o                         
   6  10   1         13.13          4.01        10.97 o                         
  -5  11   1        761.57        743.03        33.83 o                         
  -4  11   1       2137.07       2053.13        40.94 o                         
  -3  11   1         34.66         14.24         6.92 o                         
  -2  11   1        530.62        480.55        13.16 o                         
  -1  11   1        618.65        574.83        14.76 o                         
   0  11   1       1317.12       1319.13        23.61 o                         
   1  11   1        110.53         72.26         6.55 o                         
   2  11   1       4634.37       4540.39        73.09 o                         
   3  11   1       3441.10       3376.44        58.81 o                         
   4  11   1         42.28         16.86        10.21 o                         
   5  11   1        302.37        303.68        51.58 o                         
  -4  12   1        135.31         92.81        10.59 o                         
  -3  12   1       1337.07       1346.95        33.46 o                         
  -2  12   1          8.68          3.39         7.03 o                         
  -1  12   1       2558.92       2433.99        45.28 o                         
   0  12   1         26.90         30.59         5.52 o                         
   1  12   1       1442.32       1509.18        37.82 o                         
   2  12   1        473.06        475.57        21.71 o                         
   3  12   1        653.50        695.72        25.79 o                         
   4  12   1        364.25        249.93        59.30 o                         
  -2  13   1        266.26        291.67        20.61 o                         
  -1  13   1        355.23        340.71        14.93 o                         
   0  13   1        120.38         94.99         7.81 o                         
   1  13   1        124.20        113.74         9.45 o                         
   2  13   1        136.74        119.19        11.81 o                         
  -9   0   2       1455.33       1432.02        38.75 o                         
  -8   0   2       1342.19       1485.07        36.85 o                         
  -7   0   2         66.54         44.55        10.18 o                         
  -6   0   2         48.98         34.27         6.08 o                         
  -5   0   2      11191.59      10482.08       170.64 o                         
  -3   0   2       7163.60       7466.56       162.28 o                         
   0   0   2       3981.38       3371.02        57.50 o                         
   1   0   2        477.71        468.26         9.52 o                         
   3   0   2       2318.31       2320.57        40.07 o                         
   5   0   2      21270.76      19949.84       444.47 o                         
   6   0   2        332.82        290.51        16.59 o                         
   7   0   2         11.80          9.94         5.46 o                         
   8   0   2         44.69         42.75         7.67 o                         
   9   0   2        414.06        434.17        23.27 o                         
  -9   1   2        100.16         73.98         7.43 o                         
  -8   1   2        666.43        679.59        16.91 o                         
  -7   1   2        709.91        728.81        15.89 o                         
  -6   1   2        319.02        346.56        10.02 o                         
  -5   1   2       3536.30       3584.93        45.15 o                         
  -4   1   2        672.39        779.56        15.45 o                         
  -3   1   2       2653.79       2832.51        39.97 o                         
  -2   1   2       6785.52       6870.65       111.94 o                         
   2   1   2        869.57        736.41        13.35 o                         
   3   1   2        557.16        683.93        10.41 o                         
   4   1   2        335.24        355.59         7.69 o                         
   5   1   2       1815.40       1889.79        25.36 o                         
   6   1   2        627.22        670.63        13.99 o                         
   7   1   2         77.23         63.36         5.85 o                         
   8   1   2        466.11        471.45        16.92 o                         
   9   1   2         18.65          7.90         5.90 o                         
  -9   2   2        218.43        240.57        13.41 o                         
  -8   2   2        363.27        358.84        15.22 o                         
  -7   2   2        156.29        123.59         8.32 o                         
  -6   2   2         64.35         58.86         6.64 o                         
  -5   2   2       7417.73       7155.63        84.07 o                         
  -4   2   2       9532.51       9165.53       121.84 o                         
  -3   2   2       3227.94       3425.37        59.98 o                         
   0   2   2       3655.43       3546.57        41.85 o                         
   1   2   2       3673.62       3961.81        46.21 o                         
   3   2   2       4703.84       4734.02        49.56 o                         
   4   2   2       8951.92       8540.34        96.97 o                         
   5   2   2       4026.34       3705.20        49.36 o                         
   6   2   2         41.83         23.27         4.49 o                         
   7   2   2        590.71        591.10        14.36 o                         
   8   2   2         62.92         50.22         5.67 o                         
   9   2   2         92.31        103.74         8.87 o                         
  -9   3   2         18.35         19.43         7.19 o                         
  -8   3   2       1649.89       1713.67        32.68 o                         
  -7   3   2       1723.38       1802.66        32.19 o                         
  -6   3   2       3175.13       3223.94        49.15 o                         
  -5   3   2      12778.66      12186.51       200.51 o                         
  -4   3   2       1312.93       1307.99        25.58 o                         
  -3   3   2       1200.65       1307.29        35.81 o                         
  -2   3   2       2953.98       2846.55        41.43 o                         
   0   3   2          0.32         -1.56         1.56 o                         
   3   3   2        261.47        264.71         5.06 o                         
   4   3   2         99.16        112.80         4.39 o                         
   5   3   2       3614.09       3841.18        43.71 o                         
   6   3   2       1133.60       1114.46        21.13 o                         
   7   3   2       1550.74       1588.05        23.68 o                         
   8   3   2       2846.40       2846.88        37.23 o                         
   9   3   2        442.73        420.65        15.28 o                         
  -9   4   2         39.92         38.17         7.17 o                         
  -8   4   2         84.77         78.23         7.60 o                         
  -7   4   2        659.98        622.97        16.41 o                         
  -6   4   2        699.17        726.86        16.45 o                         
  -5   4   2          9.82          1.43         5.33 o                         
  -4   4   2       1408.08       1517.22        24.83 o                         
  -3   4   2        438.30        440.83        12.42 o                         
  -2   4   2        107.18        122.62         4.62 o                         
  -1   4   2       4800.42       4885.03        67.99 o                         
   0   4   2      11918.82      11724.18       269.04 o                         
   1   4   2       4462.14       4720.21        56.09 o                         
   2   4   2          0.44          8.20         2.76 o                         
   3   4   2       1374.78       1762.55        22.75 o                         
   4   4   2        391.64        377.66         9.94 o                         
   5   4   2        113.89        120.30        10.08 o                         
   6   4   2        385.94        401.56        15.61 o                         
   7   4   2        115.56        120.26        12.94 o                         
   8   4   2          0.33         -4.72         5.28 o                         
   9   4   2         55.45         47.32         8.33 o                         
  -9   5   2          5.47          5.50         8.07 o                         
  -8   5   2       1426.75       1382.55        28.04 o                         
  -7   5   2       2289.13       2297.26        38.84 o                         
  -6   5   2       2383.63       2309.46        37.46 o                         
  -5   5   2       4238.68       4122.59        78.35 o                         
  -4   5   2        208.17        194.18        15.28 o                         
  -3   5   2       3588.07       3492.86        64.78 o                         
  -2   5   2       4981.27       5104.62        49.30 o                         
   0   5   2        548.57        534.42         9.96 o                         
   2   5   2      20664.39      20278.67       456.63 o                         
   3   5   2       1753.84       1963.15        57.62 o                         
   4   5   2        460.92        428.64        13.28 o                         
   5   5   2       1566.46       1503.42       104.62 o                         
   6   5   2       1210.61       1206.23        23.00 o                         
   7   5   2        204.80        196.90        10.34 o                         
   8   5   2       2020.28       1919.64        36.81 o                         
  -8   6   2        691.75        731.22        32.15 o                         
  -7   6   2         26.86          6.83         7.89 o                         
  -6   6   2         10.36         -4.76         7.02 o                         
  -5   6   2       4476.45       4676.16        88.17 o                         
  -4   6   2       4786.70       5023.48        91.63 o                         
  -3   6   2        255.93        232.39        12.36 o                         
  -2   6   2      19046.54      18215.94       239.89 o                         
  -1   6   2       9501.27       9025.57        93.93 o                         
   0   6   2       3136.95       3345.36        34.88 o                         
   1   6   2        209.37        184.31         4.93 o                         
   2   6   2       5049.63       5159.59        50.76 o                         
   3   6   2         21.97          7.56         3.84 o                         
   4   6   2       6504.51       6764.45       119.04 o                         
   5   6   2       9075.10       9139.66       157.83 o                         
   6   6   2       2587.08       2404.94        66.02 o                         
   7   6   2          9.24          5.67         7.89 o                         
   8   6   2         82.99         41.44        11.17 o                         
  -8   7   2        157.00         95.52        19.88 o                         
  -7   7   2          1.97         -0.66         8.52 o                         
  -6   7   2        218.55        186.72        18.50 o                         
  -5   7   2        763.89        683.21        25.34 o                         
  -4   7   2       3337.86       3305.13        71.46 o                         
  -3   7   2       5471.93       5354.48        76.99 o                         
  -2   7   2        272.44        224.41         7.95 o                         
  -1   7   2       1315.78       1281.88        19.65 o                         
   0   7   2       1391.19       1440.06        17.65 o                         
   1   7   2       1375.25       1508.73        18.26 o                         
   2   7   2         47.11         36.00         2.37 o                         
   3   7   2       4131.64       4148.39        63.43 o                         
   4   7   2       3080.62       3102.68        63.23 o                         
   5   7   2          0.19          5.02         6.39 o                         
   6   7   2        798.82        770.20        29.17 o                         
   7   7   2        177.63        196.01        21.81 o                         
   8   7   2         10.63         11.84        12.85 o                         
  -7   8   2        589.54        584.82        30.32 o                         
  -6   8   2        459.61        460.97        25.64 o                         
  -5   8   2       2773.30       2869.09        64.87 o                         
  -4   8   2       3625.45       3765.73        74.80 o                         
  -3   8   2        280.56        289.76        12.10 o                         
  -2   8   2      10664.08      10222.55       119.34 o                         
  -1   8   2       4789.41       4953.65        61.57 o                         
   0   8   2       2748.63       2677.30        36.45 o                         
   1   8   2         35.02         47.37         6.66 o                         
   2   8   2       5091.25       5070.81        63.14 o                         
   3   8   2       2296.44       2264.53        40.34 o                         
   4   8   2       2163.56       2280.27        42.72 o                         
   5   8   2       3044.45       3235.01        68.72 o                         
   6   8   2          2.63          4.92         8.05 o                         
   7   8   2        675.50        676.52        32.44 o                         
  -7   9   2        210.43        197.91        32.85 o                         
  -6   9   2          5.02         -0.19         9.39 o                         
  -5   9   2       1165.51       1261.98        37.97 o                         
  -4   9   2       1850.10       1792.09        45.05 o                         
  -3   9   2       1685.79       1611.20        31.67 o                         
  -2   9   2       2280.35       2264.13        32.42 o                         
  -1   9   2        662.66        680.38        15.03 o                         
   0   9   2        315.32        319.90        10.30 o                         
   1   9   2       3125.35       3276.23        43.98 o                         
   2   9   2       3907.50       3994.39        52.03 o                         
   3   9   2       1622.56       1493.01        31.39 o                         
   4   9   2       1689.93       1439.78        89.28 o                         
   5   9   2        455.16        418.05        23.67 o                         
   6   9   2         26.76         14.11        10.42 o                         
   7   9   2        645.61        661.90        39.83 o                         
  -6  10   2        893.13        899.75        36.74 o                         
  -5  10   2        395.64        348.62        25.30 o                         
  -4  10   2       1245.35       1204.19        27.60 o                         
  -3  10   2        182.91        185.07        13.93 o                         
  -2  10   2        484.18        474.24        12.40 o                         
  -1  10   2         33.56         24.39         4.74 o                         
   0  10   2       6700.26       6571.25        81.63 o                         
   1  10   2       2245.99       2119.21        31.84 o                         
   2  10   2       1365.38       1382.60        40.47 o                         
   3  10   2        952.25        955.26        25.94 o                         
   4  10   2         23.71         23.56         9.17 o                         
   5  10   2        288.65        292.21        23.96 o                         
   6  10   2        102.16         78.37        26.12 o                         
  -5  11   2       1408.67       1423.36        44.36 o                         
  -4  11   2          0.21         -3.27         6.12 o                         
  -3  11   2        540.37        519.07        20.37 o                         
  -2  11   2        416.27        443.70        12.81 o                         
  -1  11   2       2565.40       2627.04        38.74 o                         
   0  11   2         83.57         63.58         7.35 o                         
   1  11   2       2461.86       2623.18        38.72 o                         
   2  11   2        833.64        878.40        25.60 o                         
   3  11   2        390.11        316.37        18.94 o                         
   4  11   2        396.37        410.47        26.12 o                         
   5  11   2        384.72        392.50        29.03 o                         
  -4  12   2          8.75         18.13         9.06 o                         
  -3  12   2         12.41          9.82         7.85 o                         
  -2  12   2         11.08         10.50         5.05 o                         
  -1  12   2       1174.19       1141.62        27.97 o                         
   0  12   2       1035.22       1009.66        21.14 o                         
   1  12   2       1707.85       1592.92        28.07 o                         
   2  12   2          0.41         -7.25         7.27 o                         
   3  12   2        282.58        333.38        21.39 o                         
   4  12   2        312.29        317.14        27.80 o                         
  -2  13   2         14.99          8.59         8.42 o                         
  -1  13   2       1348.34       1364.63        26.71 o                         
   0  13   2        180.24        173.54        15.35 o                         
   1  13   2       1175.60       1116.15        23.89 o                         
   2  13   2        171.13        160.70        17.07 o                         
  -9   1   3         36.09         30.55         6.39 o                         
  -8   1   3         13.17         16.21         5.11 o                         
  -7   1   3       2286.08       2286.51        33.68 o                         
  -6   1   3       2151.69       2253.98        32.08 o                         
  -5   1   3       8794.31       8958.17       151.04 o                         
  -3   1   3       8228.04       7946.15        92.65 o                         
  -2   1   3       5187.98       5011.73        60.18 o                         
  -1   1   3        118.69        220.55         6.18 o                         
   0   1   3       9386.90       8641.22       198.73 o                         
   1   1   3        786.10       2091.90        59.46 o                         
   4   1   3          2.41          1.99         2.19 o                         
   5   1   3       5123.33       4896.92        58.55 o                         
   6   1   3         68.45         45.18         5.26 o                         
   7   1   3        897.29        880.82        18.11 o                         
   8   1   3        181.95        190.58        11.92 o                         
   9   1   3        946.04        962.15        22.74 o                         
  -9   2   3          0.45          2.74         5.42 o                         
  -8   2   3       2440.54       2479.42        37.02 o                         
  -7   2   3       5519.12       5646.22        70.56 o                         
  -6   2   3        484.98        486.60        11.92 o                         
  -5   2   3         56.35         31.59         4.23 o                         
  -4   2   3        437.95        455.94        10.34 o                         
  -3   2   3       4340.74       4425.38        54.55 o                         
  -2   2   3       4767.42       5140.22        71.90 o                         
   1   2   3          0.20          4.07         1.30 o                         
   2   2   3       3201.11       3163.79        47.41 o                         
   3   2   3        155.60        184.90         4.99 o                         
   4   2   3         36.98         22.84         3.91 o                         
   5   2   3       3805.37       3753.81        46.04 o                         
   6   2   3       5710.75       5562.82        66.66 o                         
   7   2   3        120.86        112.06         7.68 o                         
   8   2   3        394.08        399.34        13.73 o                         
   9   2   3         15.44         17.30         6.10 o                         
  -9   3   3        607.32        584.87        19.72 o                         
  -8   3   3        194.82        228.91        12.90 o                         
  -7   3   3        444.41        430.65        13.87 o                         
  -6   3   3        694.46        699.22        16.34 o                         
  -5   3   3        508.49        454.48        24.80 o                         
  -4   3   3       3380.19       3208.62        64.21 o                         
  -3   3   3          0.89         14.36         2.79 o                         
  -2   3   3       6431.16       6034.24       126.98 o                         
  -1   3   3        496.52        420.21        17.13 o                         
   0   3   3       7121.41       6993.85        80.92 o                         
   1   3   3        288.31        289.63         5.80 o                         
   2   3   3       2206.64       2170.94        24.98 o                         
   3   3   3       3763.39       3786.65        40.48 o                         
   4   3   3        746.54        919.50        13.13 o                         
   5   3   3       1949.49       2113.56        36.36 o                         
   6   3   3          0.91         -3.96         4.41 o                         
   7   3   3        332.44        349.67        11.58 o                         
   8   3   3         13.70          5.00         5.18 o                         
   9   3   3        271.57        260.17        14.99 o                         
  -9   4   3        121.84        120.64        10.55 o                         
  -8   4   3       2325.19       2378.51        41.82 o                         
  -7   4   3       3110.25       3195.83        50.78 o                         
  -6   4   3          3.21         -1.98         3.28 o                         
  -5   4   3       1059.15       1083.74        20.31 o                         
  -4   4   3        773.86        838.38        20.34 o                         
  -3   4   3      14573.89      14305.90       189.91 o                         
  -2   4   3       5227.84       5525.42       110.21 o                         
   1   4   3       2448.95       2539.90        32.91 o                         
   2   4   3       1895.68       1909.09        22.89 o                         
   3   4   3        667.91        692.16        13.67 o                         
   4   4   3       2015.06       2016.79        23.43 o                         
   5   4   3       6255.18       6222.19        65.31 o                         
   6   4   3       6698.73       6605.11        80.12 o                         
   7   4   3        306.40        283.61         8.74 o                         
   8   4   3        547.73        554.07        17.89 o                         
  -9   5   3        246.27        207.22        19.21 o                         
  -8   5   3        166.84        136.88        13.83 o                         
  -7   5   3         77.91         46.73         5.51 o                         
  -6   5   3          5.52          9.53         3.54 o                         
  -5   5   3       3098.59       3121.39        39.48 o                         
  -4   5   3       6939.99       7179.73        86.39 o                         
  -3   5   3       5991.43       5889.91        89.47 o                         
  -2   5   3       3447.42       3415.10        42.93 o                         
  -1   5   3         75.47         53.54         8.13 o                         
   0   5   3        122.03        137.99         5.55 o                         
   1   5   3       5710.62       5793.01        69.37 o                         
   2   5   3      18866.25      19284.30       438.56 o                         
   3   5   3       4385.12       4104.81        45.10 o                         
   4   5   3        202.24        204.17         5.88 o                         
   5   5   3         15.43         19.87         4.55 o                         
   6   5   3        230.28        200.44         9.34 o                         
   7   5   3        250.41        239.72        11.19 o                         
   8   5   3        576.36        553.96        18.05 o                         
  -8   6   3        540.17        490.55        28.15 o                         
  -7   6   3        190.54        183.78        18.85 o                         
  -6   6   3        345.65        322.86        20.50 o                         
  -5   6   3       3934.76       3962.72        77.53 o                         
  -4   6   3       1204.50       1295.27        32.85 o                         
  -3   6   3       5025.11       4796.19        60.83 o                         
  -2   6   3         45.15         50.57         7.89 o                         
  -1   6   3       9168.36       9033.70       123.34 o                         
   0   6   3       3019.93       3151.68        40.83 o                         
   1   6   3       5847.02       5795.32        70.05 o                         
   2   6   3       1293.88       1304.31        17.52 o                         
   3   6   3       1952.70       2044.77        64.44 o                         
   4   6   3       1626.03       1600.43        26.03 o                         
   5   6   3        223.09        218.44        18.89 o                         
   6   6   3       3574.83       3340.40        69.91 o                         
   7   6   3         12.07         18.75         8.71 o                         
   8   6   3        131.73        125.67        25.13 o                         
  -8   7   3         26.63         28.34        11.92 o                         
  -7   7   3        763.19        837.05        31.77 o                         
  -6   7   3        164.78        186.11        17.76 o                         
  -5   7   3        397.85        413.64        20.69 o                         
  -4   7   3      12220.08      12129.89       300.58 o                         
  -3   7   3       1675.83       1670.83        29.76 o                         
  -2   7   3        856.28        900.68        12.37 o                         
  -1   7   3          1.91          1.93         1.80 o                         
   0   7   3       4715.27       4868.12        60.55 o                         
   1   7   3       1156.98       1374.70        21.78 o                         
   2   7   3      15318.27      15094.95       172.41 o                         
   3   7   3       9502.43       9246.80        98.30 o                         
   4   7   3         42.69         60.16         7.83 o                         
   5   7   3        527.99        620.43        24.85 o                         
   6   7   3        217.58        189.91        19.51 o                         
   7   7   3        242.34        229.70        22.66 o                         
  -7   8   3        117.02        135.41        18.89 o                         
  -6   8   3       1389.98       1332.47        39.87 o                         
  -5   8   3        270.08        268.86        18.70 o                         
  -4   8   3          2.99         -4.36         6.15 o                         
  -3   8   3       1535.30       1471.73        28.30 o                         
  -2   8   3       1813.48       1783.86        26.40 o                         
  -1   8   3       2185.67       2264.07        26.01 o                         
   0   8   3       4573.91       4648.11        47.79 o                         
   1   8   3       2392.69       2282.96        26.45 o                         
   2   8   3        792.83        806.92        10.91 o                         
   3   8   3        455.61        462.79        17.95 o                         
   4   8   3       2135.15       2164.47        42.87 o                         
   5   8   3        975.18       1062.52        33.83 o                         
   6   8   3        458.05        399.67        24.13 o                         
   7   8   3         91.25         47.20        12.07 o                         
  -7   9   3        471.01        468.08        38.26 o                         
  -6   9   3        716.22        700.46        53.39 o                         
  -5   9   3        623.98        627.88        26.86 o                         
  -4   9   3       2038.87       2102.47        37.97 o                         
  -3   9   3        575.57        598.63        17.87 o                         
  -2   9   3       8487.99       8371.76       138.65 o                         
  -1   9   3        131.66        143.17         7.99 o                         
   0   9   3       4995.79       4949.79        62.97 o                         
   1   9   3       1163.60       1130.03        19.80 o                         
   2   9   3       3037.77       3189.03        37.63 o                         
   3   9   3       1889.84       1984.57        38.86 o                         
   4   9   3        713.66        728.43        39.68 o                         
   5   9   3       1673.46       1651.33        44.70 o                         
   6   9   3         56.10         59.30        12.31 o                         
  -6  10   3         76.41         38.69        12.43 o                         
  -5  10   3         18.97         27.22        10.63 o                         
  -4  10   3        172.75        174.01        13.92 o                         
  -3  10   3        581.69        591.40        19.38 o                         
  -2  10   3        618.16        610.56        14.47 o                         
  -1  10   3       4456.14       4684.15        60.74 o                         
   0  10   3       3266.81       3308.02        45.67 o                         
   1  10   3         28.79         32.03         4.52 o                         
   2  10   3         60.37         75.78         5.73 o                         
   3  10   3        251.38        217.74        22.90 o                         
   4  10   3         22.21         16.34        15.82 o                         
   5  10   3        923.69       1010.07        36.64 o                         
   6  10   3        784.51        833.97        38.52 o                         
  -5  11   3         12.69          4.28        11.22 o                         
  -4  11   3         51.29         23.75         7.68 o                         
  -3  11   3       1459.40       1422.38        32.84 o                         
  -2  11   3       2253.96       2226.75        34.20 o                         
  -1  11   3        833.73        775.25        17.77 o                         
   0  11   3       3198.34       3273.31        46.19 o                         
   1  11   3        944.32        961.24        20.68 o                         
   2  11   3         85.02         75.20         7.01 o                         
   3  11   3          8.63          3.17         7.17 o                         
   4  11   3        564.94        546.96        28.31 o                         
   5  11   3        629.73        628.59        33.43 o                         
  -4  12   3        114.39        113.51        17.23 o                         
  -3  12   3       1599.38       1631.25        37.08 o                         
  -2  12   3          7.51          7.11         5.19 o                         
  -1  12   3       2473.64       2467.41        75.19 o                         
   0  12   3         99.29         99.67        11.95 o                         
   1  12   3       1055.02       1029.25        21.51 o                         
   2  12   3        678.72        628.52        25.66 o                         
   3  12   3        645.10        647.32        29.54 o                         
  -2  13   3        216.22        197.41        13.60 o                         
  -1  13   3          4.54          3.86         6.46 o                         
   0  13   3          0.08          1.88         6.66 o                         
   1  13   3        659.09        637.24        18.36 o                         
  -9   0   4        810.90        814.06        37.44 o                         
  -8   0   4         58.96         57.42         8.28 o                         
  -7   0   4       4978.54       5022.90       125.98 o                         
  -6   0   4      18981.70      18426.60       425.75 o                         
  -5   0   4       1800.56       1924.14        41.51 o                         
  -4   0   4       7749.13       7407.95       126.35 o                         
  -3   0   4        979.80        956.42        24.16 o                         
  -2   0   4        886.48       1009.45        24.27 o                         
  -1   0   4       3416.63       3929.66       280.37 o                         
   2   0   4       5775.14       5510.22        89.67 o                         
   4   0   4        419.63        357.11        11.73 o                         
   5   0   4         22.24         12.80         4.40 o                         
   6   0   4       2645.08       2775.65        52.04 o                         
   7   0   4       1000.49        924.72        35.81 o                         
   8   0   4         27.07         21.31         7.16 o                         
   9   0   4        812.92        810.73        42.20 o                         
  -9   1   4        315.21        308.58        15.18 o                         
  -8   1   4          2.52         -4.82         4.87 o                         
  -7   1   4         38.91         32.44         4.86 o                         
  -6   1   4        356.86        379.60        13.72 o                         
  -5   1   4          0.37          0.95         3.08 o                         
  -4   1   4       8313.71       8643.44       102.33 o                         
  -3   1   4      14087.37      13719.29       259.02 o                         
  -2   1   4       3390.20       3600.09        46.46 o                         
  -1   1   4       1085.46       1169.85        27.73 o                         
   0   1   4       5811.40       5978.82        88.60 o                         
   1   1   4         19.92         26.96         2.51 o                         
   2   1   4       4763.13       4998.84        91.70 o                         
   3   1   4       3111.34       3193.57        38.89 o                         
   4   1   4       3862.38       3857.53        46.77 o                         
   5   1   4        596.03        597.63        12.01 o                         
   6   1   4       1463.05       1473.49        22.44 o                         
   7   1   4        172.92        145.11         9.96 o                         
   8   1   4         12.53         15.46         5.02 o                         
   9   1   4          4.50          4.44         6.22 o                         
  -9   2   4          2.86         10.09         6.62 o                         
  -8   2   4          7.63          4.31         4.78 o                         
  -7   2   4       2214.97       2258.14        33.43 o                         
  -6   2   4       5838.04       5775.85        83.49 o                         
  -5   2   4         22.18         31.65         4.83 o                         
  -4   2   4       4099.30       4216.30        54.06 o                         
  -3   2   4       2274.76       2391.88        33.81 o                         
  -2   2   4        714.81        713.29        15.13 o                         
  -1   2   4       2169.39       2435.12        31.26 o                         
   2   2   4       5604.24       5537.75        57.95 o                         
   3   2   4      10601.15      10070.35       134.59 o                         
   5   2   4         18.91         11.12         3.23 o                         
   6   2   4        898.80        882.12        31.33 o                         
   7   2   4       1500.70       1517.25        28.20 o                         
   8   2   4          8.98          6.73         6.83 o                         
   9   2   4         32.04         35.50         9.01 o                         
  -9   3   4       1576.63       1626.84        33.76 o                         
  -8   3   4         63.69         43.70         6.30 o                         
  -7   3   4        196.07        206.96        15.72 o                         
  -6   3   4        100.74         93.65         8.60 o                         
  -5   3   4        396.67        418.05        12.26 o                         
  -4   3   4      10374.68      10312.40       140.28 o                         
  -2   3   4       1979.06       1826.94        26.80 o                         
  -1   3   4       8506.69       8138.72       110.48 o                         
   0   3   4      14596.79      13664.63       316.34 o                         
   1   3   4        833.39        877.66        12.51 o                         
   2   3   4        474.18        524.07         8.28 o                         
   4   3   4       9097.39       8605.45        89.72 o                         
   5   3   4        493.30        524.34        10.74 o                         
   6   3   4       5051.84       4961.03        55.56 o                         
   7   3   4        400.05        394.08        14.26 o                         
   8   3   4         62.74         53.42         5.98 o                         
   9   3   4         37.71         31.25         6.78 o                         
  -9   4   4         29.17         26.18         7.35 o                         
  -8   4   4          4.28         16.38         5.59 o                         
  -7   4   4       1383.70       1471.04        28.33 o                         
  -6   4   4       1411.83       1513.27        27.60 o                         
  -5   4   4        832.23        854.34        30.49 o                         
  -4   4   4        145.17        120.54         8.06 o                         
  -3   4   4        207.49        218.20        13.34 o                         
  -2   4   4       3281.67       3329.64        58.06 o                         
  -1   4   4       3297.28       3273.64        41.62 o                         
   0   4   4       4789.50       4992.74        66.29 o                         
   1   4   4        367.47        320.38         7.00 o                         
   2   4   4         87.84        119.05         6.07 o                         
   3   4   4        327.42        350.35         6.86 o                         
   4   4   4       2197.45       2372.58        27.56 o                         
   5   4   4       1490.40       1461.88        23.18 o                         
   6   4   4        251.76        248.09         8.81 o                         
   7   4   4         46.67         48.13         6.35 o                         
   8   4   4          5.85          0.21         3.84 o                         
  -9   5   4        142.41        155.85        13.96 o                         
  -8   5   4        314.02        291.32        13.09 o                         
  -7   5   4       2849.95       2920.51        47.76 o                         
  -6   5   4        151.12        164.64         6.66 o                         
  -5   5   4       1190.21       1202.54        24.10 o                         
  -4   5   4       6218.85       6382.95       116.80 o                         
  -3   5   4      20568.07      18401.27       685.63 o                         
  -2   5   4       3340.65       3346.67        42.93 o                         
  -1   5   4      12256.05      11913.05       159.89 o                         
   0   5   4       4520.46       4486.53        55.65 o                         
   1   5   4       1063.32       1138.20        18.53 o                         
   2   5   4       1340.34       1375.05        18.60 o                         
   3   5   4      10438.81      10087.20       104.28 o                         
   4   5   4       8943.50       8489.08        98.35 o                         
   5   5   4        279.95        307.50         7.10 o                         
   6   5   4       1358.01       1360.99        22.82 o                         
   7   5   4         66.23         58.50         6.30 o                         
   8   5   4        261.03        277.54        14.68 o                         
  -8   6   4         27.61         27.12         3.77 o                         
  -7   6   4       1742.71       1781.62        31.99 o                         
  -6   6   4       7466.60       7504.46       128.71 o                         
  -5   6   4         59.96         61.85         9.15 o                         
  -4   6   4       2648.40       2781.76        38.58 o                         
  -3   6   4       2816.38       2904.57        46.50 o                         
  -2   6   4         52.91         48.11         3.81 o                         
  -1   6   4       8142.47       8035.65        95.76 o                         
   0   6   4      23040.24      21973.70       355.37 o                         
   1   6   4       9165.65       8629.09       101.77 o                         
   2   6   4       1783.07       1921.11        24.34 o                         
   3   6   4       5115.17       5137.93        56.65 o                         
   4   6   4        579.03        579.82        15.26 o                         
   5   6   4         30.39         18.81         4.11 o                         
   6   6   4        748.86        774.06        29.21 o                         
   7   6   4        637.09        648.67        28.62 o                         
   8   6   4         13.91          2.43         5.70 o                         
  -8   7   4        372.21        351.11        28.60 o                         
  -7   7   4        388.80        413.47        24.68 o                         
  -6   7   4       1260.43       1166.06        35.98 o                         
  -5   7   4       4997.16       4859.01        93.36 o                         
  -4   7   4        267.66        254.08        13.66 o                         
  -3   7   4         36.69         30.36         3.96 o                         
  -2   7   4        170.65        187.80         6.97 o                         
  -1   7   4       2800.54       2911.08        39.22 o                         
   0   7   4        546.96        592.96        12.74 o                         
   1   7   4       7613.09       7877.23        94.44 o                         
   2   7   4       4479.86       4429.61        49.72 o                         
   3   7   4        370.82        368.41        23.09 o                         
   4   7   4        815.72        809.16        18.47 o                         
   5   7   4        148.58        135.29         8.59 o                         
   6   7   4        148.64        119.20        18.89 o                         
   7   7   4         13.02         -8.11        11.66 o                         
  -7   8   4       1392.14       1359.63        43.15 o                         
  -6   8   4       3743.22       3844.19        81.23 o                         
  -5   8   4         20.63          7.13         7.34 o                         
  -4   8   4       6255.50       6327.11        79.15 o                         
  -3   8   4        288.46        293.59         7.69 o                         
  -2   8   4       2836.32       2748.87        30.74 o                         
  -1   8   4        176.74        223.03         7.59 o                         
   0   8   4      12608.45      12112.88       141.61 o                         
   1   8   4       5206.07       5147.10        65.22 o                         
   2   8   4       1535.72       1698.43        22.96 o                         
   3   8   4       5080.70       5147.58        59.90 o                         
   4   8   4        289.33        279.89        26.03 o                         
   5   8   4        454.73        444.79        23.58 o                         
   6   8   4        279.45        268.26        22.67 o                         
   7   8   4       1311.92       1232.14        42.82 o                         
  -7   9   4         59.36         50.70        14.60 o                         
  -6   9   4        190.24        144.50        30.04 o                         
  -5   9   4        472.73        396.92        23.32 o                         
  -4   9   4       1667.29       1715.43        32.99 o                         
  -3   9   4       1009.86       1086.16        24.58 o                         
  -2   9   4       1297.73       1270.18        20.27 o                         
  -1   9   4        645.78        763.17        13.17 o                         
   0   9   4        974.04       1026.75        15.55 o                         
   1   9   4       1013.36       1089.88        17.11 o                         
   2   9   4       3702.11       3795.72        41.47 o                         
   3   9   4       1207.14       1237.79        21.63 o                         
   4   9   4        777.14        712.86        25.99 o                         
   5   9   4        390.96        393.84        38.77 o                         
   6   9   4         80.39         81.61        13.93 o                         
  -6  10   4        135.92        111.38        16.04 o                         
  -5  10   4        783.58        787.52        32.02 o                         
  -4  10   4       2057.07       2033.69        38.83 o                         
  -3  10   4        465.13        437.90        17.51 o                         
  -2  10   4       6504.28       6303.07        92.84 o                         
  -1  10   4        835.03        768.64        16.85 o                         
   0  10   4        438.75        459.32        15.01 o                         
   1  10   4        847.22        883.99        18.13 o                         
   2  10   4       1784.20       1760.37        24.01 o                         
   3  10   4        776.19        732.12        24.59 o                         
   4  10   4        341.05        400.20        24.41 o                         
   5  10   4       1862.50       1893.56        51.94 o                         
  -5  11   4        333.63        332.82        27.97 o                         
  -4  11   4        391.01        434.80        19.82 o                         
  -3  11   4       3559.45       3843.86        64.37 o                         
  -2  11   4        621.14        629.84        16.03 o                         
  -1  11   4        386.11        411.46        14.77 o                         
   0  11   4        506.28        544.41        15.04 o                         
   1  11   4        578.00        539.09        14.86 o                         
   2  11   4        108.94         97.26         9.36 o                         
   3  11   4       1947.97       1892.17        42.04 o                         
   4  11   4        782.91        787.79        33.57 o                         
  -4  12   4         49.38         43.13         9.39 o                         
  -3  12   4        436.26        451.75        21.94 o                         
  -2  12   4       1292.15       1296.32        25.47 o                         
  -1  12   4       1120.37       1134.61        23.45 o                         
   0  12   4         55.77         43.41         9.15 o                         
   1  12   4         20.72         -0.84         5.31 o                         
   2  12   4          1.99          0.27         3.92 o                         
   3  12   4         19.83          1.76        10.58 o                         
  -1  13   4       1118.99       1101.51        24.53 o                         
   0  13   4        264.04        247.59        14.49 o                         
   1  13   4       1101.62       1076.48        27.31 o                         
  -9   1   5       1546.99       1522.52        31.26 o                         
  -8   1   5       2681.41       2789.64        41.75 o                         
  -7   1   5        902.63        852.31        30.10 o                         
  -6   1   5       5801.01       5879.07       128.82 o                         
  -5   1   5        213.90        201.66         9.53 o                         
  -4   1   5         38.32         73.76         9.72 o                         
  -3   1   5       8215.23       9028.33       107.44 o                         
  -1   1   5        739.13        571.22        15.25 o                         
   2   1   5        116.11        132.02         6.67 o                         
   3   1   5          8.58         30.95         2.86 o                         
   4   1   5       4224.66       4256.36        51.66 o                         
   5   1   5       2716.65       2757.05        36.09 o                         
   6   1   5        306.37        297.69        10.24 o                         
   7   1   5       4391.57       4304.85        56.57 o                         
   8   1   5        811.56        792.91        25.99 o                         
   9   1   5        148.59        111.99        10.18 o                         
  -9   2   5         32.79         30.06         8.01 o                         
  -8   2   5          4.03         -4.67         4.67 o                         
  -7   2   5        247.04        215.99        10.43 o                         
  -6   2   5       4962.08       5101.28        72.64 o                         
  -5   2   5      10430.57      10639.80       126.37 o                         
  -4   2   5        211.14        222.59        10.98 o                         
  -3   2   5      13634.85      12647.57       184.50 o                         
  -1   2   5        388.83        380.59         8.66 o                         
   0   2   5       2384.23       2562.74        50.61 o                         
   1   2   5      11608.61      11274.18       228.72 o                         
   2   2   5       1968.57       1960.26        23.53 o                         
   3   2   5       5827.25       5657.59        60.72 o                         
   4   2   5      14142.54      13478.84       137.64 o                         
   5   2   5       1864.50       1915.28        47.18 o                         
   6   2   5         12.61          9.60         3.93 o                         
   7   2   5         63.87         62.25         5.81 o                         
   8   2   5         99.01         77.73        12.95 o                         
  -9   3   5        207.85        155.12        17.19 o                         
  -8   3   5        262.24        242.71        13.20 o                         
  -7   3   5        996.55        957.41        32.72 o                         
  -6   3   5       1239.99       1278.77        38.82 o                         
  -5   3   5        137.87        148.19         9.75 o                         
  -4   3   5       4345.43       4383.95        67.00 o                         
  -3   3   5       1465.07       1742.40        26.20 o                         
  -2   3   5       1592.74       1549.11        24.56 o                         
  -1   3   5       1901.31       1923.16        27.74 o                         
   0   3   5      11908.97      11846.16       159.94 o                         
   1   3   5        194.66        175.27        13.65 o                         
   2   3   5       1120.94       1186.06        19.59 o                         
   3   3   5       1049.85       1062.34        23.23 o                         
   4   3   5         25.43         41.07        12.81 o                         
   5   3   5       1285.63       1297.52        25.42 o                         
   6   3   5          5.65          7.13         6.20 o                         
   7   3   5        177.32        160.21         9.33 o                         
   8   3   5          1.39          1.68         4.96 o                         
  -9   4   5       1011.84        981.31        25.49 o                         
  -8   4   5        210.43        224.03        13.25 o                         
  -7   4   5        106.92         76.58        10.29 o                         
  -6   4   5       3561.32       3478.57       171.64 o                         
  -5   4   5      18025.97      17084.86       228.49 o                         
  -4   4   5        104.77        144.61         6.70 o                         
  -3   4   5      25049.84      23914.59       387.55 o                         
  -1   4   5        887.76       1077.48        17.50 o                         
   0   4   5        408.93        522.54        10.88 o                         
   1   4   5      27359.11      26709.09       606.41 o                         
   2   4   5       5208.63       5078.69        55.86 o                         
   3   4   5       6495.18       6401.25        67.94 o                         
   4   4   5      14305.34      13329.23       135.68 o                         
   5   4   5       1947.93       1939.70        24.74 o                         
   6   4   5        367.06        373.37         9.66 o                         
   7   4   5         19.34         11.88         4.98 o                         
   8   4   5        482.23        513.27        14.37 o                         
  -9   5   5         63.55         50.51        12.95 o                         
  -8   5   5        484.11        504.48        16.45 o                         
  -7   5   5         42.81         38.17         5.64 o                         
  -6   5   5        110.93        129.39         9.10 o                         
  -5   5   5       3579.62       3540.12        67.23 o                         
  -4   5   5       3134.75       3127.03        42.53 o                         
  -3   5   5       3550.47       3457.65        47.35 o                         
  -2   5   5       1927.48       2015.82        28.63 o                         
  -1   5   5       1629.52       1710.65        25.22 o                         
   0   5   5      12211.57      12304.87       165.72 o                         
   1   5   5       6568.43       6280.30        67.42 o                         
   2   5   5       6393.83       6328.55        68.38 o                         
   3   5   5        731.21        737.07        13.77 o                         
   4   5   5       1023.04       1083.48        23.76 o                         
   5   5   5         47.47         43.98         3.70 o                         
   6   5   5        746.91        750.69        13.13 o                         
   7   5   5        585.13        589.19        13.76 o                         
   8   5   5         78.84         67.50        11.27 o                         
  -8   6   5        227.89        232.32        14.54 o                         
  -7   6   5       1162.40       1169.91        19.17 o                         
  -6   6   5       1494.72       1405.05        21.31 o                         
  -5   6   5        332.08        297.44        11.48 o                         
  -4   6   5        331.04        357.36        12.84 o                         
  -3   6   5       7190.94       7025.81       100.79 o                         
  -2   6   5        463.87        442.01        10.16 o                         
  -1   6   5       8636.69       8575.81       102.02 o                         
   0   6   5       2121.45       2027.97        29.58 o                         
   1   6   5       3141.33       3216.15        43.20 o                         
   2   6   5       3792.27       3754.16        43.41 o                         
   3   6   5        920.09        878.01        15.48 o                         
   4   6   5       1700.40       1689.92        24.70 o                         
   5   6   5          0.08         -0.44         3.13 o                         
   6   6   5       1123.23       1213.72        25.28 o                         
   7   6   5        176.00        140.83        29.22 o                         
   8   6   5        390.11        376.93        63.74 o                         
  -8   7   5        944.46        997.34        39.35 o                         
  -7   7   5         73.02         74.48        12.12 o                         
  -6   7   5       2936.72       3105.97        67.95 o                         
  -5   7   5       2148.91       2167.83        43.12 o                         
  -4   7   5        596.73        575.41        11.93 o                         
  -3   7   5       1908.88       1968.79       119.08 o                         
  -2   7   5      13549.21      13024.46       172.76 o                         
  -1   7   5       1074.36        981.43        17.74 o                         
   0   7   5       8051.89       8027.89        96.74 o                         
   1   7   5      18557.39      17808.96       203.80 o                         
   2   7   5        111.06         90.28         5.34 o                         
   3   7   5         78.99         66.97         6.19 o                         
   4   7   5       1180.20       1183.77        18.90 o                         
   5   7   5       1339.41       1324.77        26.31 o                         
   6   7   5        219.55        212.70        16.28 o                         
   7   7   5       1443.08       1365.33        44.49 o                         
  -7   8   5        400.66        364.18        27.50 o                         
  -6   8   5        690.28        668.10        29.15 o                         
  -5   8   5        133.53        102.83        20.04 o                         
  -4   8   5        355.76        344.18        12.51 o                         
  -3   8   5       1246.61       1360.10        21.09 o                         
  -2   8   5       1854.02       1902.66        59.85 o                         
  -1   8   5       9255.81       9083.94       109.22 o                         
   0   8   5       3677.76       3643.11        49.26 o                         
   1   8   5         80.68         74.81         7.37 o                         
   2   8   5        461.07        503.76        11.18 o                         
   3   8   5        875.78        956.55        16.27 o                         
   4   8   5        399.61        404.98        14.51 o                         
   5   8   5        241.94        246.52        11.99 o                         
   6   8   5        441.46        435.09        31.87 o                         
   7   8   5         49.00         34.00        19.38 o                         
  -7   9   5         73.45         54.13        13.71 o                         
  -6   9   5        982.23       1037.77        42.87 o                         
  -5   9   5        128.95        109.72        14.13 o                         
  -4   9   5       4006.98       3930.08        56.52 o                         
  -3   9   5        416.86        386.79        10.01 o                         
  -2   9   5       2411.94       2455.65        28.96 o                         
  -1   9   5       2382.38       2415.78        32.39 o                         
   0   9   5       2963.43       3115.70        44.04 o                         
   1   9   5       1842.69       1909.63        30.53 o                         
   2   9   5       1101.16       1105.01        18.90 o                         
   3   9   5       2161.72       2199.93        32.11 o                         
   4   9   5        179.43        158.31        10.23 o                         
   5   9   5       1345.88       1390.97        42.14 o                         
   6   9   5          7.76          1.48        17.25 o                         
  -6  10   5        424.82        502.76        37.27 o                         
  -5  10   5       1254.90       1398.67        43.02 o                         
  -4  10   5         22.23         24.27         6.17 o                         
  -3  10   5       1809.82       1941.06        38.14 o                         
  -2  10   5       2995.93       3035.20        35.10 o                         
  -1  10   5         25.14         35.54         4.98 o                         
   0  10   5        977.74       1020.14        16.52 o                         
   1  10   5       1507.75       1465.14        24.20 o                         
   2  10   5        398.04        327.33         9.37 o                         
   3  10   5       1320.62       1424.05        25.33 o                         
   4  10   5        991.70       1072.89        37.25 o                         
   5  10   5        148.36        114.70        24.80 o                         
  -5  11   5        567.18        531.56        47.62 o                         
  -4  11   5       2426.30       2402.20        47.80 o                         
  -3  11   5       1946.77       1890.77        39.05 o                         
  -2  11   5        251.50        247.61        12.15 o                         
  -1  11   5       1038.21       1072.30        21.74 o                         
   0  11   5         12.14         11.69         5.12 o                         
   1  11   5        146.38        113.45         7.98 o                         
   2  11   5       1330.15       1363.47        25.16 o                         
   3  11   5       2162.59       2133.48        98.91 o                         
   4  11   5         42.62         26.78        12.05 o                         
  -3  12   5        763.22        779.57        26.46 o                         
  -2  12   5          9.32         16.20         6.40 o                         
  -1  12   5       2008.78       1885.77        32.58 o                         
   0  12   5        724.46        638.55        21.93 o                         
   1  12   5       1781.47       1768.01        31.09 o                         
   2  12   5        542.42        559.33        15.89 o                         
   3  12   5        116.49         84.34        16.75 o                         
  -9   0   6       1271.61       1207.69        36.34 o                         
  -8   0   6       3454.41       3497.92        70.58 o                         
  -7   0   6        669.09        700.85        26.67 o                         
  -6   0   6         10.30          5.79         5.28 o                         
  -5   0   6         37.08         38.09         6.22 o                         
  -4   0   6      22170.30      22049.63       503.90 o                         
  -3   0   6       1437.94       1764.63        40.85 o                         
   0   0   6        932.45        955.57        47.55 o                         
   1   0   6       9636.68       9255.78       164.25 o                         
   2   0   6          4.70          6.80         3.36 o                         
   3   0   6        258.33        248.70         9.99 o                         
   4   0   6       8352.74       8069.18       132.74 o                         
   5   0   6      15115.32      14287.16       229.61 o                         
   6   0   6       2157.07       2226.12        45.07 o                         
   7   0   6       1229.03       1252.48        31.71 o                         
   8   0   6          3.52          2.16         8.24 o                         
  -9   1   6        103.86         81.52         9.91 o                         
  -8   1   6        411.12        351.92        14.13 o                         
  -7   1   6        162.62        180.35        12.13 o                         
  -6   1   6         55.49         43.81         5.16 o                         
  -5   1   6       2936.22       3035.53        44.16 o                         
  -4   1   6        637.86        624.40        15.82 o                         
  -3   1   6         39.72         65.18         8.27 o                         
  -2   1   6        103.81        109.64         6.32 o                         
  -1   1   6       1088.19       1196.14        33.47 o                         
   0   1   6       3056.45       3474.05        93.67 o                         
   1   1   6       8433.76       8109.50        83.89 o                         
   2   1   6      14377.55      13662.00       138.57 o                         
   3   1   6        417.55        402.70         9.02 o                         
   4   1   6        266.09        239.24         8.00 o                         
   5   1   6          4.74          0.28         3.24 o                         
   6   1   6         24.42         31.44         4.87 o                         
   7   1   6        141.59        133.81        11.42 o                         
   8   1   6        146.57        143.54         9.94 o                         
  -9   2   6        244.78        235.24        16.72 o                         
  -8   2   6        621.63        629.05        17.48 o                         
  -7   2   6        100.15         73.69         8.54 o                         
  -6   2   6       1030.48       1040.82        22.44 o                         
  -5   2   6        214.19        218.91        13.66 o                         
  -4   2   6       3404.79       3391.88        48.46 o                         
  -3   2   6       1101.76       1236.79        37.89 o                         
   0   2   6       1487.21       1760.28        22.75 o                         
   1   2   6       2630.23       2608.44        28.29 o                         
   2   2   6        477.05        519.84        10.56 o                         
   3   2   6       3506.89       3643.65        41.69 o                         
   4   2   6       1065.60       1086.36        17.50 o                         
   5   2   6       6605.60       6633.45        73.13 o                         
   6   2   6        138.99        129.03         8.00 o                         
   7   2   6        164.37        150.77         9.49 o                         
   8   2   6        194.80        190.62        14.53 o                         
  -9   3   6         11.13          0.15         7.08 o                         
  -8   3   6        254.45        281.05        14.30 o                         
  -7   3   6       2068.34       2219.44        37.92 o                         
  -6   3   6       2680.99       2773.24        42.80 o                         
  -5   3   6      17406.54      17176.15       199.71 o                         
  -4   3   6      10836.29      10677.82       148.44 o                         
  -3   3   6          0.64          5.10         3.57 o                         
  -2   3   6       2780.52       3375.07        47.17 o                         
  -1   3   6       8684.88       8763.76       103.08 o                         
   0   3   6         55.02        117.42         7.20 o                         
   3   3   6       1266.37       1298.89        17.82 o                         
   4   3   6       3560.84       3572.60        41.31 o                         
   5   3   6          1.48          8.30         5.34 o                         
   6   3   6         37.61         38.27         5.40 o                         
   7   3   6        426.22        445.57        13.20 o                         
   8   3   6       1179.12       1178.37        26.84 o                         
  -9   4   6          5.81          7.41         7.63 o                         
  -8   4   6          7.10         11.08         5.54 o                         
  -7   4   6         29.09         19.74         8.36 o                         
  -6   4   6        138.79        126.96         9.73 o                         
  -5   4   6         12.41         19.97         7.85 o                         
  -4   4   6        212.04        193.20         9.83 o                         
  -3   4   6       2372.88       2402.01        35.64 o                         
  -2   4   6       4656.46       4876.18        74.54 o                         
  -1   4   6        541.33        498.14        10.98 o                         
   0   4   6       4217.87       4439.42        56.29 o                         
   1   4   6       1382.51       1411.31        19.68 o                         
   3   4   6       4265.48       4492.52        64.78 o                         
   4   4   6       1185.96       1215.57        17.59 o                         
   5   4   6        134.57        131.03         7.11 o                         
   6   4   6         35.84         45.50         4.71 o                         
   7   4   6          8.12          6.36         4.40 o                         
   8   4   6          4.54         -4.88         5.90 o                         
  -8   5   6        850.24        810.77        21.16 o                         
  -7   5   6       1109.68       1131.65        19.85 o                         
  -6   5   6        106.12         65.77        10.45 o                         
  -5   5   6      11676.82      11093.08       132.25 o                         
  -4   5   6       1558.24       1585.65        37.70 o                         
  -3   5   6       2189.86       2340.20        37.29 o                         
  -2   5   6          7.11         41.21         3.78 o                         
  -1   5   6       8230.67       8166.49        97.93 o                         
   0   5   6        346.49        281.93        11.81 o                         
   1   5   6      12975.37      12752.24       131.69 o                         
   2   5   6      19194.47      17877.15       205.00 o                         
   3   5   6        227.26        183.16         8.60 o                         
   4   5   6       1533.82       1600.35        30.02 o                         
   5   5   6          0.85          2.00         2.95 o                         
   6   5   6       1083.77       1091.29        17.32 o                         
   7   5   6         43.63         27.78         5.49 o                         
   8   5   6        490.00        477.10        19.47 o                         
  -8   6   6       1589.78       1609.85        25.95 o                         
  -7   6   6        577.93        526.82        12.17 o                         
  -6   6   6        148.23         93.89        19.38 o                         
  -5   6   6       2456.89       2502.08        36.40 o                         
  -4   6   6       4648.17       5036.68        66.93 o                         
  -3   6   6        433.94        510.97        15.96 o                         
  -2   6   6      19889.81      19111.27       254.41 o                         
  -1   6   6      12192.15      11740.14       137.61 o                         
   0   6   6       1232.62       1287.15        21.70 o                         
   1   6   6        698.71        784.22        13.76 o                         
   2   6   6        227.21        228.98         9.79 o                         
   4   6   6       4798.77       4844.32        61.78 o                         
   5   6   6       3605.41       3582.56        46.97 o                         
   6   6   6        221.91        206.11         9.37 o                         
   7   6   6         69.56         57.74         7.78 o                         
  -8   7   6        204.24         84.43        25.63 o                         
  -7   7   6        205.30        140.28        34.32 o                         
  -6   7   6          0.48          7.33         3.82 o                         
  -5   7   6        188.29        165.72        10.38 o                         
  -4   7   6        357.26        394.18        12.82 o                         
  -3   7   6       7185.25       7113.02       119.70 o                         
  -2   7   6        683.29        605.62        13.44 o                         
  -1   7   6       2527.60       2679.32        38.06 o                         
   0   7   6       4260.25       4374.16        57.29 o                         
   1   7   6        955.29       1007.75        19.57 o                         
   2   7   6        195.34        174.66         7.52 o                         
   3   7   6        659.88        689.75        14.47 o                         
   4   7   6       1808.97       1826.21        27.11 o                         
   5   7   6         14.28         16.82         3.50 o                         
   6   7   6        639.89        698.11        20.59 o                         
   7   7   6        235.27        189.92        40.25 o                         
  -7   8   6          2.84         -2.46        10.21 o                         
  -6   8   6       1475.38       1581.49        44.96 o                         
  -5   8   6        325.98        365.12        18.93 o                         
  -4   8   6       3540.47       3631.23        59.84 o                         
  -3   8   6        847.95        935.71        21.90 o                         
  -2   8   6      10891.67      10737.01       208.68 o                         
  -1   8   6       6006.22       6010.60        76.11 o                         
   0   8   6        822.19        802.30        17.11 o                         
   1   8   6        377.47        384.83        12.32 o                         
   2   8   6       1127.91       1111.45        33.32 o                         
   3   8   6        993.03        959.94        27.83 o                         
   4   8   6       1152.26       1189.57        19.79 o                         
   5   8   6       3056.37       2936.84        48.48 o                         
   6   8   6         32.33         25.00         9.23 o                         
  -7   9   6         37.78         56.84        20.70 o                         
  -6   9   6          1.41         -9.84         9.84 o                         
  -5   9   6       1270.44       1436.33        42.12 o                         
  -4   9   6       2340.04       2370.08        30.78 o                         
  -3   9   6       2449.94       2420.60        32.66 o                         
  -2   9   6       1503.68       1450.55        24.90 o                         
  -1   9   6        507.17        510.13        13.67 o                         
   0   9   6        390.93        437.13        13.91 o                         
   1   9   6       3523.45       3631.27        50.85 o                         
   2   9   6       2232.68       2163.19        29.46 o                         
   3   9   6        515.31        467.11        17.88 o                         
   4   9   6          0.25          5.58         6.05 o                         
   5   9   6         26.35         10.50         5.57 o                         
   6   9   6         65.31         43.18        14.63 o                         
  -6  10   6       1163.03       1160.87        45.32 o                         
  -5  10   6         16.96         11.16        15.44 o                         
  -4  10   6       2091.12       2083.71        88.09 o                         
  -3  10   6        287.69        282.25         9.93 o                         
  -2  10   6        608.68        619.99        12.58 o                         
  -1  10   6       1196.39       1169.13        18.18 o                         
   0  10   6       4102.22       4132.48        51.42 o                         
   1  10   6       2358.43       2328.40        41.12 o                         
   2  10   6        678.79        729.38        12.47 o                         
   3  10   6       2714.27       2692.98        54.39 o                         
   4  10   6         86.36         83.99         7.69 o                         
   5  10   6        119.53         91.44        14.99 o                         
  -5  11   6       1101.81       1244.44        44.79 o                         
  -4  11   6        416.60        449.08        20.64 o                         
  -3  11   6       1151.52       1139.69        29.36 o                         
  -2  11   6        149.70        161.37        12.18 o                         
  -1  11   6        316.55        292.97        14.99 o                         
   0  11   6         12.80          5.11         4.50 o                         
   1  11   6       2131.53       2271.16        29.78 o                         
   2  11   6       2054.94       2038.89        24.74 o                         
   3  11   6          2.03          6.17         7.09 o                         
   4  11   6        252.11        244.30        27.76 o                         
  -3  12   6         20.59          5.07         8.03 o                         
  -2  12   6         11.40         19.18         6.31 o                         
  -1  12   6        723.01        710.29        19.51 o                         
   0  12   6       1029.63       1002.20        22.88 o                         
   1  12   6        220.76        214.83        13.96 o                         
   2  12   6         55.22         58.40         6.20 o                         
  -9   1   7          1.69         -0.26         6.69 o                         
  -8   1   7        444.69        437.98        20.06 o                         
  -7   1   7          9.68          1.32         4.34 o                         
  -6   1   7       1281.11       1348.40        27.14 o                         
  -5   1   7       7350.01       7751.99        97.77 o                         
  -4   1   7      28999.79      27465.28       626.45 o                         
  -3   1   7       4685.01       4279.63        59.10 o                         
  -2   1   7       3178.14       3131.25        39.65 o                         
  -1   1   7       7679.31       6979.89        76.30 o                         
   0   1   7        202.29        208.06         6.54 o                         
   1   1   7       2795.08       3132.58        34.31 o                         
   2   1   7      27734.02      25119.48       580.45 o                         
   3   1   7      13778.64      12935.71       133.32 o                         
   4   1   7         88.01         93.15         6.97 o                         
   5   1   7       4172.20       4212.59        50.65 o                         
   6   1   7       1061.53       1077.25        24.39 o                         
   7   1   7         15.98          7.28         5.43 o                         
   8   1   7         17.35         17.71         6.70 o                         
  -9   2   7        128.74        127.44        11.50 o                         
  -8   2   7       1507.67       1485.92        63.38 o                         
  -7   2   7       5270.41       5295.66        73.78 o                         
  -6   2   7        862.74        894.13        22.48 o                         
  -5   2   7        934.89       1042.63        37.54 o                         
  -4   2   7       1571.29       1606.28        32.77 o                         
  -3   2   7         54.12        194.13        23.00 o                         
  -2   2   7       4300.87       4625.76        60.42 o                         
   0   2   7      27968.31      25504.13       588.99 o                         
   1   2   7          0.61          3.57         4.69 o                         
   2   2   7       9136.83       8955.91       103.64 o                         
   3   2   7       1195.90       1235.71        28.72 o                         
   4   2   7       1266.71       1410.53        37.04 o                         
   5   2   7       2757.40       2818.35        81.42 o                         
   6   2   7       1875.18       1938.37        32.99 o                         
   7   2   7        171.54        126.77        17.80 o                         
   8   2   7        313.02        299.24        14.13 o                         
  -9   3   7          3.06         -0.98         7.07 o                         
  -8   3   7        391.33        399.82        15.99 o                         
  -7   3   7        711.98        668.31        20.13 o                         
  -6   3   7        563.36        574.53        19.93 o                         
  -5   3   7         19.27         15.78         5.07 o                         
  -4   3   7       2110.81       2116.99        32.63 o                         
  -3   3   7        280.32        280.60        15.13 o                         
  -2   3   7       1245.40       1264.13        37.72 o                         
  -1   3   7        737.14       1141.04        23.50 o                         
   0   3   7       2674.01       2969.63        36.53 o                         
   1   3   7       1574.43       1731.72        23.74 o                         
   2   3   7        211.16        209.18         6.49 o                         
   3   3   7        987.99        987.87        15.43 o                         
   4   3   7        163.75        168.22        11.63 o                         
   5   3   7         48.06         53.27         6.24 o                         
   6   3   7         34.66         22.53         5.11 o                         
   7   3   7        114.39        129.48         9.63 o                         
   8   3   7         64.75         68.71         7.72 o                         
  -9   4   7        186.14        184.08        22.34 o                         
  -8   4   7        939.99        942.56        23.51 o                         
  -7   4   7       6784.15       7134.73       139.17 o                         
  -6   4   7        325.84        317.35        11.28 o                         
  -5   4   7       2903.36       2957.87        43.03 o                         
  -4   4   7        284.32        257.89        10.01 o                         
  -3   4   7       1041.21       1061.41        20.78 o                         
  -2   4   7        127.52        137.66         8.50 o                         
  -1   4   7      27429.94      25293.42       557.29 o                         
   0   4   7      28692.13      27478.42       631.05 o                         
   1   4   7       1014.13       1115.05        17.83 o                         
   2   4   7       8165.49       7791.82        84.37 o                         
   3   4   7        548.00        552.61        12.86 o                         
   4   4   7         27.56         26.97         3.62 o                         
   5   4   7       1337.80       1341.49        20.10 o                         
   6   4   7       2477.94       2502.35        32.45 o                         
   7   4   7        212.93        222.37        11.85 o                         
   8   4   7        602.97        579.24        24.46 o                         
  -8   5   7          6.97          7.31         4.74 o                         
  -7   5   7         31.32         24.21         5.26 o                         
  -6   5   7        290.17        248.19         9.76 o                         
  -5   5   7       1289.49       1357.24        24.31 o                         
  -4   5   7       8054.73       8250.19       103.15 o                         
  -3   5   7       6253.26       6395.69        82.49 o                         
  -2   5   7        352.45        416.76        13.94 o                         
  -1   5   7       1107.22       1072.06        19.22 o                         
   0   5   7        670.76        683.68        14.69 o                         
   1   5   7       2300.47       2428.44        31.03 o                         
   2   5   7       6480.08       6547.93        72.51 o                         
   3   5   7       7664.62       7433.21        89.09 o                         
   4   5   7         51.45         51.62         5.03 o                         
   5   5   7        932.67        928.83        15.70 o                         
   6   5   7        399.36        384.62        10.70 o                         
   7   5   7         56.49         55.16         5.36 o                         
  -8   6   7        112.11         95.60         7.96 o                         
  -7   6   7       1137.86       1107.92        24.82 o                         
  -6   6   7          7.59          6.68         5.07 o                         
  -5   6   7       1900.51       1896.12        30.82 o                         
  -4   6   7         12.78         20.40         4.29 o                         
  -3   6   7       4513.31       4459.12        62.31 o                         
  -2   6   7       1133.86       1084.22        19.67 o                         
  -1   6   7       3399.04       3568.78        48.52 o                         
   0   6   7       4825.06       4962.22        64.05 o                         
   1   6   7        532.16        559.59        11.93 o                         
   2   6   7       2510.99       2570.04        33.47 o                         
   3   6   7        648.82        710.65        14.94 o                         
   4   6   7       2201.03       2340.99        33.87 o                         
   5   6   7        104.25        100.42         7.39 o                         
   6   6   7        855.71        826.91        18.29 o                         
   7   6   7        134.77         96.38        13.34 o                         
  -8   7   7        312.16        334.84        14.52 o                         
  -7   7   7         43.19         42.14         5.83 o                         
  -6   7   7        456.07        477.15        22.01 o                         
  -5   7   7        698.76        742.18        16.89 o                         
  -4   7   7       7389.14       7244.13       105.78 o                         
  -3   7   7       5366.77       5284.31        77.65 o                         
  -2   7   7       1180.22       1178.41        25.14 o                         
  -1   7   7       3016.14       3126.92        43.95 o                         
   0   7   7         51.19         40.06         4.88 o                         
   1   7   7        371.34        332.15         9.60 o                         
   2   7   7       7610.54       7483.16        94.05 o                         
   3   7   7       7744.94       7326.94       103.14 o                         
   4   7   7         27.32         25.72         4.43 o                         
   5   7   7       1582.19       1678.01        27.60 o                         
   6   7   7        346.58        338.33        11.89 o                         
   7   7   7         64.58         37.96         9.34 o                         
  -7   8   7        227.32        238.32        42.05 o                         
  -6   8   7        716.19        692.50        45.50 o                         
  -5   8   7        642.60        579.89        12.15 o                         
  -4   8   7         19.11         24.02         5.83 o                         
  -3   8   7       1070.51       1041.47        24.41 o                         
  -2   8   7       2322.60       2277.32        35.23 o                         
  -1   8   7       1723.21       1682.87        64.73 o                         
   0   8   7       1183.99       1142.64        21.77 o                         
   1   8   7       1317.14       1314.71        20.80 o                         
   2   8   7        313.11        317.39        10.58 o                         
   3   8   7        249.90        280.60        10.47 o                         
   4   8   7       1845.99       1921.42        29.34 o                         
   5   8   7        744.63        733.74        15.40 o                         
   6   8   7         70.24         63.71        10.66 o                         
  -6   9   7       1146.55       1112.06        40.36 o                         
  -5   9   7         19.98         25.49         5.01 o                         
  -4   9   7       2418.17       2438.40        43.80 o                         
  -3   9   7       1019.53       1039.80        24.83 o                         
  -2   9   7       1784.89       1755.97        30.31 o                         
  -1   9   7       3110.50       3205.26        46.11 o                         
   0   9   7       1330.07       1379.82        25.60 o                         
   1   9   7       3453.28       3433.04        42.85 o                         
   2   9   7        492.98        509.76        13.08 o                         
   3   9   7       2449.12       2450.42        75.70 o                         
   4   9   7         34.40         15.83        23.91 o                         
   5   9   7        629.64        634.23        23.90 o                         
  -5  10   7         93.96         49.26        12.04 o                         
  -4  10   7        135.42        131.89        11.15 o                         
  -3  10   7         45.94         33.09         4.54 o                         
  -2  10   7        386.29        422.91        13.38 o                         
  -1  10   7       3266.42       3365.43        48.69 o                         
   0  10   7       1742.94       1714.35        31.00 o                         
   1  10   7          1.31          1.24         4.35 o                         
   2  10   7        603.60        646.19        15.64 o                         
   3  10   7         69.86         73.65         9.23 o                         
   4  10   7         71.11         51.68         7.29 o                         
  -4  11   7         17.62          8.69         7.36 o                         
  -3  11   7         60.77         42.81         5.37 o                         
  -2  11   7        911.51        867.95        16.41 o                         
  -1  11   7       1222.60       1189.96        19.58 o                         
   0  11   7        748.47        836.63        16.40 o                         
   1  11   7       3039.40       3200.64        35.24 o                         
   2  11   7        357.64        337.53        10.32 o                         
   3  11   7         39.74         60.48         8.23 o                         
  -3  12   7        315.25        345.68        21.40 o                         
  -2  12   7        113.92         83.16        12.55 o                         
  -1  12   7       1088.80       1106.84        20.37 o                         
   0  12   7        836.66        847.04        18.22 o                         
   1  12   7        983.58        988.28        16.88 o                         
   2  12   7        662.39        662.94        21.06 o                         
  -9   0   8          0.07          2.96        10.84 o                         
  -8   0   8        210.71        231.34        24.27 o                         
  -7   0   8       2612.05       2713.85        63.20 o                         
  -6   0   8      10948.47      11235.91       195.08 o                         
  -5   0   8        671.38        686.71        38.44 o                         
  -4   0   8      12003.04      12001.92       205.78 o                         
  -3   0   8      27216.72      25631.11       560.74 o                         
  -2   0   8       1552.37       1625.42        41.43 o                         
  -1   0   8        892.32       1089.90        48.53 o                         
   1   0   8      14752.16      13980.74       186.21 o                         
   2   0   8         40.84          6.24         3.95 o                         
   3   0   8      24939.19      23126.80       375.69 o                         
   4   0   8       4128.28       4211.15        74.80 o                         
   5   0   8        195.37        172.85        12.89 o                         
   6   0   8        502.73        508.74        19.97 o                         
   7   0   8        712.85        767.00        26.13 o                         
   8   0   8         31.90         49.64        11.14 o                         
  -9   1   8         90.12         78.87        17.78 o                         
  -8   1   8          3.24         -5.67         5.67 o                         
  -7   1   8        565.64        578.51        19.92 o                         
  -6   1   8        532.20        565.65        19.20 o                         
  -5   1   8        648.53        718.86        20.58 o                         
  -4   1   8       1088.29       1184.44        29.49 o                         
  -3   1   8       8872.23       8951.02       137.84 o                         
  -2   1   8        589.09        597.08        14.74 o                         
  -1   1   8       1954.32       1999.77        28.05 o                         
   0   1   8      10757.75      10409.01       113.78 o                         
   1   1   8        805.33        811.99        13.36 o                         
   2   1   8       1986.00       2372.17        29.99 o                         
   3   1   8        817.55        882.84        15.60 o                         
   4   1   8       1629.00       1689.90        25.37 o                         
   5   1   8        320.79        326.94        11.21 o                         
   6   1   8        579.94        593.82        25.15 o                         
   7   1   8       1229.44       1224.92        29.17 o                         
   8   1   8          0.53          0.14         6.65 o                         
  -9   2   8        100.14         87.80         9.82 o                         
  -8   2   8         19.02          6.66         8.56 o                         
  -7   2   8       1065.26       1013.85        32.41 o                         
  -6   2   8       4035.26       4128.72        60.91 o                         
  -5   2   8        873.62        960.77        42.58 o                         
  -4   2   8       5821.84       5856.59        78.80 o                         
  -3   2   8       7046.36       6846.99        77.96 o                         
  -2   2   8        866.47       1069.49        21.09 o                         
  -1   2   8        149.39        148.60         7.49 o                         
   0   2   8       3543.60       3568.64        40.12 o                         
   1   2   8       9299.39       8968.41        98.35 o                         
   2   2   8       2291.05       2410.38        29.79 o                         
   3   2   8      10626.75      10229.36       107.52 o                         
   4   2   8       2078.85       2160.19        29.13 o                         
   5   2   8        172.86        190.10         9.63 o                         
   6   2   8          0.82         -4.85         4.85 o                         
   7   2   8        853.79        898.84        20.37 o                         
   8   2   8          6.00         15.92         6.99 o                         
  -9   3   8       1302.71       1343.68        33.97 o                         
  -8   3   8         96.15         63.23        12.63 o                         
  -7   3   8       1374.60       1478.67        37.03 o                         
  -6   3   8       1572.31       1650.07        56.71 o                         
  -5   3   8         44.74         42.44         4.95 o                         
  -4   3   8       3447.57       3680.91        51.64 o                         
  -3   3   8      21198.88      20248.64       272.39 o                         
  -2   3   8       7062.58       6781.04        86.45 o                         
  -1   3   8      15935.36      15670.20       257.41 o                         
   0   3   8      20353.23      18057.04       207.73 o                         
   1   3   8       4216.61       4200.32        49.31 o                         
   2   3   8        202.25        241.69         8.80 o                         
   3   3   8       6634.84       6825.24        73.71 o                         
   4   3   8       3699.24       3820.46        45.24 o                         
   5   3   8        191.28        201.09         9.29 o                         
   6   3   8       3842.78       3828.71        47.00 o                         
   7   3   8        626.46        655.05        18.78 o                         
   8   3   8          1.14          3.74         7.40 o                         
  -8   4   8         76.57         49.44         9.21 o                         
  -7   4   8        115.49         94.86        11.51 o                         
  -6   4   8        323.80        359.84        12.95 o                         
  -5   4   8         28.36         21.06         4.56 o                         
  -4   4   8         11.80         14.63         3.83 o                         
  -3   4   8        902.36        987.52        22.49 o                         
  -2   4   8       3037.81       3060.18        45.83 o                         
  -1   4   8       6401.30       6523.78        81.32 o                         
   0   4   8        214.41        180.41        11.95 o                         
   1   4   8        632.08        726.65        18.33 o                         
   2   4   8        315.12        325.19        10.01 o                         
   3   4   8        520.56        536.48        13.25 o                         
   4   4   8        660.88        703.51        13.63 o                         
   5   4   8       2260.27       2420.53        31.69 o                         
   6   4   8        609.71        604.23        14.31 o                         
   7   4   8          1.09         -2.03         5.02 o                         
  -8   5   8         40.73         54.61         8.60 o                         
  -7   5   8       1792.39       1816.94        37.94 o                         
  -6   5   8         73.52         65.47         6.15 o                         
  -5   5   8        779.64        818.15        18.74 o                         
  -4   5   8         21.76         32.49         5.68 o                         
  -3   5   8      10368.02      10320.78       163.39 o                         
  -2   5   8       3535.54       3423.25        44.29 o                         
  -1   5   8       6136.79       6459.83        89.95 o                         
   0   5   8       8170.18       7799.80       112.36 o                         
   1   5   8        183.78        229.97        12.39 o                         
   2   5   8       1140.19       1172.91        20.16 o                         
   3   5   8          9.65         10.10         4.01 o                         
   4   5   8       3228.99       3217.14        44.24 o                         
   5   5   8         51.35         38.71         5.65 o                         
   6   5   8       1610.85       1622.31        24.04 o                         
   7   5   8        343.89        350.97        12.37 o                         
  -8   6   8         42.21         26.00         5.47 o                         
  -7   6   8        700.79        746.71        23.69 o                         
  -6   6   8       3103.22       3247.09        47.14 o                         
  -5   6   8        528.72        531.46        15.18 o                         
  -4   6   8       3824.01       4020.51        57.24 o                         
  -3   6   8       5524.60       5557.18        75.57 o                         
  -2   6   8       1612.99       1669.58        27.45 o                         
  -1   6   8       4003.41       4133.07        55.74 o                         
   0   6   8       5894.03       5855.28        75.13 o                         
   1   6   8       2146.45       2055.74        28.26 o                         
   2   6   8        715.01        750.80        36.89 o                         
   3   6   8       2242.10       2316.98        44.62 o                         
   4   6   8        908.90        923.14        18.64 o                         
   5   6   8        149.59        174.56        11.83 o                         
   6   6   8        195.14        204.60        11.63 o                         
   7   6   8         63.71         51.91         6.98 o                         
  -7   7   8        114.55         88.77        10.34 o                         
  -6   7   8         81.80         56.32        13.32 o                         
  -5   7   8       2472.52       2411.61        38.93 o                         
  -4   7   8        906.38        862.90        20.72 o                         
  -3   7   8        381.14        397.09        15.03 o                         
  -2   7   8        499.32        500.01        15.26 o                         
  -1   7   8        269.67        311.24        11.30 o                         
   0   7   8         77.28         64.44        12.17 o                         
   1   7   8        675.44        713.21        14.71 o                         
   2   7   8       2206.13       2288.13        31.91 o                         
   3   7   8        139.40        139.00         8.86 o                         
   4   7   8        742.34        791.51        17.37 o                         
   5   7   8        198.10        203.44        11.02 o                         
   6   7   8         12.89          8.84         5.33 o                         
  -7   8   8        158.62        154.62        17.38 o                         
  -6   8   8       1984.02       2037.77        46.12 o                         
  -5   8   8        375.47        354.42        12.97 o                         
  -4   8   8       2887.72       3027.05        62.47 o                         
  -3   8   8        993.25       1043.10        24.40 o                         
  -2   8   8        776.58        788.82        17.59 o                         
  -1   8   8        731.54        712.09        16.96 o                         
   0   8   8       3704.25       3829.06        69.21 o                         
   1   8   8        916.48        871.32        17.04 o                         
   2   8   8        720.56        781.01        16.27 o                         
   3   8   8       2133.09       2107.54        51.58 o                         
   4   8   8        514.31        491.07        14.28 o                         
   5   8   8        280.70        318.73        11.71 o                         
   6   8   8          1.67         -1.56         5.14 o                         
  -6   9   8        782.14        758.55        30.58 o                         
  -5   9   8        578.78        546.49        16.06 o                         
  -4   9   8       1501.21       1440.07        34.97 o                         
  -3   9   8       1249.65       1230.64        28.57 o                         
  -2   9   8         59.27         37.39         5.23 o                         
  -1   9   8        566.73        633.28        16.71 o                         
   0   9   8       2014.31       2006.60        34.83 o                         
   1   9   8        801.22        841.19        17.05 o                         
   2   9   8       1210.55       1316.52        22.58 o                         
   3   9   8        890.71        808.40        25.62 o                         
   4   9   8        483.99        390.56        12.89 o                         
   5   9   8        154.25        162.20        16.73 o                         
  -5  10   8          2.75         -0.41         5.66 o                         
  -4  10   8        806.14        836.31        28.16 o                         
  -3  10   8        233.14        222.42        20.68 o                         
  -2  10   8       2549.02       2571.28        40.23 o                         
  -1  10   8        257.02        258.56        12.77 o                         
   0  10   8        685.02        757.14        19.63 o                         
   1  10   8       1524.67       1623.12        25.96 o                         
   2  10   8          0.22          1.06         5.69 o                         
   3  10   8        273.38        301.51        12.81 o                         
   4  10   8         18.25         15.19         7.48 o                         
  -4  11   8          0.42         -0.67         4.24 o                         
  -3  11   8       1526.72       1530.94        26.01 o                         
  -2  11   8        706.74        695.76        16.43 o                         
  -1  11   8        998.90       1016.38        45.46 o                         
   0  11   8        768.42        799.13        21.12 o                         
   1  11   8         30.16         35.63         6.16 o                         
   2  11   8        265.62        241.04        13.37 o                         
   3  11   8        331.77        300.74        10.24 o                         
  -2  12   8       1823.67       1874.03        27.30 o                         
  -1  12   8       1312.83       1332.26        22.58 o                         
   0  12   8        218.97        147.57        13.95 o                         
   1  12   8         64.37         25.73         7.59 o                         
  -9   1   9        171.79        116.78        30.70 o                         
  -8   1   9       1420.22       1503.42        40.82 o                         
  -7   1   9        173.57        104.07        15.01 o                         
  -6   1   9       9792.97      10166.43       128.53 o                         
  -5   1   9       6639.52       6772.96        91.07 o                         
  -4   1   9          0.05         -0.35         4.64 o                         
  -3   1   9        298.62        451.12        15.62 o                         
  -2   1   9       7553.06       7419.07        78.75 o                         
  -1   1   9        239.96        215.22        15.60 o                         
   0   1   9      10779.96       9967.13        97.90 o                         
   1   1   9      31893.88      28844.53      1119.86 o                         
   2   1   9       3045.12       3181.68        37.26 o                         
   3   1   9        408.52        407.79        11.00 o                         
   4   1   9         65.73         60.75         5.93 o                         
   5   1   9        264.50        305.10        14.36 o                         
   6   1   9          9.43         10.74         5.12 o                         
   7   1   9        633.54        615.94        17.48 o                         
  -9   2   9        936.16        907.34        56.01 o                         
  -8   2   9        609.92        641.29        25.64 o                         
  -7   2   9          3.98          5.63         6.31 o                         
  -6   2   9        143.52        166.48        20.14 o                         
  -5   2   9       3157.72       3451.10        54.83 o                         
  -4   2   9        231.61        290.71        14.65 o                         
  -3   2   9      15460.82      15107.27       183.07 o                         
  -2   2   9      20361.70      18916.14       300.64 o                         
  -1   2   9       3241.74       3389.60        38.77 o                         
   0   2   9         49.15         75.31        16.26 o                         
   1   2   9        657.35        722.90        42.42 o                         
   2   2   9        399.74        424.63        10.27 o                         
   3   2   9       3267.65       3262.93        40.00 o                         
   4   2   9       5052.78       5131.60        59.38 o                         
   5   2   9       2178.66       2259.17        31.60 o                         
   6   2   9         74.75         58.38         6.36 o                         
   7   2   9         46.99         30.37         7.00 o                         
  -8   3   9        225.45        202.87        17.14 o                         
  -7   3   9         95.17         71.26        16.17 o                         
  -6   3   9        913.92        935.38        28.46 o                         
  -5   3   9        198.81        202.16        14.75 o                         
  -4   3   9       1954.86       2005.54        33.50 o                         
  -3   3   9         65.63         40.52         5.02 o                         
  -2   3   9         17.25         23.47         7.70 o                         
  -1   3   9       1343.20       1357.02        34.52 o                         
   0   3   9       1256.45       1385.55        20.72 o                         
   1   3   9        528.21        559.00        12.67 o                         
   2   3   9         23.61         26.72         4.50 o                         
   3   3   9        569.29        671.08        15.37 o                         
   4   3   9        268.13        274.94        11.66 o                         
   5   3   9          5.65         11.60         4.75 o                         
   6   3   9          0.57         -5.93         5.93 o                         
   7   3   9          9.40          4.02         6.02 o                         
  -8   4   9        447.40        428.49        20.96 o                         
  -7   4   9        151.60        160.41        11.22 o                         
  -6   4   9        582.39        586.07        16.97 o                         
  -5   4   9       6052.94       6174.63        81.44 o                         
  -4   4   9         43.59         40.54         6.46 o                         
  -3   4   9      15712.52      15548.60       184.22 o                         
  -2   4   9      18284.07      16835.18       326.46 o                         
  -1   4   9       1287.70       1381.17        41.05 o                         
   0   4   9       1107.84       1142.06        18.76 o                         
   1   4   9       1668.70       1649.90        28.07 o                         
   2   4   9        647.36        664.23        14.80 o                         
   3   4   9        967.82        949.25        18.77 o                         
   4   4   9      10053.40       9819.68       104.41 o                         
   5   4   9        401.68        419.49        12.11 o                         
   6   4   9         23.41         23.29         5.32 o                         
   7   4   9        126.16        129.66        14.65 o                         
  -8   5   9         20.67         20.54         6.65 o                         
  -7   5   9        367.37        367.97        17.25 o                         
  -6   5   9       1701.50       1837.66        32.32 o                         
  -5   5   9       3066.04       3202.96        48.41 o                         
  -4   5   9        573.30        586.18        16.77 o                         
  -3   5   9       2174.31       2199.80       120.29 o                         
  -2   5   9          1.79          7.25         3.65 o                         
  -1   5   9        162.09        183.12        11.43 o                         
   0   5   9       8476.70       8567.23       101.11 o                         
   1   5   9      10541.54      10171.67       109.60 o                         
   2   5   9       1245.56       1254.67        31.92 o                         
   3   5   9          3.55          9.26         4.51 o                         
   4   5   9         26.03         12.95         4.73 o                         
   5   5   9         13.70          3.56         5.18 o                         
   6   5   9        325.68        344.58        12.19 o                         
   7   5   9        445.77        434.54        14.79 o                         
  -8   6   9         16.18          3.54         8.66 o                         
  -7   6   9        979.10       1004.84        27.11 o                         
  -6   6   9          4.67          6.88         4.70 o                         
  -5   6   9       2182.51       2214.26        37.24 o                         
  -4   6   9        203.11        189.95        17.02 o                         
  -3   6   9       2412.57       2547.54        42.89 o                         
  -2   6   9       1484.72       1497.67        44.72 o                         
  -1   6   9       1333.27       1400.57        25.21 o                         
   0   6   9       1828.57       1851.17        26.70 o                         
   1   6   9         87.32         97.67         6.76 o                         
   2   6   9       4793.11       5026.29        60.09 o                         
   3   6   9        814.59        759.91        17.57 o                         
   4   6   9        687.61        670.00        16.58 o                         
   5   6   9        229.35        209.05        12.31 o                         
   6   6   9        257.89        269.11        13.86 o                         
  -7   7   9         31.49         37.22         7.54 o                         
  -6   7   9       3503.28       3681.60        54.53 o                         
  -5   7   9       1348.19       1377.42        27.44 o                         
  -4   7   9        133.23         83.17        10.62 o                         
  -3   7   9          8.40          7.95         4.97 o                         
  -2   7   9       3791.53       3698.87        52.38 o                         
  -1   7   9        220.61        198.97        10.24 o                         
   0   7   9       5356.79       5501.75        83.41 o                         
   1   7   9      10747.32      10591.85       114.64 o                         
   2   7   9        778.41        755.37        16.33 o                         
   3   7   9       1412.28       1451.60        24.68 o                         
   4   7   9         21.87         18.50         5.49 o                         
   5   7   9        193.21        175.54        11.70 o                         
   6   7   9         29.84         18.26         6.56 o                         
  -7   8   9        711.76        700.81        19.61 o                         
  -6   8   9        144.93         84.40        14.84 o                         
  -5   8   9        110.16         76.49         7.75 o                         
  -4   8   9        345.23        352.92        15.72 o                         
  -3   8   9        497.20        508.56        18.70 o                         
  -2   8   9       2600.45       2620.38        44.40 o                         
  -1   8   9       1304.70       1332.51        25.57 o                         
   0   8   9       1782.85       1828.02        41.88 o                         
   1   8   9        492.87        574.27        14.32 o                         
   2   8   9       1211.68       1357.18        32.05 o                         
   3   8   9       2002.73       2032.66        37.89 o                         
   4   8   9        152.54        113.19        11.67 o                         
   5   8   9        104.98        102.82        12.94 o                         
  -6   9   9       1076.16       1132.92        25.48 o                         
  -5   9   9         43.82         39.48         6.30 o                         
  -4   9   9       1634.87       1616.67        53.21 o                         
  -3   9   9        303.18        284.87        17.97 o                         
  -2   9   9       1324.15       1328.60        25.75 o                         
  -1   9   9       2124.72       2122.26        35.56 o                         
   0   9   9        549.37        568.47        17.31 o                         
   1   9   9       2704.06       2826.03        38.41 o                         
   2   9   9          1.60          0.37         5.27 o                         
   3   9   9        860.31        850.34        21.16 o                         
   4   9   9         10.89         24.35         5.90 o                         
  -5  10   9        233.54        235.81        17.32 o                         
  -4  10   9          7.56          3.78         6.09 o                         
  -3  10   9       2144.04       2212.15        44.54 o                         
  -2  10   9       1897.18       1884.48        32.93 o                         
  -1  10   9        864.62        834.44        21.72 o                         
   0  10   9          0.20         -0.96         5.94 o                         
   1  10   9        307.72        236.38        11.96 o                         
   2  10   9         51.50         33.95         7.00 o                         
   3  10   9        622.93        640.12        17.63 o                         
   4  10   9        786.01        734.08        20.55 o                         
  -3  11   9        252.11        225.39        16.47 o                         
  -2  11   9        131.05        133.23         9.75 o                         
  -1  11   9       1665.21       1792.32        33.32 o                         
   0  11   9        483.71        452.18        18.00 o                         
   1  11   9          4.10          5.36         7.32 o                         
   2  11   9        258.43        215.48        13.91 o                         
  -9   0  10       1390.64       1311.34        86.24 o                         
  -8   0  10       4823.56       4981.14       106.02 o                         
  -7   0  10       1449.19       1528.20        50.33 o                         
  -6   0  10         42.94         24.23         9.35 o                         
  -5   0  10        330.48        331.45        53.88 o                         
  -4   0  10          9.70         38.11        19.71 o                         
  -3   0  10       3181.79       3320.25        57.24 o                         
  -2   0  10      26786.75      24596.70       404.94 o                         
  -1   0  10      38833.35      32850.07       757.53 o                         
   0   0  10        125.78        159.66        18.81 o                         
   1   0  10       6061.04       6195.01        90.69 o                         
   2   0  10       1079.56       1060.98        25.90 o                         
   4   0  10       2093.88       2077.24        69.14 o                         
   5   0  10       4701.01       4808.03        78.78 o                         
   6   0  10        739.38        805.85        47.93 o                         
   7   0  10        180.77        161.35        14.52 o                         
  -9   1  10          1.58         -3.33         8.53 o                         
  -8   1  10         40.52         23.65         8.41 o                         
  -7   1  10         21.58         16.68         9.63 o                         
  -6   1  10        239.85        243.20        18.22 o                         
  -5   1  10       3822.86       3994.33        62.49 o                         
  -4   1  10       1606.74       1717.03        33.53 o                         
  -3   1  10          1.20          6.88         3.88 o                         
  -2   1  10       1167.58       1156.45        30.50 o                         
  -1   1  10        122.86        116.93        16.54 o                         
   0   1  10        210.22        243.94         9.04 o                         
   1   1  10       3140.00       3253.15        37.53 o                         
   2   1  10       2144.88       2182.66        48.08 o                         
   3   1  10        221.07        247.16         9.67 o                         
   4   1  10        709.39        670.27        15.94 o                         
   5   1  10        183.13        163.14        10.06 o                         
   6   1  10         10.74          4.30         5.63 o                         
   7   1  10          5.26          1.47         9.35 o                         
  -8   2  10       1213.66       1304.93        36.97 o                         
  -7   2  10         90.18         71.23        11.67 o                         
  -6   2  10        301.82        319.46        19.53 o                         
  -4   2  10        248.05        244.20        12.19 o                         
  -3   2  10          2.63          7.88         4.26 o                         
  -2   2  10       7691.32       7854.14       100.43 o                         
  -1   2  10       9946.67       9937.68        98.58 o                         
   0   2  10         15.08         21.66         3.76 o                         
   1   2  10       3285.98       3288.39        42.57 o                         
   2   2  10        119.68        112.48         6.72 o                         
   3   2  10        194.31        238.10        18.37 o                         
   4   2  10        186.44        168.46         9.14 o                         
   5   2  10       1149.33       1172.10        21.81 o                         
   6   2  10        188.88        212.68        12.52 o                         
   7   2  10        552.41        539.56        20.72 o                         
  -8   3  10          2.66         -3.96         7.17 o                         
  -7   3  10        268.94        299.26        21.74 o                         
  -6   3  10       3035.29       3154.12        48.87 o                         
  -5   3  10      14253.73      14206.65       170.79 o                         
  -4   3  10      13583.47      12906.46       158.74 o                         
  -3   3  10          2.26          7.14         5.22 o                         
  -2   3  10       4167.24       4248.80        61.33 o                         
  -1   3  10         19.61         20.47         3.85 o                         
   0   3  10       1370.46       1537.89        26.50 o                         
   1   3  10      11400.28      11139.14       119.53 o                         
   2   3  10      16651.59      15994.16       184.61 o                         
   3   3  10       1260.87       1365.24        21.18 o                         
   4   3  10       2483.82       2473.71        43.84 o                         
   5   3  10        804.67        834.06        20.65 o                         
   6   3  10         30.06         31.03         6.39 o                         
   7   3  10          4.31          4.91         6.85 o                         
  -8   4  10        277.99        255.35        15.77 o                         
  -7   4  10        957.18        985.43        25.12 o                         
  -6   4  10        167.08        175.09        12.37 o                         
  -5   4  10         64.04         49.03         5.97 o                         
  -4   4  10        805.04        834.93        20.53 o                         
  -3   4  10       1532.15       1590.29        80.83 o                         
  -2   4  10       1188.15       1253.54        27.12 o                         
  -1   4  10       1605.47       1705.51        25.10 o                         
   0   4  10        191.45        200.27        19.92 o                         
   1   4  10         99.70        142.40         8.86 o                         
   2   4  10        257.43        285.54        12.47 o                         
   3   4  10        754.00        870.58        18.92 o                         
   4   4  10        356.23        404.44        11.91 o                         
   5   4  10        104.63         83.46         6.58 o                         
   6   4  10         19.39         22.40         5.78 o                         
   7   4  10         11.76          4.31         7.42 o                         
  -8   5  10        413.57        317.81        31.16 o                         
  -7   5  10       1203.94       1270.39        26.99 o                         
  -6   5  10          1.72         -3.25         4.93 o                         
  -5   5  10       3835.19       3973.74        58.29 o                         
  -4   5  10       3483.08       3614.95        54.22 o                         
  -3   5  10        888.26        918.94        33.38 o                         
  -2   5  10       2528.40       2541.75        54.81 o                         
  -1   5  10        241.37        254.95        12.23 o                         
   0   5  10       1398.48       1458.08        23.08 o                         
   1   5  10       4186.35       4182.63        59.50 o                         
   2   5  10       7266.17       7174.31        82.10 o                         
   3   5  10        220.31        231.37        11.55 o                         
   4   5  10        735.78        770.05        18.31 o                         
   5   5  10       1038.54       1051.30        22.67 o                         
   6   5  10        112.44        106.79         8.24 o                         
  -7   6  10       1344.19       1329.07        27.60 o                         
  -6   6  10          9.18         12.18         5.43 o                         
  -5   6  10        283.95        277.51        13.93 o                         
  -4   6  10         14.49         18.82         5.28 o                         
  -3   6  10        700.22        724.64        35.23 o                         
  -2   6  10      10061.97       9865.33       111.02 o                         
  -1   6  10       9200.06       9085.87       112.90 o                         
   0   6  10        458.30        435.63        13.29 o                         
   1   6  10       2272.03       2321.44        33.31 o                         
   2   6  10        581.01        614.11        15.71 o                         
   3   6  10       1871.33       2019.00        32.15 o                         
   4   6  10       1440.12       1387.72        25.87 o                         
   5   6  10       1581.92       1490.84        27.68 o                         
   6   6  10        249.95        211.60        13.22 o                         
  -7   7  10        234.10        177.78        18.05 o                         
  -6   7  10        294.18        312.23        14.84 o                         
  -5   7  10          9.28          3.58         5.21 o                         
  -4   7  10        128.97         83.11        11.60 o                         
  -3   7  10        599.45        642.75        26.70 o                         
  -2   7  10        639.33        638.00        16.87 o                         
  -1   7  10        958.48       1039.10        22.53 o                         
   0   7  10       5306.22       5595.78       102.91 o                         
   1   7  10        212.29        224.53        13.91 o                         
   2   7  10          5.16          4.43         5.12 o                         
   3   7  10          5.08          8.18         5.18 o                         
   4   7  10         41.27         33.33         6.19 o                         
   5   7  10         13.00          4.63         5.95 o                         
  -6   8  10        214.00        218.54        12.97 o                         
  -5   8  10        277.05        255.14        14.09 o                         
  -4   8  10       1324.77       1333.96        29.86 o                         
  -3   8  10        347.26        313.07        19.96 o                         
  -2   8  10       4031.43       4032.53        73.78 o                         
  -1   8  10       6253.07       6334.29       100.50 o                         
   0   8  10          8.89         10.74         4.47 o                         
   1   8  10        683.04        717.08        22.89 o                         
   2   8  10         57.79         56.03        13.94 o                         
   3   8  10        529.88        547.17        16.32 o                         
   4   8  10         57.52         48.35         8.10 o                         
   5   8  10        751.21        709.09        19.63 o                         
  -5   9  10       1736.43       1784.00        34.71 o                         
  -4   9  10        987.15        968.26        26.77 o                         
  -3   9  10        174.82        136.85        18.07 o                         
  -2   9  10          0.06          5.55         5.31 o                         
  -1   9  10        620.79        742.54        19.82 o                         
   0   9  10        768.72        883.80        18.88 o                         
   1   9  10       3620.42       3505.77        46.27 o                         
   2   9  10       1011.74        874.67        20.16 o                         
   3   9  10         35.37         15.92         9.32 o                         
   4   9  10         90.00         77.68         8.18 o                         
  -4  10  10        776.61        733.01        23.75 o                         
  -3  10  10       2199.06       2170.91        80.56 o                         
  -2  10  10         47.29         44.76        13.25 o                         
  -1  10  10        242.47        289.20        18.70 o                         
   0  10  10        613.86        571.07        16.60 o                         
   1  10  10        725.14        752.96        20.03 o                         
   2  10  10         79.26         80.15         7.94 o                         
   3  10  10       1262.51       1344.70        26.79 o                         
  -3  11  10         19.12         26.19         8.59 o                         
  -2  11  10        280.76        272.77        14.84 o                         
  -1  11  10        304.59        237.71        16.12 o                         
   0  11  10        114.70         73.69        10.90 o                         
   1  11  10        521.16        526.86        26.42 o                         
  -8   1  11        664.96        692.24        32.50 o                         
  -7   1  11        728.02        755.66        32.02 o                         
  -6   1  11         22.05          9.03         6.96 o                         
  -5   1  11        776.60        869.61        35.01 o                         
  -4   1  11      18429.21      17912.11       190.90 o                         
  -3   1  11      11867.64      11349.32       114.02 o                         
  -2   1  11       4094.79       4206.39        53.12 o                         
  -1   1  11      16694.53      15488.56       164.06 o                         
   0   1  11       3919.10       4061.60        49.76 o                         
   1   1  11        235.85        252.36        11.10 o                         
   2   1  11       2485.07       2569.97        52.55 o                         
   3   1  11       4354.10       4554.75       102.42 o                         
   4   1  11         79.45        122.80         8.53 o                         
   5   1  11       2524.93       2510.64        42.75 o                         
   6   1  11       1376.32       1453.24        29.33 o                         
   7   1  11         19.87         18.15         7.97 o                         
  -8   2  11        495.62        493.79        28.33 o                         
  -7   2  11       3740.75       3819.31       107.40 o                         
  -6   2  11       2043.94       2073.70        35.47 o                         
  -5   2  11        568.46        625.04        23.97 o                         
  -4   2  11       4811.17       4768.54       112.93 o                         
  -3   2  11       1036.57       1083.39        24.37 o                         
  -2   2  11       5555.44       5888.95        70.21 o                         
  -1   2  11       7190.52       7191.23        83.98 o                         
   0   2  11       6662.59       6655.42        70.90 o                         
   1   2  11        139.56        106.92         7.14 o                         
   2   2  11       7291.35       7292.79        76.17 o                         
   3   2  11       2420.25       2625.36        35.07 o                         
   4   2  11        250.08        295.43        15.04 o                         
   5   2  11        105.16         85.16         7.48 o                         
   6   2  11        187.56        194.90        13.16 o                         
   7   2  11         15.99          8.95         9.06 o                         
  -8   3  11        146.80        125.49        11.17 o                         
  -7   3  11        107.19         91.43         8.63 o                         
  -6   3  11       1443.26       1511.29        30.95 o                         
  -5   3  11        846.30        857.22        22.08 o                         
  -4   3  11        586.68        613.73        18.44 o                         
  -3   3  11        619.75        645.53        22.39 o                         
  -2   3  11        425.51        484.89        33.90 o                         
  -1   3  11       1190.59       1244.07        32.05 o                         
   0   3  11        315.75        352.66        11.52 o                         
   1   3  11       1166.24       1324.87        46.71 o                         
   2   3  11         67.23         69.85         6.15 o                         
   3   3  11        833.71        837.07        16.57 o                         
   4   3  11        180.59        193.83        15.74 o                         
   5   3  11         48.03         34.39         5.96 o                         
   6   3  11         19.08         17.81         8.73 o                         
  -8   4  11        387.70        344.80        18.23 o                         
  -7   4  11       2550.23       2677.62        45.25 o                         
  -6   4  11       1869.12       1966.08        47.13 o                         
  -5   4  11       2707.57       2695.66        44.61 o                         
  -4   4  11       4576.39       4599.65        65.75 o                         
  -3   4  11        376.32        357.84        15.28 o                         
  -2   4  11        716.00        853.80        42.12 o                         
  -1   4  11       9473.62       9316.24       115.83 o                         
   0   4  11       5490.53       5416.73        61.09 o                         
   1   4  11         17.43          7.28         4.13 o                         
   2   4  11       9539.74       9552.61       115.13 o                         
   3   4  11       3121.06       3281.35        47.61 o                         
   4   4  11         56.74         37.86         6.28 o                         
   5   4  11        283.32        242.35        11.83 o                         
   6   4  11        498.74        502.46        16.07 o                         
  -7   5  11         35.57         35.04         6.81 o                         
  -6   5  11        330.43        343.06        16.20 o                         
  -5   5  11       2706.30       2700.33        44.92 o                         
  -4   5  11       2615.12       2824.02        46.26 o                         
  -3   5  11       1242.26       1252.72        28.38 o                         
  -2   5  11        141.11        167.54        15.32 o                         
  -1   5  11       3147.32       3074.96        64.74 o                         
   0   5  11       2266.23       2264.83        76.86 o                         
   1   5  11       2738.16       2909.38        46.08 o                         
   2   5  11       1749.03       1811.77        32.78 o                         
   3   5  11        322.54        321.35        17.17 o                         
   4   5  11         10.69          5.54         5.67 o                         
   5   5  11        952.94        925.18        22.63 o                         
   6   5  11        278.64        274.87        17.60 o                         
  -7   6  11        508.81        533.41        19.74 o                         
  -6   6  11          8.75          7.43         6.18 o                         
  -5   6  11       1015.29       1037.79        25.28 o                         
  -4   6  11        358.01        367.46        16.02 o                         
  -3   6  11       1563.62       1602.05        33.53 o                         
  -2   6  11       2145.99       2162.04        54.11 o                         
  -1   6  11        430.12        431.69        23.26 o                         
   0   6  11       2406.61       2443.56        34.74 o                         
   1   6  11          4.00         -0.21         4.43 o                         
   2   6  11        129.40        156.51        10.37 o                         
   3   6  11        316.69        334.77        14.03 o                         
   4   6  11       1093.18       1185.25        24.69 o                         
   5   6  11         62.37         87.38         8.78 o                         
  -6   7  11          0.26          0.87         6.09 o                         
  -5   7  11        358.57        339.39        16.20 o                         
  -4   7  11       4414.42       4381.09        65.84 o                         
  -3   7  11       1332.15       1363.34        31.16 o                         
  -2   7  11        715.40        761.37        19.63 o                         
  -1   7  11       4466.04       4585.51        64.80 o                         
   0   7  11       1341.44       1421.71        24.69 o                         
   1   7  11        334.56        355.77        18.66 o                         
   2   7  11        935.86        893.68        20.03 o                         
   3   7  11       2722.92       2491.35        38.95 o                         
   4   7  11          0.43          1.71         5.76 o                         
   5   7  11        929.44        927.47        23.09 o                         
  -6   8  11         75.95         50.16         7.98 o                         
  -5   8  11         95.29         81.40         8.19 o                         
  -4   8  11        216.48        121.87        19.54 o                         
  -3   8  11       2235.66       2279.44        62.64 o                         
  -2   8  11       2744.60       2646.38        95.92 o                         
  -1   8  11        813.21        709.76        19.73 o                         
   0   8  11        101.41         46.96         8.70 o                         
   1   8  11        328.36        340.43        17.14 o                         
   2   8  11         43.05         36.07         8.38 o                         
   3   8  11        644.31        628.04        18.02 o                         
   4   8  11        303.93        374.73        16.57 o                         
  -5   9  11        142.92        103.55        15.00 o                         
  -4   9  11        743.16        768.26        36.26 o                         
  -3   9  11        860.57        870.46        33.71 o                         
  -2   9  11        440.15        446.65        16.66 o                         
  -1   9  11         80.84        100.06        10.06 o                         
   0   9  11          1.17          0.07         5.60 o                         
   1   9  11       1839.79       1870.92        48.99 o                         
   2   9  11          0.99          2.12         5.76 o                         
   3   9  11        938.48        956.77        22.63 o                         
  -4  10  11        365.44        380.56        19.66 o                         
  -3  10  11        310.80        261.97        41.77 o                         
  -2  10  11         72.57         64.51         8.06 o                         
  -1  10  11       1687.26       1567.49        31.86 o                         
   0  10  11        517.50        415.94        16.02 o                         
   1  10  11         28.68         22.82        10.83 o                         
   2  10  11        871.08        903.82        24.36 o                         
  -1  11  11          5.31         -3.67         8.77 o                         
  -8   0  12          9.02          0.33        16.10 o                         
  -7   0  12        229.59        100.20        32.52 o                         
  -6   0  12       2992.11       3127.91       204.82 o                         
  -5   0  12        294.84        325.22        36.14 o                         
  -4   0  12       4183.01       4090.21       100.64 o                         
  -3   0  12      12810.25      11907.87       314.20 o                         
  -2   0  12       6178.43       6181.61       111.91 o                         
  -1   0  12        454.13        512.85        21.24 o                         
   0   0  12       1735.36       1845.55        45.90 o                         
   1   0  12        434.93        460.88        92.14 o                         
   2   0  12       1315.90       1281.78        62.86 o                         
   3   0  12      10463.69      10572.28       163.11 o                         
   4   0  12       3130.46       3437.49        61.50 o                         
   5   0  12         12.07         10.85         9.29 o                         
   6   0  12         86.96         64.92        19.62 o                         
  -8   1  12          0.65          2.63        11.65 o                         
  -7   1  12        467.02        387.09        61.28 o                         
  -6   1  12       1240.18       1323.68        40.05 o                         
  -5   1  12        157.71        144.15        14.36 o                         
  -4   1  12       2533.76       2719.80        43.28 o                         
  -3   1  12       1156.48       1189.82        35.42 o                         
  -2   1  12       2881.49       2906.80        83.64 o                         
  -1   1  12        730.69        734.68        18.05 o                         
   0   1  12       4010.84       3978.39        64.43 o                         
   1   1  12        885.52        912.43        49.32 o                         
   2   1  12        211.70        286.63        12.53 o                         
   3   1  12          0.04          1.85         4.38 o                         
   4   1  12        101.96         90.98         7.69 o                         
   5   1  12         89.53         74.73        10.75 o                         
   6   1  12        220.38        173.78        48.28 o                         
  -8   2  12         26.50         19.93        10.52 o                         
  -7   2  12        363.50        321.27        24.75 o                         
  -6   2  12       1296.84       1313.77        28.38 o                         
  -5   2  12        120.75        100.65         9.92 o                         
  -4   2  12       1288.62       1305.92        28.68 o                         
  -3   2  12       4464.76       4311.92        59.00 o                         
  -2   2  12       1597.09       1598.83        29.30 o                         
  -1   2  12         47.80         58.09         7.54 o                         
   0   2  12        323.03        307.26        17.61 o                         
   1   2  12       1242.63       1278.09        43.15 o                         
   2   2  12        245.96        186.68        13.15 o                         
   3   2  12       2202.61       2310.50        31.63 o                         
   4   2  12       1270.52       1341.18        34.15 o                         
   5   2  12          1.16         -1.46         6.09 o                         
   6   2  12         19.61         18.11         6.93 o                         
  -8   3  12         23.74         17.79        10.81 o                         
  -7   3  12       2134.69       2234.82        41.89 o                         
  -6   3  12       1701.10       1814.46        35.80 o                         
  -5   3  12         41.98         35.12         6.60 o                         
  -4   3  12        253.36        257.78        16.43 o                         
  -3   3  12       3247.48       3340.15        53.37 o                         
  -2   3  12        760.25        799.75        18.90 o                         
  -1   3  12       4378.27       3996.13       137.00 o                         
   0   3  12      26489.06      24251.29       368.55 o                         
   1   3  12       5115.77       5295.91        62.10 o                         
   2   3  12         54.77         60.27         8.92 o                         
   3   3  12         91.74         72.67         9.44 o                         
   4   3  12         61.75         59.79         6.56 o                         
   5   3  12        129.16        103.66         8.04 o                         
   6   3  12       1073.00       1036.59        30.70 o                         
  -7   4  12        138.53        126.14        16.36 o                         
  -6   4  12        197.12        206.26        16.24 o                         
  -5   4  12        284.52        252.34        15.20 o                         
  -4   4  12        165.96        200.71        24.97 o                         
  -3   4  12       1173.32       1228.30        36.23 o                         
  -2   4  12        907.55        958.02        46.74 o                         
  -1   4  12       1546.64       1641.12        49.59 o                         
   0   4  12       1116.24       1101.00        39.01 o                         
   1   4  12        152.17        179.81        18.73 o                         
   2   4  12        443.81        464.74        18.75 o                         
   3   4  12        805.24        789.13        19.49 o                         
   4   4  12        228.61        245.35        14.80 o                         
   5   4  12         28.76         37.58         6.43 o                         
   6   4  12         85.53         76.28         8.24 o                         
  -7   5  12       2309.21       2295.26        42.39 o                         
  -6   5  12       1302.49       1347.59        30.41 o                         
  -5   5  12          0.35         10.02         6.04 o                         
  -4   5  12         28.41         27.03         8.42 o                         
  -3   5  12       2227.78       2290.34        55.36 o                         
  -2   5  12       2223.33       2322.96        46.20 o                         
  -1   5  12       1601.86       1607.99        26.34 o                         
   0   5  12       6184.52       6303.72        70.42 o                         
   1   5  12       1631.17       1697.53        60.53 o                         
   2   5  12       1044.13       1149.81        37.93 o                         
   3   5  12         34.03         15.44         6.00 o                         
   4   5  12        252.60        249.69        14.53 o                         
   5   5  12         85.21         79.56        11.00 o                         
  -7   6  12         15.20          2.92         7.57 o                         
  -6   6  12        728.18        729.08        22.65 o                         
  -5   6  12         26.84         15.24         6.98 o                         
  -4   6  12       2628.55       2687.51        60.35 o                         
  -3   6  12       8263.26       7787.65       376.56 o                         
  -2   6  12       1472.19       1564.97        34.74 o                         
  -1   6  12        481.69        513.06        22.32 o                         
   0   6  12        864.12        802.94        19.31 o                         
   1   6  12        221.41        171.41        11.78 o                         
   2   6  12       1995.39       1994.98        32.95 o                         
   3   6  12       3860.74       3856.62        54.94 o                         
   4   6  12       1055.63       1059.22        24.07 o                         
   5   6  12         18.03         12.55         7.23 o                         
  -6   7  12        132.57         88.07        12.97 o                         
  -5   7  12       1247.19       1290.26        42.31 o                         
  -4   7  12       1195.56       1154.21        59.64 o                         
  -3   7  12         17.15          2.10         6.87 o                         
  -2   7  12        739.84        811.05        20.76 o                         
  -1   7  12        128.62        121.63        10.77 o                         
   0   7  12          3.21         -1.66         4.90 o                         
   1   7  12        704.76        710.35        22.06 o                         
   2   7  12        631.43        717.95        19.37 o                         
   3   7  12        285.55        283.88        14.67 o                         
   4   7  12        622.80        704.82        20.78 o                         
  -5   8  12        342.99        317.26        21.80 o                         
  -4   8  12       2174.81       2151.92        46.99 o                         
  -3   8  12       2327.31       2400.33        46.29 o                         
  -2   8  12        100.69         94.21         8.50 o                         
  -1   8  12        921.18        914.36        19.99 o                         
   0   8  12        343.60        285.35        18.16 o                         
   1   8  12       1845.15       1763.15        44.57 o                         
   2   8  12        303.48        306.81        14.91 o                         
   3   8  12       1378.09       1392.00        28.09 o                         
   4   8  12        239.72        240.28        18.25 o                         
  -4   9  12        191.81        163.31        43.35 o                         
  -3   9  12        229.27         89.01        20.76 o                         
  -2   9  12         48.45         74.83        11.56 o                         
  -1   9  12       1464.05       1480.55        26.80 o                         
   0   9  12       1967.06       1942.90        32.57 o                         
   1   9  12       1183.93       1183.95        24.90 o                         
   2   9  12        463.98        511.67        18.54 o                         
   3   9  12         41.10         22.41         8.21 o                         
  -3  10  12         61.21         42.64        13.96 o                         
  -2  10  12        818.29        741.29        35.05 o                         
  -1  10  12       2218.71       2295.03        36.00 o                         
   0  10  12         46.62         41.96         7.58 o                         
   1  10  12       1451.53       1632.92        30.87 o                         
  -7   1  13         67.75         16.31        19.49 o                         
  -6   1  13       4380.73       4434.32        96.46 o                         
  -5   1  13       6188.76       6255.22        80.29 o                         
  -4   1  13         47.39         34.49         5.54 o                         
  -3   1  13       2035.49       1962.93        35.43 o                         
  -2   1  13        930.60        992.14        21.85 o                         
  -1   1  13         17.29         24.09         5.52 o                         
   0   1  13       3998.37       3978.65        50.85 o                         
   1   1  13      13155.15      13247.18       143.18 o                         
   2   1  13       1707.82       2003.05        28.75 o                         
   3   1  13        641.38        616.88        15.95 o                         
   4   1  13        514.66        592.10        24.61 o                         
   5   1  13         32.67         20.24        12.29 o                         
   6   1  13         22.03         18.23         7.47 o                         
  -8   2  13        759.56        794.99        40.08 o                         
  -7   2  13         10.36          5.91         7.48 o                         
  -6   2  13         15.25          0.10        10.56 o                         
  -5   2  13         19.33         11.03         6.33 o                         
  -4   2  13          3.26          9.04         5.84 o                         
  -3   2  13       4291.31       4305.77        56.28 o                         
  -2   2  13      10324.53      10089.70       114.11 o                         
  -1   2  13        299.02        343.44        28.07 o                         
   0   2  13          6.57         12.47         7.29 o                         
   1   2  13        479.79        527.81        15.44 o                         
   2   2  13         65.33         66.65         7.43 o                         
   3   2  13       1470.75       1475.15        24.32 o                         
   4   2  13       1894.68       1940.50        29.84 o                         
   5   2  13        944.96       1036.13        22.07 o                         
   6   2  13         60.33         28.37        12.34 o                         
  -7   3  13          0.52         -4.76         7.21 o                         
  -6   3  13        522.27        535.40        21.04 o                         
  -5   3  13        959.66        920.76        25.48 o                         
  -4   3  13        211.22        210.69        14.94 o                         
  -3   3  13        271.10        301.95        13.46 o                         
  -2   3  13         30.54         21.55         5.14 o                         
  -1   3  13       1665.54       1808.34        41.02 o                         
   0   3  13       1743.82       1702.85        64.05 o                         
   1   3  13        383.75        425.40        14.53 o                         
   2   3  13        255.46        307.03        18.25 o                         
   3   3  13        142.61        164.42        12.82 o                         
   4   3  13         74.84         73.47        15.87 o                         
   5   3  13        226.85        277.48        17.70 o                         
  -7   4  13          2.66         -2.53         8.04 o                         
  -6   4  13        411.28        427.32        21.95 o                         
  -5   4  13        362.32        350.09        20.84 o                         
  -4   4  13         35.06         29.12         9.01 o                         
  -3   4  13       6324.12       6350.17        88.86 o                         
  -2   4  13      10616.78      10542.03       119.84 o                         
  -1   4  13       1730.68       1826.14        28.37 o                         
   0   4  13       1519.57       1549.20        48.87 o                         
   1   4  13          1.55         19.50         5.88 o                         
   2   4  13        207.99        220.93        15.29 o                         
   3   4  13        218.86        162.60        10.75 o                         
   4   4  13       2998.20       2950.94        46.34 o                         
   5   4  13        589.49        657.72        21.79 o                         
  -7   5  13        539.87        513.06        22.70 o                         
  -6   5  13       1013.21       1040.85        27.95 o                         
  -5   5  13       2469.26       2504.81        51.79 o                         
  -4   5  13        308.53        351.43        17.84 o                         
  -3   5  13        191.14        176.97        20.38 o                         
  -2   5  13        563.82        613.26        18.29 o                         
  -1   5  13        699.41        813.92        23.82 o                         
   0   5  13       2869.90       2980.46        40.62 o                         
   1   5  13       2462.45       2443.95        44.68 o                         
   2   5  13       2289.97       2335.43        37.58 o                         
   3   5  13          0.23          5.63         6.51 o                         
   4   5  13        139.27        132.73        21.24 o                         
   5   5  13        119.22        128.46        20.67 o                         
  -6   6  13         36.59         31.14         8.41 o                         
  -5   6  13        411.30        409.88        24.60 o                         
  -4   6  13        738.33        750.64        23.85 o                         
  -3   6  13        982.91        884.44        26.43 o                         
  -2   6  13       1940.12       1970.87        34.11 o                         
  -1   6  13         14.46          9.42         5.07 o                         
   0   6  13        329.18        384.42        22.96 o                         
   1   6  13        329.88        333.49        13.87 o                         
   2   6  13        802.88        884.35        21.77 o                         
   3   6  13         18.49         40.06         7.35 o                         
   4   6  13        201.19        191.94        23.18 o                         
  -6   7  13       2035.04       2068.45        42.61 o                         
  -5   7  13       1869.79       1847.18        57.37 o                         
  -4   7  13        335.81        270.88        24.13 o                         
  -3   7  13        427.23        459.22        24.71 o                         
  -2   7  13          0.34          5.15         7.30 o                         
  -1   7  13         45.23         52.88         9.48 o                         
   0   7  13       1660.27       1622.53        38.54 o                         
   1   7  13       4103.81       3989.55        66.26 o                         
   2   7  13       1070.78       1099.16        24.35 o                         
   3   7  13         42.43         43.10         7.89 o                         
   4   7  13        515.24        524.19        20.87 o                         
  -5   8  13        246.68        179.78        36.34 o                         
  -4   8  13       1323.32       1321.30        33.26 o                         
  -3   8  13        927.69        901.93        29.48 o                         
  -2   8  13        910.94        822.58        22.76 o                         
  -1   8  13        754.19        707.33        19.03 o                         
   0   8  13        283.47        335.56        15.94 o                         
   1   8  13         16.95         28.95         6.92 o                         
   2   8  13        750.00        917.09        22.98 o                         
   3   8  13       1492.35       1499.30        30.98 o                         
  -3   9  13        380.86        380.64        37.46 o                         
  -2   9  13         74.49         52.73        18.61 o                         
  -1   9  13        904.23       1002.19        35.37 o                         
   0   9  13          8.94          5.30         6.71 o                         
   1   9  13        326.66        340.07        16.80 o                         
   2   9  13        143.07        115.47        24.79 o                         
  -7   0  14       1615.01       1851.09        86.08 o                         
  -6   0  14        143.43        123.10        18.10 o                         
  -5   0  14       3160.18       3269.83        99.43 o                         
  -4   0  14          9.71         23.65         8.36 o                         
  -3   0  14       3759.45       3783.06        69.53 o                         
  -2   0  14        574.86        600.59        35.48 o                         
  -1   0  14       8675.21       8761.29       156.77 o                         
   0   0  14          0.71          1.88         7.08 o                         
   1   0  14       4748.47       4722.91        76.12 o                         
   2   0  14       3257.56       3529.98        62.03 o                         
   3   0  14        441.04        483.03        21.83 o                         
   4   0  14         27.34         25.95        10.22 o                         
   5   0  14        641.05        612.09        26.82 o                         
  -7   1  14        135.01         81.10        24.15 o                         
  -6   1  14        128.68         99.47        10.28 o                         
  -5   1  14        849.51        807.36        20.26 o                         
  -4   1  14        806.15        824.77        20.20 o                         
  -3   1  14       1051.83       1029.67        22.65 o                         
  -2   1  14       1679.41       1679.87        30.10 o                         
  -1   1  14       2894.15       2926.02        45.92 o                         
   0   1  14        281.10        336.50        21.12 o                         
   1   1  14       1427.81       1446.96        26.29 o                         
   2   1  14        275.75        312.41        13.54 o                         
   3   1  14        378.36        410.09        16.79 o                         
   4   1  14        547.18        509.80        16.98 o                         
   5   1  14         63.72         63.37        15.54 o                         
  -7   2  14        616.00        612.75        26.26 o                         
  -6   2  14        819.31        773.72        34.64 o                         
  -5   2  14        599.99        616.44        28.68 o                         
  -4   2  14       1086.38       1106.90        23.87 o                         
  -3   2  14         13.60         10.71         5.38 o                         
  -2   2  14       3313.72       3323.55        47.66 o                         
  -1   2  14       1716.90       1832.83        34.32 o                         
   0   2  14       1175.09       1300.49        24.16 o                         
   1   2  14       1789.45       1827.79        30.41 o                         
   2   2  14       1572.43       1686.92        29.87 o                         
   3   2  14         15.47         22.10         5.88 o                         
   4   2  14         44.53         18.79         7.04 o                         
   5   2  14        188.45        173.67        12.72 o                         
  -7   3  14          1.17         -2.27         8.45 o                         
  -6   3  14        550.52        513.77        23.66 o                         
  -5   3  14       5827.86       5931.96        85.77 o                         
  -4   3  14       4640.15       4780.70        84.16 o                         
  -3   3  14         19.32         12.59         5.71 o                         
  -2   3  14       5078.21       4952.81        73.98 o                         
  -1   3  14       1281.77       1338.66        27.61 o                         
   0   3  14        529.37        536.88        15.69 o                         
   1   3  14        497.36        495.52        31.48 o                         
   2   3  14       3012.43       3116.31        45.09 o                         
   3   3  14         72.46        103.89        11.90 o                         
   4   3  14        778.29        727.85        22.09 o                         
   5   3  14       1038.37       1091.11        23.96 o                         
  -7   4  14        104.45         94.79        11.46 o                         
  -6   4  14         97.22         73.65        10.12 o                         
  -5   4  14        191.93        123.30        11.66 o                         
  -4   4  14       1145.15       1097.41        29.11 o                         
  -3   4  14       1641.24       1696.72        30.98 o                         
  -2   4  14        883.94        867.73        30.33 o                         
  -1   4  14         56.73         46.19         6.15 o                         
   0   4  14        292.02        264.51        14.25 o                         
   1   4  14        535.78        491.89        22.08 o                         
   2   4  14          5.35         -5.98         5.98 o                         
   3   4  14        381.65        450.85        17.95 o                         
   4   4  14        303.96        350.60        18.12 o                         
   5   4  14         98.09         76.82        18.92 o                         
  -6   5  14          5.86          8.55         7.95 o                         
  -5   5  14       2338.29       2292.72        44.40 o                         
  -4   5  14       2268.44       2307.79        44.22 o                         
  -3   5  14         66.85         53.21         9.48 o                         
  -2   5  14       1881.07       1983.08        52.39 o                         
  -1   5  14       1042.19       1054.60        26.78 o                         
   0   5  14         13.51         21.19         6.12 o                         
   1   5  14        693.52        565.27        17.89 o                         
   2   5  14       3291.71       3186.82        72.66 o                         
   3   5  14        504.02        592.35        19.99 o                         
   4   5  14        116.17         89.12         9.38 o                         
  -6   6  14          3.58          5.86         8.46 o                         
  -5   6  14        546.31        615.05        27.55 o                         
  -4   6  14        500.71        534.94        22.28 o                         
  -3   6  14        736.96        771.85        26.43 o                         
  -2   6  14       4190.38       3955.94        56.56 o                         
  -1   6  14       2136.03       2039.04        34.02 o                         
   0   6  14          4.87         -5.18         5.74 o                         
   1   6  14       1400.55       1372.91        39.29 o                         
   2   6  14        664.77        732.61        20.90 o                         
   3   6  14         58.69         75.57         9.23 o                         
   4   6  14        808.10        799.68        26.53 o                         
  -5   7  14          3.21          3.31         8.17 o                         
  -4   7  14          3.96          5.40        11.90 o                         
  -3   7  14          0.51          0.37         8.14 o                         
  -2   7  14         53.47         18.90        11.61 o                         
  -1   7  14        297.77        280.84        16.82 o                         
   0   7  14       2014.50       2225.51        44.13 o                         
   1   7  14        512.94        602.59        19.24 o                         
   2   7  14          0.53         -3.61         6.76 o                         
   3   7  14         10.48         16.62         8.43 o                         
  -4   8  14         95.06         56.76        17.12 o                         
  -3   8  14          3.25         -4.88        11.22 o                         
  -2   8  14       1202.96       1066.64        53.35 o                         
  -1   8  14       2798.97       2663.75        87.74 o                         
   0   8  14         34.05         43.02         7.48 o                         
   1   8  14        717.76        749.77        21.70 o                         
   2   8  14        173.77        166.06        20.19 o                         
  -2   9  14        166.48        124.15        20.39 o                         
  -1   9  14        499.87        582.42        21.10 o                         
   0   9  14        424.37        512.56        19.39 o                         
  -7   1  15       1292.99       1361.61        38.10 o                         
  -6   1  15        273.26        294.80        16.53 o                         
  -5   1  15        663.64        651.13        20.68 o                         
  -4   1  15       1074.48       1052.42        27.38 o                         
  -3   1  15       2276.24       2314.66        37.95 o                         
  -2   1  15       1815.49       1666.10        30.86 o                         
  -1   1  15      11604.44      11557.37       142.93 o                         
   0   1  15       3326.89       3564.85        55.24 o                         
   1   1  15        257.97        255.78        13.07 o                         
   2   1  15        120.03         82.75        13.09 o                         
   3   1  15        107.37        119.57        19.02 o                         
   4   1  15         49.30         17.69        11.26 o                         
   5   1  15        525.97        460.07        19.48 o                         
  -7   2  15        620.77        632.66        40.58 o                         
  -6   2  15        142.88        126.83        13.17 o                         
  -5   2  15       1049.49        995.83        32.08 o                         
  -4   2  15       5338.41       5369.49       102.05 o                         
  -3   2  15       2570.82       2645.13        41.49 o                         
  -2   2  15        806.83        838.03        21.75 o                         
  -1   2  15        923.15        864.55        26.39 o                         
   0   2  15         15.83         21.74         7.54 o                         
   1   2  15        603.55        545.53        17.30 o                         
   2   2  15       4887.08       4731.12        65.92 o                         
   3   2  15       1465.97       1595.18        44.38 o                         
   4   2  15        130.74        158.15        19.23 o                         
  -6   3  15          0.66          8.29         8.78 o                         
  -5   3  15        614.86        632.75        25.79 o                         
  -4   3  15        327.91        304.09        16.42 o                         
  -3   3  15        170.91        134.06        20.72 o                         
  -2   3  15         44.79         31.21         6.69 o                         
  -1   3  15         98.85        101.46        13.16 o                         
   0   3  15         25.90         17.46         9.35 o                         
   1   3  15        374.71        457.27        17.13 o                         
   2   3  15         14.09          3.48         6.58 o                         
   3   3  15        108.76        107.14        13.77 o                         
   4   3  15         50.31         50.51         9.56 o                         
  -6   4  15        492.03        572.99        26.10 o                         
  -5   4  15        731.06        726.62        30.40 o                         
  -4   4  15       4389.06       4450.31        78.46 o                         
  -3   4  15       1763.89       1830.33        44.48 o                         
  -2   4  15        182.61        122.62        20.51 o                         
  -1   4  15        814.66        742.58        23.11 o                         
   0   4  15       1956.45       1914.24        32.54 o                         
   1   4  15        455.98        315.29        20.77 o                         
   2   4  15       1854.58       1817.59        32.96 o                         
   3   4  15       1808.52       1972.79        36.42 o                         
   4   4  15         25.50         34.21        13.56 o                         
  -6   5  15        634.28        681.75        47.70 o                         
  -5   5  15        389.32        398.58        22.78 o                         
  -4   5  15        638.25        570.33        27.77 o                         
  -3   5  15          6.21         -4.89         6.49 o                         
  -2   5  15        642.03        607.98        21.17 o                         
  -1   5  15       3478.55       3279.36        69.81 o                         
   0   5  15       2435.22       2343.75        36.49 o                         
   1   5  15        473.68        545.80        19.02 o                         
   2   5  15          3.40          6.69        11.32 o                         
   3   5  15         19.39         14.95         8.72 o                         
  -5   6  15         72.42         50.78        12.72 o                         
  -4   6  15        211.06        168.49        30.80 o                         
  -3   6  15          7.51         -8.30         9.60 o                         
  -2   6  15       1303.11       1377.35        61.66 o                         
  -1   6  15         29.94          4.84         7.91 o                         
   0   6  15        966.61        991.57        51.69 o                         
   1   6  15        180.37        239.09        15.43 o                         
   2   6  15         72.63         57.67         8.54 o                         
   3   6  15         60.43         51.39         9.80 o                         
  -4   7  15       1081.50        930.61        48.08 o                         
  -3   7  15        909.41        820.84        39.54 o                         
  -2   7  15         97.80         24.56        34.33 o                         
  -1   7  15       2771.94       2856.09        54.69 o                         
   0   7  15       1463.28       1554.89        30.72 o                         
   1   7  15         55.53         35.90        19.28 o                         
   2   7  15         42.20         24.25         9.39 o                         
  -3   8  15        917.46        901.35       130.08 o                         
  -2   8  15       1212.49       1310.02        33.19 o                         
  -1   8  15        256.21        242.66        16.02 o                         
   0   8  15         80.41        132.76        12.71 o                         
  -6   0  16        256.42        261.76        24.81 o                         
  -5   0  16          3.25          7.03         8.65 o                         
  -4   0  16       4628.77       4275.68       134.90 o                         
  -3   0  16      11981.25      11740.83       206.06 o                         
  -2   0  16       2460.17       2626.20        62.71 o                         
  -1   0  16        101.56         79.50        19.22 o                         
   0   0  16        133.58        164.79        28.40 o                         
   1   0  16        104.62         70.16        14.03 o                         
   2   0  16        915.86        742.00        25.78 o                         
   3   0  16       2920.90       2825.87        58.35 o                         
   4   0  16       2170.38       2322.94       111.40 o                         
  -6   1  16        847.97        821.84        27.49 o                         
  -5   1  16         68.91         54.02        10.93 o                         
  -4   1  16          0.45          6.64         6.54 o                         
  -3   1  16         13.22          6.90         6.81 o                         
  -2   1  16        136.60        103.96        19.16 o                         
  -1   1  16        348.82        342.88        16.99 o                         
   0   1  16       1980.10       1953.35        37.59 o                         
   1   1  16        596.08        603.59        21.40 o                         
   2   1  16          3.97         -2.82        11.65 o                         
   3   1  16        126.36        108.50        14.40 o                         
   4   1  16        133.25        105.72         9.97 o                         
  -6   2  16        162.29        109.33        10.02 o                         
  -5   2  16        176.12        144.77        21.49 o                         
  -4   2  16       1539.29       1443.73        30.72 o                         
  -3   2  16       1996.10       2075.75        38.18 o                         
  -2   2  16        430.06        466.64        25.88 o                         
  -1   2  16        175.51        112.02        17.49 o                         
   0   2  16        186.85        155.46        18.20 o                         
   1   2  16          2.57          3.46         6.39 o                         
   2   2  16         17.46         23.74        11.59 o                         
   3   2  16        944.27        872.56        24.44 o                         
   4   2  16        373.54        418.52        19.34 o                         
  -6   3  16       3919.04       3854.48       169.51 o                         
  -5   3  16        528.66        570.19        21.13 o                         
  -4   3  16          0.17          3.38         7.87 o                         
  -3   3  16         17.31          7.81         7.43 o                         
  -2   3  16        133.22        117.91        11.92 o                         
  -1   3  16       2531.91       2348.47        45.27 o                         
   0   3  16       7920.72       7647.13        90.93 o                         
   1   3  16       3514.25       3665.77        53.55 o                         
   2   3  16         37.01         28.52        16.14 o                         
   3   3  16        279.19        347.67        18.45 o                         
  -5   4  16         90.31         75.20        11.53 o                         
  -4   4  16        440.09        457.65        19.27 o                         
  -3   4  16        371.07        366.40        20.71 o                         
  -2   4  16        479.91        485.83        19.89 o                         
  -1   4  16         71.10         87.24        12.04 o                         
   0   4  16          0.24         -9.57         9.57 o                         
   1   4  16        537.99        587.65        19.99 o                         
   2   4  16       1094.83       1194.07        55.38 o                         
   3   4  16        402.93        397.67        19.57 o                         
  -5   5  16         78.71         47.94        17.17 o                         
  -4   5  16        268.53        262.60        20.35 o                         
  -3   5  16         62.85         26.48        16.12 o                         
  -2   5  16        437.01        436.63        20.38 o                         
  -1   5  16        418.00        361.72        19.01 o                         
   0   5  16        935.11        991.35        24.32 o                         
   1   5  16        856.86        946.30        24.41 o                         
   2   5  16        231.28        191.74        13.02 o                         
  -4   6  16       1104.65       1048.91        34.09 o                         
  -3   6  16       3941.74       3810.84       127.47 o                         
  -2   6  16        953.92        963.73        27.86 o                         
  -1   6  16        107.53        109.62         9.41 o                         
   0   6  16         19.87         31.15         7.82 o                         
   1   6  16         60.27         74.49         9.33 o                         
   2   6  16        603.09        562.16        22.13 o                         
  -3   7  16        100.80         48.61        43.21 o                         
  -2   7  16        514.03        655.82        24.62 o                         
  -1   7  16        530.61        589.81        20.59 o                         
   0   7  16         52.44         37.02         9.39 o                         
  -5   1  17       2677.63       2730.44        47.19 o                         
  -4   1  17        348.72        397.99        18.56 o                         
  -3   1  17       1348.38       1337.45        30.03 o                         
  -2   1  17       1899.25       1981.43        37.90 o                         
  -1   1  17        492.57        478.81        19.56 o                         
   0   1  17       1103.35        979.02        26.33 o                         
   1   1  17       2414.00       2353.79        44.17 o                         
   2   1  17        677.25        756.88        28.52 o                         
   3   1  17        223.16         20.70        33.67 o                         
  -5   2  17        206.49        143.64        27.33 o                         
  -4   2  17       1004.60        936.62        42.96 o                         
  -3   2  17       1674.51       1548.83        32.81 o                         
  -2   2  17       3867.04       3805.89        70.54 o                         
  -1   2  17        291.13        307.92        20.20 o                         
   0   2  17        544.58        490.53        21.24 o                         
   1   2  17       1033.09       1098.95        32.60 o                         
   2   2  17        286.97        283.22        19.28 o                         
   3   2  17        542.50        483.52        24.12 o                         
  -5   3  17        183.58        158.14        21.89 o                         
  -4   3  17         64.47         44.44         8.16 o                         
  -3   3  17          6.71         -0.96         7.85 o                         
  -2   3  17         48.79         38.10        11.79 o                         
  -1   3  17        303.21        360.95        20.06 o                         
   0   3  17        118.05        119.64        13.85 o                         
   1   3  17        194.96        155.10        20.74 o                         
   2   3  17          2.41          9.58         8.36 o                         
  -4   4  17        255.43        226.69        21.13 o                         
  -3   4  17       1906.44       1736.15        35.67 o                         
  -2   4  17       3334.95       3331.38        82.43 o                         
  -1   4  17        556.54        621.18        23.77 o                         
   0   4  17       1299.41       1298.11        28.52 o                         
   1   4  17        939.84       1050.98        26.36 o                         
   2   4  17        361.91        386.53        37.94 o                         
  -4   5  17         50.99         54.25        11.30 o                         
  -3   5  17         55.79         41.56        14.27 o                         
  -2   5  17        451.13        437.73        25.23 o                         
  -1   5  17        913.93       1018.82        29.55 o                         
   0   5  17       1042.68       1059.51        28.50 o                         
   1   5  17        927.76        918.49        25.77 o                         
  -2   6  17        242.36        228.27        17.75 o                         
  -1   6  17        201.82        153.37        50.86 o                         
   0   6  17        163.33        146.55        11.60 o                         
  -4   0  18        975.84       1051.19        40.54 o                         
  -3   0  18       1218.06       1153.29        41.58 o                         
  -2   0  18       1837.27       1660.63        50.38 o                         
  -1   0  18       1062.01       1075.40        40.25 o                         
   0   0  18         74.55         11.17        11.48 o                         
   1   0  18       2111.56       1973.93        58.16 o                         
   2   0  18       1790.55       1868.78        87.04 o                         
  -4   1  18        259.63        217.40        30.13 o                         
  -3   1  18        124.18         75.03         9.46 o                         
  -2   1  18        629.14        620.09        22.51 o                         
  -1   1  18       1438.53       1458.51        33.16 o                         
   0   1  18        163.12        137.74        14.54 o                         
   1   1  18        375.44        326.52        21.69 o                         
   2   1  18         17.32         13.74        10.29 o                         
  -4   2  18        168.99        135.30        17.76 o                         
  -3   2  18          1.65         -5.12         7.12 o                         
  -2   2  18        581.34        480.73        20.97 o                         
  -1   2  18        408.65        432.49        21.17 o                         
   0   2  18         21.35         -0.23         8.82 o                         
   1   2  18        403.79        351.59        22.47 o                         
  -4   3  18       1542.83       1535.49        43.53 o                         
  -3   3  18         66.70         31.38         8.51 o                         
  -2   3  18       2959.22       2806.15        49.44 o                         
  -1   3  18       2148.90       2251.58        43.72 o                         
   0   3  18       1065.68       1067.41        51.13 o                         
   1   3  18        124.12         91.29        11.29 o                         
  -3   4  18        455.28        498.09        23.68 o                         
  -2   4  18        117.49        101.76        22.00 o                         
  -1   4  18          3.09         -8.13         9.09 o                         
   0   4  18         26.06         17.76         9.89 o                         
  -2   1  19        246.02        122.61        11.75 o                         
  -1   1  19       2640.01       2482.69        48.31 o                         
   0   1  19       2516.93       2406.61        87.06 o                         
  -2   2  19        143.05        109.03        24.15 o                         
  -1   2  19         17.17         12.92        13.30 o                         
                                                                                
