# Supplementary material for: Thermomechanical effect in molecular crystals: the role of halogen-bonding interactions
Source: IUCrJ. 2017 Oct 27;4(Pt 6):812–23. doi: 10.1107/S2052252517014658 (PMC5668866; doi:10.1107/S2052252517014658)
Supplement: Supplementary file 10 [file m-04-00812-Compound-Esup10.hkl]

data_Compound-E                                                                 
_shelx_title ' AN_MS_26_0m_a.res in P2(1)/c'                                    
_shelx_refln_list_code          4                                               
_shelx_F_calc_maximum      113.96                                               
_exptl_crystal_F_000       568.00                                               
_reflns_d_resolution_high  0.8105                                               
                                                                                
loop_                                                                           
 _space_group_symop_operation_xyz                                               
 'x, y, z'                                                                      
 '-x, y+1/2, -z+1/2'                                                            
 '-x, -y, -z'                                                                   
 'x, -y-1/2, z-1/2'                                                             
                                                                                
_cell_length_a     7.8969                                                       
_cell_length_b    10.3962                                                       
_cell_length_c    14.9887                                                       
_cell_angle_alpha  90.000                                                       
_cell_angle_beta   92.275                                                       
_cell_angle_gamma  90.000                                                       
                                                                                
_shelx_F_squared_multiplier     1.000                                           
                                                                                
loop_                                                                           
 _refln_index_h                                                                 
 _refln_index_k                                                                 
 _refln_index_l                                                                 
 _refln_F_squared_calc                                                          
 _refln_F_squared_meas                                                          
 _refln_F_squared_sigma                                                         
 _refln_observed_status                                                         
   1   0   0         75.77         -0.42         0.42 o                         
   2   0   0       8855.04       7682.18        88.38 o                         
   3   0   0          1.36          0.47         1.07 o                         
   4   0   0        200.58        202.63         3.83 o                         
   5   0   0         63.67         55.81         1.70 o                         
   6   0   0         35.33         38.50         3.26 o                         
   7   0   0          4.40          6.23         1.88 o                         
   8   0   0          0.12          3.27         3.67 o                         
   9   0   0          1.40          4.98         8.56 o                         
   1   1   0         97.43         52.93         2.67 o                         
   2   1   0       3682.13       3517.90        21.49 o                         
   3   1   0          1.96          5.77         0.94 o                         
   4   1   0        345.29        346.97         3.68 o                         
   5   1   0         19.11         24.11         1.07 o                         
   6   1   0         33.26         35.36         1.92 o                         
   7   1   0         10.93         11.87         2.15 o                         
   8   1   0          0.83          1.09         1.54 o                         
   9   1   0          1.70          4.09         1.86 o                         
   0   2   0        594.62        613.69         5.51 o                         
   1   2   0         40.44         36.29         0.60 o                         
   3   2   0          6.08          5.64         1.19 o                         
   4   2   0       1754.16       1788.08        11.53 o                         
   5   2   0          6.28          5.24         1.44 o                         
   6   2   0        122.28        127.52         3.28 o                         
   7   2   0          8.69          8.63         1.71 o                         
   8   2   0          8.58          8.66         2.37 o                         
   9   2   0          0.54          3.20         2.68 o                         
   1   3   0        682.84        692.63         3.90 o                         
   2   3   0       1816.88       1823.65         9.37 o                         
   3   3   0        755.47        793.92         4.77 o                         
   4   3   0       2562.78       2497.70        13.04 o                         
   5   3   0         70.45         64.16         1.76 o                         
   6   3   0         17.46         18.23         1.45 o                         
   7   3   0         13.89         17.76         2.31 o                         
   8   3   0         24.86         28.83         4.96 o                         
   9   3   0         54.72         60.05         6.22 o                         
   0   4   0       1661.71       1731.14        13.19 o                         
   1   4   0        997.94       1084.07         6.39 o                         
   2   4   0         49.73         45.30         1.07 o                         
   3   4   0          3.15          3.61         0.68 o                         
   4   4   0        652.22        669.04         4.58 o                         
   5   4   0         44.80         51.10         2.45 o                         
   6   4   0         88.11         80.80         2.63 o                         
   7   4   0          4.66          5.32         2.44 o                         
   8   4   0         20.51         22.85         6.73 o                         
   1   5   0        241.72        275.32         2.46 o                         
   2   5   0         83.43        100.85         1.81 o                         
   3   5   0        515.00        543.47         3.79 o                         
   4   5   0        381.83        371.07         3.34 o                         
   5   5   0          9.62          9.80         1.12 o                         
   6   5   0       1183.59       1104.68         7.65 o                         
   7   5   0        100.09        109.47         3.85 o                         
   8   5   0          1.56          7.66        21.42 o                         
   0   6   0        160.05        167.74         2.54 o                         
   1   6   0       1611.90       1679.34         9.46 o                         
   2   6   0          2.66          3.42         0.98 o                         
   3   6   0         64.43         64.64         3.11 o                         
   4   6   0         15.26         21.66         2.18 o                         
   5   6   0        194.13        172.83         2.49 o                         
   6   6   0        146.08        142.87         3.56 o                         
   7   6   0          8.38          9.92         1.70 o                         
   8   6   0          0.10          3.42         7.68 o                         
   1   7   0         21.48         19.67         1.43 o                         
   2   7   0        556.73        567.11         4.75 o                         
   3   7   0         11.18         11.33         1.31 o                         
   4   7   0         11.30          9.52         1.88 o                         
   5   7   0         41.85         44.82         2.98 o                         
   6   7   0         31.08         35.40         2.72 o                         
   7   7   0          9.06         10.65         2.97 o                         
   8   7   0        206.55       -276.32       276.32 o                         
   0   8   0          0.65          0.12         2.08 o                         
   1   8   0        199.61        197.60         3.17 o                         
   2   8   0          7.04          7.76         1.45 o                         
   3   8   0         11.39         13.80         1.59 o                         
   4   8   0          0.79          0.90         1.56 o                         
   5   8   0         10.57          8.15         2.04 o                         
   6   8   0          9.06         13.99         3.31 o                         
   7   8   0         15.74         10.77         5.33 o                         
   1   9   0         19.27         15.35         1.58 o                         
   2   9   0        134.46        131.00         3.15 o                         
   3   9   0         22.28         16.33         2.44 o                         
   4   9   0          0.92         -0.77         2.79 o                         
   5   9   0         79.48         84.17         8.26 o                         
   6   9   0          2.98          3.75         6.66 o                         
   0  10   0          0.37          1.72         2.64 o                         
   1  10   0         74.34         75.19         3.15 o                         
   2  10   0          2.92          4.05         1.99 o                         
   3  10   0         23.93         28.54         3.02 o                         
   4  10   0         20.42         21.80         3.80 o                         
   5  10   0         29.78         34.53         4.37 o                         
   6  10   0          1.80         -3.89        18.41 o                         
   1  11   0          0.63         -2.31         2.43 o                         
   2  11   0          0.09          0.43         2.69 o                         
   3  11   0         10.90         12.49         3.32 o                         
   4  11   0          4.11          7.96         3.82 o                         
   5  11   0          5.12        -11.33        20.21 o                         
   0  12   0         14.52         19.59         7.94 o                         
   1  12   0         22.93         25.93         5.09 o                         
   2  12   0         12.91         16.30         4.01 o                         
   3  12   0          5.94         -7.08         7.08 o                         
  -9   1   1         16.87         20.05         9.32 o                         
  -8   1   1         29.34         32.02         1.55 o                         
  -7   1   1          7.27          8.90         1.58 o                         
  -6   1   1          2.90          4.07         1.04 o                         
  -5   1   1        222.54        243.66         2.62 o                         
  -4   1   1        158.96        149.21         1.88 o                         
  -3   1   1          0.01         -0.30         0.60 o                         
  -1   1   1          5.70          4.87         0.35 o                         
   1   1   1        236.20        201.93         4.94 o                         
   2   1   1       2591.42       2475.72        14.74 o                         
   3   1   1         67.97         68.65         1.13 o                         
   4   1   1        129.36        123.83         1.73 o                         
   5   1   1        188.49        188.47         2.27 o                         
   6   1   1         15.52         14.69         1.60 o                         
   7   1   1          1.82          3.68         0.97 o                         
   8   1   1         14.76         16.55         1.81 o                         
   9   1   1          2.99          4.06         2.76 o                         
  -9   2   1         21.25         26.73         3.56 o                         
  -8   2   1          1.23          4.57         1.84 o                         
  -7   2   1         13.30         11.92         1.70 o                         
  -6   2   1         33.04         33.41         2.47 o                         
  -5   2   1         33.12         39.32         2.44 o                         
  -4   2   1         15.45         14.59         1.00 o                         
  -3   2   1        368.57        396.00         2.95 o                         
  -2   2   1       6426.47       5784.43        28.04 o                         
  -1   2   1       5275.43       4527.46        44.97 o                         
   0   2   1        451.51        437.28         2.24 o                         
   1   2   1       1332.88       1309.21         7.69 o                         
   2   2   1      12758.83      10399.45        55.02 o                         
   3   2   1         56.62         41.48         0.85 o                         
   4   2   1         11.82         13.29         1.44 o                         
   5   2   1          0.90          0.03         0.92 o                         
   6   2   1          4.58          6.49         1.34 o                         
   7   2   1          0.57          0.21         2.74 o                         
   8   2   1         27.77         29.54         3.61 o                         
   9   2   1         14.45         21.65        12.20 o                         
  -9   3   1         27.59         32.08         5.78 o                         
  -8   3   1         10.28         10.09         4.82 o                         
  -7   3   1         14.36         15.10         1.70 o                         
  -6   3   1        173.45        168.38         2.44 o                         
  -5   3   1        129.54        140.79         2.05 o                         
  -4   3   1       8634.11       8137.75        41.00 o                         
  -3   3   1       2653.27       2782.73        14.57 o                         
  -2   3   1        132.58        130.29         1.24 o                         
  -1   3   1        766.78        755.44         5.33 o                         
   0   3   1         15.59         19.60         0.80 o                         
   1   3   1          4.87         11.17         0.64 o                         
   2   3   1        202.98        199.35         1.73 o                         
   3   3   1        229.83        245.25         2.18 o                         
   4   3   1         27.33         23.81         1.62 o                         
   5   3   1          1.53          0.15         0.86 o                         
   6   3   1        130.12        130.17         2.63 o                         
   7   3   1         88.24        100.36         4.33 o                         
   8   3   1          6.38         10.10         2.62 o                         
   9   3   1        240.40        231.02        15.43 o                         
  -8   4   1         13.78         15.10         4.14 o                         
  -7   4   1          1.47          5.43         1.69 o                         
  -6   4   1          0.92          1.77         0.91 o                         
  -5   4   1        140.42        131.95         1.98 o                         
  -4   4   1        150.52        144.40         1.87 o                         
  -3   4   1        610.32        622.24         4.09 o                         
  -2   4   1        499.58        517.22         3.64 o                         
  -1   4   1        311.14        368.78         2.91 o                         
   0   4   1        384.14        381.29         2.48 o                         
   1   4   1        853.71        849.23         4.98 o                         
   2   4   1        414.08        386.85         2.83 o                         
   3   4   1        303.62        303.76         2.45 o                         
   4   4   1       2976.96       2964.47        15.79 o                         
   5   4   1          1.51          0.30         1.19 o                         
   6   4   1         11.05          8.04         1.29 o                         
   7   4   1         53.06         52.77         2.67 o                         
   8   4   1         35.01         43.45         4.09 o                         
  -8   5   1         43.65         32.75         9.60 o                         
  -7   5   1         11.34         16.01         2.28 o                         
  -6   5   1        955.55        916.49         6.54 o                         
  -5   5   1         33.23         37.84         2.22 o                         
  -4   5   1          0.61          3.15         1.00 o                         
  -3   5   1        263.31        261.43         2.29 o                         
  -2   5   1        578.70        643.70         4.72 o                         
  -1   5   1       1353.62       1437.56         8.78 o                         
   0   5   1         44.04         48.06         1.46 o                         
   1   5   1         11.85         15.85         0.82 o                         
   2   5   1         57.22         50.55         2.22 o                         
   3   5   1         38.83         42.63         1.54 o                         
   4   5   1         10.72         11.54         1.55 o                         
   5   5   1        483.07        490.76         3.93 o                         
   6   5   1        195.06        184.05         2.74 o                         
   7   5   1        399.69        396.76         5.47 o                         
   8   5   1          4.28          5.28         3.42 o                         
  -8   6   1        112.85         85.44        13.56 o                         
  -7   6   1         48.34         46.34         3.50 o                         
  -6   6   1         52.93         54.59         2.09 o                         
  -5   6   1          0.01         -1.18         1.18 o                         
  -4   6   1         33.44         36.36         3.05 o                         
  -3   6   1         34.40         33.38         2.15 o                         
  -2   6   1        193.54        187.83         2.43 o                         
  -1   6   1        179.49        168.81         2.31 o                         
   0   6   1        120.35        127.37         1.67 o                         
   1   6   1        229.36        254.46         2.52 o                         
   2   6   1         97.88        106.66         1.83 o                         
   3   6   1         35.37         36.31         1.92 o                         
   4   6   1        300.60        285.16         2.88 o                         
   5   6   1        562.53        555.47         4.81 o                         
   6   6   1        247.27        230.09         3.04 o                         
   7   6   1          7.08          6.88         2.85 o                         
   8   6   1         49.20         38.68         3.74 o                         
  -8   7   1        109.34         95.32         7.17 o                         
  -7   7   1         85.83         81.57         8.71 o                         
  -6   7   1          1.09         -0.73         1.54 o                         
  -5   7   1         11.07         13.93         2.69 o                         
  -4   7   1         15.07         11.76         1.49 o                         
  -3   7   1         53.97         58.86         3.03 o                         
  -2   7   1         96.59         87.42         2.84 o                         
  -1   7   1         13.74         14.25         1.32 o                         
   0   7   1         39.22         46.97         2.23 o                         
   1   7   1        288.86        312.17         3.22 o                         
   2   7   1         52.24         53.10         1.75 o                         
   3   7   1        157.75        159.24         2.70 o                         
   4   7   1         80.50         84.67         3.00 o                         
   5   7   1        293.74        289.55         3.71 o                         
   6   7   1         49.71         53.93         2.88 o                         
   7   7   1          1.72          0.91         2.64 o                         
   8   7   1        131.72         -5.29       272.31 o                         
  -7   8   1          3.22          6.18         3.02 o                         
  -6   8   1          0.03         -0.89         3.87 o                         
  -5   8   1          0.01          3.83         2.80 o                         
  -4   8   1         97.58         83.67         2.56 o                         
  -3   8   1         63.21         62.82         3.35 o                         
  -2   8   1          7.13          3.99         1.38 o                         
  -1   8   1        148.95        144.28         2.69 o                         
   0   8   1         42.99         48.62         2.86 o                         
   1   8   1        153.00        146.73         2.69 o                         
   2   8   1          1.95          0.80         1.80 o                         
   3   8   1       1967.05       1927.12        12.89 o                         
   4   8   1        142.32        134.22         2.82 o                         
   5   8   1          4.58          4.74         2.83 o                         
   6   8   1          0.70          4.86         2.79 o                         
   7   8   1         10.48         10.14         4.88 o                         
  -6   9   1          3.68          5.09         9.63 o                         
  -5   9   1          3.52          9.18         3.34 o                         
  -4   9   1          0.40          0.49         2.72 o                         
  -3   9   1          1.95          3.53         2.68 o                         
  -2   9   1         10.17          7.81         2.06 o                         
  -1   9   1          6.67          8.82         1.65 o                         
   0   9   1         82.51         73.58         3.13 o                         
   1   9   1          3.37          3.09         1.48 o                         
   2   9   1        105.83        107.77         2.78 o                         
   3   9   1         12.02         17.19         2.68 o                         
   4   9   1         95.78         92.37         4.44 o                         
   5   9   1          0.02          0.48         3.96 o                         
   6   9   1         21.73         21.97         5.06 o                         
  -6  10   1         35.36         72.57        19.28 o                         
  -5  10   1          2.20          3.24         3.76 o                         
  -4  10   1          0.05          3.35         7.04 o                         
  -3  10   1          7.09          5.93         2.50 o                         
  -2  10   1          4.41          4.19         1.94 o                         
  -1  10   1         38.12         37.04         3.28 o                         
   0  10   1         33.23         35.16         2.25 o                         
   1  10   1        414.78        402.54         4.53 o                         
   2  10   1         77.07         79.03         4.67 o                         
   3  10   1          6.11         10.55         2.19 o                         
   4  10   1          1.09          2.02         3.00 o                         
   5  10   1        107.32         97.11         6.78 o                         
  -5  11   1          2.11         -2.86        19.70 o                         
  -4  11   1          3.20         13.96         3.85 o                         
  -3  11   1          0.04          0.03         3.52 o                         
  -2  11   1          1.67          3.91         2.66 o                         
  -1  11   1         49.81         61.55         3.46 o                         
   0  11   1         70.79         76.12         3.47 o                         
   1  11   1         19.90         22.36         2.57 o                         
   2  11   1         22.95         18.77         2.98 o                         
   3  11   1          0.01          3.62         3.22 o                         
   4  11   1         16.98         22.93         4.50 o                         
  -3  12   1         46.12         60.53         9.76 o                         
  -2  12   1         32.22         34.78         4.07 o                         
  -1  12   1        109.02        109.21         5.59 o                         
   0  12   1         20.57         24.10         4.76 o                         
   1  12   1         30.36         14.51         6.11 o                         
   2  12   1          1.12         -4.78         4.78 o                         
  -9   0   2         15.62         43.32        61.37 o                         
  -8   0   2          5.94          7.77         3.57 o                         
  -7   0   2       1018.74       1018.74         8.78 o                         
  -6   0   2         51.19         52.51         1.76 o                         
  -5   0   2        168.32        180.82         2.36 o                         
  -4   0   2          2.85          2.05         0.84 o                         
  -3   0   2         36.23         52.93         1.09 o                         
  -2   0   2        975.00        923.03         6.74 o                         
  -1   0   2         29.92         36.83         1.26 o                         
   0   0   2       1580.83        403.92        21.24 o                         
   1   0   2        395.70        377.09         5.42 o                         
   2   0   2       2675.92       2470.99        15.94 o                         
   3   0   2       1144.04       1145.34         8.79 o                         
   4   0   2       1032.37       1069.79         8.16 o                         
   5   0   2          0.12          1.51         0.92 o                         
   6   0   2        148.23        141.93         2.43 o                         
   7   0   2         58.08         55.38         3.50 o                         
   8   0   2          2.47          4.86         1.61 o                         
   9   0   2          4.31         12.15         6.53 o                         
  -9   1   2          1.13         18.10        25.88 o                         
  -8   1   2          1.66          1.98         2.73 o                         
  -7   1   2         62.09         60.64         3.05 o                         
  -6   1   2          6.10          6.39         1.07 o                         
  -5   1   2        530.30        580.47         4.02 o                         
  -4   1   2          1.43          4.06         0.84 o                         
  -3   1   2       1201.88       1249.90         6.63 o                         
  -2   1   2       6221.49       5728.90        29.50 o                         
  -1   1   2        319.95        296.91         3.73 o                         
   0   1   2      12985.79       9080.31       171.66 o                         
   1   1   2       1524.87       1513.41        10.67 o                         
   2   1   2         35.35         36.01         0.61 o                         
   3   1   2       1049.22       1041.81         5.91 o                         
   4   1   2         54.65         50.87         1.56 o                         
   5   1   2          2.18          3.50         0.85 o                         
   6   1   2         19.82         23.90         1.51 o                         
   7   1   2         12.56         12.97         1.31 o                         
   8   1   2         44.73         44.66         2.89 o                         
   9   1   2         17.24         20.51         4.03 o                         
  -9   2   2         28.61         25.49         4.02 o                         
  -8   2   2          8.99         14.44         2.57 o                         
  -7   2   2         16.02         17.22         1.28 o                         
  -6   2   2         33.01         36.08         2.08 o                         
  -5   2   2        856.98        878.44         5.62 o                         
  -4   2   2        460.58        494.58         3.22 o                         
  -3   2   2        235.91        240.53         1.99 o                         
  -2   2   2          8.76          7.20         0.65 o                         
  -1   2   2        334.54        364.61         2.26 o                         
   0   2   2         97.95         85.05         0.83 o                         
   1   2   2       3157.62       2973.43        19.57 o                         
   2   2   2        643.41        634.74         3.74 o                         
   3   2   2        466.70        458.41         3.08 o                         
   4   2   2        261.00        261.29         2.26 o                         
   5   2   2        100.84         97.82         1.51 o                         
   6   2   2        119.61        121.61         2.49 o                         
   7   2   2         25.99         26.87         1.52 o                         
   8   2   2          4.48          8.11         2.45 o                         
   9   2   2         86.01         88.05         5.34 o                         
  -9   3   2         29.83         27.58        15.43 o                         
  -8   3   2         17.22         16.57         1.64 o                         
  -7   3   2          0.00          0.69         1.19 o                         
  -6   3   2          7.37          6.70         1.00 o                         
  -5   3   2        254.19        256.08         2.53 o                         
  -4   3   2       3224.20       3284.80        17.27 o                         
  -3   3   2        387.70        477.45         3.27 o                         
  -2   3   2        466.99        480.92         3.02 o                         
  -1   3   2        152.92        150.83         1.52 o                         
   0   3   2       1419.77       1376.61         6.95 o                         
   1   3   2        279.91        292.66         2.29 o                         
   2   3   2        676.12        687.43         4.24 o                         
   3   3   2          0.32          0.99         0.72 o                         
   4   3   2        217.13        207.03         2.00 o                         
   5   3   2         80.42         79.25         1.34 o                         
   6   3   2         35.49         37.64         1.80 o                         
   7   3   2         51.24         59.26         2.20 o                         
   8   3   2         12.58         19.26         2.40 o                         
   9   3   2        212.06        204.10         9.31 o                         
  -9   4   2          0.13         36.76        15.76 o                         
  -8   4   2          1.62          6.52         4.51 o                         
  -7   4   2          8.22         11.79         2.02 o                         
  -6   4   2        825.84        776.76         5.16 o                         
  -5   4   2          1.42          1.07         1.04 o                         
  -4   4   2         59.24         73.70         1.47 o                         
  -3   4   2         95.68        110.41         1.54 o                         
  -2   4   2        710.15        713.97         4.84 o                         
  -1   4   2        425.41        434.74         3.33 o                         
   0   4   2         75.61         70.13         0.98 o                         
   1   4   2        337.32        315.09         2.38 o                         
   2   4   2         21.76         26.36         1.71 o                         
   3   4   2         89.45         99.04         1.53 o                         
   4   4   2        527.88        545.79         4.02 o                         
   5   4   2         15.89         21.11         1.83 o                         
   6   4   2         44.31         45.48         1.82 o                         
   7   4   2        930.99        919.72         7.23 o                         
   8   4   2          3.16          5.28         1.90 o                         
   9   4   2          1.93        577.28       210.33 o                         
  -8   5   2          4.03         25.56        24.07 o                         
  -7   5   2        100.02         92.54         4.28 o                         
  -6   5   2        338.72        330.81         3.50 o                         
  -5   5   2        363.52        343.81         3.22 o                         
  -4   5   2         31.81         30.39         1.64 o                         
  -3   5   2        153.65        176.22         2.16 o                         
  -2   5   2          0.05          1.31         1.28 o                         
  -1   5   2       2257.13       2511.03        13.89 o                         
   0   5   2        174.74        178.67         1.79 o                         
   1   5   2        276.52        246.36         2.03 o                         
   2   5   2        237.83        236.52         2.57 o                         
   3   5   2         10.64         13.67         1.26 o                         
   4   5   2         17.86         17.38         1.26 o                         
   5   5   2        157.69        162.16         2.34 o                         
   6   5   2         50.43         55.36         4.24 o                         
   7   5   2        102.19         97.68         4.22 o                         
   8   5   2          5.68          7.72         3.67 o                         
  -8   6   2        244.59        203.36        11.02 o                         
  -7   6   2          2.39          4.52         2.10 o                         
  -6   6   2         15.28         17.67         2.68 o                         
  -5   6   2          3.37          2.98         1.20 o                         
  -4   6   2         76.35         82.07         2.47 o                         
  -3   6   2        103.02        102.68         2.02 o                         
  -2   6   2        138.18        162.40         2.55 o                         
  -1   6   2        170.13        165.60         2.22 o                         
   0   6   2       1203.18       1242.52         7.15 o                         
   1   6   2        225.76        240.49         2.46 o                         
   2   6   2        105.34        100.59         2.03 o                         
   3   6   2        429.12        394.91         3.29 o                         
   4   6   2          3.50          2.65         1.01 o                         
   5   6   2       1528.54       1498.70         9.45 o                         
   6   6   2        100.18        101.28         4.10 o                         
   7   6   2          3.05          4.12         3.82 o                         
   8   6   2          1.47          9.85         3.11 o                         
  -7   7   2         21.87         20.12         2.39 o                         
  -6   7   2          3.66          4.36         2.66 o                         
  -5   7   2          1.07          1.32         2.16 o                         
  -4   7   2          0.00         -1.20         1.36 o                         
  -3   7   2         49.93         48.54         2.37 o                         
  -2   7   2         65.84         64.06         2.78 o                         
  -1   7   2         82.69         80.83         1.73 o                         
   0   7   2        169.41        173.37         2.14 o                         
   1   7   2       1113.87       1181.57         7.91 o                         
   2   7   2          0.05         -0.01         1.01 o                         
   3   7   2         48.32         46.53         3.20 o                         
   4   7   2          4.30          8.50         2.26 o                         
   5   7   2          0.01         -1.24         2.34 o                         
   6   7   2         22.72         20.40         3.03 o                         
   7   7   2          0.08          1.96         3.04 o                         
  -7   8   2          1.51          0.19         3.04 o                         
  -6   8   2         31.65         34.47         6.35 o                         
  -5   8   2         24.73         25.69         3.26 o                         
  -4   8   2         60.80         55.96         3.26 o                         
  -3   8   2         75.74         71.49         4.83 o                         
  -2   8   2          0.33         -0.31         1.61 o                         
  -1   8   2         89.20         85.79         2.09 o                         
   0   8   2         25.65         30.42         1.26 o                         
   1   8   2        414.90        419.58         3.98 o                         
   2   8   2        152.96        150.30         2.47 o                         
   3   8   2        744.33        726.21         6.26 o                         
   4   8   2          0.01         -0.65         1.59 o                         
   5   8   2          6.21          5.75         2.35 o                         
   6   8   2         13.76         15.05         2.74 o                         
   7   8   2          0.03          1.73         5.22 o                         
  -6   9   2          2.02         -0.49         3.13 o                         
  -5   9   2         11.95         11.76         3.23 o                         
  -4   9   2          0.25          3.29         3.73 o                         
  -3   9   2         15.05         13.49         2.01 o                         
  -2   9   2         45.08         43.74         2.47 o                         
  -1   9   2          0.09         -0.25         1.46 o                         
   0   9   2         23.08         26.98         1.84 o                         
   1   9   2        922.00        920.63         6.84 o                         
   2   9   2        142.35        134.26         3.20 o                         
   3   9   2         43.76         49.01         3.84 o                         
   4   9   2         99.60         99.92         3.88 o                         
   5   9   2          5.80          6.99         3.64 o                         
   6   9   2          0.55         -3.15         3.15 o                         
  -6  10   2          0.99         58.91        18.02 o                         
  -5  10   2          0.26         -0.42         3.68 o                         
  -4  10   2          7.68         10.19         2.89 o                         
  -3  10   2          0.05          6.01         2.33 o                         
  -2  10   2         53.84         47.32         3.78 o                         
  -1  10   2        339.02        336.96         4.39 o                         
   0  10   2          6.86          4.76         1.84 o                         
   1  10   2        277.62        266.49         3.62 o                         
   2  10   2          4.51         11.47         2.32 o                         
   3  10   2         33.49         32.45         3.35 o                         
   4  10   2          0.55          3.38         2.86 o                         
   5  10   2         26.48         25.19         3.51 o                         
  -4  11   2         10.89         20.67         4.61 o                         
  -3  11   2          1.24          4.34         3.52 o                         
  -2  11   2          1.36          2.65         3.71 o                         
  -1  11   2        363.62        355.64         5.53 o                         
   0  11   2        188.24        174.35         9.21 o                         
   1  11   2          1.36          4.43         2.30 o                         
   2  11   2          6.86          7.40         3.03 o                         
   3  11   2         12.36          5.78         3.47 o                         
   4  11   2          4.62         11.44         5.69 o                         
  -3  12   2          3.46         11.10        16.11 o                         
  -2  12   2          0.36         -0.53         4.11 o                         
  -1  12   2          6.08          3.54         4.46 o                         
   0  12   2         42.91         41.49         5.56 o                         
   1  12   2          1.32          1.21         5.11 o                         
   2  12   2         18.96         22.88         4.33 o                         
  -9   1   3         55.50         51.47         8.81 o                         
  -8   1   3          0.84          3.72         4.45 o                         
  -7   1   3          1.14          3.93         1.99 o                         
  -6   1   3         43.41         45.71         1.37 o                         
  -5   1   3          0.14          0.48         0.85 o                         
  -4   1   3         90.49         81.50         1.31 o                         
  -3   1   3        430.68        422.10         3.10 o                         
  -2   1   3       1578.84       1562.11         8.31 o                         
  -1   1   3       1043.24       1101.64         6.93 o                         
   0   1   3        925.45        917.43         4.56 o                         
   1   1   3        129.46        106.77         0.93 o                         
   2   1   3        921.93        878.21         4.94 o                         
   3   1   3       2387.80       2362.34        12.09 o                         
   4   1   3         21.53         26.54         0.95 o                         
   5   1   3        331.58        320.08         2.57 o                         
   6   1   3        176.33        168.81         2.05 o                         
   7   1   3         29.31         31.55         1.38 o                         
   8   1   3          7.84          8.30         1.79 o                         
   9   1   3          2.39          2.22         4.85 o                         
  -9   2   3         47.91         48.04         6.56 o                         
  -8   2   3          9.38         15.69         3.93 o                         
  -7   2   3          3.60          2.99         3.77 o                         
  -6   2   3          9.72          7.71         1.82 o                         
  -5   2   3        691.82        730.88         4.81 o                         
  -4   2   3        348.04        367.87         2.72 o                         
  -3   2   3          2.95          4.15         0.65 o                         
  -2   2   3         42.08         39.81         1.24 o                         
  -1   2   3       2454.04       2344.22        12.15 o                         
   0   2   3         79.61         90.32         0.99 o                         
   1   2   3       1618.36       1486.50         7.42 o                         
   2   2   3        886.92        950.54         5.05 o                         
   3   2   3        282.96        284.06         2.25 o                         
   4   2   3        192.65        204.12         1.88 o                         
   5   2   3          1.55          2.49         0.75 o                         
   6   2   3          0.08          0.68         0.82 o                         
   7   2   3          0.57          1.78         1.34 o                         
   8   2   3         62.13         54.82         3.09 o                         
   9   2   3        196.13        189.11         8.82 o                         
  -9   3   3          0.07        193.73       189.03 o                         
  -8   3   3          0.62          5.24         2.07 o                         
  -7   3   3         11.43         12.57         1.86 o                         
  -6   3   3         51.72         56.08         2.05 o                         
  -5   3   3          6.29          5.15         0.95 o                         
  -4   3   3         26.78         26.13         1.82 o                         
  -3   3   3        473.14        518.04         3.79 o                         
  -2   3   3        159.67        156.67         1.65 o                         
  -1   3   3       1436.42       1462.56         7.68 o                         
   0   3   3        691.79        706.65         3.94 o                         
   1   3   3          6.20          5.74         1.26 o                         
   2   3   3        816.45        901.41         5.85 o                         
   3   3   3       1252.26       1232.00         9.42 o                         
   4   3   3         23.99         25.97         1.92 o                         
   5   3   3        215.14        201.55         2.21 o                         
   6   3   3         99.75        105.55         1.75 o                         
   7   3   3         58.15         60.68         2.24 o                         
   8   3   3         66.48         71.03         3.43 o                         
   9   3   3          9.94          8.37         2.83 o                         
  -9   4   3          5.06          8.53         2.72 o                         
  -8   4   3         41.30         45.47         5.31 o                         
  -7   4   3         12.76         13.69         1.54 o                         
  -6   4   3        166.41        160.96         2.25 o                         
  -5   4   3          1.10          0.53         1.63 o                         
  -4   4   3         15.83         19.28         1.36 o                         
  -3   4   3       3693.15       3888.84        20.25 o                         
  -2   4   3         94.00         95.07         1.45 o                         
  -1   4   3         95.18         96.34         1.23 o                         
   0   4   3         97.96         97.00         1.22 o                         
   1   4   3         29.00         33.38         1.06 o                         
   2   4   3        372.96        396.07         3.30 o                         
   3   4   3        371.98        367.70         2.83 o                         
   4   4   3        395.28        404.27         3.24 o                         
   5   4   3         55.33         60.35         2.28 o                         
   6   4   3          1.30          3.44         1.08 o                         
   7   4   3        655.37        658.08         4.94 o                         
   8   4   3          5.06          7.77         3.41 o                         
  -8   5   3         39.37         36.06         3.13 o                         
  -7   5   3         10.53         14.73         1.98 o                         
  -6   5   3        118.70        124.56         5.68 o                         
  -5   5   3         14.16         15.48         1.56 o                         
  -4   5   3         17.67         21.57         1.33 o                         
  -3   5   3         23.56         20.85         1.26 o                         
  -2   5   3        965.44       1024.24         6.56 o                         
  -1   5   3       1651.52       1753.96        10.89 o                         
   0   5   3        474.40        493.49         3.47 o                         
   1   5   3         51.74         51.38         1.34 o                         
   2   5   3         14.79         14.77         1.13 o                         
   3   5   3         15.89         13.95         1.14 o                         
   4   5   3         23.51         17.78         1.12 o                         
   5   5   3       1089.76       1105.05         7.58 o                         
   6   5   3         18.71         18.80         1.62 o                         
   7   5   3          4.66          3.69         1.66 o                         
   8   5   3          0.50          2.46         5.06 o                         
  -8   6   3        123.10         97.41         3.94 o                         
  -7   6   3         28.94         29.68         2.10 o                         
  -6   6   3        168.97        157.34         2.94 o                         
  -5   6   3         48.78         52.42         3.01 o                         
  -4   6   3         12.00         14.08         1.30 o                         
  -3   6   3        364.29        345.59         3.36 o                         
  -2   6   3          0.58          0.31         1.00 o                         
  -1   6   3        581.06        642.03         4.69 o                         
   0   6   3        269.83        281.97         2.54 o                         
   1   6   3        132.10        139.89         1.82 o                         
   2   6   3        120.35        105.83         1.89 o                         
   3   6   3        228.79        222.08         2.63 o                         
   4   6   3         16.16         19.24         1.16 o                         
   5   6   3        925.06        918.36         6.34 o                         
   6   6   3          5.89          6.23         1.54 o                         
   7   6   3          4.83          3.87         2.37 o                         
   8   6   3          3.74          5.06         2.17 o                         
  -7   7   3          0.05          0.63         2.67 o                         
  -6   7   3          0.39          1.63         1.77 o                         
  -5   7   3         91.67         94.36         4.39 o                         
  -4   7   3          0.15         -1.01         1.29 o                         
  -3   7   3         71.55         70.90         3.87 o                         
  -2   7   3         26.45         32.11         1.78 o                         
  -1   7   3         61.82         72.05         1.91 o                         
   0   7   3         70.02         82.33         1.73 o                         
   1   7   3       1033.65       1069.75         6.44 o                         
   2   7   3          3.79          3.20         1.19 o                         
   3   7   3       1690.99       1665.49        10.85 o                         
   4   7   3          8.52          6.91         1.62 o                         
   5   7   3         50.26         48.71         3.23 o                         
   6   7   3          0.06          1.50         1.65 o                         
   7   7   3         31.43         31.37         2.59 o                         
  -7   8   3          5.18          3.21         3.19 o                         
  -6   8   3         11.79         13.79         7.20 o                         
  -5   8   3          5.58          2.44         3.05 o                         
  -4   8   3         52.71         46.67         2.83 o                         
  -3   8   3        178.22        177.14         3.23 o                         
  -2   8   3          3.19          6.31         1.49 o                         
  -1   8   3        160.11        158.97         2.48 o                         
   0   8   3         18.46         21.44         1.20 o                         
   1   8   3         74.54         71.13         3.48 o                         
   2   8   3         52.69         57.56         2.80 o                         
   3   8   3        542.69        538.97         5.11 o                         
   4   8   3         23.36         26.95         1.94 o                         
   5   8   3         25.26         27.86         2.22 o                         
   6   8   3          0.03          4.51         2.90 o                         
   7   8   3          0.81         -1.83         3.25 o                         
  -6   9   3          0.46          3.00         3.33 o                         
  -5   9   3         11.30         13.93         3.62 o                         
  -4   9   3          0.12          2.37         2.11 o                         
  -3   9   3         19.97         20.38         3.35 o                         
  -2   9   3         44.85         45.59         2.36 o                         
  -1   9   3        148.06        151.41         2.82 o                         
   0   9   3          0.92          1.53         1.54 o                         
   1   9   3       1474.37       1467.67        10.18 o                         
   2   9   3          0.18         -0.30         1.61 o                         
   3   9   3        345.17        342.68         4.45 o                         
   4   9   3          0.10          2.17         2.09 o                         
   5   9   3          0.66          0.99         2.73 o                         
   6   9   3          1.36          0.91         3.21 o                         
  -5  10   3         21.55         23.01        13.78 o                         
  -4  10   3         50.04         59.00         7.42 o                         
  -3  10   3          8.88          8.59         2.62 o                         
  -2  10   3         67.77         55.26         3.16 o                         
  -1  10   3        152.67        150.02         3.37 o                         
   0  10   3         10.97         11.64         1.70 o                         
   1  10   3        111.43        104.97         3.19 o                         
   2  10   3         35.02         39.78         2.67 o                         
   3  10   3          4.56          6.12         2.56 o                         
   4  10   3         40.46         42.76         4.03 o                         
   5  10   3         60.56         62.18         4.09 o                         
  -4  11   3          2.07          3.50         3.66 o                         
  -3  11   3        157.75        158.04        13.88 o                         
  -2  11   3          3.20          4.24         5.04 o                         
  -1  11   3        616.10        608.42         6.98 o                         
   0  11   3         97.83         97.52         7.55 o                         
   1  11   3          0.04         -2.73         2.73 o                         
   2  11   3         13.50         12.22         2.91 o                         
   3  11   3         15.48         16.05         3.59 o                         
   4  11   3          0.52          3.48         3.80 o                         
  -3  12   3        126.74        159.54        21.30 o                         
  -2  12   3         67.07         71.68         4.91 o                         
  -1  12   3          2.79          0.83         4.38 o                         
   0  12   3          0.62          3.66         5.76 o                         
   1  12   3         61.50         56.79         6.02 o                         
   2  12   3          8.39          1.01         7.25 o                         
  -9   0   4          3.54        526.45       226.44 o                         
  -8   0   4          2.48          7.68        13.68 o                         
  -7   0   4        324.52        338.05         4.61 o                         
  -6   0   4         13.99         14.34         1.78 o                         
  -5   0   4        340.26        337.38         4.18 o                         
  -4   0   4        112.73        105.74         1.98 o                         
  -3   0   4        137.95        118.49         1.98 o                         
  -2   0   4       1777.53       1667.41        12.70 o                         
  -1   0   4       2971.29       2589.76        18.82 o                         
   0   0   4       3427.90       3299.17        29.71 o                         
   1   0   4       3869.72       3482.75        39.36 o                         
   2   0   4         27.76         18.19         1.39 o                         
   3   0   4       2641.20       2702.36        18.89 o                         
   4   0   4        198.72        206.38         2.65 o                         
   5   0   4       1905.66       1879.36        14.76 o                         
   6   0   4        275.25        258.78         3.52 o                         
   7   0   4         14.53         15.66         1.85 o                         
   8   0   4          7.14          3.18         1.94 o                         
   9   0   4          1.50          1.89         2.44 o                         
  -9   1   4         41.90         42.94         3.51 o                         
  -8   1   4          0.91          6.44         7.85 o                         
  -7   1   4        163.36        172.41         4.83 o                         
  -6   1   4         58.50         58.93         2.24 o                         
  -5   1   4          5.73         10.84         1.03 o                         
  -4   1   4         81.51         71.29         1.26 o                         
  -3   1   4        150.29        158.90         1.66 o                         
  -2   1   4        819.96        815.74         5.40 o                         
  -1   1   4        100.49        115.87         1.41 o                         
   0   1   4        547.64        515.97         2.89 o                         
   1   1   4         33.50         47.37         0.89 o                         
   2   1   4        636.17        692.47         4.62 o                         
   3   1   4         48.18         44.00         1.09 o                         
   4   1   4       2034.15       2128.05        11.23 o                         
   5   1   4         84.47         89.89         1.59 o                         
   6   1   4        390.12        391.48         3.20 o                         
   7   1   4         47.34         50.81         2.51 o                         
   8   1   4          0.67          2.09         1.80 o                         
   9   1   4          0.00          1.01         2.30 o                         
  -8   2   4          0.22          2.93         2.99 o                         
  -7   2   4          0.07          0.51         2.01 o                         
  -6   2   4          0.37         -0.48         1.25 o                         
  -5   2   4        575.63        595.94         4.23 o                         
  -4   2   4         32.81         27.69         1.08 o                         
  -3   2   4         79.16         87.65         1.30 o                         
  -2   2   4        171.75        183.77         1.98 o                         
  -1   2   4       2640.59       2548.88        14.22 o                         
   0   2   4       1233.26       1173.91         5.79 o                         
   1   2   4       5534.06       5084.91        40.57 o                         
   2   2   4       2502.46       2559.62        14.78 o                         
   3   2   4        179.45        191.60         1.84 o                         
   4   2   4        112.47        115.99         1.50 o                         
   5   2   4         50.15         49.92         1.37 o                         
   6   2   4         18.85         19.45         1.28 o                         
   7   2   4        142.40        135.70         2.38 o                         
   8   2   4        108.73         95.99         3.78 o                         
   9   2   4        125.99        113.03         3.13 o                         
  -9   3   4          7.98         13.81         6.19 o                         
  -8   3   4          8.23         14.92         3.91 o                         
  -7   3   4         36.60         38.39         1.55 o                         
  -6   3   4          5.21          5.55         1.23 o                         
  -5   3   4         68.42         80.81         1.64 o                         
  -4   3   4        594.58        616.33         4.40 o                         
  -3   3   4        106.72        101.27         1.43 o                         
  -2   3   4         23.29         21.47         1.23 o                         
  -1   3   4        181.99        186.49         1.82 o                         
   0   3   4       2379.70       2465.80        12.18 o                         
   1   3   4        765.94        795.78         5.04 o                         
   2   3   4       2642.96       2799.31        19.98 o                         
   3   3   4          4.46          2.02         0.69 o                         
   4   3   4         21.38         27.25         1.37 o                         
   5   3   4          2.47          3.35         0.90 o                         
   6   3   4          0.22         -0.05         0.98 o                         
   7   3   4          8.17          9.61         1.50 o                         
   8   3   4         62.45         62.93         5.06 o                         
   9   3   4          0.05         -2.22         3.55 o                         
  -8   4   4         23.07         33.85         3.57 o                         
  -7   4   4         10.29         14.63         1.38 o                         
  -6   4   4        137.79        124.93         2.26 o                         
  -5   4   4          0.92          1.70         1.03 o                         
  -4   4   4         58.13         64.71         2.29 o                         
  -3   4   4        421.26        501.27         3.83 o                         
  -2   4   4        587.23        615.67         4.09 o                         
  -1   4   4        197.40        212.05         2.18 o                         
   0   4   4       1108.92       1214.89         6.38 o                         
   1   4   4        342.62        335.46         2.76 o                         
   2   4   4         12.15         16.42         1.21 o                         
   3   4   4        268.30        276.54         2.32 o                         
   4   4   4          0.00         -0.53         0.93 o                         
   5   4   4          4.72          3.82         1.35 o                         
   6   4   4         45.08         47.55         1.83 o                         
   7   4   4        157.20        153.47         2.67 o                         
   8   4   4          5.09          8.07         2.49 o                         
  -8   5   4          9.40         15.28         4.69 o                         
  -7   5   4         18.93         18.66         1.76 o                         
  -6   5   4        115.15        119.20         3.11 o                         
  -5   5   4        284.61        275.75         3.05 o                         
  -4   5   4         17.01         17.33         1.38 o                         
  -3   5   4         35.81         36.28         2.00 o                         
  -2   5   4        242.70        223.21         2.44 o                         
  -1   5   4         27.60         28.86         1.00 o                         
   0   5   4        930.99       1024.24         6.07 o                         
   1   5   4        339.45        338.49         3.05 o                         
   2   5   4        265.96        275.15         2.67 o                         
   3   5   4         29.84         28.49         1.63 o                         
   4   5   4        136.46        125.99         2.04 o                         
   5   5   4        232.84        226.58         2.75 o                         
   6   5   4          3.27          2.76         1.63 o                         
   7   5   4         85.42         81.28         3.39 o                         
   8   5   4         23.82         26.38         2.80 o                         
  -8   6   4         43.62         44.65         5.00 o                         
  -7   6   4          8.10          4.23         1.93 o                         
  -6   6   4         57.08         49.47         2.71 o                         
  -5   6   4          3.21          3.23         1.74 o                         
  -4   6   4        120.29        110.09         2.26 o                         
  -3   6   4         43.31         34.09         2.68 o                         
  -2   6   4        290.39        288.15         2.95 o                         
  -1   6   4         54.44         73.62         2.50 o                         
   0   6   4         20.57         24.90         1.55 o                         
   1   6   4          0.48          1.69         1.02 o                         
   2   6   4        116.85        110.54         2.38 o                         
   3   6   4         65.66         60.04         2.51 o                         
   4   6   4         34.89         36.30         2.39 o                         
   5   6   4        192.35        196.03         3.24 o                         
   6   6   4         58.84         59.44         3.05 o                         
   7   6   4         38.85         39.85         2.11 o                         
   8   6   4          1.24          1.79         2.24 o                         
  -7   7   4          1.67          3.38         2.53 o                         
  -6   7   4          9.64          7.41         2.27 o                         
  -5   7   4         44.47         37.87         2.28 o                         
  -4   7   4          7.09          4.54         1.43 o                         
  -3   7   4         11.21         11.40         1.64 o                         
  -2   7   4         67.67         70.05         2.22 o                         
  -1   7   4         78.24         79.32         2.05 o                         
   0   7   4         62.09         58.39         2.02 o                         
   1   7   4         33.24         38.90         3.34 o                         
   2   7   4        121.21        120.03         2.32 o                         
   3   7   4       1721.93       1692.02        15.76 o                         
   4   7   4         15.07         15.74         1.44 o                         
   5   7   4         71.43         74.09         3.20 o                         
   6   7   4         26.49         37.13         2.32 o                         
   7   7   4        107.75        106.91         5.41 o                         
  -7   8   4          0.63          1.09         3.29 o                         
  -6   8   4         16.29         15.98         8.17 o                         
  -5   8   4         12.90         11.17         2.07 o                         
  -4   8   4        679.87        614.28         5.88 o                         
  -3   8   4         10.85         12.62         2.05 o                         
  -2   8   4        124.23        115.91         2.38 o                         
  -1   8   4        179.90        176.61         2.63 o                         
   0   8   4         25.49         30.43         2.01 o                         
   1   8   4         75.14         75.30         2.93 o                         
   2   8   4          0.46          2.69         1.58 o                         
   3   8   4          8.78          8.04         2.47 o                         
   4   8   4          0.00          1.61         1.76 o                         
   5   8   4         11.85         13.04         2.24 o                         
   6   8   4         10.58         13.58         2.83 o                         
   7   8   4          3.75          8.57         3.24 o                         
  -6   9   4          0.22          5.05        19.60 o                         
  -5   9   4          0.50          0.98         4.89 o                         
  -4   9   4          3.63          1.25         2.35 o                         
  -3   9   4         16.78         12.61         2.18 o                         
  -2   9   4          8.66          6.64         1.84 o                         
  -1   9   4         75.96         80.10         3.59 o                         
   0   9   4         18.26         19.05         1.82 o                         
   1   9   4        877.81        901.12         7.19 o                         
   2   9   4        125.76        123.78         3.22 o                         
   3   9   4         99.41        105.97         3.26 o                         
   4   9   4         32.94         34.91         3.73 o                         
   5   9   4         18.21         18.43         2.85 o                         
   6   9   4          5.75         11.15         3.48 o                         
  -5  10   4          0.02          0.45         4.32 o                         
  -4  10   4          0.79          1.61         3.51 o                         
  -3  10   4         31.85         35.27         4.35 o                         
  -2  10   4        184.80        161.35         3.90 o                         
  -1  10   4        268.60        278.90         3.88 o                         
   0  10   4        135.73        133.72         2.91 o                         
   1  10   4         57.61         61.96         3.55 o                         
   2  10   4          8.05          3.76         2.20 o                         
   3  10   4          0.08          2.92         2.36 o                         
   4  10   4         17.42         13.91         4.89 o                         
   5  10   4          0.93          2.36         3.58 o                         
  -4  11   4          0.09          2.38         7.14 o                         
  -3  11   4         18.60         17.40         4.18 o                         
  -2  11   4          4.28          5.95         5.08 o                         
  -1  11   4        478.64        451.12         7.42 o                         
   0  11   4         17.32         11.49         4.77 o                         
   1  11   4          0.05         -2.57         2.57 o                         
   2  11   4          8.96         13.68         2.92 o                         
   3  11   4          0.25         -0.71         5.25 o                         
   4  11   4          0.33          1.91         5.82 o                         
  -2  12   4          4.81         -0.02         4.33 o                         
  -1  12   4          1.60         10.97         5.33 o                         
   0  12   4         10.20          8.09         4.80 o                         
   1  12   4         17.86         21.86         5.69 o                         
   2  12   4         18.31         33.51         7.30 o                         
  -9   1   5         45.83         46.40        13.33 o                         
  -8   1   5         16.71         19.68         2.92 o                         
  -7   1   5         67.84         71.28         2.79 o                         
  -6   1   5         10.12         10.03         1.13 o                         
  -5   1   5         45.72         51.41         2.28 o                         
  -4   1   5         29.63         34.59         1.35 o                         
  -3   1   5        851.56        811.16         5.05 o                         
  -2   1   5       1206.53       1252.42         9.04 o                         
  -1   1   5        374.40        356.36         2.56 o                         
   0   1   5       1016.00       1085.88         5.61 o                         
   1   1   5       1535.60       1516.28         7.96 o                         
   2   1   5         97.92         98.54         1.46 o                         
   3   1   5        190.71        190.57         1.79 o                         
   4   1   5        669.16        728.27         4.52 o                         
   5   1   5          4.74          5.83         0.87 o                         
   6   1   5        434.93        422.18         3.43 o                         
   7   1   5         10.66         11.59         1.27 o                         
   8   1   5          0.03         -0.15         1.49 o                         
   9   1   5         16.27         19.37         2.55 o                         
  -9   2   5          0.36          9.22        27.76 o                         
  -8   2   5          0.18         17.65        21.25 o                         
  -7   2   5          1.66          7.50         1.96 o                         
  -6   2   5          0.32          2.13         1.23 o                         
  -5   2   5        100.97        106.86         1.76 o                         
  -4   2   5        130.63        146.40         1.99 o                         
  -3   2   5        791.27        776.57         5.19 o                         
  -2   2   5        211.32        211.19         2.33 o                         
  -1   2   5         55.87         53.22         2.51 o                         
   0   2   5        239.24        233.16         1.93 o                         
   1   2   5        124.04        135.55         1.35 o                         
   2   2   5       1698.27       1831.88        11.98 o                         
   3   2   5        559.00        553.81         3.68 o                         
   4   2   5        422.43        443.56         3.48 o                         
   5   2   5         15.36         18.35         1.10 o                         
   6   2   5         24.58         26.33         1.48 o                         
   7   2   5         45.72         47.97         2.17 o                         
   8   2   5         13.01         13.16         1.74 o                         
   9   2   5          6.11          9.21         3.84 o                         
  -9   3   5          0.97          9.42         5.53 o                         
  -8   3   5          0.03          1.25         3.35 o                         
  -7   3   5          3.48          6.25         2.10 o                         
  -6   3   5         58.67         59.09         1.77 o                         
  -5   3   5          5.78          4.91         1.02 o                         
  -4   3   5         76.84         76.55         1.74 o                         
  -3   3   5         35.70         36.72         1.22 o                         
  -2   3   5         19.97         24.18         1.38 o                         
  -1   3   5       1434.81       1416.79        12.63 o                         
   0   3   5        283.62        313.37         2.55 o                         
   1   3   5        790.29        809.04         4.77 o                         
   2   3   5        928.27       1081.74         6.32 o                         
   3   3   5        352.93        343.19         3.10 o                         
   4   3   5         12.56         11.69         1.12 o                         
   5   3   5         19.47         20.69         2.02 o                         
   6   3   5         62.17         62.45         1.80 o                         
   7   3   5         51.31         56.98         2.37 o                         
   8   3   5         44.25         37.40         4.08 o                         
  -8   4   5          1.99          7.99         5.21 o                         
  -7   4   5          0.77          3.96         3.05 o                         
  -6   4   5         84.25         78.22         2.36 o                         
  -5   4   5         41.41         42.61         1.55 o                         
  -4   4   5         62.31         57.51         2.84 o                         
  -3   4   5        607.68        593.82         4.79 o                         
  -2   4   5         15.69         14.06         1.52 o                         
  -1   4   5        143.31        145.06         1.75 o                         
   0   4   5       2903.48       3067.18        15.66 o                         
   1   4   5        634.88        630.89         4.73 o                         
   2   4   5          2.33          0.26         0.89 o                         
   3   4   5        147.24        159.43         1.93 o                         
   4   4   5        163.52        162.76         2.22 o                         
   5   4   5          7.54          8.03         1.18 o                         
   6   4   5         78.33         75.66         2.39 o                         
   7   4   5          0.00         -1.53         1.53 o                         
   8   4   5          0.14          6.18         2.55 o                         
  -8   5   5        116.90        104.49         3.70 o                         
  -7   5   5          3.80          8.16         1.94 o                         
  -6   5   5         31.79         31.59         1.72 o                         
  -5   5   5          1.77          2.32         1.44 o                         
  -4   5   5         32.14         33.70         2.62 o                         
  -3   5   5        129.97        123.84         2.25 o                         
  -2   5   5        160.99        155.94         2.08 o                         
  -1   5   5        227.32        225.82         2.29 o                         
   0   5   5         38.42         48.22         1.80 o                         
   1   5   5          1.70          2.47         0.90 o                         
   2   5   5        182.78        185.37         2.28 o                         
   3   5   5         28.97         34.62         2.14 o                         
   4   5   5         93.05         89.39         1.75 o                         
   5   5   5        505.09        510.80         4.27 o                         
   6   5   5         14.66         17.08         1.61 o                         
   7   5   5          5.00          4.61         1.85 o                         
   8   5   5          8.60         13.40         2.94 o                         
  -8   6   5         26.99         21.71         3.64 o                         
  -7   6   5         20.50         18.59         2.38 o                         
  -6   6   5          3.17          6.54         3.21 o                         
  -5   6   5         23.47         21.17         1.63 o                         
  -4   6   5         97.99         93.69         2.10 o                         
  -3   6   5          0.20         -0.10         1.14 o                         
  -2   6   5        954.89       1015.17         6.84 o                         
  -1   6   5        253.64        263.36         2.60 o                         
   0   6   5         41.71         42.26         1.76 o                         
   1   6   5          2.32          3.24         1.06 o                         
   2   6   5          0.25         -0.02         0.99 o                         
   3   6   5          2.57          3.80         1.18 o                         
   4   6   5         11.27         10.34         2.27 o                         
   5   6   5         85.47         87.98         2.52 o                         
   6   6   5        160.89        157.16         5.90 o                         
   7   6   5          4.51          5.45         2.22 o                         
  -7   7   5          2.83         -0.82         2.78 o                         
  -6   7   5         83.31         72.75         5.71 o                         
  -5   7   5          0.01          1.64         2.69 o                         
  -4   7   5         10.36          9.00         1.61 o                         
  -3   7   5          5.53          3.72         1.80 o                         
  -2   7   5         31.63         39.26         1.64 o                         
  -1   7   5          0.05          0.95         1.28 o                         
   0   7   5         12.34         13.55         1.22 o                         
   1   7   5          6.98          9.20         1.33 o                         
   2   7   5         45.41         41.17         1.61 o                         
   3   7   5        155.74        151.55         2.62 o                         
   4   7   5        158.29        163.88         3.02 o                         
   5   7   5         12.79         13.64         1.80 o                         
   6   7   5         17.15         16.24         2.21 o                         
   7   7   5          5.22          8.20         2.85 o                         
  -7   8   5          0.48          1.25         3.78 o                         
  -6   8   5          9.97          9.00         4.87 o                         
  -5   8   5          5.38          5.32         2.23 o                         
  -4   8   5         14.99         16.83         1.89 o                         
  -3   8   5          0.00          1.00         1.50 o                         
  -2   8   5         23.85         18.57         2.30 o                         
  -1   8   5          5.66          5.94         1.99 o                         
   0   8   5         70.04         78.16         1.97 o                         
   1   8   5        510.78        516.83         4.48 o                         
   2   8   5          0.69          2.60         1.38 o                         
   3   8   5         39.31         41.98         2.21 o                         
   4   8   5        141.23        138.24         3.37 o                         
   5   8   5          0.21          2.02         2.54 o                         
   6   8   5          3.06          4.03         2.84 o                         
  -6   9   5         60.85         46.78        16.23 o                         
  -5   9   5          0.07          3.23         4.52 o                         
  -4   9   5          8.87          4.18         4.56 o                         
  -3   9   5         23.99         24.03         2.27 o                         
  -2   9   5        193.31        172.68         3.10 o                         
  -1   9   5         16.67         14.73         2.14 o                         
   0   9   5          0.02         -1.29         1.85 o                         
   1   9   5        169.40        165.42         2.88 o                         
   2   9   5        132.89        134.05         3.87 o                         
   3   9   5         12.01         16.18         2.57 o                         
   4   9   5          8.09         13.16         2.38 o                         
   5   9   5         21.57         25.45         3.35 o                         
   6   9   5          0.15         -2.59         3.48 o                         
  -5  10   5          6.61          5.75         5.81 o                         
  -4  10   5          0.09          3.40         8.30 o                         
  -3  10   5          2.75          4.18         3.12 o                         
  -2  10   5         49.17         46.53         2.99 o                         
  -1  10   5        256.15        261.69         4.03 o                         
   0  10   5        158.03        155.99         3.06 o                         
   1  10   5          0.62          2.95         2.28 o                         
   2  10   5         47.66         49.24         2.67 o                         
   3  10   5          0.16          4.40         2.59 o                         
   4  10   5         41.90         45.66         3.74 o                         
   5  10   5          0.15         -3.55         3.67 o                         
  -4  11   5          1.10         13.00        14.29 o                         
  -3  11   5         18.76         16.56         4.09 o                         
  -2  11   5          4.61         -1.16         6.23 o                         
  -1  11   5         11.74         17.93         3.45 o                         
   0  11   5          1.92         -0.68         3.03 o                         
   1  11   5         18.20         13.41         2.87 o                         
   2  11   5         14.93         25.64         3.28 o                         
   3  11   5          3.39          7.72         4.01 o                         
  -2  12   5         26.63         24.94        16.59 o                         
  -1  12   5          6.99          4.69         5.15 o                         
   0  12   5         98.93         99.32         6.77 o                         
   1  12   5          6.78          8.03         6.21 o                         
  -9   0   6          0.32          4.41         5.95 o                         
  -8   0   6          1.73         32.70       156.49 o                         
  -7   0   6         59.33         69.33         4.35 o                         
  -6   0   6          8.88          9.30         1.67 o                         
  -5   0   6          1.88          2.83         1.39 o                         
  -4   0   6        325.22        315.43         3.85 o                         
  -3   0   6         59.97         69.83         2.30 o                         
  -2   0   6        138.54        163.59         4.11 o                         
  -1   0   6       6690.14       6373.13        65.36 o                         
   0   0   6          1.95          2.05         0.85 o                         
   1   0   6        135.73        109.67         1.62 o                         
   2   0   6       1671.19       1602.32        16.19 o                         
   3   0   6        219.67        223.39         2.74 o                         
   4   0   6       1917.63       2001.91        15.95 o                         
   5   0   6         50.80         55.23         2.10 o                         
   6   0   6         23.81         27.47         3.61 o                         
   7   0   6          0.05          2.99         1.83 o                         
   8   0   6          2.39          5.92         2.97 o                         
  -9   1   6         18.67         19.08         2.61 o                         
  -8   1   6          0.04          4.08         3.51 o                         
  -7   1   6         45.04         51.72         1.75 o                         
  -6   1   6         26.54         28.01         1.36 o                         
  -5   1   6         33.25         38.21         1.30 o                         
  -4   1   6         55.21         53.24         1.46 o                         
  -3   1   6         40.17         45.59         1.44 o                         
  -2   1   6         91.58         94.14         1.67 o                         
  -1   1   6        461.79        522.20         3.36 o                         
   0   1   6        111.70        113.60         1.37 o                         
   1   1   6         78.73         94.32         1.15 o                         
   2   1   6        421.51        405.11         3.19 o                         
   3   1   6        245.59        264.89         2.90 o                         
   4   1   6        105.96        113.76         1.55 o                         
   5   1   6         54.71         53.27         2.05 o                         
   6   1   6         11.70         10.09         1.15 o                         
   7   1   6          1.31          4.23         1.35 o                         
   8   1   6          3.42          2.48         1.67 o                         
  -9   2   6          0.23         42.58        92.04 o                         
  -8   2   6          0.62          6.42         2.54 o                         
  -7   2   6          5.99          5.41         1.37 o                         
  -6   2   6          2.49          2.85         1.25 o                         
  -5   2   6        133.75        138.96         2.17 o                         
  -4   2   6        139.14        138.35         2.09 o                         
  -3   2   6        211.91        215.02         2.75 o                         
  -2   2   6        422.33        441.70         3.44 o                         
  -1   2   6        397.63        382.07         2.81 o                         
   0   2   6          5.89          6.71         0.78 o                         
   1   2   6       1129.54       1213.19         6.90 o                         
   2   2   6       2087.90       2257.76        13.60 o                         
   3   2   6        196.35        221.27         2.49 o                         
   4   2   6        370.68        347.05         2.94 o                         
   5   2   6          2.17          1.62         0.97 o                         
   6   2   6         20.79         21.40         1.36 o                         
   7   2   6          6.88          7.95         1.40 o                         
   8   2   6         43.86         46.54         2.24 o                         
  -9   3   6          5.07        144.15       226.67 o                         
  -8   3   6          5.49          6.74         2.77 o                         
  -7   3   6          7.42          9.88         1.60 o                         
  -6   3   6          0.00          2.96         1.31 o                         
  -5   3   6        341.29        343.24         3.31 o                         
  -4   3   6         67.61         65.39         1.94 o                         
  -3   3   6         21.47         25.81         1.28 o                         
  -2   3   6         64.66         67.62         2.18 o                         
  -1   3   6          8.23          5.68         0.72 o                         
   0   3   6         72.55         94.01         1.37 o                         
   1   3   6        619.00        662.77         4.52 o                         
   2   3   6        519.61        524.48         3.54 o                         
   3   3   6          1.84          3.76         1.14 o                         
   4   3   6         39.66         47.34         1.67 o                         
   5   3   6         13.55         12.77         1.13 o                         
   6   3   6          0.15          1.04         1.25 o                         
   7   3   6         30.78         33.93         1.76 o                         
   8   3   6         80.23         74.98         2.89 o                         
  -8   4   6         35.59         28.19         3.94 o                         
  -7   4   6          4.03          7.34         1.75 o                         
  -6   4   6         26.23         28.10         2.03 o                         
  -5   4   6          9.40          9.11         1.31 o                         
  -4   4   6        124.71        114.05         2.25 o                         
  -3   4   6          4.92          6.60         1.11 o                         
  -2   4   6         22.63         25.91         1.78 o                         
  -1   4   6        110.19        113.99         1.59 o                         
   0   4   6       2602.49       2774.33        13.98 o                         
   1   4   6          0.62          2.67         0.71 o                         
   2   4   6         78.66         70.30         2.39 o                         
   3   4   6        890.61        947.47         6.16 o                         
   4   4   6         46.23         51.26         2.50 o                         
   5   4   6        154.31        146.56         2.32 o                         
   6   4   6         12.74         15.53         1.81 o                         
   7   4   6         17.91         17.60         2.33 o                         
   8   4   6          2.42          3.53         2.27 o                         
  -8   5   6          1.34          6.33         7.32 o                         
  -7   5   6        103.25         98.08         3.24 o                         
  -6   5   6         25.37         28.21         1.83 o                         
  -5   5   6         17.24         21.57         1.64 o                         
  -4   5   6          9.10         12.16         1.58 o                         
  -3   5   6          0.10          0.54         1.33 o                         
  -2   5   6        606.57        652.17         4.85 o                         
  -1   5   6        321.26        328.95         2.78 o                         
   0   5   6        279.74        286.07         2.57 o                         
   1   5   6         48.65         49.53         1.55 o                         
   2   5   6          9.78          5.99         1.05 o                         
   3   5   6          0.11         -0.10         1.16 o                         
   4   5   6        205.02        197.90         2.72 o                         
   5   5   6          1.21          0.58         1.97 o                         
   6   5   6         11.24         13.44         1.92 o                         
   7   5   6          8.07          7.43         1.92 o                         
   8   5   6          6.15          8.26         2.83 o                         
  -7   6   6          0.43         -2.37         2.37 o                         
  -6   6   6         12.16         11.95         1.91 o                         
  -5   6   6         81.52         80.04         3.59 o                         
  -4   6   6         11.09         12.23         1.97 o                         
  -3   6   6        117.12        115.77         3.91 o                         
  -2   6   6        681.91        679.45         4.97 o                         
  -1   6   6        114.35        126.89         1.94 o                         
   0   6   6        188.32        183.29         2.26 o                         
   1   6   6         69.90         73.32         1.93 o                         
   2   6   6         86.04         87.77         2.10 o                         
   3   6   6          3.05          1.31         1.59 o                         
   4   6   6         63.07         66.09         2.35 o                         
   5   6   6        165.35        169.90         3.34 o                         
   6   6   6          0.31          1.15         1.81 o                         
   7   6   6         12.62         15.37         3.01 o                         
  -7   7   6         28.09         21.95         3.48 o                         
  -6   7   6        102.03         81.84         8.40 o                         
  -5   7   6          0.36          1.30         2.37 o                         
  -4   7   6        724.27        692.32         6.15 o                         
  -3   7   6         49.57         50.88         3.41 o                         
  -2   7   6          1.67          2.86         1.32 o                         
  -1   7   6          0.12          2.66         1.18 o                         
   0   7   6        122.34        121.66         2.12 o                         
   1   7   6          5.02          6.46         1.25 o                         
   2   7   6        115.05        112.43         2.40 o                         
   3   7   6        127.89        127.57         2.74 o                         
   4   7   6          0.92          2.71         1.89 o                         
   5   7   6          3.75          5.54         1.92 o                         
   6   7   6         23.23         24.19         2.97 o                         
   7   7   6         73.43         64.11         4.73 o                         
  -6   8   6          2.71          4.53         3.30 o                         
  -5   8   6          3.64          0.47         2.88 o                         
  -4   8   6          4.90          5.08         2.21 o                         
  -3   8   6          6.44         10.15         2.01 o                         
  -2   8   6         17.63         15.97         2.95 o                         
  -1   8   6         11.59          9.54         1.85 o                         
   0   8   6         77.04         74.84         2.54 o                         
   1   8   6          0.73         -1.35         1.35 o                         
   2   8   6         85.05         92.18         2.75 o                         
   3   8   6          3.93          7.04         1.59 o                         
   4   8   6         70.38         71.12         4.20 o                         
   5   8   6          1.68         -1.27         2.46 o                         
   6   8   6         52.26         56.33         3.64 o                         
  -6   9   6         88.46         67.14         5.05 o                         
  -5   9   6          9.83          6.75         7.44 o                         
  -4   9   6         48.95         35.43         5.07 o                         
  -3   9   6          8.69         12.10         1.92 o                         
  -2   9   6         60.60         55.66         2.85 o                         
  -1   9   6          9.15         10.55         1.98 o                         
   0   9   6          1.22          0.81         1.53 o                         
   1   9   6         35.14         37.92         2.56 o                         
   2   9   6        230.29        230.20         3.52 o                         
   3   9   6        114.08        113.88         4.56 o                         
   4   9   6          4.68          9.52         2.66 o                         
   5   9   6         24.20         24.65         3.24 o                         
  -5  10   6          0.04          1.19         4.01 o                         
  -4  10   6          1.79          5.63         8.10 o                         
  -3  10   6         12.16          8.59         2.89 o                         
  -2  10   6         18.58         20.18         3.57 o                         
  -1  10   6        164.06        153.90         3.83 o                         
   0  10   6         30.75         32.15         2.53 o                         
   1  10   6          6.52          4.70         2.99 o                         
   2  10   6         25.28         26.62         2.66 o                         
   3  10   6         33.07         32.30         3.27 o                         
   4  10   6          9.22          9.40         3.99 o                         
  -3  11   6         50.85         46.36        10.91 o                         
  -2  11   6          1.88          3.78         3.40 o                         
  -1  11   6          0.68          3.69         9.45 o                         
   0  11   6          1.31          2.40         3.63 o                         
   1  11   6          1.95          0.47         3.22 o                         
   2  11   6          0.04          1.67         4.32 o                         
   3  11   6         21.44         26.90         4.07 o                         
  -1  12   6         19.04         -9.18        13.40 o                         
   0  12   6          8.06        -12.55        12.55 o                         
  -9   1   7         33.83         46.68        15.06 o                         
  -8   1   7          1.09         16.14        24.38 o                         
  -7   1   7         87.25         87.55         3.29 o                         
  -6   1   7         72.86         77.65         2.06 o                         
  -5   1   7          9.51          8.97         1.11 o                         
  -4   1   7         90.40         93.66         2.04 o                         
  -3   1   7       1364.38       1462.22         9.94 o                         
  -2   1   7        113.12         99.94         1.76 o                         
  -1   1   7        467.30        519.46         3.64 o                         
   0   1   7       1353.05       1308.55         7.08 o                         
   1   1   7       2722.75       2817.78        13.65 o                         
   2   1   7        159.86        167.93         2.11 o                         
   3   1   7         39.56         37.71         2.51 o                         
   4   1   7          9.88          7.56         1.33 o                         
   5   1   7          8.88         10.82         1.18 o                         
   6   1   7         23.94         25.95         1.84 o                         
   7   1   7         23.65         21.95         1.70 o                         
   8   1   7          0.41          0.01         1.94 o                         
  -8   2   7          0.30         -0.11         7.40 o                         
  -7   2   7         18.64         20.61         1.79 o                         
  -6   2   7         14.67         16.15         1.72 o                         
  -5   2   7         85.56         86.25         2.21 o                         
  -4   2   7          0.51          1.88         1.16 o                         
  -3   2   7         31.97         33.08         1.65 o                         
  -2   2   7         47.78         51.61         2.25 o                         
  -1   2   7        108.20         93.80         1.59 o                         
   0   2   7        265.22        296.83         2.55 o                         
   1   2   7        842.72        929.08         5.31 o                         
   2   2   7        300.96        335.84         2.97 o                         
   3   2   7         15.44         17.66         1.62 o                         
   4   2   7         72.36         72.71         1.83 o                         
   5   2   7         27.27         31.25         2.16 o                         
   6   2   7        193.59        201.64         2.64 o                         
   7   2   7         12.33         12.07         1.72 o                         
   8   2   7         22.45         21.44         2.33 o                         
  -8   3   7          0.03         -0.07         2.30 o                         
  -7   3   7         34.80         34.28         2.12 o                         
  -6   3   7         16.96         17.26         1.61 o                         
  -5   3   7        113.89        120.93         2.45 o                         
  -4   3   7        234.96        228.11         2.96 o                         
  -3   3   7         79.58         71.38         2.85 o                         
  -2   3   7        406.12        411.63         3.50 o                         
  -1   3   7        318.37        305.48         2.69 o                         
   0   3   7        219.39        229.22         2.21 o                         
   1   3   7        169.65        194.59         2.00 o                         
   2   3   7        314.33        318.22         2.59 o                         
   3   3   7        461.09        455.78         4.11 o                         
   4   3   7         15.86         18.53         1.39 o                         
   5   3   7         32.90         35.36         1.57 o                         
   6   3   7         29.84         29.63         1.53 o                         
   7   3   7         31.98         33.39         2.17 o                         
   8   3   7          7.39          6.09         2.30 o                         
  -8   4   7          3.69          5.97         4.12 o                         
  -7   4   7         19.12         15.02         2.08 o                         
  -6   4   7          6.28          6.94         1.58 o                         
  -5   4   7        109.69        102.66         2.47 o                         
  -4   4   7          1.19          1.44         1.31 o                         
  -3   4   7        277.80        273.48         3.03 o                         
  -2   4   7        176.58        179.24         2.38 o                         
  -1   4   7         44.63         45.20         1.92 o                         
   0   4   7         89.32        102.99         1.71 o                         
   1   4   7          0.23          1.13         0.80 o                         
   2   4   7         72.98         68.67         1.43 o                         
   3   4   7        333.02        361.39         3.73 o                         
   4   4   7         39.82         44.30         1.83 o                         
   5   4   7         30.45         31.84         1.68 o                         
   6   4   7         61.21         62.07         2.83 o                         
   7   4   7         22.60         24.67         1.99 o                         
   8   4   7         25.19         28.13         2.75 o                         
  -8   5   7          4.36          4.73         3.30 o                         
  -7   5   7         42.67         45.06         2.66 o                         
  -6   5   7          8.25          6.90         2.04 o                         
  -5   5   7         10.63         12.30         1.71 o                         
  -4   5   7          7.21          4.75         1.44 o                         
  -3   5   7          7.17          6.51         1.39 o                         
  -2   5   7       1224.83       1248.01         8.05 o                         
  -1   5   7         33.73         34.30         2.08 o                         
   0   5   7         93.54         87.68         1.71 o                         
   1   5   7         33.94         32.14         1.73 o                         
   2   5   7         77.06         77.97         1.99 o                         
   3   5   7         11.20         10.49         1.41 o                         
   4   5   7         19.57         22.30         1.48 o                         
   5   5   7         22.65         22.29         1.76 o                         
   6   5   7         29.89         30.40         2.17 o                         
   7   5   7          4.65          1.60         2.26 o                         
  -7   6   7         17.49         16.71         4.92 o                         
  -6   6   7         31.48         31.34         3.19 o                         
  -5   6   7         24.65         24.63         1.83 o                         
  -4   6   7         18.39         18.03         1.97 o                         
  -3   6   7         22.15         25.28         1.64 o                         
  -2   6   7         28.37         29.39         2.14 o                         
  -1   6   7        392.84        371.96         3.28 o                         
   0   6   7         12.45         14.44         1.16 o                         
   1   6   7         34.88         33.03         1.41 o                         
   2   6   7          3.02          4.55         1.49 o                         
   3   6   7          1.30          3.40         1.33 o                         
   4   6   7         69.16         65.54         4.59 o                         
   5   6   7         65.06         62.46         2.95 o                         
   6   6   7         16.75         13.71         2.27 o                         
   7   6   7         33.82         30.73         3.90 o                         
  -7   7   7          0.43         -3.20         4.39 o                         
  -6   7   7          0.34          0.52         3.21 o                         
  -5   7   7          0.23         -2.67         3.08 o                         
  -4   7   7        186.21        177.43         3.40 o                         
  -3   7   7        103.88        109.81         3.83 o                         
  -2   7   7         19.06         20.64         2.33 o                         
  -1   7   7        114.22        118.94         2.44 o                         
   0   7   7        169.19        169.44         2.44 o                         
   1   7   7        164.56        167.62         2.63 o                         
   2   7   7         38.16         47.79         2.65 o                         
   3   7   7         64.63         64.19         3.83 o                         
   4   7   7         42.13         38.51         2.57 o                         
   5   7   7          0.83          2.46         1.96 o                         
   6   7   7          9.40          5.81         3.13 o                         
  -6   8   7         12.88          8.81         3.65 o                         
  -5   8   7         50.70         49.27         4.20 o                         
  -4   8   7         16.18         12.38         2.33 o                         
  -3   8   7         22.81         24.69         2.21 o                         
  -2   8   7          3.21          3.44         2.08 o                         
  -1   8   7         32.90         30.11         2.04 o                         
   0   8   7         75.38         73.94         3.62 o                         
   1   8   7        389.54        395.91         4.00 o                         
   2   8   7        214.01        213.35         3.33 o                         
   3   8   7          3.01          4.50         1.77 o                         
   4   8   7          0.28          1.03         2.67 o                         
   5   8   7          6.36         15.74         3.69 o                         
   6   8   7         16.04         19.53         3.47 o                         
  -5   9   7         33.27         30.82         7.13 o                         
  -4   9   7         17.84         13.60         3.18 o                         
  -3   9   7         18.42         20.44         2.43 o                         
  -2   9   7          0.02         -0.29         2.00 o                         
  -1   9   7          2.51          1.79         1.91 o                         
   0   9   7         18.35         18.56         1.80 o                         
   1   9   7        155.56        153.49         3.39 o                         
   2   9   7         57.33         57.80         4.00 o                         
   3   9   7        116.92        121.49         4.36 o                         
   4   9   7         26.53         31.18         3.31 o                         
   5   9   7          0.13          2.04         3.24 o                         
  -4  10   7          0.07          0.11         7.83 o                         
  -3  10   7         11.43         14.11         8.53 o                         
  -2  10   7          2.32          5.52         2.50 o                         
  -1  10   7         38.17         42.43         2.72 o                         
   0  10   7         21.66         26.76         3.35 o                         
   1  10   7          8.64         10.78         2.54 o                         
   2  10   7         53.36         56.87         4.70 o                         
   3  10   7          8.32          1.81         3.31 o                         
   4  10   7         91.25         91.39         6.56 o                         
  -3  11   7          0.56        397.42       288.56 o                         
  -2  11   7          3.52          0.85         5.17 o                         
  -1  11   7         23.16         15.74        10.08 o                         
   0  11   7         11.03         14.76         3.95 o                         
   1  11   7          7.28          5.70         3.61 o                         
   2  11   7         22.28         25.26         3.88 o                         
  -8   0   8        343.16        367.52         8.69 o                         
  -7   0   8         37.44         44.99         2.83 o                         
  -6   0   8         17.30         20.94         2.23 o                         
  -5   0   8        140.92        141.77         4.73 o                         
  -4   0   8         13.76         10.95         1.96 o                         
  -3   0   8        752.59        850.07         8.55 o                         
  -2   0   8        240.86        244.94         3.50 o                         
  -1   0   8       3206.83       3482.94        25.95 o                         
   0   0   8        176.55        163.79         2.56 o                         
   1   0   8          4.13          5.70         1.29 o                         
   2   0   8         23.49         24.34         1.88 o                         
   3   0   8        647.31        614.37         7.50 o                         
   4   0   8        489.10        507.17         6.94 o                         
   5   0   8          3.65          2.65         1.80 o                         
   6   0   8          6.60          9.47         2.13 o                         
   7   0   8         52.79         57.31         2.91 o                         
   8   0   8          0.72          1.57         3.49 o                         
  -8   1   8          5.44          8.83         2.48 o                         
  -7   1   8         46.50         49.71         2.09 o                         
  -6   1   8          7.06          9.63         1.51 o                         
  -5   1   8          4.02          2.23         1.24 o                         
  -4   1   8         32.55         38.24         2.06 o                         
  -3   1   8        688.72        743.65         5.79 o                         
  -2   1   8         21.37         26.81         1.31 o                         
  -1   1   8       2962.91       3223.77        16.14 o                         
   0   1   8          9.81         11.40         0.84 o                         
   1   1   8        725.28        819.11         5.01 o                         
   2   1   8        125.49        132.18         2.10 o                         
   3   1   8          9.30          8.94         0.96 o                         
   4   1   8          5.95          5.27         1.50 o                         
   5   1   8          1.38          1.05         1.40 o                         
   6   1   8          9.94         11.28         1.46 o                         
   7   1   8          3.14          5.64         1.68 o                         
   8   1   8          2.93          3.64         2.54 o                         
  -8   2   8          0.66          2.54         2.92 o                         
  -7   2   8          2.12         -0.03         1.91 o                         
  -6   2   8        301.49        315.83         3.72 o                         
  -5   2   8        269.07        273.64         3.32 o                         
  -4   2   8          0.94          1.59         1.22 o                         
  -3   2   8       1391.34       1405.98         9.51 o                         
  -2   2   8          0.13          1.53         0.93 o                         
  -1   2   8         10.44          6.54         0.86 o                         
   0   2   8        179.69        196.54         2.08 o                         
   1   2   8         10.39          5.86         0.69 o                         
   2   2   8          4.89          8.04         1.27 o                         
   3   2   8          4.27          5.75         1.50 o                         
   4   2   8         37.40         39.04         2.16 o                         
   5   2   8        122.75        116.03         2.41 o                         
   6   2   8         32.70         36.45         2.39 o                         
   7   2   8          4.62          6.84         1.89 o                         
   8   2   8         28.63         33.53         2.91 o                         
  -8   3   8          0.00         -2.63         2.63 o                         
  -7   3   8          1.13          1.49         3.40 o                         
  -6   3   8          7.14          6.43         1.79 o                         
  -5   3   8        587.20        589.35         5.11 o                         
  -4   3   8         81.04         82.49         2.97 o                         
  -3   3   8         11.18         11.79         1.33 o                         
  -2   3   8         98.49         88.35         1.88 o                         
  -1   3   8         16.13         13.57         0.99 o                         
   0   3   8         19.02         16.07         1.39 o                         
   1   3   8       1069.26       1194.03         7.51 o                         
   2   3   8          8.71         11.38         1.02 o                         
   3   3   8        624.69        644.23         5.39 o                         
   4   3   8          0.10          0.84         1.40 o                         
   5   3   8         17.05         19.36         1.64 o                         
   6   3   8          3.43          2.34         1.59 o                         
   7   3   8          0.55          1.40         1.95 o                         
   8   3   8         47.36         46.04         4.09 o                         
  -8   4   8          0.97         -0.50         2.89 o                         
  -7   4   8         75.06         73.80         5.64 o                         
  -6   4   8         14.15         16.56         2.21 o                         
  -5   4   8          0.22          0.65         1.82 o                         
  -4   4   8        498.85        492.88         4.91 o                         
  -3   4   8        274.18        261.96         3.11 o                         
  -2   4   8         32.13         30.12         1.73 o                         
  -1   4   8        202.93        217.28         2.54 o                         
   0   4   8         26.52         24.75         1.23 o                         
   1   4   8          7.96          6.34         1.32 o                         
   2   4   8        332.30        356.60         3.45 o                         
   3   4   8        233.68        230.93         2.53 o                         
   4   4   8         80.87         83.03         2.48 o                         
   5   4   8          8.62         10.35         1.92 o                         
   6   4   8         77.25         71.73         3.66 o                         
   7   4   8          0.02          0.57         2.34 o                         
  -7   5   8          4.44          0.28         2.72 o                         
  -6   5   8         21.06         21.41         3.11 o                         
  -5   5   8         38.25         40.23         2.10 o                         
  -4   5   8          4.41          2.21         1.55 o                         
  -3   5   8        332.71        314.96         3.54 o                         
  -2   5   8        303.01        287.39         3.22 o                         
  -1   5   8        152.85        155.17         2.39 o                         
   0   5   8        353.13        355.65         3.11 o                         
   1   5   8         29.14         31.52         1.58 o                         
   2   5   8        240.03        243.75         3.05 o                         
   3   5   8         18.85         17.86         2.42 o                         
   4   5   8         36.48         38.54         3.00 o                         
   5   5   8        248.91        223.58         3.32 o                         
   6   5   8          4.70          7.57         1.98 o                         
   7   5   8          0.43         -0.40         2.64 o                         
  -7   6   8          1.26          2.73         3.30 o                         
  -6   6   8          3.67          2.50         2.83 o                         
  -5   6   8          1.49          1.17         2.40 o                         
  -4   6   8         12.80         11.36         1.81 o                         
  -3   6   8         18.25         17.40         1.77 o                         
  -2   6   8        567.63        540.39         4.77 o                         
  -1   6   8        653.04        624.45         4.76 o                         
   0   6   8          1.10          2.39         1.09 o                         
   1   6   8          8.69         10.05         1.26 o                         
   2   6   8         42.02         46.34         2.73 o                         
   3   6   8         14.44          9.89         1.54 o                         
   4   6   8          2.74          0.64         1.65 o                         
   5   6   8         21.68         22.65         2.22 o                         
   6   6   8         28.95         28.66         3.72 o                         
   7   6   8          2.97          3.09         3.95 o                         
  -7   7   8          0.00         46.34        68.92 o                         
  -6   7   8          0.44          6.12         3.64 o                         
  -5   7   8          1.54          5.49         2.42 o                         
  -4   7   8         74.18         71.12         3.60 o                         
  -3   7   8         21.19         18.80         2.40 o                         
  -2   7   8         14.26         13.71         1.78 o                         
  -1   7   8        143.91        137.46         3.09 o                         
   0   7   8       1064.88       1085.67         6.88 o                         
   1   7   8          4.75          5.90         1.38 o                         
   2   7   8          3.90          7.01         1.55 o                         
   3   7   8         41.72         45.05         2.12 o                         
   4   7   8          1.74         -0.40         1.83 o                         
   5   7   8         26.51         31.22         2.43 o                         
   6   7   8         31.99         40.04         3.23 o                         
  -6   8   8         30.97         21.93         4.20 o                         
  -5   8   8          0.92          3.49         2.89 o                         
  -4   8   8         30.97         28.98         3.88 o                         
  -3   8   8         38.01         41.21         2.66 o                         
  -2   8   8          1.79          3.25         2.21 o                         
  -1   8   8         14.64         10.73         1.74 o                         
   0   8   8         99.70         88.76         4.27 o                         
   1   8   8        372.52        380.50         4.06 o                         
   2   8   8          1.45          2.34         1.74 o                         
   3   8   8         18.79         23.40         2.63 o                         
   4   8   8         68.49         72.71         3.22 o                         
   5   8   8          0.69          0.87         2.78 o                         
  -5   9   8          0.01         -2.54         5.04 o                         
  -4   9   8          1.73          4.95         3.50 o                         
  -3   9   8         19.58         26.94         2.75 o                         
  -2   9   8         12.89         18.92         2.22 o                         
  -1   9   8          8.32          9.26         2.14 o                         
   0   9   8        106.15        102.13         3.55 o                         
   1   9   8         11.69          9.17         2.34 o                         
   2   9   8        227.20        244.81         4.12 o                         
   3   9   8         97.94         94.40         3.78 o                         
   4   9   8          4.51         -0.27         4.87 o                         
   5   9   8          8.41         -2.12         3.88 o                         
  -4  10   8          0.07         30.57       173.21 o                         
  -3  10   8          0.39         -5.63         7.23 o                         
  -2  10   8          3.98          3.34         2.80 o                         
  -1  10   8         72.92         76.44         5.21 o                         
   0  10   8          4.95          4.71         2.83 o                         
   1  10   8          4.14          3.26         3.96 o                         
   2  10   8          0.86          5.17         3.81 o                         
   3  10   8        428.20        434.25         7.32 o                         
  -2  11   8         26.60         30.51        23.63 o                         
  -1  11   8          8.03         22.76         8.72 o                         
   0  11   8         23.65         22.76         4.60 o                         
   1  11   8          0.54          3.44         4.66 o                         
   2  11   8         19.37         11.76        16.74 o                         
  -8   1   9          7.72         17.25         3.44 o                         
  -7   1   9        113.84        117.12         3.71 o                         
  -6   1   9         59.82         57.80         2.23 o                         
  -5   1   9         38.46         40.65         1.91 o                         
  -4   1   9          7.01          6.52         1.37 o                         
  -3   1   9          4.75          4.81         1.22 o                         
  -2   1   9        103.26        125.33         1.96 o                         
  -1   1   9         45.22         59.34         1.54 o                         
   0   1   9          0.79          1.67         0.85 o                         
   1   1   9        105.96         92.87         1.45 o                         
   2   1   9         50.54         55.93         1.72 o                         
   3   1   9         25.46         27.21         2.47 o                         
   4   1   9         16.52         18.37         1.20 o                         
   5   1   9        243.10        251.09         3.46 o                         
   6   1   9         60.67         64.40         3.37 o                         
   7   1   9          0.00         -0.61         2.29 o                         
   8   1   9          0.72         -0.15         2.64 o                         
  -8   2   9          8.18          5.11         2.86 o                         
  -7   2   9         70.09         65.04         3.31 o                         
  -6   2   9        285.10        310.29         4.00 o                         
  -5   2   9         90.13         91.58         2.64 o                         
  -4   2   9        180.58        185.26         3.03 o                         
  -3   2   9        120.22        128.04         2.50 o                         
  -2   2   9        264.57        272.15         3.17 o                         
  -1   2   9         18.29         30.69         1.21 o                         
   0   2   9          6.10          7.00         0.93 o                         
   1   2   9        410.50        436.99         3.53 o                         
   2   2   9        797.65        789.31         6.10 o                         
   3   2   9         31.93         29.74         2.41 o                         
   4   2   9          1.66          0.93         1.28 o                         
   5   2   9         10.97         11.36         1.66 o                         
   6   2   9         59.96         62.09         2.62 o                         
   7   2   9         23.02         24.81         2.52 o                         
   8   2   9         51.50         54.70         3.54 o                         
  -8   3   9          0.78          1.19         2.99 o                         
  -7   3   9         62.85         45.13         3.81 o                         
  -6   3   9         56.14         52.59         2.52 o                         
  -5   3   9        593.39        570.07         5.96 o                         
  -4   3   9         16.67         15.84         1.59 o                         
  -3   3   9         35.38         37.10         1.59 o                         
  -2   3   9          4.58          3.19         1.10 o                         
  -1   3   9         92.94         94.10         1.76 o                         
   0   3   9        861.89        924.21         5.91 o                         
   1   3   9        119.40        141.51         1.95 o                         
   2   3   9        240.97        225.96         2.91 o                         
   3   3   9        129.99        126.78         2.78 o                         
   4   3   9          0.00          0.61         1.58 o                         
   5   3   9         27.32         32.04         2.22 o                         
   6   3   9         85.18         87.37         3.80 o                         
   7   3   9        192.03        193.75         4.58 o                         
  -8   4   9          1.82        -16.29        16.29 o                         
  -7   4   9         60.68         55.38         3.37 o                         
  -6   4   9         27.98         25.16         2.28 o                         
  -5   4   9          3.26          2.80         1.81 o                         
  -4   4   9       1052.09       1066.76         8.33 o                         
  -3   4   9          5.54          4.81         1.46 o                         
  -2   4   9        254.78        256.57         3.18 o                         
  -1   4   9         12.90         13.56         1.15 o                         
   0   4   9         65.01         63.74         1.79 o                         
   1   4   9        145.87        151.59         2.14 o                         
   2   4   9         20.05         17.98         1.28 o                         
   3   4   9         87.06         88.49         2.65 o                         
   4   4   9        101.36        105.79         2.72 o                         
   5   4   9          0.79          3.32         1.70 o                         
   6   4   9         97.42         87.28         4.00 o                         
   7   4   9         13.88         17.67         2.66 o                         
  -7   5   9          0.19         -3.04         3.04 o                         
  -6   5   9          0.02         -1.29         2.44 o                         
  -5   5   9          8.18          7.43         2.20 o                         
  -4   5   9         11.24         11.65         1.94 o                         
  -3   5   9        947.63        895.66         6.74 o                         
  -2   5   9        568.00        575.07         4.93 o                         
  -1   5   9         76.60         72.22         2.33 o                         
   0   5   9         72.12         69.51         1.80 o                         
   1   5   9        132.51        131.92         2.15 o                         
   2   5   9         38.11         40.38         2.12 o                         
   3   5   9         13.83         15.68         1.51 o                         
   4   5   9        355.23        311.18         3.97 o                         
   5   5   9         19.93         20.21         2.26 o                         
   6   5   9         25.00         23.86         2.65 o                         
   7   5   9          1.56          0.81         3.06 o                         
  -7   6   9          1.68         10.69         6.64 o                         
  -6   6   9          1.16         -2.89         3.24 o                         
  -5   6   9          1.99          5.13         2.22 o                         
  -4   6   9          0.45         -0.43         2.29 o                         
  -3   6   9          0.72          1.83         4.27 o                         
  -2   6   9        553.67        566.13         5.26 o                         
  -1   6   9        272.74        287.81         3.12 o                         
   0   6   9        326.02        308.33         3.20 o                         
   1   6   9         26.90         31.24         1.52 o                         
   2   6   9         28.73         28.44         1.80 o                         
   3   6   9         84.42         71.96         3.24 o                         
   4   6   9         45.58         39.96         2.20 o                         
   5   6   9          0.32          0.59         2.41 o                         
   6   6   9          1.47         -2.00         2.89 o                         
  -6   7   9          1.08         -1.13         3.73 o                         
  -5   7   9          1.61          2.36         2.71 o                         
  -4   7   9         89.45         85.98         4.16 o                         
  -3   7   9          4.35          4.79         1.78 o                         
  -2   7   9          0.25          1.19         1.65 o                         
  -1   7   9        553.98        523.50         4.75 o                         
   0   7   9        255.23        269.05         3.19 o                         
   1   7   9        147.29        132.36         3.32 o                         
   2   7   9        508.84        442.20         4.60 o                         
   3   7   9         14.39         13.98         2.13 o                         
   4   7   9         15.13         10.44         2.26 o                         
   5   7   9         26.67         22.85         3.59 o                         
   6   7   9          0.41          5.33         3.33 o                         
  -5   8   9         16.70         19.98         3.80 o                         
  -4   8   9         16.34         17.74         4.49 o                         
  -3   8   9          0.18         -0.41         2.30 o                         
  -2   8   9         25.02         26.14         2.39 o                         
  -1   8   9         10.44          7.97         1.66 o                         
   0   8   9        165.03        168.42         3.21 o                         
   1   8   9        611.95        602.33         5.31 o                         
   2   8   9         90.42         92.65         4.01 o                         
   3   8   9          0.24          1.88         2.25 o                         
   4   8   9         15.32         23.13         2.54 o                         
   5   8   9          0.36          0.87         3.31 o                         
  -4   9   9          0.01          0.29         8.72 o                         
  -3   9   9          1.27         -0.32         2.80 o                         
  -2   9   9          6.15          9.38         3.49 o                         
  -1   9   9          3.75         -2.37         2.37 o                         
   0   9   9        118.99        109.37         4.15 o                         
   1   9   9        186.50        179.95         5.73 o                         
   2   9   9        135.80        137.93         4.93 o                         
   3   9   9         63.39         63.02         3.51 o                         
   4   9   9         19.16         23.02         3.55 o                         
  -3  10   9          3.07         12.71         9.13 o                         
  -2  10   9         63.91         74.68         8.73 o                         
  -1  10   9          0.54         -4.05         5.11 o                         
   0  10   9          0.09         -3.64         3.94 o                         
   1  10   9          0.81          7.58         4.71 o                         
   2  10   9         36.70         41.09         4.66 o                         
   3  10   9        252.31        239.66         6.97 o                         
   1  11   9          4.12        -13.13        13.13 o                         
  -8   0  10          1.43          8.56         4.56 o                         
  -7   0  10         26.28         25.96         3.79 o                         
  -6   0  10          0.44          3.18         4.77 o                         
  -5   0  10          2.38          2.84         2.26 o                         
  -4   0  10        234.40        237.99         4.52 o                         
  -3   0  10         23.50         36.60         2.24 o                         
  -2   0  10        225.29        229.60         4.11 o                         
  -1   0  10        165.02        147.31         2.93 o                         
   0   0  10        189.73        215.30         3.30 o                         
   1   0  10         79.21         79.10         3.74 o                         
   2   0  10        410.21        403.11         5.36 o                         
   3   0  10        929.16        909.61        10.51 o                         
   4   0  10       2023.60       2000.33        21.41 o                         
   5   0  10        126.61        123.84         5.38 o                         
   6   0  10         17.17         14.50         3.32 o                         
   7   0  10         20.51         28.08         3.83 o                         
  -8   1  10        334.17        321.19         9.53 o                         
  -7   1  10          1.39          0.54         2.57 o                         
  -6   1  10        155.56        158.94         3.54 o                         
  -5   1  10         13.39         13.21         1.98 o                         
  -4   1  10          0.53          0.63         1.43 o                         
  -3   1  10          2.18          1.98         1.51 o                         
  -2   1  10        138.37        143.66         2.26 o                         
  -1   1  10         10.64         16.99         1.24 o                         
   0   1  10        528.61        525.89         3.98 o                         
   1   1  10         89.24         94.98         1.92 o                         
   2   1  10          9.95         10.04         1.68 o                         
   3   1  10        660.62        661.79         5.19 o                         
   4   1  10         37.88         34.91         2.88 o                         
   5   1  10        430.61        435.83         5.32 o                         
   6   1  10          3.33          5.90         2.16 o                         
   7   1  10          2.82         -0.83         2.51 o                         
  -8   2  10          0.23         -0.36         3.12 o                         
  -7   2  10        146.79        135.24         4.65 o                         
  -6   2  10        118.91        133.02         3.55 o                         
  -5   2  10          8.01         13.00         2.23 o                         
  -4   2  10         10.93         12.03         1.61 o                         
  -3   2  10         12.51         11.97         1.60 o                         
  -2   2  10         47.22         54.36         2.13 o                         
  -1   2  10          1.51          0.49         0.98 o                         
   0   2  10        497.22        503.66         3.82 o                         
   1   2  10        700.49        661.03         4.61 o                         
   2   2  10         20.29         16.64         1.51 o                         
   3   2  10          4.66          5.45         1.27 o                         
   4   2  10         18.07         16.28         1.57 o                         
   5   2  10         42.73         45.13         2.95 o                         
   6   2  10        476.92        465.62         5.72 o                         
   7   2  10         80.13         66.72         3.58 o                         
  -7   3  10         23.59         19.28         4.06 o                         
  -6   3  10        256.88        267.66         4.84 o                         
  -5   3  10         21.23         29.00         2.83 o                         
  -4   3  10        112.59        101.91         2.79 o                         
  -3   3  10          0.02          0.28         1.33 o                         
  -2   3  10         28.46         28.80         1.64 o                         
  -1   3  10         14.96         15.96         1.20 o                         
   0   3  10        435.98        414.98         3.55 o                         
   1   3  10        264.84        253.15         2.78 o                         
   2   3  10          0.53          2.11         1.36 o                         
   3   3  10         64.62         60.36         3.09 o                         
   4   3  10          0.01          0.18         1.73 o                         
   5   3  10          1.57          0.79         1.71 o                         
   6   3  10         89.48         79.69         3.17 o                         
   7   3  10         63.06         59.58         3.94 o                         
  -7   4  10          1.67         -3.10         3.10 o                         
  -6   4  10          7.22          3.42         4.10 o                         
  -5   4  10        379.39        366.01         4.87 o                         
  -4   4  10        562.99        599.03         5.89 o                         
  -3   4  10         58.06         53.07         2.07 o                         
  -2   4  10         79.19         86.18         3.93 o                         
  -1   4  10        358.32        358.14         3.57 o                         
   0   4  10         25.74         24.74         1.35 o                         
   1   4  10          1.05          2.14         1.13 o                         
   2   4  10         11.62          6.98         2.10 o                         
   3   4  10          7.47         10.02         1.48 o                         
   4   4  10          0.28          1.47         1.84 o                         
   5   4  10         31.96         28.24         3.01 o                         
   6   4  10          1.19         -2.38         2.46 o                         
   7   4  10         12.61         12.04         3.20 o                         
  -7   5  10         12.18         13.08         4.09 o                         
  -6   5  10         18.34         15.10         3.14 o                         
  -5   5  10          0.09         -2.03         2.03 o                         
  -4   5  10        144.31        145.18         3.34 o                         
  -3   5  10        354.92        342.74         4.09 o                         
  -2   5  10        989.92        948.49         7.42 o                         
  -1   5  10          5.17         11.37         2.99 o                         
   0   5  10          1.12          1.74         1.25 o                         
   1   5  10         24.62         28.10         1.93 o                         
   2   5  10         23.19         22.39         1.48 o                         
   3   5  10          0.00          1.94         1.67 o                         
   4   5  10        326.48        273.68         4.34 o                         
   5   5  10          5.22          2.50         2.56 o                         
   6   5  10         35.68         32.57         3.90 o                         
  -6   6  10          3.88          6.50         6.32 o                         
  -5   6  10          1.12         -1.16         2.45 o                         
  -4   6  10         18.04         19.62         2.70 o                         
  -3   6  10         34.25         32.61         2.00 o                         
  -2   6  10        325.78        326.74         3.90 o                         
  -1   6  10         85.24         83.46         2.76 o                         
   0   6  10         36.48         45.66         2.63 o                         
   1   6  10         14.01         14.42         1.54 o                         
   2   6  10        109.20         91.11         3.75 o                         
   3   6  10          9.95          9.90         2.37 o                         
   4   6  10         29.21         32.13         3.73 o                         
   5   6  10          0.75         -2.63         2.63 o                         
   6   6  10          0.03          2.50         3.05 o                         
  -6   7  10         23.24         18.20         5.13 o                         
  -5   7  10          3.40          3.50         4.89 o                         
  -4   7  10         30.56         31.42         3.09 o                         
  -3   7  10          1.04          3.69         7.19 o                         
  -2   7  10         45.93         45.98         5.05 o                         
  -1   7  10        744.34        695.47         5.37 o                         
   0   7  10         45.79         43.46         2.02 o                         
   1   7  10         41.03         49.57         2.02 o                         
   2   7  10        317.90        287.21         4.10 o                         
   3   7  10          0.16         -1.37         1.98 o                         
   4   7  10          8.85          8.35         2.57 o                         
   5   7  10          0.37          0.44         5.29 o                         
  -5   8  10          3.45         -1.66         3.69 o                         
  -4   8  10          1.07          3.22         3.91 o                         
  -3   8  10          6.67          5.61         2.51 o                         
  -2   8  10         11.63         10.69         2.79 o                         
  -1   8  10         35.35         39.02         3.36 o                         
   0   8  10          6.06          7.29         2.57 o                         
   1   8  10         11.33         13.75         2.12 o                         
   2   8  10          1.38          3.73         2.22 o                         
   3   8  10         12.54         15.63         2.53 o                         
   4   8  10          0.27         -1.02         2.82 o                         
   5   8  10          0.14         -2.11         4.43 o                         
  -4   9  10         11.84         19.10         4.08 o                         
  -3   9  10          0.05          4.43         8.71 o                         
  -2   9  10          0.62          2.48        12.86 o                         
  -1   9  10          3.06          5.71         5.82 o                         
   0   9  10          0.45         -0.24         6.74 o                         
   1   9  10        396.28        346.73         6.43 o                         
   2   9  10         72.22         83.20         3.56 o                         
   3   9  10         61.16         61.36         3.83 o                         
   4   9  10          0.11          1.55         9.35 o                         
  -2  10  10         38.71         68.87        56.04 o                         
  -1  10  10         10.72         12.46         7.41 o                         
   0  10  10         53.95         48.27         5.67 o                         
   1  10  10          2.61         -0.75         3.64 o                         
   2  10  10         22.64         22.99         3.76 o                         
  -7   1  11          0.14          1.61         3.64 o                         
  -6   1  11         13.21         18.14         2.54 o                         
  -5   1  11         15.73         15.40         1.91 o                         
  -4   1  11         41.11         41.58         2.01 o                         
  -3   1  11         38.20         43.09         1.92 o                         
  -2   1  11        134.26        142.98         2.29 o                         
  -1   1  11         61.31         66.65         1.88 o                         
   0   1  11         16.30         19.20         1.17 o                         
   1   1  11          0.02          0.05         0.96 o                         
   2   1  11       1349.30       1289.09         8.26 o                         
   3   1  11        315.48        300.05         4.08 o                         
   4   1  11        671.88        661.93         6.61 o                         
   5   1  11         90.46         87.29         4.48 o                         
   6   1  11         27.83         30.88         2.81 o                         
   7   1  11          2.02          3.54         2.88 o                         
  -7   2  11         41.68         35.41         3.69 o                         
  -6   2  11         35.55         27.69         2.94 o                         
  -5   2  11          7.06         10.94         1.99 o                         
  -4   2  11         34.58         35.51         2.67 o                         
  -3   2  11         12.29         11.78         1.69 o                         
  -2   2  11         80.42         82.48         2.32 o                         
  -1   2  11         55.42         63.57         1.81 o                         
   0   2  11          4.37          3.17         1.11 o                         
   1   2  11        875.68        861.71         6.17 o                         
   2   2  11         49.27         54.62         2.90 o                         
   3   2  11         99.58         98.49         2.52 o                         
   4   2  11        145.34        156.89         3.41 o                         
   5   2  11        203.84        207.03         3.64 o                         
   6   2  11        346.46        342.22         6.39 o                         
   7   2  11         28.17         19.04         3.12 o                         
  -7   3  11         34.02         26.79         3.28 o                         
  -6   3  11        215.17        206.36         7.51 o                         
  -5   3  11         10.69          9.07         2.17 o                         
  -4   3  11        172.43        186.70         3.55 o                         
  -3   3  11         35.37         38.74         2.04 o                         
  -2   3  11        229.12        227.47         3.13 o                         
  -1   3  11         48.73         51.48         2.92 o                         
   0   3  11        620.05        590.56         4.62 o                         
   1   3  11        163.04        170.78         2.42 o                         
   2   3  11        255.91        243.90         3.20 o                         
   3   3  11         33.78         37.88         2.52 o                         
   4   3  11          0.17          1.47         1.77 o                         
   5   3  11         69.05         64.49         4.67 o                         
   6   3  11         40.39         41.55         3.16 o                         
   7   3  11         46.57         47.37         3.49 o                         
  -7   4  11          1.51          2.40         3.21 o                         
  -6   4  11          0.61          2.07         3.74 o                         
  -5   4  11        141.90        136.77         3.84 o                         
  -4   4  11          7.49          7.59         2.21 o                         
  -3   4  11        136.02        133.87         3.61 o                         
  -2   4  11         24.71         31.01         2.22 o                         
  -1   4  11        880.06        894.00         6.24 o                         
   0   4  11         11.54         13.36         2.11 o                         
   1   4  11         66.92         65.95         2.62 o                         
   2   4  11          1.09          0.27         1.96 o                         
   3   4  11         21.47         22.66         2.20 o                         
   4   4  11         12.69         10.27         2.00 o                         
   5   4  11          2.75          1.55         2.20 o                         
   6   4  11        130.09        112.18         4.33 o                         
  -7   5  11          3.29        -41.53        62.41 o                         
  -6   5  11          0.00         -3.35         5.01 o                         
  -5   5  11         31.63         31.04         2.83 o                         
  -4   5  11         48.22         46.30         3.36 o                         
  -3   5  11        145.76        152.38         3.34 o                         
  -2   5  11          2.89          3.43         1.61 o                         
  -1   5  11         14.27         17.14         1.55 o                         
   0   5  11         88.07         94.93         2.37 o                         
   1   5  11          2.61          3.33         1.38 o                         
   2   5  11          5.93          8.43         1.77 o                         
   3   5  11         20.03         13.44         2.60 o                         
   4   5  11          2.97          6.46         2.29 o                         
   5   5  11          0.00          2.00         2.56 o                         
   6   5  11          2.83          6.05         3.11 o                         
  -6   6  11          1.57          1.70         4.62 o                         
  -5   6  11         19.43         20.39         2.97 o                         
  -4   6  11        350.71        327.14         5.19 o                         
  -3   6  11        849.96        837.47         6.95 o                         
  -2   6  11        110.07        115.53         3.04 o                         
  -1   6  11         74.77         74.47         2.28 o                         
   0   6  11          2.59          4.36         1.56 o                         
   1   6  11          4.37          4.83         1.97 o                         
   2   6  11         34.91         25.05         3.03 o                         
   3   6  11          1.75          0.26         2.90 o                         
   4   6  11         52.89         48.26         3.00 o                         
   5   6  11         10.93          4.42         2.94 o                         
  -5   7  11        171.84        180.73         6.36 o                         
  -4   7  11         10.16         13.13         3.31 o                         
  -3   7  11         43.23         50.21         2.96 o                         
  -2   7  11        105.19        113.16         3.30 o                         
  -1   7  11          7.51          6.99         2.71 o                         
   0   7  11         48.87         44.40         4.01 o                         
   1   7  11         50.76         49.84         2.32 o                         
   2   7  11          8.70         11.91         3.22 o                         
   3   7  11          4.11          4.70         3.37 o                         
   4   7  11          0.09          1.37         2.94 o                         
   5   7  11          8.86          9.01         3.72 o                         
  -4   8  11          1.32         -0.13         4.58 o                         
  -3   8  11          2.95         -9.00        42.97 o                         
  -2   8  11         49.00         46.29         3.45 o                         
  -1   8  11        126.42        112.61         9.00 o                         
   0   8  11        635.58        575.74         5.91 o                         
   1   8  11         18.50         26.77         4.22 o                         
   2   8  11         49.40         53.82         2.83 o                         
   3   8  11         39.32         39.92         3.24 o                         
   4   8  11         15.02         18.25         3.35 o                         
  -3   9  11          8.09         15.81         3.78 o                         
  -2   9  11          2.85         23.91        13.56 o                         
  -1   9  11          5.12         17.69         8.42 o                         
   0   9  11          0.12          1.30         3.87 o                         
   1   9  11         18.47         19.36         2.96 o                         
   2   9  11          0.00          7.18         3.38 o                         
   3   9  11         14.75         22.01         4.61 o                         
  -1  10  11          8.44        355.17       262.88 o                         
   0  10  11          6.74         66.47       240.86 o                         
  -7   0  12         51.35         56.29         9.49 o                         
  -6   0  12         10.51          2.37         4.20 o                         
  -5   0  12          0.43          1.55         2.96 o                         
  -4   0  12          0.63          1.30         2.56 o                         
  -3   0  12          0.06         -2.10         2.10 o                         
  -2   0  12        289.52        255.67         4.57 o                         
  -1   0  12         30.75         33.67         2.11 o                         
   0   0  12         67.86         61.82         2.90 o                         
   1   0  12         11.06          9.83         1.65 o                         
   2   0  12       1767.36       1656.79        14.77 o                         
   3   0  12       2462.15       2484.82        23.97 o                         
   4   0  12          9.85         11.86         2.96 o                         
   5   0  12        280.42        283.80         7.30 o                         
   6   0  12         17.47         17.70         3.84 o                         
  -7   1  12          0.30          2.49         3.25 o                         
  -6   1  12          9.36          8.58         2.78 o                         
  -5   1  12         12.82         10.60         2.11 o                         
  -4   1  12         82.45         83.00         2.83 o                         
  -3   1  12         63.72         60.07         3.11 o                         
  -2   1  12         87.05         73.71         2.06 o                         
  -1   1  12         88.35         94.63         2.19 o                         
   0   1  12         67.98         67.80         1.87 o                         
   1   1  12        316.47        325.44         3.21 o                         
   2   1  12       1855.24       1778.75        10.96 o                         
   3   1  12        198.61        205.70         3.97 o                         
   4   1  12       1271.89       1225.27        10.63 o                         
   5   1  12          5.59          4.09         2.51 o                         
   6   1  12         43.12         34.55         3.12 o                         
  -7   2  12          1.98         -1.25         3.36 o                         
  -6   2  12         12.50         12.84         2.90 o                         
  -5   2  12         47.23         45.16         2.85 o                         
  -4   2  12          1.03         -0.93         2.02 o                         
  -3   2  12          6.33         11.08         1.69 o                         
  -2   2  12         11.92         12.34         1.54 o                         
  -1   2  12        114.43         94.07         2.26 o                         
   0   2  12       2133.46       2003.07        11.55 o                         
   1   2  12        860.52        850.08         5.79 o                         
   2   2  12         67.08         70.81         2.33 o                         
   3   2  12         23.67         26.33         1.78 o                         
   4   2  12          5.69          7.09         2.40 o                         
   5   2  12        147.69        141.54         4.54 o                         
   6   2  12         10.55          9.69         2.97 o                         
  -7   3  12          6.70          2.03         3.40 o                         
  -6   3  12         15.48         15.65         3.11 o                         
  -5   3  12         13.17         14.31         3.09 o                         
  -4   3  12         24.10         21.01         2.97 o                         
  -3   3  12         75.36         74.23         2.94 o                         
  -2   3  12         34.65         37.05         1.78 o                         
  -1   3  12        654.19        667.78         5.03 o                         
   0   3  12        137.53        144.72         2.61 o                         
   1   3  12        258.92        274.40         3.32 o                         
   2   3  12          0.43          2.46         1.55 o                         
   3   3  12          1.10          3.11         1.74 o                         
   4   3  12         36.80         37.69         2.69 o                         
   5   3  12          7.22         11.46         2.47 o                         
   6   3  12        324.10        271.40         6.14 o                         
  -6   4  12          0.88         -2.23         4.21 o                         
  -5   4  12          4.51          1.28         2.76 o                         
  -4   4  12         42.45         41.77         3.07 o                         
  -3   4  12          0.89          1.16         1.74 o                         
  -2   4  12        871.28        866.89         6.36 o                         
  -1   4  12        415.72        407.97         4.19 o                         
   0   4  12          2.44          3.10         2.06 o                         
   1   4  12        148.34        144.37         2.60 o                         
   2   4  12         68.24         67.23         2.43 o                         
   3   4  12         26.10         32.08         2.41 o                         
   4   4  12         28.71         24.32         2.66 o                         
   5   4  12          1.55          0.27         2.56 o                         
   6   4  12          0.44         -0.31         3.49 o                         
  -6   5  12          1.35         -2.15         5.25 o                         
  -5   5  12          0.20          0.84         2.85 o                         
  -4   5  12         24.97         20.05         2.72 o                         
  -3   5  12        597.79        603.25         5.93 o                         
  -2   5  12          0.89          1.30         1.67 o                         
  -1   5  12        447.38        443.15         4.38 o                         
   0   5  12        128.97        129.14         2.76 o                         
   1   5  12         36.42         40.92         3.02 o                         
   2   5  12         26.79         26.70         1.86 o                         
   3   5  12        122.52        122.55         3.31 o                         
   4   5  12          0.15          2.95         3.61 o                         
   5   5  12         21.07         20.55         3.19 o                         
  -6   6  12         14.71         16.30        70.16 o                         
  -5   6  12          2.95          3.32         4.51 o                         
  -4   6  12         97.94        105.99         4.37 o                         
  -3   6  12          5.35          5.83         2.22 o                         
  -2   6  12         73.31         82.80         2.77 o                         
  -1   6  12          0.00         -1.69         1.69 o                         
   0   6  12         67.09         65.06         2.27 o                         
   1   6  12        116.33        113.01         2.73 o                         
   2   6  12         25.34         21.68         2.23 o                         
   3   6  12         49.22         52.78         3.14 o                         
   4   6  12         24.27         20.62         2.97 o                         
   5   6  12         11.53          5.39         3.50 o                         
  -5   7  12        223.60        216.59         7.19 o                         
  -4   7  12          0.26          5.61         3.53 o                         
  -3   7  12         24.32         30.44         3.06 o                         
  -2   7  12         20.47         14.64         2.38 o                         
  -1   7  12         13.85         16.65         3.26 o                         
   0   7  12         18.51         18.09         2.18 o                         
   1   7  12          6.52          9.23         4.00 o                         
   2   7  12         39.69         43.47         3.83 o                         
   3   7  12         65.83         74.06         3.54 o                         
   4   7  12         27.20         30.46         5.46 o                         
  -4   8  12         16.69         13.68         4.16 o                         
  -3   8  12          0.55          3.74         3.55 o                         
  -1   8  12         12.22         36.26        12.81 o                         
   0   8  12         13.54         19.82         2.83 o                         
   1   8  12          0.15          3.86         4.97 o                         
   2   8  12         42.36         38.08         3.17 o                         
   3   8  12          4.64         15.28         4.01 o                         
   1   9  12         61.12         70.25        19.10 o                         
   2   9  12          0.72          4.58         4.88 o                         
  -6   1  13          0.00         -0.21         3.17 o                         
  -5   1  13         32.15         35.49         2.80 o                         
  -4   1  13         48.63         50.17         2.59 o                         
  -3   1  13         30.72         27.16         1.91 o                         
  -2   1  13         54.90         45.21         3.05 o                         
  -1   1  13         12.82         13.73         1.47 o                         
   0   1  13          7.67          6.08         1.35 o                         
   1   1  13        586.03        586.91         4.69 o                         
   2   1  13         57.25         56.69         2.64 o                         
   3   1  13         72.16         83.15         3.57 o                         
   4   1  13         22.46         23.24         2.59 o                         
   5   1  13         18.26         16.90         2.80 o                         
   6   1  13         10.04          6.31         3.10 o                         
  -6   2  13          1.45         -1.64         3.52 o                         
  -5   2  13         10.90         12.02         3.32 o                         
  -4   2  13          0.41         -0.67         2.11 o                         
  -3   2  13         38.80         37.81         2.16 o                         
  -2   2  13        165.46        162.78         3.03 o                         
  -1   2  13        234.16        195.06         2.97 o                         
   0   2  13        676.00        655.92         5.12 o                         
   1   2  13          1.85          1.27         1.37 o                         
   2   2  13         21.42         20.04         1.70 o                         
   3   2  13        110.92        112.28         3.01 o                         
   4   2  13        255.96        235.06         4.78 o                         
   5   2  13        138.87        136.18         5.83 o                         
   6   2  13         24.69         27.36         3.94 o                         
  -6   3  13         40.49         43.31         3.79 o                         
  -5   3  13          0.05          2.10         2.90 o                         
  -4   3  13          1.13         -2.36         2.36 o                         
  -3   3  13          0.23         -0.08         1.74 o                         
  -2   3  13        173.03        164.37         3.26 o                         
  -1   3  13        421.72        445.20         4.21 o                         
   0   3  13        176.51        162.16         2.82 o                         
   1   3  13        227.09        213.00         2.97 o                         
   2   3  13        112.74        116.41         2.85 o                         
   3   3  13         14.04         14.48         2.19 o                         
   4   3  13          1.10         -2.15         2.15 o                         
   5   3  13          9.66         11.91         3.10 o                         
   6   3  13         86.93         76.04         4.27 o                         
  -6   4  13         12.29          6.40         3.45 o                         
  -5   4  13          0.51          5.11         3.06 o                         
  -4   4  13         80.03         92.68         4.35 o                         
  -3   4  13          7.03         10.74         2.45 o                         
  -2   4  13        416.53        403.68         4.60 o                         
  -1   4  13        177.82        175.74         3.49 o                         
   0   4  13         63.32         63.31         2.85 o                         
   1   4  13        648.31        594.32         4.95 o                         
   2   4  13         23.94         24.93         2.43 o                         
   3   4  13          4.47          6.97         2.67 o                         
   4   4  13          0.53          1.28         2.50 o                         
   5   4  13          0.95          7.50         3.42 o                         
  -6   5  13          5.03        -58.05        88.66 o                         
  -5   5  13          5.85          4.11         5.19 o                         
  -4   5  13        342.13        331.62         5.87 o                         
  -3   5  13        259.12        267.95         4.58 o                         
  -2   5  13         81.63         75.34         2.71 o                         
  -1   5  13          0.71          0.57         1.76 o                         
   0   5  13         32.44         37.33         2.25 o                         
   1   5  13          9.02         10.44         1.76 o                         
   2   5  13         32.95         36.30         2.90 o                         
   3   5  13         96.71        101.89         7.83 o                         
   4   5  13          4.99          8.90         3.06 o                         
   5   5  13          3.84          1.09         3.57 o                         
  -5   6  13         91.53         97.32         8.42 o                         
  -4   6  13         57.20         62.10         6.35 o                         
  -3   6  13        121.61        133.11         5.03 o                         
  -2   6  13         25.80         35.29         3.70 o                         
  -1   6  13          0.00          0.73         1.98 o                         
   0   6  13          2.28          7.30         2.49 o                         
   1   6  13          0.00          4.05         2.45 o                         
   2   6  13          6.49          6.86         3.16 o                         
   3   6  13        173.05        170.12         8.67 o                         
   4   6  13         43.20         42.55         3.80 o                         
  -4   7  13         27.15         33.45         6.91 o                         
  -3   7  13          5.12         11.15         3.19 o                         
  -2   7  13         18.15         13.75         2.88 o                         
  -1   7  13          2.18          2.51         2.50 o                         
   0   7  13         16.76         15.55         2.42 o                         
   1   7  13          3.70          0.64         3.33 o                         
   2   7  13          0.61          5.21         3.24 o                         
   3   7  13         15.75         16.81         3.47 o                         
  -3   8  13          1.27          9.87         3.80 o                         
  -2   8  13          0.26         -1.12         3.20 o                         
   1   8  13          0.05         11.81         4.37 o                         
   2   8  13         37.72         37.05         5.85 o                         
  -6   0  14          0.70          2.20         9.40 o                         
  -5   0  14         30.68         18.08         5.04 o                         
  -4   0  14        274.12        265.40         7.12 o                         
  -3   0  14         22.51         16.13         3.04 o                         
  -2   0  14        108.75         95.43         3.65 o                         
  -1   0  14         58.55         54.25         2.83 o                         
   0   0  14          1.07          1.65         2.07 o                         
   1   0  14        142.70        147.62         3.99 o                         
   2   0  14        209.34        191.71         5.07 o                         
   3   0  14         14.03         17.62         4.19 o                         
   4   0  14         29.32         35.45         7.48 o                         
   5   0  14        298.20        283.97        13.96 o                         
  -6   1  14          0.03          2.21         3.99 o                         
  -5   1  14        150.40        158.23         5.52 o                         
  -4   1  14          7.43          4.80         2.36 o                         
  -3   1  14        377.36        362.76         4.61 o                         
  -2   1  14         80.04         77.90         2.32 o                         
  -1   1  14         45.54         45.79         1.95 o                         
   0   1  14        211.96        209.52         3.07 o                         
   1   1  14         97.47         96.26         2.89 o                         
   2   1  14         81.70         85.76         2.75 o                         
   3   1  14          9.34          6.89         2.58 o                         
   4   1  14          0.35          0.97         2.74 o                         
   5   1  14         18.70         13.48         3.13 o                         
  -6   2  14         70.95         72.14         4.82 o                         
  -5   2  14         11.42         14.10         3.35 o                         
  -4   2  14         10.33         11.28         2.88 o                         
  -3   2  14          3.90          5.73         2.06 o                         
  -2   2  14         45.48         53.26         2.55 o                         
  -1   2  14         80.31         74.12         3.07 o                         
   0   2  14         22.36         30.05         2.15 o                         
   1   2  14          2.15          3.51         1.47 o                         
   2   2  14         35.82         34.70         2.17 o                         
   3   2  14          6.91          9.35         2.25 o                         
   4   2  14         12.36         11.01         2.84 o                         
   5   2  14         33.07         45.57         3.76 o                         
  -6   3  14         54.02         57.48        10.63 o                         
  -5   3  14          3.45          2.79         4.24 o                         
  -4   3  14         19.30         17.07         2.61 o                         
  -3   3  14         22.79         24.98         2.47 o                         
  -2   3  14        218.06        207.31         3.59 o                         
  -1   3  14        763.76        682.65         5.53 o                         
   0   3  14         60.68         56.42         2.38 o                         
   1   3  14         17.06         17.23         1.66 o                         
   2   3  14         19.71         21.70         2.32 o                         
   3   3  14         78.67         72.07         5.91 o                         
   4   3  14          0.21         -1.85         2.89 o                         
   5   3  14          4.43          1.02         3.32 o                         
  -5   4  14          7.54          6.55         5.12 o                         
  -4   4  14         62.21         61.70         4.21 o                         
  -3   4  14        180.79        165.75         4.95 o                         
  -2   4  14         95.12         96.16         3.28 o                         
  -1   4  14         33.04         37.96         2.19 o                         
   0   4  14         48.25         46.95         2.99 o                         
   1   4  14        183.91        179.50         3.19 o                         
   2   4  14          0.23          1.97         4.00 o                         
   3   4  14          3.97          2.30         2.77 o                         
   4   4  14          4.69         10.23         3.28 o                         
   5   4  14         14.68         15.67         3.90 o                         
  -5   5  14          1.00         -1.71         3.80 o                         
  -4   5  14         10.48          2.54         3.06 o                         
  -3   5  14         20.43         22.82         3.66 o                         
  -2   5  14          6.69         10.20         2.42 o                         
  -1   5  14         46.34         45.92         2.57 o                         
   0   5  14         18.77         16.60         2.30 o                         
   1   5  14         50.57         49.41         5.29 o                         
   2   5  14          6.57          4.76         2.94 o                         
   3   5  14          0.31          2.77         2.99 o                         
   4   5  14          1.86          9.23         3.90 o                         
  -4   6  14         20.86         23.34         3.70 o                         
  -3   6  14         43.38         38.05         5.02 o                         
  -2   6  14          0.52          6.90         2.63 o                         
  -1   6  14          1.09          0.93         2.78 o                         
   0   6  14         20.49         24.09         4.02 o                         
   1   6  14          0.56          6.82         2.50 o                         
   2   6  14          0.31          8.85         3.02 o                         
   3   6  14         93.11         77.66         4.60 o                         
  -3   7  14          0.00          2.72         3.55 o                         
  -2   7  14         33.18         42.68         3.55 o                         
  -1   7  14          5.58          5.45         3.53 o                         
   0   7  14          3.53          3.68         5.19 o                         
   1   7  14         10.63         15.85         4.08 o                         
   2   7  14         31.38         34.78         3.70 o                         
  -1   8  14          0.16          5.74         4.17 o                         
   0   8  14         39.11         53.07         7.74 o                         
   1   8  14          1.16         23.59        78.61 o                         
  -5   1  15         13.47         16.58         4.15 o                         
  -4   1  15         15.41          8.55         3.68 o                         
  -3   1  15        147.83        136.37         4.51 o                         
  -2   1  15          0.00          0.22         1.92 o                         
  -1   1  15          0.32          2.46         1.72 o                         
   0   1  15          8.24          6.72         1.91 o                         
   1   1  15         56.82         54.93         2.92 o                         
   2   1  15          0.69         -1.48         3.06 o                         
   3   1  15        345.55        324.34         5.87 o                         
   4   1  15          8.18          5.41         3.89 o                         
   5   1  15         14.31         17.69         3.74 o                         
  -5   2  15          4.24          7.24         3.61 o                         
  -4   2  15          1.48         -0.63         2.88 o                         
  -3   2  15         80.08         73.51         3.21 o                         
  -2   2  15          8.73          9.70         2.90 o                         
  -1   2  15          9.24          9.20         2.34 o                         
   0   2  15          1.45          4.34         1.93 o                         
   1   2  15         29.60         37.09         2.00 o                         
   2   2  15          2.36          3.24         2.26 o                         
   3   2  15          2.13          4.46         2.88 o                         
   4   2  15          4.17          1.57         3.25 o                         
  -5   3  15          0.00          6.20         4.42 o                         
  -4   3  15          9.35         11.00         3.68 o                         
  -3   3  15          0.03          1.81         2.56 o                         
  -2   3  15          0.57          1.56         2.35 o                         
  -1   3  15        140.31        127.62         4.48 o                         
   0   3  15          1.16          3.38         1.94 o                         
   1   3  15        179.45        165.50         4.01 o                         
   2   3  15          0.01          5.72         2.46 o                         
   3   3  15          0.29          2.20         3.48 o                         
   4   3  15          2.35          2.23         3.30 o                         
  -5   4  15          0.60        -13.44        13.44 o                         
  -4   4  15          8.73          5.77         3.37 o                         
  -3   4  15         64.76         58.35         4.91 o                         
  -2   4  15          0.12          3.92         2.99 o                         
  -1   4  15         69.82         79.88         3.49 o                         
   0   4  15         39.39         42.06         2.96 o                         
   1   4  15          0.06          4.99         2.76 o                         
   2   4  15          7.28         19.73         3.73 o                         
   3   4  15          2.67          4.26         4.71 o                         
   4   4  15         60.37         81.02         5.26 o                         
  -4   5  15        160.30        157.07         6.10 o                         
  -3   5  15          0.58          6.07         3.13 o                         
  -2   5  15          2.47          7.46         3.39 o                         
  -1   5  15         16.46         18.61         2.63 o                         
   0   5  15         23.24         19.89         4.22 o                         
   1   5  15        178.96        147.31         8.10 o                         
   2   5  15         37.71         48.04         3.82 o                         
   3   5  15        100.63        116.52         6.04 o                         
  -3   6  15          9.34          8.24         3.78 o                         
  -2   6  15         35.53         39.51         4.50 o                         
  -1   6  15          1.21          4.01         4.20 o                         
   0   6  15         24.03         34.62         3.19 o                         
   1   6  15          0.52          2.89         3.20 o                         
   2   6  15         21.21         34.80         3.79 o                         
  -1   7  15          4.19          9.80         4.65 o                         
   0   7  15          6.28         14.73         5.65 o                         
   1   7  15          9.86         32.98        78.67 o                         
  -4   0  16         16.80         24.72         5.79 o                         
  -3   0  16          0.61          5.10         5.89 o                         
  -2   0  16         59.96         64.80         5.06 o                         
  -1   0  16         70.16         71.18         4.03 o                         
   0   0  16        180.25        183.92         5.21 o                         
   1   0  16         46.74         33.44         3.65 o                         
   2   0  16         30.13         30.69         5.18 o                         
   3   0  16        182.14        184.12        10.27 o                         
   4   0  16          9.95         14.99         7.19 o                         
  -4   1  16          7.96          5.11         3.76 o                         
  -3   1  16         29.80         30.98         4.67 o                         
  -2   1  16          0.60         -1.14         3.30 o                         
  -1   1  16          1.88          6.26         2.08 o                         
   0   1  16         14.81         13.72         2.63 o                         
   1   1  16         21.28         23.83         2.46 o                         
   2   1  16         48.57         54.62         3.85 o                         
   3   1  16         10.53         12.87         3.45 o                         
   4   1  16         30.92         31.11         3.92 o                         
  -4   2  16          1.95         -0.62         3.69 o                         
  -3   2  16         22.95         12.88         4.90 o                         
  -2   2  16          0.23          0.68         5.12 o                         
  -1   2  16         15.77         11.31         3.13 o                         
   0   2  16         46.57         47.81         2.58 o                         
   1   2  16        142.77        145.05         4.94 o                         
   2   2  16         57.08         61.98         4.40 o                         
   3   2  16         12.87         10.34         3.47 o                         
   4   2  16         14.37         14.70         5.29 o                         
  -4   3  16         15.98         23.12         3.88 o                         
  -3   3  16         10.00          9.76         3.18 o                         
  -2   3  16         14.70         21.14         3.99 o                         
  -1   3  16        229.46        208.04         4.90 o                         
   0   3  16          0.17          4.23         3.37 o                         
   1   3  16         11.09          9.40         2.61 o                         
   2   3  16         51.23         53.30         3.94 o                         
   3   3  16         14.03         14.22         3.57 o                         
  -4   4  16          1.72          4.29        14.95 o                         
  -3   4  16          2.73          4.73         3.94 o                         
  -2   4  16          0.34         -3.58         3.58 o                         
  -1   4  16         15.69         20.72         4.90 o                         
   0   4  16          2.90          9.31         3.89 o                         
   1   4  16          0.74          0.12         2.79 o                         
   2   4  16          9.10         13.72         3.27 o                         
   3   4  16         34.51         47.82         5.84 o                         
  -3   5  16        121.13        -72.46        72.46 o                         
  -2   5  16         22.37         28.30         3.89 o                         
  -1   5  16          3.35         10.06         5.11 o                         
   0   5  16          0.19          3.80         5.06 o                         
   1   5  16         30.62         18.30         3.60 o                         
   2   5  16         92.68        118.50         5.62 o                         
  -1   6  16         36.89         35.89        16.64 o                         
   0   6  16          0.00         -2.57         9.21 o                         
   1   6  16         54.88        -84.82        85.15 o                         
  -3   1  17          0.21          0.62         3.30 o                         
  -2   1  17          8.00         10.08         7.12 o                         
  -1   1  17          4.53         11.31         2.70 o                         
   0   1  17          3.27          7.56         3.65 o                         
   1   1  17        124.73        137.60         6.29 o                         
   2   1  17          0.16          2.29         5.12 o                         
   3   1  17         85.51         94.20         8.04 o                         
  -3   2  17         23.82         21.77         3.65 o                         
  -2   2  17         27.15         27.67         5.37 o                         
  -1   2  17         61.81         64.39         3.85 o                         
   0   2  17          5.34          4.03         3.41 o                         
   1   2  17         33.31         34.68         4.24 o                         
   2   2  17          6.42          3.11         4.53 o                         
  -3   3  17          0.04        -15.30        47.00 o                         
  -2   3  17         30.67         29.49         4.56 o                         
  -1   3  17         28.06         25.18         4.29 o                         
   0   3  17          0.33          8.68         4.46 o                         
   1   3  17         18.74         19.50         4.66 o                         
   2   3  17          1.18         -0.76         3.74 o                         
  -2   4  17          3.89          4.43         8.65 o                         
  -1   4  17          2.80         -3.40         3.40 o                         
   0   4  17         43.04         57.48         4.19 o                         
   1   4  17          7.71         20.03         5.65 o                         
  -1   0  18         23.68         37.16        12.22 o                         
   0   0  18          0.00          0.44        10.26 o                         
   1   0  18        128.15        148.48        10.29 o                         
  -2   1  18         12.50        -50.15       100.15 o                         
  -1   1  18         29.34         33.99         5.34 o                         
   0   1  18          3.17         16.52         5.23 o                         
   1   1  18         50.79         80.99        14.23 o                         
  -1   2  18         75.55         90.48        33.86 o                         
   0   2  18          8.31         11.32        27.04 o                         
   1   2  18          5.31         81.65        75.19 o                         
                                                                                
